# Supplementary material for: Meta-analysis of drought-tolerant genotypes in Oryza sativa: A network-based approach
Source: PLoS One. 2019 May 6;14(5):e0216068. doi: 10.1371/journal.pone.0216068 (PMC6502313; doi:10.1371/journal.pone.0216068)
Supplement: S1 Table — (XLSX) [file pone.0216068.s001.xlsx]

## Sheet: Sheet1
Table S1: Details of the samples used across 6 microarray studies
Dataset in the study (Total n. of samples)	Dataset title	Samples used for analysis	Sample title	Tissue	Genotype	PMID
GSE41647 (18)	Transcriptome profiling for drought tolerant and susceptible cultivars of indica rice	GSM1020924	Control Dagad deshi 7-day-old seedling, Biological replicate 1	7-day-old seedling	Dagad deshi	27432349,28181537
		GSM1020925	Control Dagad deshi 7-day-old seedling, Biological replicate 2	7-day-old seedling	Dagad deshi
		GSM1020926	Control Dagad deshi 7-day old-seedling, Biological replicate 3	7-day-old seedling	Dagad deshi
		GSM1020930	3 h stress Dagad deshi 7-day-old seedling, Biological replicate 1	7-day-old seedling	Dagad deshi
		GSM1020931	3 h stress Dagad deshi 7-day-old seedling, Biological replicate 2	7-day-old seedling	Dagad deshi
		GSM1020932	3 h stress Dagad deshi 7-day-old seedling, Biological replicate 3	7-day-old seedling	Dagad deshi
		GSM1020936	6 h stress Dagad deshi 7-day-old seedling, Biological replicate 1	7-day-old seedling	Dagad deshi
		GSM1020937	6 h stress Dagad deshi 7-day-old seedling, Biological replicate 2	7-day-old seedling	Dagad deshi
		GSM1020938	6 h stress Dagad deshi 7-day-old seedling, Biological replicate 3	7-day-old seedling	Dagad deshi
E-MEXP-2401 (12)	Transcription profiling of Oryza sativa subtypes Cultivar Nagina-22 (N22) and IR64 subtypes under normal and drougth conditions	NNA	control	seedling	Nagina (N22)	20809928, 22662107
		NNB	control	seedling	Nagina (N22)
		NNC	control	seedling	Nagina (N22)
		NSA	drought	seedling	Nagina (N22)
		NSB	drought	seedling	Nagina (N22)
		NSC	drought	seedling	Nagina (N22)
GSE21651	Leaf samples were used. We exposed young seedlings to NaCl and drought	GSM540084	Tolerant-drought-control-A	seedling	vandana	26442025
		GSM540085	Tolerant-drought-control-B	seedling	vandana
		GSM540086	Tolerant-drought strA	seedling	vandana
		GSM540087	Tolerant-drought str-B	seedling	vandana
GSE26280	Genome-wide temporal-spatial gene expression profiling of drought responsiveness in rice	GSM645322	normal leaves at tillering stage, biological rep1	Leaves at tillering stage	indica DK15	21406116
		GSM645323	normal leaves at tillering stage, biological rep2	Leaves at tillering stage	indica DK15
		GSM645324	normal leaves at tillering stage, biological rep3	Leaves at tillering stage	indica DK15
		GSM645325	Drought treated leaves at tillering stage, biological rep1	Leaves at tillering stage	indica DK15
		GSM645326	Drought treated leaves at tillering stage, biological rep2	Leaves at tillering stage	indica DK15
		GSM645327	Drought treated leaves at tillering stage, biological rep3	Leaves at tillering stage	indica DK15
		GSM645334	normal leaves at panicle elongation stage, biological rep1	Leaves ay panicle elongation stage	indica DK15
		GSM645335	normal leaves at panicle elongation stage, biological rep2	Leaves ay panicle elongation stage	indica DK15
		GSM645336	normal leaves at panicle elongation stage, biological rep3	Leaves ay panicle elongation stage	indica DK15
		GSM645337	Drought treated leaves at panicle elongation stage, biological rep1	Leaves ay panicle elongation stage	indica DK15
		GSM645338	Drought treated leaves at panicle elongation stage, biological rep2	Leaves ay panicle elongation stage	indica DK15
		GSM645339	Drought treated leaves at panicle elongation stage, biological rep3	Leaves ay panicle elongation stage	indica DK15
		GSM645346	normal leaves at booting stage, biological rep1	Leaves at booting stage	indica DK15
		GSM645347	normal leaves at booting stage, biological rep2	Leaves at booting stage	indica DK15
		GSM645348	normal leaves at booting stage, biological rep3	Leaves at booting stage	indica DK15
		GSM645349	Drought treated leaves at booting stage, biological rep1	Leaves at booting stage	indica DK15
		GSM645350	Drought treated leaves at booting stage, biological rep2	Leaves at booting stage	indica DK15
		GSM645351	Drought treated leaves at booting stage, biological rep3	Leaves at booting stage	indica DK15
GSE24048	Expression data from field droughted rice plants	GSM591761	Control Azucena leaf biologial rep 1	59 days old leaf	Azucena	NIL
		GSM591762	Control Azucena leaf biologial rep 2	59 days old leaf	Azucena
		GSM591763	Control Azucena leaf biologial rep 3	59 days old leaf	Azucena
		GSM591764	Control Bala leaf biologial rep 1	59 days old leaf	Bala
		GSM591765	Control Bala leaf biologial rep 2	59 days old leaf	Bala
		GSM591766	Control Bala leaf biologial rep 3	59 days old leaf	Bala
		GSM591767	Droughted Azucena leaf biologial rep 1	59 days old leaf	Azucena
		GSM591768	Droughted Azucena leaf biologial rep 2	59 days old leaf	Azucena
		GSM591769	Droughted Azucena leaf biologial rep 3	59 days old leaf	Azucena
		GSM591770	Droughted Bala leaf biologial rep 1	59 days old leaf	Bala
		GSM591771	Droughted Bala leaf biologial rep 2	59 days old leaf	Bala
		GSM591772	Droughted Bala leaf biologial rep 3	59 days old leaf	Bala
GSE25176	Expression data from rice varieties IRAT109 and ZS97 for drought stress treatment in flag leaves	GSM618363	Rice IRAT109 at D0, biological rep1	Flag leaves	IRAT109	NIL
		GSM618364	Rice IRAT109 at D0, biological rep2	Flag leaves	IRAT110
		GSM618365	Rice IRAT109 at D1, biological rep1	Flag leaves	IRAT111
		GSM618366	Rice IRAT109 at D1, biological rep2	Flag leaves	IRAT112
		GSM618367	Rice IRAT109 at D2, biological rep1	Flag leaves	IRAT113
		GSM618368	Rice IRAT109 at D2, biological rep2	Flag leaves	IRAT114
		GSM618369	Rice IRAT109 at D3, biological rep1	Flag leaves	IRAT115
		GSM618370	Rice IRAT109 at D3, biological rep2	Flag leaves	IRAT116
