# Supplementary material for: Meta-analysis of drought-tolerant genotypes in Oryza sativa: A network-based approach
Source: PLoS One. 2019 May 6;14(5):e0216068. doi: 10.1371/journal.pone.0216068 (PMC6502313; doi:10.1371/journal.pone.0216068)
Supplement: S2 Table — (XLSX) [file pone.0216068.s002.xlsx]

## Sheet: Sheet2
Probe	Genes	modules	Cluster_no	ClusterName	PPIN_status	RAP (Os ID)	Major Trait	Minor Trait	Arabidopsis_ortholog	Seed_genes for string	Enzyme_family	Cell_wall_annotation	Function_RGAP annotation	Family	TF	difference of means	P value	filtered	GS.drought_status_signed	kME	kWithin	kTotal
Os.24643.1.S1_at	LOC_Os01g01010	blue	na	na	na	Os01g0100100	na	na	AT2G43490	no_seed	na	na	TBC domain containing protein, expressed	na	na	-0.37	5e-06	*	-0.557652	0.701423	30.0712	39.8994
Os.27571.1.S1_at	LOC_Os01g01040	pink	na	na	na	Os01g0100500	na	na	AT5G16520	no_seed	na	na	expressed protein	na	na	0	0.93167		0.0121916	0.542216	3.02993	11.7918
Os.27637.1.S1_at	LOC_Os01g01050	salmon	na	na	na	Os01g0100600	na	na	na	no_seed	na	na	R3H domain containing protein, expressed	na	na	-0.09	0.188842		-0.175539	0.835857	11.4101	57.3472
Os.4725.1.S1_at	LOC_Os01g01060	red	na	na	na	Os01g0100700	na	na	AT2G37270	no_seed	na	na	40S ribosomal protein S5, putative, expressed	na	na	-0.26	0.015562		-0.326615	0.855947	58.1847	108.131
Os.26562.1.S1_at	LOC_Os01g01070	brown	na	na	na	Os01g0100800	na	na	AT1G24265	no_seed	na	na	expressed protein	na	na	0.17	0.137055		0.20945	0.738896	27.2994	44.255
Os.21356.1.S1_at	LOC_Os01g01080	yellow	na	na	up	Os01g0100900	na	na	AT1G27980	no_seed	na	na	decarboxylase, putative, expressed	na	na	0.55	0	*	0.62513	0.896854	64.1594	138.31
Os.13225.1.S1_a_at	LOC_Os01g01120	blue	na	na	na	Os01g0101200	na	na	na	seed	na	na	enolase-phosphatase E1, putative, expressed	na	na	-1.84	0	*	-0.80129	0.956122	231.448	270.399
Os.45872.1.S1_at	LOC_Os01g01130	black	na	na	na	Os01g0101300	na	na	AT4G24880	no_seed	na	na	snurportin-1, putative, expressed	na	na	-0.09	0.327482		-0.138959	0.6655	8.35014	21.6821
Os.5648.1.S1_at	LOC_Os01g01160	magenta	na	na	na	Os01g0101700	na	na	AT4G13830	no_seed	na	na	heat shock protein DnaJ, putative, expressed	na	na	-0.02	0.841875		-0.0284642	0.563797	2.7785	10.5591
Os.7527.1.S1_at	LOC_Os01g01280	blue	1	photosynthesis	down	Os01g0102300	['Physiological trait']	['Source activity']	AT4G24930	seed	na	na	expressed protein	na	na	-1.28	0	*	-0.678087	0.880021	158.168	218.922
Os.13236.1.S1_at	LOC_Os01g01295	yellow	na	na	na	Os01g0102500	na	na	AT5G13100	no_seed	na	na	expressed protein	na	na	0.14	0.246398		0.151207	0.694349	18.519	32.4282
Os.9865.2.S1_x_at	LOC_Os01g01302	blue	1	photosynthesis	down	Os01g0102600	na	na	AT3G26900	seed	na	na	shikimate kinase, putative, expressed	na	na	-1.72	0	*	-0.815108	0.958411	237.798	275.036
Os.10818.1.S1_at	LOC_Os01g01307	blue	na	na	na	Os01g0102700	na	na	AT5G14030	no_seed	na	na	translocon-associated protein beta domain containing protein, expressed	na	na	-0.12	0.097938		-0.225029	0.36749	5.29434	17.779
Os.24886.1.S1_at	LOC_Os01g01312	turquoise	na	na	na	Os01g0102800	na	na	na	no_seed	na	na	retrotransposon protein, putative, Ty1-copia subclass, expressed	SNF2	Other	0.2	0.002371		0.40591	0.516051	9.9437	17.7253
Os.38378.1.S1_a_at	LOC_Os01g01340	blue	na	na	na	Os01g0102900	na	na	AT3G26740	no_seed	na	na	light-induced protein 1-like, putative, expressed	na	na	-0.21	0.079075		-0.244359	0.368582	6.68667	20.3501
Os.30812.1.S1_at	LOC_Os01g01350	salmon	4	ubiquitin-Protein metabolic process	down	Os01g0103000	na	na	na	seed	na	na	SNF7 domain containing protein, putative, expressed	na	na	-1.14	1e-06	*	-0.589589	0.882357	18.5131	136.892
Os.34674.1.S1_at	LOC_Os01g01360	turquoise	na	na	na	Os01g0103100	na	na	AT5G13400	no_seed	na	na	peptide transporter PTR2, putative, expressed	na	na	0.87	0	*	0.808274	0.760333	64.4883	72.3567
Os.37244.1.S1_a_at	LOC_Os01g01369	green	na	na	na	Os01g0103600	na	na	AT1G20050	no_seed	na	na	3-beta-hydroxysteroid-Delta-isomerase, putative, expressed	na	na	-0.54	2.8e-05	*	-0.516834	0.692124	19.7022	60.8093
Os.799.2.S1_x_at	LOC_Os01g01390	turquoise	na	na	na	Os01g0103800	na	na	AT1G76660	no_seed	GH77	Hydrolases	expressed protein	na	na	0.4	0.000532	*	0.462144	0.419021	5.90668	12.145
Os.11121.1.S1_at	LOC_Os01g01410	tan	na	na	na	Os01g0104000	na	na	AT1G52310	no_seed	na	na	TKL_IRAK_C-LEC.1 - TKL_IRAK_C-LEC has homology to C-type lectin receptors, expressed	na	na	0.28	8.1e-05	*	0.503445	0.793379	10.9461	45.0376
Os.12311.1.S1_x_at	LOC_Os01g01450	grey	na	na	na	Os01g0104400	na	na	na	no_seed	na	na	stress responsive protein, putative, expressed	na	na	-0.05	0.371955		-0.120601	-0.178173	0.227085	9.31344
Os.37961.1.S1_s_at	LOC_Os01g01484	red	na	na	na	Os01g0104600	['Physiological trait']	['Source activity']	AT4G10180	no_seed	na	na	light-mediated development protein DET1, putative, expressed	na	na	-0.18	0.060239		-0.255693	0.710917	18.0952	47.6732
na	LOC_Os01g01500	grey	na	na	na	na	na	na	na	no_seed	na	na	expressed protein	na	na	na	na	na	-0.0771489	0.550664	1.34898	2.35089
Os.35606.1.S1_at	LOC_Os01g01610	turquoise	na	na	up	Os01g0105800	na	na	AT2G16710	no_seed	na	na	IscA-like iron-sulfur assembly protein, mitochondrial precursor, putative, expressed	na	na	1.14	0	*	0.872493	0.882318	189.454	206.527
Os.996.1.S1_at	LOC_Os01g01620	turquoise	na	na	up	Os01g0105900	na	na	AT1G19600	no_seed	na	na	kinase, pfkB family, putative, expressed	na	na	1.12	0	*	0.897122	0.883603	167.951	175.375
Os.37078.2.S1_at	LOC_Os01g01640	pink	na	na	na	Os01g0106200	na	na	AT4G39220	no_seed	na	na	Rer1 protein, putative, expressed	na	na	0.13	0.210359		0.170362	0.754152	11.636	18.2253
Os.1000.1.S1_at	LOC_Os01g01660	blue	na	na	na	Os01g0106400	['Resistance or Tolerance']	['Other stress resistance']	na	no_seed	na	na	isoflavone reductase, putative, expressed	na	na	-1.23	0.000294	*	-0.509637	0.551821	9.45622	15.6399
OsAffx.23032.1.S1_at	LOC_Os01g01670	red	na	na	na	Os01g0106500	na	na	AT5G60030	no_seed	na	na	expressed protein	na	na	-0.19	0.293424		-0.145673	0.862039	60.3071	96.8256
Os.17083.1.S1_at	LOC_Os01g01689	turquoise	na	na	na	Os01g0106700, Os01g0106750	na	na	AT3G48190	no_seed	na	na	phosphatidylinositol 3- and 4-kinase family protein, expressed	na	na	0.28	0.009953	*	0.361132	0.353408	3.39507	7.79147
Os.20521.1.S2_at	LOC_Os01g01700	brown	na	na	na	Os01g0106800	na	na	na	no_seed	na	na	anaphase-promoting complex subunit 11, putative, expressed	na	na	0	0.951891		0.0080647	0.786836	37.6005	72.2343
Os.1005.1.S1_at	LOC_Os01g01710	green	6	Ribosome, translation	down	Os01g0106900	na	na	AT5G62790	seed	na	na	1-deoxy-D-xylulose 5-phosphate reductoisomerase, chloroplast precursor, putative, expressed	na	na	-0.49	4.2e-05	*	-0.529932	0.834458	36.2489	55.2281
Os.27278.1.S1_at	LOC_Os01g01720	yellow	na	na	na	Os01g0107000	na	na	na	no_seed	na	na	pex14, putative, expressed	na	na	0.42	0.002049	*	0.440497	0.548685	5.49649	14.3889
Os.34815.1.S1_at	LOC_Os01g01780	grey	na	na	na	Os01g0107700	na	na	AT4G16745	no_seed	GT47	Transferases	exostosin family protein, putative, expressed	na	na	-0.17	0.129593		-0.216683	-0.0480244	0.186776	5.0865
Os.38048.2.S1_x_at	LOC_Os01g01790	turquoise	na	na	na	Os01g0107900	na	na	AT1G27510	no_seed	na	na	expressed protein	na	na	0.3	0.000609	*	0.473808	0.456511	8.98417	11.0669
Os.15541.2.S1_x_at	LOC_Os01g01830	green	na	na	na	Os01g0108200	na	na	AT1G76140	no_seed	na	na	OsPOP1 - Putative Prolyl Oligopeptidase homologue, expressed	na	na	-0.21	0.093501		-0.230956	0.48529	3.75728	8.43932
Os.30044.1.S1_a_at	LOC_Os01g01870	green	na	na	na	Os01g0108600	na	na	AT1G10585	no_seed	na	na	helix-loop-helix DNA-binding domain containing protein, expressed	bHLH	TF	-0.57	5.3e-05	*	-0.536037	0.797349	24.2745	39.504
OsAffx.23048.1.S1_x_at	LOC_Os01g01920	brown	na	na	na	Os01g0109300	na	na	AT5G40270	no_seed	na	na	HD domain containing protein 2, putative, expressed	na	na	0.11	0.177112		0.181779	0.641678	9.81124	17.5869
OsAffx.23086.1.S1_at	LOC_Os01g01970	blue	na	na	na	Os01g0109750	na	na	na	no_seed	na	na	expressed protein	na	na	-0.71	0	*	-0.768305	0.804145	79.9674	101.872
na	LOC_Os01g01990	grey	na	na	na	na	na	na	na	no_seed	na	na	expressed protein	na	na	na	na	na	-0.154388	0.580864	1.81262	2.53187
Os.1637.1.S1_at	LOC_Os01g02020	turquoise	4	AA_degradation_Mitochondrial_ETC	up	Os01g0110400	na	na	na	no_seed	na	na	acetyl-CoA acetyltransferase, cytosolic, putative, expressed	na	na	1.65	0	*	0.892799	0.956483	286.891	319.717
Os.11832.1.S1_at	LOC_Os01g02040	blue	na	na	na	Os01g0110500	na	na	na	no_seed	na	na	retrotransposon protein, putative, unclassified, expressed	na	na	-0.57	0	*	-0.645171	0.796908	74.7359	101.001
Os.35815.1.S1_at	LOC_Os01g02080	blue	na	na	down	Os01g0111100	na	na	AT1G74070	seed	na	na	peptidyl-prolyl cis-trans isomerase, putative, expressed	na	na	-2.42	0	*	-0.856243	0.945753	220.088	251.234
Os.1644.1.S1_at	LOC_Os01g02090	turquoise	na	na	na	Os01g0111200	na	na	AT1G26110	no_seed	na	na	expressed protein	na	na	0.1	0.013159		0.336402	0.406203	3.88197	6.4879
Os.35391.1.S1_at	LOC_Os01g02100	tan	na	na	na	Os01g0111400	na	na	na	no_seed	na	na	transposon protein, putative, unclassified, expressed	na	na	0.34	8e-05	*	0.507036	0.786723	9.35592	47.1671
Os.1653.1.S1_at	LOC_Os01g02150	green	na	na	na	Os01g0111900	na	na	na	no_seed	na	na	sulfated surface glycoprotein 185 precursor, putative, expressed	na	na	-1.04	0	*	-0.724029	0.7742	30.8821	76.7876
OsAffx.350.1.S1_s_at	LOC_Os01g02160	blue	na	na	na	Os01g0112000	na	na	na	no_seed	na	na	hydroxyproline-rich glycoprotein family protein, putative, expressed	na	na	-0.13	0.008509		-0.35752	0.319549	1.86596	3.75995
Os.1660.1.S1_at	LOC_Os01g02200	turquoise	na	na	na	Os01g0112500	na	na	AT3G03440	no_seed	na	na	armadillo/beta-catenin repeat family protein, putative, expressed	na	na	0.9	0	*	0.797804	0.907459	160.307	171.883
OsAffx.22827.1.S1_x_at	LOC_Os01g02350	green	na	na	na	Os01g0113700	na	na	na	no_seed	na	na	receptor-like kinase ARK1AS, putative, expressed	na	na	-0.21	0.014147		-0.345226	0.737205	14.0841	19.7902
Os.1849.1.S1_at	LOC_Os01g02390	yellow	na	na	na	Os01g0114100	na	na	na	no_seed	na	na	protein kinase domain containing protein, expressed	na	na	0.61	0.020939	*	0.313866	0.812043	36.3717	55.3727
OsAffx.10882.2.S1_x_at	LOC_Os01g02580	green	na	na	na	Os01g0115750	na	na	na	no_seed	na	na	protein kinase domain containing protein, expressed	na	na	-0.7	0.000481	*	-0.491894	0.655725	11.4866	17.919
OsAffx.26617.2.S1_x_at	LOC_Os01g02610	green	na	na	na	Os01g0116000	na	na	na	no_seed	na	na	protein kinase domain containing protein, expressed	na	na	-0.39	6e-06	*	-0.596821	0.649321	10.1691	21.1627
Os.33796.1.S1_x_at	LOC_Os01g02680	blue	na	na	na	Os01g0116200	na	na	na	no_seed	na	na	protein kinase domain containing protein, expressed	na	na	-0.38	1e-06	*	-0.636554	0.483518	8.47956	18.6277
Os.778.1.S1_at	LOC_Os01g02700	blue	na	na	na	Os01g0116400	na	na	na	no_seed	na	na	protein kinase domain containing protein, expressed	na	na	-0.59	7.7e-05	*	-0.519363	0.452317	8.32441	17.9931
Os.15390.1.S1_s_at	LOC_Os01g02870	magenta	na	na	na	Os01g0117900	na	na	AT3G18200	seed	na	na	auxin-induced protein 5NG4, putative, expressed	na	na	-0.99	0.008403	*	-0.35254	0.818086	18.0035	87.3671
Os.1981.1.S1_at	LOC_Os01g02880	brown	na	na	na	Os01g0118000	na	na	AT2G01140	no_seed	na	na	fructose-bisphospate aldolase isozyme, putative, expressed	na	na	0.38	0.000824	*	0.448058	0.633638	12.7015	22.9486
Os.45507.1.S1_at	LOC_Os01g02884	brown	na	na	na	Os01g0118100	na	na	na	no_seed	na	na	ATP-dependent RNA helicase DHX36, putative, expressed	na	na	0.1	0.115889		0.209683	0.396108	1.62118	6.29507
Os.52233.1.S1_at	LOC_Os01g02890	blue	na	na	na	Os01g0118300	['Morphological trait']	['Dwarf']	AT1G15110	no_seed	na	na	phosphatidylserine synthase, putative, expressed	na	na	-0.21	0.008914		-0.34945	0.358394	1.82183	3.62143
Os.1054.1.A1_at	LOC_Os01g02900	green	na	na	na	Os01g0118400	na	na	na	no_seed	GT61	Transferases	glycosyltransferase, putative, expressed	na	na	-1.06	0.003564	*	-0.408439	0.775247	24.133	36.8188
Os.34721.1.S1_at	LOC_Os01g02920	yellow	na	na	na	Os01g0118700	na	na	na	no_seed	GT61	Transferases	glycosyltransferase protein, putative, expressed	na	na	-0.01	0.910151		-0.0155235	0.265916	0.772272	3.04343
Os.1070.1.S1_at	LOC_Os01g03020	blue	na	na	na	Os01g0120300	na	na	AT4G04350	no_seed	na	na	tRNA synthetase class I, putative, expressed	na	na	-0.2	0.099891		-0.23524	0.347884	4.56731	16.1808
Os.38065.1.S1_at	LOC_Os01g03030	yellow	na	na	na	Os01g0120400	na	na	AT3G16565	no_seed	na	na	alanyl-tRNA synthetase, putative, expressed	na	na	0.24	0.035371		0.290746	0.807328	45.2808	62.8181
Os.1071.1.S1_at	LOC_Os01g03040	green	na	na	na	Os01g0120500	na	na	AT1G18060	no_seed	na	na	expressed protein	na	na	-0.22	0.100619		-0.231721	0.528531	6.54406	13.2801
Os.54619.1.S1_at	LOC_Os01g03050	pink	na	na	na	Os01g0120600	na	na	na	no_seed	na	na	fruit protein PKIWI502, putative, expressed	na	na	0.42	0.002133	*	0.399543	0.650951	6.89274	32.3415
Os.12185.1.S1_at	LOC_Os01g03060	turquoise	na	na	na	Os01g0120700	na	na	na	no_seed	na	na	splicing factor, putative, expressed	na	na	0.9	0	*	0.701711	0.757846	81.5636	96.3454
Os.28076.1.S1_at	LOC_Os01g03070	turquoise	na	na	na	Os01g0120800	na	na	na	no_seed	na	na	transposon protein, putative, unclassified, expressed	na	na	0.16	0.049593		0.274952	0.36443	2.6108	4.44349
Os.45490.1.S1_x_at	LOC_Os01g03090	turquoise	na	na	na	Os01g0121100	na	na	AT1G66680	no_seed	na	na	methyltransferase, putative, expressed	na	na	0.27	0.000114	*	0.489058	0.707583	38.4542	50.7753
Os.49076.1.S1_at	LOC_Os01g03110	grey	na	na	na	Os01g0121300	na	na	AT1G71110	no_seed	na	na	expressed protein	na	na	0.37	9.3e-05	*	0.498074	-0.177325	0.35826	5.91014
Os.1182.1.S1_x_at	LOC_Os01g03144	turquoise	na	na	up	Os01g0121600, Os01g0121700	na	na	AT2G01320	no_seed	na	na	white-brown complex homolog protein 7, putative, expressed	na	na	1.77	0	*	0.740361	0.91769	176.333	199.929
Os.6520.1.S1_at	LOC_Os01g03160	turquoise	na	na	na	Os01g0121800	na	na	AT1G71070	no_seed	na	na	xylosyltransferase, putative, expressed	na	na	0.22	0.000811		0.436637	0.658889	29.9947	50.6853
OsAffx.23094.1.S1_s_at	LOC_Os01g03210	green	na	na	na	Os01g0122701	na	na	na	no_seed	na	na	expressed protein	na	na	-0.12	0.030402		-0.294426	0.317277	1.76657	8.58239
OsAffx.10890.1.S1_x_at	LOC_Os01g03220	blue	na	na	na	Os01g0123100	na	na	na	no_seed	na	na	expressed protein	na	na	-0.1	0.014946		-0.308535	0.289488	0.70488	1.51599
na	LOC_Os01g03280	grey	na	na	na	na	na	na	na	no_seed	na	na	hypothetical protein	na	na	na	na	na	-0.121217	0.293273	0.253886	0.830435
na	LOC_Os01g03300	grey	na	na	na	Os01g0123800	na	na	na	no_seed	na	na	seven in absentia protein family protein, expressed	na	na	na	na	na	0.054513	0.351033	0.300649	0.64891
Os.32459.1.S1_at	LOC_Os01g03310	blue	na	na	na	Os01g0123900	na	na	na	no_seed	na	na	BBTI1 - Bowman-Birk type bran trypsin inhibitor precursor, expressed	na	na	-0.58	0.001044	*	-0.424492	0.513045	6.07762	8.92584
Os.12713.1.S2_a_at	LOC_Os01g03320	turquoise	na	na	na	Os01g0124000	na	na	na	no_seed	na	na	BBTI2 - Bowman-Birk type bran trypsin inhibitor precursor, expressed	na	na	1.27	0.000367	*	0.47371	0.439396	4.93363	5.64795
Os.4653.1.S1_at	LOC_Os01g03340	turquoise	na	na	na	Os01g0124200	na	na	na	no_seed	na	na	BBTI4 - Bowman-Birk type bran trypsin inhibitor precursor, expressed	na	na	1.92	0	*	0.750923	0.756576	68.1852	72.5121
Os.22594.1.S1_at	LOC_Os01g03390	turquoise	na	na	na	Os01g0124650	na	na	na	no_seed	na	na	BBTI7 - Bowman-Birk type bran trypsin inhibitor precursor, expressed	na	na	3.01	0	*	0.861778	0.899085	174.592	183.479
na	LOC_Os01g03490	grey	na	na	na	Os01g0125600	na	na	AT1G23000	no_seed	na	na	heavy-metal-associated domain-containing protein, putative, expressed	na	na	na	na	na	-0.217396	-0.104527	0.0630074	1.49437
Os.19834.1.S1_at	LOC_Os01g03510	turquoise	na	na	na	Os01g0125800	['Morphological trait', 'Morphological trait']	['Dwarf', 'Root']	AT3G18060	no_seed	na	na	WD domain, G-beta repeat domain containing protein, expressed	na	na	0.96	0	*	0.861736	0.944306	249.529	273.052
Os.965.1.S1_at	LOC_Os01g03520	yellow	na	na	up	Os01g0125900	na	na	AT2G16920	no_seed	na	na	ubiquitin conjugating enzyme protein, putative, expressed	na	na	0.4	1e-06	*	0.58701	0.882067	64.6476	132.946
Os.26958.1.S1_at	LOC_Os01g03570	brown	na	na	na	Os01g0126600	na	na	na	no_seed	na	na	transcription factor X1, putative, expressed	na	na	0.06	0.611427		0.0685132	0.762487	25.8546	44.1474
Os.18008.1.S1_at	LOC_Os01g03660	red	na	na	na	Os01g0127400, Os01g0127450	na	na	na	no_seed	na	na	MYB family transcription factor, putative, expressed	na	na	-0.39	0.059459		-0.256005	0.940096	108.307	163.125
Os.34778.1.S1_at	LOC_Os01g03710	yellow	na	na	up	Os01g0127900	na	na	AT3G02570	no_seed	na	na	mannose-6-phosphate isomerase, putative, expressed	na	na	0.67	0.002749	*	0.383643	0.828084	43.3515	64.5638
Os.855.1.S1_at	LOC_Os01g03730	turquoise	na	na	na	Os01g0128200	na	na	AT4G21585	no_seed	na	na	nuclease PA3, putative, expressed	na	na	1.49	0	*	0.726923	0.802907	106.312	136.229
Os.40187.1.S1_at	LOC_Os01g03750	turquoise	na	na	na	Os01g0128300	na	na	AT1G67080	no_seed	na	na	expressed protein	na	na	0.9	0	*	0.632436	0.747281	63.2615	94.6936
Os.4629.1.S1_at	LOC_Os01g03760	pink	na	na	na	Os01g0128400	na	na	AT1G23170	no_seed	na	na	expressed protein	na	na	0.08	0.265509		0.159268	0.602523	4.50978	16.1175
Os.20597.1.S1_at	LOC_Os01g03870	blue	na	na	na	Os01g0129500	na	na	AT1G73850	no_seed	na	na	expressed protein	na	na	-0.35	0.001869	*	-0.403436	0.512271	8.76242	15.8284
OsAffx.22801.1.S1_at	LOC_Os01g03890	yellow	na	na	na	Os01g0129600	na	na	na	no_seed	na	na	DUF260 domain containing protein, putative, expressed	LOB	TF	-0.05	0.478158		-0.100571	0.2473	1.17342	4.33048
OsAffx.10899.1.S1_at	LOC_Os01g03960	turquoise	na	na	na	na	na	na	na	no_seed	na	na	expressed protein	na	na	0.08	0.043545		0.267477	0.272945	1.15805	2.50849
Os.3721.1.S1_at	LOC_Os01g03980	red	na	na	na	Os01g0130900	na	na	na	no_seed	na	na	expressed protein	na	na	-0.12	0.380969		-0.118317	0.610213	9.15494	24.7093
OsAffx.10581.1.S1_x_at	LOC_Os01g04005	green	na	na	na	Os01g0131250	na	na	na	no_seed	na	na	expressed protein	na	na	-0.12	0.021144		-0.310587	0.350044	1.06234	3.00874
Os.4663.1.S1_at	LOC_Os01g04020	salmon	na	na	na	Os01g0131600	na	na	na	no_seed	na	na	AP2 domain containing protein, expressed	AP2-EREBP	TF	-0.26	0.147538		-0.195633	0.567195	1.79624	10.599
Os.16822.1.S1_at	LOC_Os01g04030	salmon	na	na	na	Os01g0131800	na	na	na	no_seed	na	na	signal peptidase complex subunit 3, putative, expressed	na	na	-0.25	0.016896		-0.306181	0.692904	4.59437	32.3377
Os.3729.1.S1_at	LOC_Os01g04050	turquoise	na	na	na	Os01g0132000	na	na	na	no_seed	na	na	BBTI12 - Bowman-Birk type bran trypsin inhibitor precursor, expressed	na	na	0.96	0.002719	*	0.397015	0.549408	17.1698	21.4655
Os.27368.1.A1_at	LOC_Os01g04100	turquoise	na	na	na	Os01g0132500	na	na	na	no_seed	na	na	expressed protein	na	na	0.63	4e-06	*	0.554916	0.610853	27.7203	34.9898
OsAffx.1926.1.S1_at	LOC_Os01g04130	red	na	na	na	Os01g0132800	na	na	na	no_seed	na	na	peptidyl-tRNA hydrolase, mitochondrial precursor protein, putative, expressed	na	na	0.08	0.616488		0.0713872	0.347598	2.58897	7.21793
Os.6624.1.S1_s_at	LOC_Os01g04190	turquoise	na	na	na	Os01g0133400	na	na	AT5G16150	no_seed	na	na	transporter family protein, putative, expressed	na	na	0.39	0.001787	*	0.418352	0.610612	22.4414	43.3162
Os.25441.1.S1_a_at	LOC_Os01g04200	turquoise	na	na	up	Os01g0133500	na	na	AT1G25375	no_seed	na	na	metallo-beta-lactamase family protein, putative, expressed	na	na	0.97	0	*	0.857266	0.847663	158.843	174.72
Os.10829.2.S1_x_at	LOC_Os01g04260	green	na	na	na	Os01g0134500	na	na	AT3G02580	no_seed	na	na	fatty acid hydroxylase, putative, expressed	na	na	-0.24	0.336544		-0.134008	0.397704	3.80886	15.8567
Os.28514.1.S1_at	LOC_Os01g04280	black	na	na	na	Os01g0134700	na	na	na	no_seed	na	na	calmodulin binding protein, putative, expressed	na	na	-0.02	0.933938		-0.0118857	0.869139	31.8541	54.6698
Os.6014.2.S1_x_at	LOC_Os01g04300	turquoise	na	na	na	Os01g0134900	na	na	na	no_seed	na	na	glycosyl hydrolase family 10 protein, putative, expressed	na	na	0.17	0.162566		0.198775	0.351356	3.89506	5.52831
Os.36767.1.S1_at	LOC_Os01g04330	turquoise	na	na	na	Os01g0135700	na	na	AT1G66400	no_seed	na	na	OsCML16 - Calmodulin-related calcium sensor protein, expressed	na	na	1.7	0	*	0.645789	0.657013	53.8181	82.1503
Os.14405.1.S1_at	LOC_Os01g04350	green	na	na	na	Os01g0135900	na	na	na	no_seed	na	na	hsp20/alpha crystallin family protein, putative, expressed	na	na	-0.33	0.014056	*	-0.326682	0.571604	5.38566	11.2695
OsAffx.10905.3.S1_at	LOC_Os01g04360	turquoise	na	na	na	Os01g0136000	na	na	AT5G59720	no_seed	GT4	Transferases	hsp20/alpha crystallin family protein, putative, expressed	na	na	1.75	0	*	0.820138	0.716807	67.9681	72.3463
Os.14959.1.S1_at	LOC_Os01g04409	black	na	na	na	Os01g0136400	na	na	na	no_seed	na	na	OsWAK1 - OsWAK receptor-like cytoplasmic kinase OsWAK-RLCK, expressed	na	na	-0.01	0.955336		-0.00773544	0.776894	19.723	37.3936
Os.53345.1.S1_at	LOC_Os01g04450	green	na	na	na	Os01g0136800	na	na	na	no_seed	na	na	OsWAK2 - OsWAK receptor-like cytoplasmic kinase OsWAK-RLCK, expressed	na	na	-0.44	7e-05	*	-0.520988	0.666423	12.3762	24.1296
OsAffx.23111.1.S1_s_at	LOC_Os01g04530	yellow	na	na	na	Os01g0137600	na	na	na	no_seed	na	na	expressed protein	na	na	0.13	0.319116		0.129436	0.485422	2.68453	6.51043
Os.33939.1.A1_at	LOC_Os01g04590	turquoise	na	na	na	Os01g0138500	na	na	na	no_seed	na	na	expressed protein	na	na	0.61	0.002961	*	0.418553	0.635221	27.3852	39.2797
Os.27936.1.A1_at	LOC_Os01g04600	brown	na	na	up	Os01g0138600	na	na	AT3G20070	no_seed	na	na	expressed protein	na	na	0.27	0.015792	*	0.327752	0.872404	47.4759	60.7018
na	LOC_Os01g04610	grey	na	na	na	na	na	na	na	no_seed	na	na	hypothetical protein	na	na	na	na	na	0.265835	0.349569	0.471912	1.31118
Os.8796.1.S2_s_at	LOC_Os01g04630	brown	na	na	na	Os01g0138900	na	na	AT3G18270	no_seed	na	na	muconate cycloisomerase, putative, expressed	na	na	0.05	0.554628		0.0840681	0.539597	4.93494	10.3159
OsAffx.1932.1.S1_at	LOC_Os01g04640	blue	na	na	na	Os01g0139000	na	na	na	no_seed	na	na	reticulon domain containing protein, putative, expressed	na	na	-0.5	0.000159	*	-0.483854	0.347828	2.62676	5.02949
OsAffx.22792.1.S1_at	LOC_Os01g04680	blue	na	na	na	na	na	na	na	no_seed	na	na	retrotransposon protein, putative, unclassified, expressed	na	na	-0.14	0.003057		-0.390514	0.282844	1.71316	4.77873
na	LOC_Os01g04710	magenta	na	na	na	Os01g0140100	na	na	AT1G25510	no_seed	na	na	aspartic proteinase, putative, expressed	na	na	na	na	na	-0.308705	0.469802	1.05852	2.81733
Os.27299.1.A1_at	LOC_Os01g04800	black	na	na	na	Os01g0141000	na	na	na	no_seed	na	na	B3 DNA binding domain containing protein, expressed	AP2-EREBP	TF	-0.21	0.26932		-0.147299	0.609797	7.53408	14.7657
Os.38312.1.S1_at	LOC_Os01g04860	blue	na	na	na	Os01g0141600	na	na	AT5G01510	no_seed	na	na	DUF647 domain containing protein, putative, expressed	na	na	-0.91	2e-06	*	-0.58772	0.835597	122.146	184.829
Os.28010.1.S1_at	LOC_Os01g04870	purple	na	na	na	Os01g0141700	na	na	AT5G58760	no_seed	na	na	WD domain, G-beta repeat domain containing protein, expressed	na	na	-0.05	0.589237		-0.067187	0.575612	2.91706	27.5653
Os.5236.1.S1_at	LOC_Os01g04880	brown	na	na	na	Os01g0141900	na	na	na	no_seed	na	na	retrotransposon protein, putative, unclassified, expressed	na	na	0.13	0.147057		0.205536	0.848266	36.7301	47.3863
Os.27577.1.S1_at	LOC_Os01g04900	blue	na	na	na	Os01g0142100	na	na	AT5G05740	no_seed	na	na	peptidase M50 family protein, putative, expressed	na	na	-0.65	4e-05	*	-0.507807	0.766468	89.3096	178.973
Os.1617.1.S1_at	LOC_Os01g04910	blue	na	na	na	Os01g0142200	na	na	AT4G34412	no_seed	na	na	TP53RK-binding protein, putative, expressed	na	na	-0.4	0	*	-0.654367	0.808326	86.1067	117.271
Os.11870.1.S1_at	LOC_Os01g04920	brown	na	na	na	Os01g0142300	na	na	na	no_seed	GT4	Transferases	glycosyl transferase, group 1 domain containing protein, expressed	na	na	-0.05	0.663624		-0.0625491	0.478394	3.17485	6.64334
Os.4709.1.S1_a_at	LOC_Os01g04950	yellow	na	na	na	Os01g0142600, Os01g0142800	na	na	AT3G54140	no_seed	na	na	peptide transporter PTR2, putative, expressed	na	na	0.43	0.001238	*	0.43131	0.584062	12.7356	27.3236
Os.31513.1.S1_at	LOC_Os01g04990	red	na	na	na	Os01g0143100	na	na	na	no_seed	na	na	mitochondrial carrier protein, putative, expressed	na	na	-0.2	0.05718		-0.25876	0.76102	29.5461	51.4316
Os.1625.1.S1_at	LOC_Os01g05010	red	na	na	na	Os01g0143300	na	na	AT5G05990	no_seed	na	na	mitochondrial glycoprotein, putative, expressed	na	na	-0.17	0.23008		-0.159149	0.882874	65.0431	89.6705
Os.11429.1.S1_at	LOC_Os01g05060	red	na	na	na	Os01g0143800	na	na	na	no_seed	na	na	mitochondrial glycoprotein, putative, expressed	na	na	0.02	0.89537		0.018847	0.824576	46.2603	57.6375
Os.19183.1.S1_at	LOC_Os01g05064	green	na	na	na	Os01g0143900	na	na	na	no_seed	na	na	expressed protein	na	na	-0.56	0.003166	*	-0.39933	0.693452	14.3084	23.4528
Os.17266.1.S1_at	LOC_Os01g05070	blue	na	na	na	Os01g0144000	na	na	AT3G49720	no_seed	na	na	expressed protein	na	na	-0.17	0.011676		-0.327963	0.652261	33.5862	64.2563
Os.1798.1.S1_at	LOC_Os01g05080	red	na	na	na	Os01g0144100	na	na	AT2G44920	no_seed	na	na	thylakoid lumenal protein, putative, expressed	na	na	-0.43	0.055951		-0.263575	0.800946	47.9421	79.0777
Os.17736.1.S1_at	LOC_Os01g05130	brown	na	na	na	Os01g0144600	na	na	AT5G59460	no_seed	na	na	expressed protein	na	na	0.18	0.027415		0.304644	0.876389	47.8535	59.7012
Os.36597.1.S1_at	LOC_Os01g05140	salmon	na	na	na	Os01g0144700	na	na	na	no_seed	na	na	expressed protein	na	na	-0.15	0.235701		-0.162001	0.905099	19.2874	88.0056
Os.29062.1.S1_at	LOC_Os01g05150	turquoise	na	na	na	Os01g0144800	na	na	na	no_seed	na	na	expressed protein	na	na	0.3	0.004683	*	0.362749	0.490754	6.74113	11.6769
na	LOC_Os01g05280	grey	na	na	na	Os01g0146000	na	na	na	no_seed	na	na	expressed protein	na	na	na	na	na	-0.208264	0.768622	4.53204	6.36519
OsAffx.1939.1.S1_at	LOC_Os01g05340	turquoise	na	na	na	Os01g0146500	na	na	na	no_seed	na	na	expressed protein	na	na	0.11	0.02334		0.315071	0.367459	1.40123	2.02146
na	LOC_Os01g05410	grey	na	na	na	Os01g0147100	na	na	na	no_seed	na	na	expressed protein	na	na	na	na	na	-0.253732	0.499075	0.857149	1.6215
Os.16530.1.S1_at	LOC_Os01g05420	yellow	na	na	na	Os01g0147200	na	na	AT1G32130	no_seed	na	na	IWS1 C-terminus family protein, putative, expressed	IWS1	Other	0.12	0.008137		0.369441	0.813959	35.7684	62.5044
Os.18514.1.S1_at	LOC_Os01g05470	blue	na	na	na	Os01g0147700	na	na	na	no_seed	na	na	transcription factor X1, putative, expressed	na	na	-0.17	0.028559		-0.288109	0.545434	9.85048	21.3717
Os.22886.1.A1_at	LOC_Os01g05490	pink	na	na	na	Os01g0147900	na	na	AT3G55440	no_seed	na	na	triosephosphate isomerase, cytosolic, putative, expressed	na	na	0.08	0.519057		0.0912719	0.205621	1.23085	3.33864
Os.49377.1.S1_at	LOC_Os01g05510	brown	na	na	na	Os01g0148100	na	na	na	no_seed	na	na	expressed protein	na	na	-0.31	0.117813		-0.213094	0.367185	4.30237	13.5097
Os.38086.2.S1_x_at	LOC_Os01g05530	turquoise	na	na	na	Os01g0148400	na	na	na	no_seed	na	na	expressed protein	na	na	0.36	0.005279	*	0.380084	0.438444	5.42984	9.87498
Os.6138.1.S1_at	LOC_Os01g05560	GY	na	na	na	Os01g0148700	na	na	na	no_seed	na	na	expressed protein	na	na	-0.47	6e-06	*	-0.547703	0.821047	17.9785	146.699
Os.523.1.S1_at	LOC_Os01g05660	black	na	na	na	Os01g0149900	na	na	na	no_seed	na	na	expressed protein	na	na	0.12	0.298888		0.141057	0.718404	11.2134	24.7745
Os.6202.1.S1_a_at	LOC_Os01g05670	blue	na	na	down	Os01g0150000	na	na	AT3G55360	seed	na	na	3-oxo-5-alpha-steroid 4-dehydrogenase, putative, expressed	na	na	-0.7	0	*	-0.799864	0.893753	160.152	195.891
Os.12757.4.S1_x_at	LOC_Os01g05680	turquoise	na	na	na	Os01g0150100	na	na	AT2G39550	no_seed	na	na	geranylgeranyl transferase type-1 subunit beta, putative, expressed	na	na	0.25	0.027886		0.300412	0.443651	9.48484	18.8947
Os.45364.1.S1_at	LOC_Os01g05790	black	na	na	na	Os01g0151100	na	na	AT2G37570	no_seed	na	na	SLT1 protein, putative, expressed	na	na	0.05	0.560577		0.0841267	0.602912	6.87641	21.0038
Os.10096.1.S1_a_at	LOC_Os01g05830	turquoise	na	na	up	Os01g0151600	na	na	AT5G59960	no_seed	na	na	expressed protein	na	na	2.11	0	*	0.876848	0.937332	248.762	267.314
Os.536.1.S1_at	LOC_Os01g05840	yellow	na	na	na	Os01g0151700	na	na	AT2G37540	no_seed	na	na	oxidoreductase, short chain dehydrogenase/reductase family domain containing family, expressed	na	na	0.02	0.913198		0.0151126	0.292824	2.56802	7.45947
Os.19803.5.S1_at	LOC_Os01g05900	GY	na	na	na	Os01g0152300	na	na	AT5G22880	no_seed	na	na	Core histone H2A/H2B/H3/H4 domain containing protein, putative, expressed	na	na	-0.21	0.397734		-0.11913	0.755085	7.0321	15.9598
Os.47037.1.S1_at	LOC_Os01g06010	red	na	na	na	Os01g0153300	na	na	na	no_seed	na	na	Core histone H2A/H2B/H3/H4 domain containing protein, putative, expressed	na	na	-0.29	0.000116	*	-0.490632	0.747171	33.782	116.761
Os.24869.1.A1_at	LOC_Os01g06020	red	na	na	na	Os01g0153400	na	na	AT4G33760	no_seed	na	na	aspartyl-tRNA synthetase, putative, expressed	na	na	-0.06	0.558402		-0.0824985	0.794164	34.9201	42.91
Os.33885.1.S1_at	LOC_Os01g06220	green	na	na	na	Os01g0155000	na	na	na	no_seed	na	na	gibberellin receptor GID1L2, putative, expressed	na	na	-0.26	0.074455		-0.253668	0.735466	15.0766	23.1159
OsAffx.10936.1.S1_x_at	LOC_Os01g06270	turquoise	na	na	na	Os01g0155400	na	na	na	no_seed	na	na	expressed protein	na	na	0.36	0	*	0.619194	0.812078	81.8577	118.428
Os.33613.1.S1_at	LOC_Os01g06280	magenta	na	na	na	Os01g0155500	na	na	na	no_seed	na	na	TKL_IRAK_CrRLK1L-1.4 - The CrRLK1L-1 subfamily has homology to the CrRLK1L homolog, expressed	na	na	-0.05	0.749595		-0.0447328	0.420246	2.0206	10.4984
Os.18216.2.S1_x_at	LOC_Os01g06290	turquoise	na	na	na	Os01g0155600	na	na	na	no_seed	na	na	splicing factor, arginine/serine-rich, putative, expressed	na	na	0.23	0.000299		0.47307	0.482693	9.30695	13.1327
OsAffx.23135.1.S1_at	LOC_Os01g06410	grey	na	na	na	Os01g0157300	na	na	na	no_seed	na	na	expressed protein	na	na	0.09	0.168611		0.1874	0.568988	1.72691	3.81993
Os.1460.2.S1_at	LOC_Os01g06454	salmon	na	na	na	Os01g0157800	na	na	na	no_seed	na	na	heat shock protein DnaJ, putative, expressed	na	na	0.08	0.359852		0.121176	0.345479	0.306408	3.79047
Os.1460.3.S1_x_at	LOC_Os01g06460	yellow	na	na	na	Os01g0157900	na	na	AT2G37110	no_seed	na	na	uncharacterized Cys-rich domain containing protein, putative, expressed	na	na	0.48	3.6e-05	*	0.566365	0.732717	20.0263	45.4708
Os.24975.1.S1_a_at	LOC_Os01g06490	green	na	na	na	Os01g0158200	na	na	na	no_seed	na	na	OsSCP1 - Putative Serine Carboxypeptidase homologue, expressed	na	na	0.04	0.789706		0.0396224	0.604978	9.9648	26.4379
Os.32936.1.S1_at	LOC_Os01g06500	green	na	na	na	Os01g0158400	na	na	AT4G19840	no_seed	na	na	PHLOEM 2-LIKE A5, putative, expressed	na	na	-0.07	0.64075		-0.0677275	0.512405	4.56208	8.10206
Os.12454.1.S1_a_at	LOC_Os01g06550	yellow	na	na	na	Os01g0158900	na	na	AT5G05660	no_seed	na	na	NF-X1-type zinc finger protein, putative, expressed	na	na	0.14	0.215082		0.178285	0.663687	9.30339	17.9847
Os.4770.1.S1_a_at	LOC_Os01g06560	turquoise	na	na	na	Os01g0159000	na	na	AT4G18690	no_seed	na	na	transcription factor HBP-1b, putative, expressed	na	na	1.01	0	*	0.700902	0.731635	80.1493	108.878
Os.1437.1.S1_at	LOC_Os01g06580	magenta	na	na	na	Os01g0159200	na	na	AT5G03170	no_seed	na	na	fasciclin domain containing protein, expressed	na	na	-0.09	0.774715		-0.0407764	0.673874	9.85466	29.0229
Os.1438.1.S1_at	LOC_Os01g06590	yellow	na	na	na	Os01g0159300	na	na	na	no_seed	na	na	zinc finger, C3HC4 type domain containing protein, expressed	na	na	0.23	0.155948		0.188341	0.905942	68.9269	108.865
Os.1440.2.S1_x_at	LOC_Os01g06600	turquoise	na	na	na	Os01g0159400	na	na	AT3G51840	no_seed	na	na	glutaryl-CoA dehydrogenase, mitochondrial precursor, putative, expressed	na	na	0.63	3e-06	*	0.597195	0.770708	71.1544	82.3317
Os.1443.1.S1_a_at	LOC_Os01g06640	turquoise	na	na	na	Os01g0159800	na	na	na	no_seed	na	na	basic helix-loop-helix, putative, expressed	bHLH	TF	1.53	0	*	0.822067	0.908803	176.467	201.527
Os.1445.1.S1_at	LOC_Os01g06660	yellow	1	ABA	up	Os01g0160100	na	na	na	no_seed	na	na	thiamine pyrophosphate enzyme, C-terminal TPP binding domain containing protein, expressed	na	na	1.6	0	*	0.768257	0.818796	59.4554	159.693
OsAffx.1952.1.S1_at	LOC_Os01g06910	blue	na	na	na	na	na	na	na	no_seed	na	na	expressed protein	na	na	-0.16	0.017649		-0.316887	0.338154	2.84097	5.83824
na	LOC_Os01g07060	grey	na	na	na	Os01g0164300	na	na	AT5G05500	no_seed	na	na	POEI43 - Pollen Ole e I allergen and extensin family protein precursor, putative, expressed	na	na	na	na	na	-0.275287	0.485346	1.40709	3.98767
Os.45300.1.A1_at	LOC_Os01g07070	turquoise	na	na	na	Os01g0164400	na	na	na	no_seed	na	na	transposon protein, putative, CACTA, En/Spm sub-class, expressed	na	na	0.98	0	*	0.790671	0.83083	132.25	145.56
Os.5408.1.S1_at	LOC_Os01g07090	blue	na	na	na	Os01g0164600	na	na	AT2G30170	no_seed	na	na	5-azacytidine resistance protein azr1, putative, expressed	na	na	-0.97	0	*	-0.7058	0.773058	65.7594	79.9507
na	LOC_Os01g07150	grey	na	na	na	Os01g0165600	na	na	na	no_seed	na	na	expressed protein	na	na	na	na	na	-0.0875316	0.49631	1.04271	1.9898
na	LOC_Os01g07180	yellow	na	na	na	na	na	na	AT4G24120	no_seed	na	na	expressed protein	na	na	na	na	na	-0.0830004	0.219033	0.242182	1.25097
Os.32568.1.S1_at	LOC_Os01g07200	turquoise	na	na	up	Os01g0166100	na	na	AT3G56170	no_seed	na	na	staphylococcal nuclease homologue, putative, expressed	na	na	1.23	0	*	0.745777	0.863364	132.838	153.023
Os.54072.1.S1_x_at	LOC_Os01g07240	green	na	na	na	Os01g0166500	na	na	AT5G01790	no_seed	na	na	expressed protein	na	na	-0.16	0.183148		-0.189232	0.526039	4.10098	8.09083
Os.37707.2.S1_x_at	LOC_Os01g07250	green	na	na	na	Os01g0166700	na	na	AT3G51730	seed	na	na	saposin-like type B, region 1 family protein, putative, expressed	na	na	-0.69	4e-06	*	-0.595573	0.823035	40.6864	70.9913
Os.1665.1.S1_a_at	LOC_Os01g07300	yellow	na	na	na	Os01g0167400	na	na	na	no_seed	na	na	uncharacterized 50.6 kDa protein in the 5region of gyrA and gyrB, putative, expressed	na	na	0.78	9e-06	*	0.553318	0.788628	39.9469	79.2755
Os.9898.1.S1_at	LOC_Os01g07310	turquoise	na	na	na	Os01g0167500	na	na	AT1G06890	no_seed	na	na	transporter-related, putative, expressed	na	na	0.13	0.172657		0.200072	0.255094	2.09797	6.72507
OsAffx.10952.2.S1_at	LOC_Os01g07320	red	na	na	na	Os01g0167600	na	na	na	no_seed	na	na	expressed protein	na	na	-0.57	0.000169	*	-0.485901	0.589629	10.3332	34.1029
na	LOC_Os01g07360	grey	na	na	na	Os01g0167900	na	na	AT5G58320	no_seed	na	na	KIP1, putative, expressed	na	na	na	na	na	0.407789	-0.270476	0.310962	8.02679
Os.37822.1.A1_a_at	LOC_Os01g07370	green	na	na	na	Os01g0168100	na	na	na	no_seed	na	na	KIP1, putative, expressed	na	na	-0.14	0.475381		-0.103662	0.541781	5.28815	9.6236
Os.16494.1.S1_at	LOC_Os01g07376	turquoise	na	na	na	Os01g0168200	na	na	AT3G08710	no_seed	GT61	Transferases	thioredoxin, putative, expressed	na	na	0.4	0.000474	*	0.45731	0.673934	32.2273	41.4563
OsAffx.10539.1.S1_x_at	LOC_Os01g07390	grey	na	na	na	Os01g0168400	na	na	AT5G01960	no_seed	na	na	zinc finger, C3HC4 type family protein, expressed	na	na	0.07	0.504923		0.0912731	0.556361	1.68074	4.12918
Os.17118.1.A1_at	LOC_Os01g07410	magenta	na	na	na	Os01g0168600	na	na	na	no_seed	na	na	growth regulator related protein, putative, expressed	na	na	-0.42	3.6e-05	*	-0.574224	0.670862	5.46362	16.7461
Os.1678.1.S1_at	LOC_Os01g07420	magenta	na	na	na	Os01g0168800	na	na	na	no_seed	na	na	hydrolase, alpha/beta fold family protein, putative, expressed	na	na	-0.35	0.117214		-0.222379	0.903676	25.7783	50.135
Os.18584.1.S1_at	LOC_Os01g07490	turquoise	na	na	na	Os01g0169500	na	na	AT3G27670	no_seed	na	na	RST1, putative, expressed	na	na	0.42	6e-06	*	0.574259	0.705761	46.1425	69.8165
Os.9383.2.S1_x_at	LOC_Os01g07520	yellow	na	na	na	Os01g0169900	na	na	AT3G01560	no_seed	na	na	proline-rich family protein, putative, expressed	na	na	0.29	0.006726	*	0.364278	0.596696	7.24615	13.7269
Os.6418.1.S1_at	LOC_Os01g07530	turquoise	na	na	up	Os01g0170000	na	na	AT5G40390	no_seed	na	na	uncharacterized glycosyltransferase, putative, expressed	na	na	2	0	*	0.760585	0.877116	155.926	175.425
Os.20460.1.S1_at	LOC_Os01g07540	brown	na	na	na	Os01g0170100	na	na	AT4G34140	no_seed	na	na	G-patch domain containing protein, expressed	na	na	0.18	0.085762		0.245274	0.718884	20.9414	31.828
Os.15606.1.S1_at	LOC_Os01g07590	red	na	na	na	Os01g0170600	na	na	na	no_seed	na	na	universal stress protein domain containing protein, putative, expressed	na	na	-0.39	0.006	*	-0.345668	0.870723	68.6409	165.595
Os.57176.1.S1_at	LOC_Os01g07620	red	na	na	na	Os01g0170900	na	na	na	no_seed	na	na	expressed protein	na	na	-0.32	0.030458	*	-0.294307	0.691789	15.0133	32.3134
OsAffx.23153.1.S1_at	LOC_Os01g07670	blue	na	na	na	Os01g0171600	na	na	na	no_seed	na	na	expressed protein	na	na	-0.18	0.003393		-0.391599	0.385429	2.8449	5.97263
na	LOC_Os01g07680	grey	na	na	na	Os01g0171701	na	na	na	no_seed	na	na	expressed protein	na	na	na	na	na	0.254694	0.608189	2.3351	3.87004
Os.14395.1.S1_at	LOC_Os01g07700	yellow	na	na	na	Os01g0171800	na	na	na	no_seed	na	na	expressed protein	na	na	0.32	0.067805		0.258425	0.623085	15.2859	30.5945
Os.16184.1.S1_at	LOC_Os01g07720	pink	na	na	na	Os01g0172000	na	na	AT2G47760	no_seed	na	na	dolichyl-P-Man Man-PP-dolichyl mannosyltransferase, putative, expressed	na	na	0.05	0.461609		0.106264	0.80787	14.3628	26.123
Os.51043.1.S1_at	LOC_Os01g07730	green	na	na	na	Os01g0172100	na	na	na	no_seed	na	na	phosphate/phosphoenolpyruvate translocator-related protein, putative, expressed	na	na	-0.85	0	*	-0.704351	0.624513	11.4449	31.5554
Os.7205.1.A1_at	LOC_Os01g07740	pink	na	na	na	Os01g0172200	na	na	na	no_seed	na	na	DEAD-box ATP-dependent RNA helicase 14, putative, expressed	na	na	0.1	0.158804		0.19352	0.779485	11.7197	24.039
Os.10212.1.S1_at	LOC_Os01g07750	turquoise	na	na	na	Os01g0172300	na	na	na	no_seed	na	na	expressed protein	na	na	0.48	3.3e-05	*	0.532198	0.719616	58.2148	74.2075
Os.155.1.S1_a_at	LOC_Os01g07760	turquoise	na	na	na	Os01g0172400	['Resistance or Tolerance']	['Salinity tolerance']	AT3G15730	no_seed	na	na	phospholipase D, putative, expressed	na	na	0.34	2e-05	*	0.55307	0.736833	52.0192	72.2434
OsAffx.23156.1.S1_at	LOC_Os01g07800	green	na	na	na	Os01g0173000	na	na	AT1G52590	no_seed	na	na	thiol-disulphide oxidoreductase DCC, putative, expressed	na	na	-0.35	0.026622	*	-0.313122	0.742791	16.8254	23.4818
Os.6842.1.S1_at	LOC_Os01g07810	salmon	na	na	na	Os01g0173100	['Resistance or Tolerance']	['Drought tolerance']	na	no_seed	na	na	protein of unknown function domain containing protein, expressed	na	na	-0.16	0.003856		-0.378119	0.726862	5.25404	22.5028
Os.15532.1.S1_at	LOC_Os01g07870	green	na	na	down	Os01g0173900	na	na	AT3G13080	seed	na	na	ABC transporter family protein, putative, expressed	na	na	-0.45	0.009381	*	-0.356906	0.830141	30.6091	39.0477
OsAffx.1957.1.S1_at	LOC_Os01g07880	turquoise	na	na	na	Os01g0174000	na	na	na	no_seed	na	na	transcription factor HY5, putative, expressed	bZIP	TF	0.66	7e-06	*	0.574384	0.643186	37.4683	58.3972
Os.25117.1.A1_at	LOC_Os01g07890	turquoise	na	na	na	Os01g0174100	na	na	na	no_seed	na	na	expressed protein	na	na	0.18	0.084298		0.25895	0.427341	7.63419	12.9784
Os.53199.1.S1_at	LOC_Os01g07910	pink	na	na	na	Os01g0174300	na	na	AT5G20080	no_seed	na	na	NADH-cytochrome b5 reductase, putative, expressed	na	na	0.05	0.611102		0.068435	0.680308	10.2642	37.1925
Os.9548.1.S1_at	LOC_Os01g07950	turquoise	na	na	na	Os01g0174900	na	na	na	no_seed	na	na	OsGrx_S15.2 - glutaredoxin subgroup II, expressed	na	na	0.58	0.008816	*	0.362386	0.335934	4.8617	9.30596
Os.12006.1.S1_a_at	LOC_Os01g07960	GY	na	na	na	Os01g0175000	na	na	AT5G20060	no_seed	na	na	acyl-protein thioesterase, putative, expressed	na	na	-0.22	0.029884		-0.302189	0.604537	3.74274	13.4818
Os.34466.1.S1_s_at	LOC_Os01g07970	black	na	na	na	Os01g0175100	na	na	AT1G52720	no_seed	na	na	expressed protein	na	na	0.29	0.185973		0.179973	0.59417	5.96458	20.0074
Os.9859.5.S1_x_at	LOC_Os01g08000	GY	na	na	na	Os01g0175400	na	na	na	no_seed	na	na	fibronectin type 3 and ankyrin repeat domains 1 protein, putative, expressed	na	na	-0.19	0.403218		-0.115568	0.525649	1.84032	4.06808
na	LOC_Os01g08170	grey	na	na	na	Os01g0176800	na	na	AT1G52780	no_seed	na	na	expressed protein	na	na	na	na	na	-0.283895	0.608211	2.17428	4.41308
Os.7173.1.S1_at	LOC_Os01g08200	pink	na	na	na	Os01g0177200	na	na	AT3G20630	no_seed	na	na	ubiquitin carboxyl-terminal hydrolase 14, putative, expressed	na	na	0.07	0.314087		0.141007	0.82842	15.9469	24.0272
Os.50272.1.S1_s_at	LOC_Os01g08270	black	na	na	na	Os01g0178000	na	na	AT1G80360	no_seed	na	na	aminotransferase, classes I and II, domain containing protein, expressed	na	na	-0.09	0.303446		-0.147123	0.585941	5.36181	14.5465
Os.25067.2.S1_at	LOC_Os01g08290	pink	na	na	na	Os01g0178200	na	na	na	no_seed	na	na	transmembrane protein, putative, expressed	na	na	0.02	0.824262		0.0316073	0.743901	9.48106	19.8063
OsAffx.23160.1.S1_s_at	LOC_Os01g08300	green	na	na	na	Os01g0178300	['Resistance or Tolerance']	['Other soil stress tolerance']	na	no_seed	na	na	expressed protein	na	na	-0.32	0.041744	*	-0.279931	0.51878	7.59679	14.4634
Os.9069.1.S1_at	LOC_Os01g08320	salmon	na	na	na	Os01g0178500	['Morphological trait']	['Culm leaf', 'Dwarf', 'Root']	na	no_seed	na	na	OsIAA1 - Auxin-responsive Aux/IAA gene family member, expressed	AUX/IAA	Other	0.06	0.730788		0.0494899	0.757842	6.55432	28.823
Os.54294.1.S1_at	LOC_Os01g08340	black	na	na	na	Os01g0178700	na	na	na	no_seed	na	na	zinc finger family protein, putative, expressed	na	na	-0.11	0.148549		-0.200137	0.759397	12.3433	20.8525
OsAffx.9719.1.S1_x_at	LOC_Os01g08380	green	na	na	na	Os01g0179000	na	na	na	no_seed	na	na	transferase family protein, putative, expressed	na	na	-0.19	0.097065		-0.238736	0.621423	7.50259	10.59
Os.31960.1.S1_at	LOC_Os01g08400	pink	na	na	na	Os01g0179200	na	na	AT3G24350	no_seed	na	na	syntaxin, putative, expressed	na	na	-0.09	0.10694		-0.222651	0.709202	9.8312	17.6097
Os.12810.1.S1_at	LOC_Os01g08410	turquoise	na	na	na	Os01g0179300	na	na	na	no_seed	na	na	early fruit mRNA, putative, expressed	na	na	0.6	0	*	0.665811	0.662628	48.0526	56.2169
Os.980.1.S1_a_at	LOC_Os01g08420	turquoise	na	na	na	Os01g0179400	na	na	AT2G25660	no_seed	na	na	EMB2410, putative, expressed	na	na	0.63	0	*	0.66266	0.834753	95.3587	124.379
Os.17699.2.S1_x_at	LOC_Os01g08430	yellow	na	na	na	Os01g0179500	na	na	AT4G32620	no_seed	na	na	expressed protein	na	na	0.44	3.1e-05	*	0.537782	0.821944	35.0793	66.3191
Os.8045.1.S1_at	LOC_Os01g08440	blue	na	na	na	Os01g0179600	na	na	AT4G15550	no_seed	GT1	Transferases	UDP-glucoronosyl and UDP-glucosyl transferase domain containing protein, expressed	na	na	-1.72	0	*	-0.728934	0.706216	48.5519	75.384
Os.8113.1.S1_at	LOC_Os01g08470	turquoise	na	na	na	Os01g0180000	na	na	na	no_seed	na	na	retrotransposon protein, putative, unclassified, expressed	na	na	0.73	3.8e-05	*	0.507901	0.644729	21.4154	28.0269
Os.36975.3.S1_x_at	LOC_Os01g08510	blue	na	na	na	Os01g0180300	na	na	AT3G16000	no_seed	na	na	MAR-binding filament-like protein 1, putative, expressed	na	na	-1.22	0	*	-0.68475	0.806821	86.622	126.531
Os.50609.1.S1_at	LOC_Os01g08540	brown	na	na	na	Os01g0180600	na	na	AT3G24495	no_seed	na	na	DNA mismatch repair protein MSH6-2, putative, expressed	na	na	0.37	0.012412	*	0.352241	0.660635	18.1788	30.5192
Os.23665.1.A1_at	LOC_Os01g08550	pink	na	na	na	Os01g0180700	na	na	na	no_seed	na	na	aminoacyl-tRNA synthetase, putative, expressed	na	na	0.39	0.007913	*	0.35362	0.462452	4.0545	11.0116
Os.5504.1.S1_at	LOC_Os01g08560	yellow	na	na	na	Os01g0180800	na	na	AT1G79920	no_seed	na	na	DnaK family protein, putative, expressed	na	na	0.2	0.304458		0.131771	0.546053	5.75176	8.86278
Os.37600.1.S1_at	LOC_Os01g08650	green	na	na	na	Os01g0182100	na	na	na	no_seed	na	na	expressed protein	na	na	-0.16	0.166396		-0.192467	0.41255	1.97896	5.2482
Os.7545.1.S1_a_at	LOC_Os01g08660	blue	na	na	na	Os01g0182200	na	na	AT3G04090	no_seed	na	na	aquaporin protein, putative, expressed	na	na	-0.37	0	*	-0.653265	0.652001	28.455	40.9088
Os.51447.1.S1_s_at	LOC_Os01g08670	blue	na	na	na	Os01g0182300	na	na	AT2G25735	no_seed	na	na	expressed protein	na	na	-0.28	0.000359	*	-0.460546	0.273156	2.39012	5.10245
OsAffx.10970.1.S1_at	LOC_Os01g08690	turquoise	na	na	na	Os01g0182500	na	na	na	no_seed	na	na	holocarboxylase synthetase, putative, expressed	na	na	1	0	*	0.850751	0.879387	171.808	183.64
Os.7987.1.S1_at	LOC_Os01g08700	black	na	na	na	Os01g0182600	['Physiological trait']	['Flowering']	AT1G22770	no_seed	na	na	GIGANTEA, putative, expressed	na	na	0.16	0.171314		0.193309	0.551095	4.81815	15.0404
OsAffx.10973.2.S1_at	LOC_Os01g08760	yellow	na	na	na	Os01g0183000	na	na	AT1G71697	no_seed	na	na	choline/ethanolamine kinase, putative, expressed	na	na	0.16	0.230002		0.164927	0.701415	17.9551	39.4012
Os.17792.1.S1_at	LOC_Os01g08770	red	na	na	na	Os01g0183100	na	na	AT3G10530	no_seed	na	na	WD domain, G-beta repeat domain containing protein, expressed	na	na	-0.36	0.028298	*	-0.286078	0.931003	98.4006	161.19
Os.28952.1.S1_at	LOC_Os01g08810	yellow	4	AA_degradation_Mitochondrial_ETC	up	Os01g0183600	na	na	na	no_seed	na	na	cytochrome P450, putative, expressed	na	na	0.81	0.000182	*	0.46626	0.859624	46.7116	88.7551
na	LOC_Os01g08820	grey	na	na	na	na	na	na	AT3G14740	no_seed	na	na	PHD-finger domain containing protein, putative, expressed	PHD	Other	na	na	na	-0.256471	0.661793	2.2359	3.3799
Os.9695.1.S1_at	LOC_Os01g08830	turquoise	na	na	na	Os01g0183800	na	na	na	no_seed	na	na	OsFBDUF1 - F-box and DUF domain containing protein, expressed	na	na	0.33	9.7e-05	*	0.517346	0.628395	39.8151	69.6862
Os.33427.1.S1_at	LOC_Os01g08850	blue	na	na	na	Os01g0184000	na	na	AT5G11010	no_seed	na	na	expressed protein	na	na	-0.24	0.007864		-0.344853	0.518655	13.8078	35.7712
Os.519.1.S1_at	LOC_Os01g08860	yellow	na	na	na	Os01g0184100	na	na	AT5G12020	no_seed	na	na	hsp20/alpha crystallin family protein, putative, expressed	na	na	2.88	0	*	0.764868	0.766144	45.4848	144.044
Os.3774.2.S1_x_at	LOC_Os01g08930	GY	na	na	na	Os01g0184500	na	na	na	no_seed	na	na	DEAD-box ATP-dependent RNA helicase, putative, expressed	na	na	-0.17	0.409581		-0.112851	0.729124	10.2209	42.2299
na	LOC_Os01g08940	grey	na	na	na	Os01g0184600	na	na	na	no_seed	na	na	expressed protein	na	na	na	na	na	-0.229245	0.604039	2.32965	3.29226
Os.7840.1.S1_at	LOC_Os01g08970	brown	na	na	na	Os01g0184900	na	na	AT3G28730	no_seed	na	na	SSRP1-like FACT complex subunit, putative, expressed	HMG	Other	0.28	5.9e-05	*	0.541678	0.417104	5.90502	72.4819
OsAffx.10931.2.S1_s_at	LOC_Os01g08980	grey	na	na	na	Os01g0185000	na	na	na	no_seed	na	na	expressed protein	na	na	-0.11	0.010606		-0.334174	0.448888	0.834545	3.28072
Os.19764.1.S1_at	LOC_Os01g09000	green	na	na	na	Os01g0185200	na	na	AT1G25350	no_seed	na	na	glutaminyl-tRNA synthetase, putative, expressed	na	na	-0.32	0.003329	*	-0.392443	0.541437	4.36913	9.79146
Os.4905.1.S1_a_at	LOC_Os01g09010	yellow	na	na	na	Os01g0185300	['Others']	['Others']	na	no_seed	na	na	transferase family protein, putative, expressed	na	na	0.11	0.514296		0.090303	0.801248	35.0063	68.3643
Os.46606.1.S1_x_at	LOC_Os01g09020	turquoise	na	na	na	Os01g0185400	na	na	na	no_seed	na	na	WD domain, G-beta repeat domain containing protein, expressed	na	na	0.82	0	*	0.615564	0.718464	66.1935	77.0494
na	LOC_Os01g09030	yellow	na	na	na	Os01g0185500	na	na	na	no_seed	na	na	2-aminoethanethiol dioxygenase, putative, expressed	na	na	na	na	na	0.370615	0.287626	0.818138	2.73514
Os.29979.1.S1_at	LOC_Os01g09100	turquoise	na	na	na	Os01g0186000	na	na	na	no_seed	na	na	WRKY10, expressed	WRKY	TF	0.61	0.000824	*	0.421254	0.649563	27.6585	35.52
Os.26449.1.S1_at	LOC_Os01g09120	black	na	na	na	Os01g0186200	na	na	AT2G02710	no_seed	na	na	Twin LOV 1, putative, expressed	na	na	0.03	0.817009		0.0346734	0.563568	2.94873	8.609
OsAffx.1964.2.S1_s_at	LOC_Os01g09130	blue	na	na	na	Os01g0186400	na	na	na	no_seed	na	na	expressed protein	na	na	-0.13	0.013537		-0.335528	0.24027	2.52266	6.52965
Os.3808.4.S1_x_at	LOC_Os01g09220	black	na	na	na	Os01g0186900	na	na	na	no_seed	na	na	transposon protein, putative, CACTA, En/Spm sub-class, expressed	na	na	0.11	0.727667		0.0498825	0.70474	10.553	20.9456
Os.12093.2.S1_x_at	LOC_Os01g09246	yellow	na	na	na	Os01g0187400	na	na	AT5G11700	no_seed	na	na	glycine-rich protein, putative, expressed	na	na	0.43	0.000537	*	0.465472	0.836756	34.6686	60.8201
Os.42888.1.S1_at	LOC_Os01g09252	pink	na	na	na	Os01g0187500	na	na	na	no_seed	na	na	WD domain, G-beta repeat domain containing protein, expressed	na	na	0	0.9884		-0.00208143	0.642851	4.18835	8.11061
Os.3818.1.S1_a_at	LOC_Os01g09280	yellow	na	na	na	Os01g0187900	na	na	na	no_seed	na	na	myb-related transcription activator, putative, expressed	MYB-related	TF	0.52	0.000464	*	0.458548	0.693061	15.5432	28.4583
na	LOC_Os01g09290	grey	na	na	na	na	na	na	na	no_seed	na	na	transposon protein, putative, unclassified, expressed	na	na	na	na	na	-0.258805	0.530226	1.26214	2.47389
Os.18077.1.S1_at	LOC_Os01g09300	turquoise	na	na	up	Os01g0188100	na	na	AT1G35190	no_seed	na	na	oxidoreductase, putative, expressed	na	na	1.3	0	*	0.79638	0.85717	136.518	159.58
Os.12492.1.S1_at	LOC_Os01g09320	turquoise	na	na	na	Os01g0188400	na	na	AT1G79750	no_seed	na	na	NADP-dependent malic enzyme, chloroplast precursor, putative, expressed	na	na	0.14	0.429123		0.114603	0.312509	3.07643	7.68883
Os.9850.1.S1_s_at	LOC_Os01g09420	turquoise	na	na	na	Os01g0189800	na	na	na	no_seed	na	na	expressed protein	na	na	0.46	0.000261	*	0.477788	0.533533	14.2788	19.4756
Os.1465.1.S1_at	LOC_Os01g09430	turquoise	na	na	na	Os01g0190000	na	na	AT3G21360	no_seed	na	na	expressed protein	na	na	0.38	0.003354	*	0.401249	0.313439	4.75472	8.60512
Os.19952.1.S1_at	LOC_Os01g09450	salmon	na	na	na	Os01g0190300	na	na	na	no_seed	na	na	OsIAA2 - Auxin-responsive Aux/IAA gene family member, expressed	AUX/IAA	Other	-0.4	0.022619	*	-0.312274	0.729664	5.81379	33.0667
Os.1475.1.S1_at	LOC_Os01g09540	brown	na	na	na	Os01g0191200	na	na	na	no_seed	na	na	HAD superfamily phosphatase, putative, expressed	na	na	0.03	0.841884		0.0274823	0.577654	14.2848	42.625
Os.27469.1.S1_a_at	LOC_Os01g09550	turquoise	na	na	na	Os01g0191300	na	na	AT4G29230	no_seed	na	na	no apical meristem protein, putative, expressed	NAC	TF	0.13	0.296786		0.143357	0.391413	4.53044	7.08746
Os.5825.1.S1_a_at	LOC_Os01g09560	pink	na	na	na	Os01g0191500	na	na	na	no_seed	na	na	mitochondrial-processing peptidase subunit alpha, mitochondrial precursor, putative, expressed	na	na	-0.08	0.370466		-0.12784	0.809023	16.4833	27.228
Os.12230.1.S1_a_at	LOC_Os01g09570	black	na	na	na	Os01g0191700	na	na	na	no_seed	na	na	6-phosphofructokinase, putative, expressed	na	na	0.31	0.047198	*	0.267422	0.735998	14.385	51.6201
Os.10204.1.S1_at	LOC_Os01g09590	green	na	na	na	Os01g0191900	na	na	na	no_seed	na	na	myb-like DNA-binding domain containing protein, putative, expressed	MYB	TF	-0.35	0.010087	*	-0.336112	0.742264	17.8809	27.841
Os.623.3.S1_x_at	LOC_Os01g09640	turquoise	na	na	up	Os01g0192300	na	na	AT5G56840	no_seed	na	na	Myb transcription factor, putative, expressed	MYB-related	TF	2.03	0	*	0.813795	0.932802	199.644	215.049
Os.625.1.S1_at	LOC_Os01g09670	magenta	na	na	na	Os01g0192600	na	na	AT5G11790	no_seed	na	na	pollen-specific protein SF21, putative, expressed	na	na	-0.21	0.124844		-0.213015	0.631558	3.77697	9.54213
Os.31630.3.S1_at	LOC_Os01g09740	turquoise	na	na	na	Os01g0193500	na	na	AT4G29420	no_seed	na	na	F-box/LRR-repeat protein, putative, expressed	na	na	0.33	0	*	0.642519	0.715839	35.9685	42.0156
Os.45934.1.S1_at	LOC_Os01g09770	turquoise	na	na	na	Os01g0194000	na	na	na	no_seed	na	na	expressed protein	na	na	0.25	0.068684		0.256282	0.456291	8.7109	19.3869
Os.33983.1.S1_at	LOC_Os01g09790	blue	na	na	na	Os01g0194200	na	na	AT2G26180	no_seed	na	na	IQ calmodulin-binding motif domain containing protein, expressed	na	na	-0.58	1.4e-05	*	-0.571494	0.591491	19.2002	31.2309
Os.27112.1.S1_at	LOC_Os01g09800	green	3	Signalling and post-translational modifications	down	Os01g0194300	['Resistance or Tolerance', 'Resistance or Tolerance', 'Resistance or Tolerance', 'Resistance or Tolerance']	['Blast resistance', 'Bacterial blight resistance', 'Other stress resistance', 'Bacterial blight resistance']	AT1G64280	seed	na	na	BTBA1 - Bric-a-Brac,Tramtrack, Broad Complex BTB domain with Ankyrin repeat region, expressed	na	na	-0.39	0.015149	*	-0.3372	0.801353	31.0244	43.3496
Os.11166.1.S1_s_at	LOC_Os01g09830	green	na	na	na	Os01g0194600	na	na	na	no_seed	na	na	OsGrx_A2 - glutaredoxin subgroup III, expressed	na	na	-0.33	0.15201		-0.207169	0.416564	2.08431	6.63025
Os.4648.1.S1_at	LOC_Os01g09850	pink	na	na	na	Os01g0195000, Os01g0195066	na	na	AT1G55110	no_seed	na	na	ZOS1-04 - C2H2 zinc finger protein, expressed	C2H2	TF	0.05	0.701038		0.0543952	0.775087	11.2473	22.1413
Os.32248.1.S1_at	LOC_Os01g09860	magenta	na	na	na	Os01g0195200	na	na	na	no_seed	na	na	retrotransposon protein, putative, unclassified, expressed	na	na	-0.15	0.411623		-0.114497	0.696938	10.7542	43.7326
na	LOC_Os01g09890	grey	na	na	na	Os01g0195500	na	na	AT5G11900	no_seed	na	na	translation initiation factor SUI1, putative, expressed	na	na	na	na	na	0.213734	0.147531	0.126716	0.964664
Os.4196.1.S1_at	LOC_Os01g10020	blue	na	na	na	Os01g0196600	na	na	AT4G29680	no_seed	na	na	ectonucleotide pyrophosphatase/phosphodiesterase family member 1, putative, expressed	na	na	-0.25	0.002493		-0.406449	0.531304	15.0025	26.316
Os.8353.1.S1_at	LOC_Os01g68770	turquoise	na	na	up	Os01g0916400	['Resistance or Tolerance', 'Resistance or Tolerance']	['Bacterial blight resistance', 'Blast resistance']	AT4G14030	no_seed	na	na	selenium-binding protein, putative, expressed	na	na	1.24	0	*	0.875379	0.880994	163.785	173.818
Os.45942.1.S1_at	LOC_Os01g10050	blue	na	na	na	Os01g0197200	na	na	na	no_seed	na	na	DEAD-box ATP-dependent RNA helicase, putative, expressed	na	na	-0.08	0.132906		-0.203562	0.383142	5.9235	16.2531
Os.2196.1.S1_a_at	LOC_Os01g10080	blue	na	na	na	Os01g0197400	na	na	AT1G17665	no_seed	na	na	expressed protein	na	na	-0.26	0.014007		-0.341858	0.504972	10.9596	34.0161
Os.2203.3.S1_x_at	LOC_Os01g10150	tan	na	na	na	Os01g0198200	na	na	na	no_seed	CBM43	Carbohydrate_Binding_module	CK1_CaseinKinase_1a.1 - CK1 includes the casein kinase 1 kinases, expressed	na	na	0.35	6e-06	*	0.581746	0.724092	7.67056	48.2871
Os.12008.3.S1_at	LOC_Os01g10170	yellow	na	na	na	na	na	na	na	no_seed	na	na	expressed protein	na	na	-0.08	0.073653		-0.237847	0.210581	0.513369	2.15856
Os.20203.1.S1_at	LOC_Os01g10210	blue	na	na	na	Os01g0198900	na	na	na	seed	na	na	lachrymatory factor synthase, putative, expressed	na	na	-1.69	0	*	-0.804898	0.871636	130.514	157.616
Os.9487.1.S1_a_at	LOC_Os01g10250	turquoise	8	Plant defense	up	Os01g0199400	na	na	AT5G11650	no_seed	na	na	hydrolase, alpha/beta fold family domain containing protein, expressed	na	na	1.19	0	*	0.769248	0.872247	164.669	198.901
na	LOC_Os01g10260	grey	na	na	na	Os01g0199700	na	na	na	no_seed	na	na	expressed protein	na	na	na	na	na	-0.133602	0.213474	0.338415	1.52296
Os.14917.1.S1_at	LOC_Os01g10280	blue	na	na	down	Os01g0199900	na	na	AT2G37690	seed	na	na	phosphoribosylaminoimidazole carboxylase, chloroplast precursor, putative, expressed	na	na	-0.87	0	*	-0.630728	0.858365	142.387	204.697
Os.27665.1.S1_at	LOC_Os01g10290	yellow	na	na	up	Os01g0200000	na	na	AT5G61500	no_seed	na	na	autophagy-related protein 3, putative, expressed	na	na	0.42	3.4e-05	*	0.515407	0.909859	67.6573	126.594
Os.6428.1.S1_at	LOC_Os01g10340	purple	na	na	na	Os01g0200400	na	na	AT5G11640	no_seed	na	na	expressed protein	na	na	0.02	0.892806		0.018636	0.563894	2.36314	16.4927
Os.7992.1.S1_a_at	LOC_Os01g10400	black	na	na	na	Os01g0200700	na	na	na	no_seed	na	na	expressed protein	na	na	0.14	0.25098		0.166526	0.588349	3.73515	12.24
Os.27867.1.S1_at	LOC_Os01g10430	GY	na	na	na	Os01g0201000	na	na	AT1G53050	no_seed	na	na	protein kinase family protein, putative, expressed	na	na	0.06	0.560798		0.0806165	0.676406	6.05222	16.6677
Os.7304.1.S1_at	LOC_Os01g10450	blue	na	na	na	Os01g0201200	na	na	AT5G58950	no_seed	na	na	protein kinase domain containing protein, expressed	na	na	-1.35	0	*	-0.749156	0.840944	115.794	165.643
OsAffx.23188.1.S1_x_at	LOC_Os01g10550	blue	na	na	na	Os01g0202000	na	na	na	no_seed	na	na	DEFL35 - Defensin and Defensin-like DEFL family, expressed	na	na	-0.17	4e-05		-0.519271	0.460932	5.29082	8.07296
Os.15198.1.S1_at	LOC_Os01g10580	grey	na	na	na	Os01g0202500	na	na	na	no_seed	na	na	B-box zinc finger family protein, putative, expressed	Orphans	TF	0.14	0.107402		0.228384	0.138769	0.397034	3.38721
Os.45980.1.S1_s_at	LOC_Os01g10600	turquoise	na	na	na	Os01g0202800	na	na	na	no_seed	na	na	aquaporin protein, putative, expressed	na	na	0.17	0.023709		0.310114	0.538584	12.7716	17.9198
Os.1302.1.S1_at	LOC_Os01g10610	black	na	na	na	Os01g0203000	na	na	na	no_seed	na	na	BES1/BZR1 homolog protein, putative, expressed	BES1	TF	0.22	0.077229		0.249562	0.671591	7.77172	22.6641
na	LOC_Os01g10650	grey	na	na	na	na	na	na	na	no_seed	na	na	hypothetical protein	na	na	na	na	na	-0.177899	0.370935	0.747378	2.73143
Os.33166.1.S1_at	LOC_Os01g10680	green	na	na	na	Os01g0203800	na	na	AT1G53380	no_seed	na	na	GIL1, putative, expressed	na	na	-0.21	0.155595		-0.196294	0.723364	23.9875	49.8457
Os.24974.1.S1_a_at	LOC_Os01g10690	brown	na	na	na	Os01g0204000	na	na	AT1G78650	no_seed	na	na	POLD3 - Putative DNA polymerase delta complex subunit, expressed	na	na	0.06	0.605598		0.0737526	0.576284	8.66404	16.6699
Os.1402.1.S1_at	LOC_Os01g10790	purple	na	na	na	Os01g0205100	na	na	AT5G45760	no_seed	na	na	WD domain, G-beta repeat domain containing protein, expressed	na	na	-0.1	0.22272		-0.1595	0.834664	15.5267	61.5127
Os.28976.1.S1_at	LOC_Os01g10800	red	na	na	na	Os01g0205200	na	na	AT4G18750	no_seed	na	na	pentatricopeptide, putative, expressed	na	na	-0.4	0.048621	*	-0.275644	0.747322	32.5859	54.5406
Os.22640.1.A1_at	LOC_Os01g10830	black	na	na	na	Os01g0205600	na	na	na	no_seed	na	na	carnitine racemase like protein, putative, expressed	na	na	-0.04	0.713568		-0.0508225	0.479576	2.81447	8.73611
Os.38316.1.S1_s_at	LOC_Os01g62200	magenta	na	na	na	Os01g0839200	['Resistance or Tolerance']	['Drought tolerance']	AT5G59790	no_seed	na	na	domain of unknown function DUF966 domain containing protein, expressed	na	na	-0.49	0.005526	*	-0.3903	0.743742	7.86897	14.2729
Os.1408.1.S1_at	LOC_Os01g10860	purple	na	na	na	Os01g0206200	na	na	na	no_seed	na	na	expressed protein	na	na	-0.14	0.194229		-0.16838	0.691569	5.53222	48.3949
Os.1411.1.S1_at	LOC_Os01g10890	tan	na	na	na	Os01g0206700	na	na	AT5G45820	no_seed	na	na	CAMK_KIN1/SNF1/Nim1_like.8 - CAMK includes calcium/calmodulin depedent protein kinases, expressed	na	na	0.69	0.009575	*	0.360636	0.731893	5.61745	21.306
Os.32657.1.S1_at	LOC_Os01g10930	magenta	na	na	na	Os01g0207200	na	na	AT3G14920	no_seed	na	na	peptide-N4-asparagine amidase A, putative, expressed	na	na	-0.44	0.001078	*	-0.459557	0.749045	9.68468	28.4187
Os.14564.1.S1_at	LOC_Os01g10950	blue	na	na	na	Os01g0207400	na	na	na	no_seed	na	na	peptide-N4-asparagine amidase A, putative, expressed	na	na	-0.88	0.000183	*	-0.504339	0.474903	11.5297	34.5169
na	LOC_Os01g10970	grey	na	na	na	Os01g0207700	na	na	na	no_seed	na	na	auxin-induced protein 5NG4, putative, expressed	na	na	na	na	na	-0.124052	0.377321	0.455911	0.744506
OsAffx.22124.1.S1_at	LOC_Os01g10980	grey	na	na	na	Os01g0207900	na	na	na	no_seed	na	na	auxin-induced protein 5NG4, putative, expressed	na	na	-0.09	0.165084		-0.192698	0.444133	1.29076	3.49923
Os.28458.1.S1_at	LOC_Os01g11040	blue	na	na	na	Os01g0208600	na	na	na	no_seed	na	na	SCAR-like protein 2, putative, expressed	na	na	-0.21	0.02915		-0.308009	0.503082	9.57588	22.2431
Os.27513.1.A1_a_at	LOC_Os01g11054	blue	na	na	na	Os01g0208700	['Physiological trait']	['Source activity']	na	no_seed	na	na	phosphoenolpyruvate carboxylase, putative, expressed	na	na	-0.98	0	*	-0.65685	0.798955	74.4233	93.211
Os.11930.1.S1_at	LOC_Os01g11110	tan	na	na	na	Os01g0209200	na	na	na	no_seed	na	na	14-3-3 protein, putative, expressed	na	na	0.4	0.000236	*	0.489295	0.751784	6.10447	28.6879
Os.27489.2.A1_x_at	LOC_Os01g11120	green	na	na	na	Os01g0209400	na	na	AT3G14450	no_seed	na	na	CID11, putative, expressed	na	na	-0.32	0.004542	*	-0.393266	0.672966	13.1692	22.0799
Os.33762.1.S1_at	LOC_Os01g11160	blue	na	na	down	Os01g0209800	na	na	AT2G34960	seed	na	na	amino acid permease family protein, putative, expressed	na	na	-1.67	0	*	-0.814975	0.863593	123.467	146.601
Os.9306.1.S1_at	LOC_Os01g11230	GY	na	na	na	Os01g0210500	na	na	AT1G17100	no_seed	na	na	SOUL heme-binding protein, putative, expressed	na	na	-0.06	0.549496		-0.0827869	0.748727	7.14354	30.7327
na	LOC_Os01g11240	grey	na	na	na	Os01g0210600	na	na	AT5G46230	no_seed	na	na	DUF538 domain containing protein, putative, expressed	na	na	na	na	na	0.366521	-0.0652082	0.0942986	1.79312
Os.48011.1.S1_x_at	LOC_Os01g11280	yellow	na	na	na	Os01g0211000	na	na	na	no_seed	na	na	cytochrome P450, putative, expressed	na	na	-0.1	0.044279		-0.273902	0.190768	1.37366	5.53712
na	LOC_Os01g11340	grey	na	na	na	Os01g0211600	na	na	AT2G34500	no_seed	na	na	cytochrome P450, putative, expressed	na	na	na	na	na	-0.469621	0.18101	0.503022	3.71414
Os.43507.1.A1_x_at	LOC_Os01g11370	brown	na	na	na	Os01g0212100	na	na	na	no_seed	na	na	ATP-dependent RNA helicase, putative, expressed	na	na	-0.13	0.274686		-0.148886	0.774053	39.1733	90.5327
Os.3917.1.S1_s_at	LOC_Os01g11414	brown	na	na	na	Os01g0212400	na	na	na	no_seed	na	na	sodium/calcium exchanger protein, putative, expressed	na	na	0.13	0.401582		0.116183	0.724462	22.5993	57.1236
na	LOC_Os01g11490	grey	na	na	na	Os01g0213100	na	na	na	no_seed	na	na	zinc finger, C3HC4 type domain containing protein, expressed	na	na	na	na	na	-0.116873	0.486242	0.634773	1.01112
OsAffx.23199.1.S1_at	LOC_Os01g11500	grey	na	na	na	Os01g0213100	na	na	na	no_seed	na	na	zinc finger, C3HC4 type domain containing protein, expressed	na	na	-0.16	0.000295		-0.447553	0.580826	1.66328	4.25069
Os.7905.1.S1_at	LOC_Os01g11570	tan	na	na	na	Os01g0214200	na	na	AT5G45920	no_seed	na	na	GDSL-like lipase/acylhydrolase, putative, expressed	na	na	0.42	0.006141	*	0.378146	0.773099	9.18612	45.8043
Os.37125.2.S1_x_at	LOC_Os01g11580	yellow	na	na	na	Os01g0214300	na	na	na	no_seed	na	na	bromodomain containing protein, expressed	na	na	0.08	0.182869		0.179225	0.394279	1.44361	6.27879
Os.18774.1.S1_s_at	LOC_Os01g11590	blue	na	na	na	Os01g0214400	na	na	AT1G06240	no_seed	na	na	uncharacterized protein HI0077, putative, expressed	na	na	-0.55	0	*	-0.670262	0.737944	41.7193	52.5671
Os.43491.1.S1_x_at	LOC_Os01g11620	turquoise	na	na	na	Os01g0214600	na	na	na	no_seed	na	na	GDSL-like lipase/acylhydrolase, putative, expressed	na	na	0.39	0.044742	*	0.293706	0.388834	5.15313	7.91192
Os.10533.1.S1_at	LOC_Os01g11710	brown	na	na	na	Os01g0215700	na	na	AT5G45910	no_seed	na	na	GDSL-like lipase/acylhydrolase, putative, expressed	na	na	-0.06	0.501049		-0.096736	0.530974	4.5333	12.1921
OsAffx.22107.1.S1_x_at	LOC_Os01g11760	green	na	na	na	Os01g0216500	na	na	na	no_seed	na	na	GDSL-like lipase/acylhydrolase, putative, expressed	na	na	-0.15	0.008953		-0.349125	0.392333	1.70103	3.99698
na	LOC_Os01g11770	grey	na	na	na	na	na	na	na	no_seed	na	na	expressed protein	na	na	na	na	na	-0.15509	0.699675	4.47869	6.30509
Os.3875.1.S1_at	LOC_Os01g11810	blue	na	na	na	Os01g0217000	na	na	na	no_seed	na	na	powdery mildew resistant protein 5, putative, expressed	na	na	-1.01	0	*	-0.783709	0.7794	59.8722	71.2633
Os.26823.1.S1_at	LOC_Os01g11880	yellow	na	na	na	Os01g0217800	na	na	na	no_seed	na	na	DJ-1 family protein, putative, expressed	na	na	0.18	0.007647		0.364091	0.461133	2.68471	5.37749
Os.15968.1.S1_at	LOC_Os01g11900	pink	na	na	na	Os01g0218032	na	na	AT5G04560	no_seed	na	na	hhH-GPD superfamily base excision DNA repair protein, expressed	na	na	-0.19	0.003724		-0.395802	0.668609	8.12722	17.9389
Os.26488.1.S1_at	LOC_Os01g11910	black	na	na	na	Os01g0218100	na	na	na	no_seed	na	na	basic helix-loop-helix, putative, expressed	bHLH	TF	-0.05	0.764641		-0.0408341	0.7642	19.5588	45.3663
Os.26825.2.S1_x_at	LOC_Os01g11946	yellow	na	na	na	Os01g0218700	na	na	AT1G54350	no_seed	na	na	ABC transporter, ATP-binding protein, putative, expressed	na	na	0.01	0.898878		0.0181813	0.304116	1.44065	6.83023
Os.50353.1.S1_at	LOC_Os01g11952	black	na	na	na	Os01g0218800	na	na	AT5G53430	no_seed	na	na	histone-lysine N-methyltransferase ATX5, putative, expressed	PHD	Other	-0.23	0.005606		-0.361355	0.314001	1.253	5.49444
Os.16133.1.S1_at	LOC_Os01g11960	turquoise	na	na	na	Os01g0218900	na	na	na	no_seed	na	na	histone-lysine N-methyltransferase ATX5, putative, expressed	PHD	Other	0.54	0	*	0.73428	0.753977	62.7791	76.9462
Os.43459.1.S1_at	LOC_Os01g11980	tan	na	na	up	Os01g0219100	na	na	AT5G24170	no_seed	na	na	SFT2, putative, expressed	na	na	0.28	0.001708	*	0.420059	0.834884	11.8683	39.4277
Os.12263.1.S1_at	LOC_Os01g12080	blue	na	na	na	Os01g0220200	na	na	AT2G46420	no_seed	na	na	plant-specific domain TIGR01589 family protein, putative, expressed	na	na	-0.38	0.000143	*	-0.486138	0.647637	22.6963	29.7693
Os.54460.1.A1_at	LOC_Os01g12100	green	na	na	na	Os01g0220400	na	na	na	no_seed	na	na	expressed protein	na	na	0	0.966306		-0.00598919	0.446657	2.85489	8.14003
OsAffx.32171.1.S1_x_at	LOC_Os01g12150	grey	na	na	na	Os01g0220900	na	na	na	no_seed	na	na	expressed protein	na	na	0.02	0.714689		0.051745	0.694755	2.84898	3.94412
Os.9842.1.S1_at	LOC_Os01g12160	blue	12	JA	down	Os01g0221100	na	na	na	seed	na	na	OsGH3.3 - Probable indole-3-acetic acid-amido synthetase, expressed	na	na	-1.42	0	*	-0.732457	0.849686	118.211	142.452
Os.33971.1.S1_at	LOC_Os01g12180	salmon	na	na	na	Os01g0221300	na	na	AT5G53220	no_seed	na	na	expressed protein	na	na	-0.2	0.084488		-0.227187	0.839288	11.234	64.9662
na	LOC_Os01g12190	grey	na	na	na	Os01g0221400	na	na	na	no_seed	na	na	expressed protein	na	na	na	na	na	0.0739211	0.260028	0.442781	1.81189
Os.26807.1.S1_at	LOC_Os01g12210	green	na	na	na	Os01g0221600	na	na	na	no_seed	na	na	aluminum-activated malate transporter, putative, expressed	na	na	-0.68	0.001506	*	-0.410343	0.683608	15.31	31.2064
OsAffx.1987.1.S1_at	LOC_Os01g12220	blue	na	na	na	Os01g0221700	na	na	AT1G64150	no_seed	na	na	uncharacterized protein family UPF0016 domain containing protein, expressed	na	na	-1.1	1.3e-05	*	-0.548652	0.719015	48.309	64.8102
Os.3748.1.S1_at	LOC_Os01g12260	pink	na	na	na	Os01g0222500	na	na	na	no_seed	na	na	vacuolar ATP synthase subunit E, putative, expressed	na	na	-0.1	0.386568		-0.115704	0.50248	2.41435	4.67435
Os.3749.1.S1_at	LOC_Os01g12270	tan	na	na	na	Os01g0222600	na	na	na	no_seed	na	na	expressed protein	na	na	0	0.998661		-0.000239797	0.660701	5.42595	15.7162
Os.17038.1.S1_at	LOC_Os01g12280	turquoise	na	na	na	Os01g0222700	na	na	AT1G79740	no_seed	na	na	hAT dimerisation domain-containing protein, putative, expressed	na	na	0.68	0	*	0.626942	0.747586	53.1905	61.5046
Os.53214.1.S1_at	LOC_Os01g12304	blue	na	na	na	Os01g0223000	na	na	na	no_seed	na	na	esterase, putative, expressed	na	na	-0.24	0.001752		-0.435189	0.352663	1.47574	3.25107
Os.3754.1.S1_at	LOC_Os01g12320	yellow	na	na	na	Os01g0223200	na	na	na	no_seed	na	na	GDSL-like lipase/acylhydrolase, putative, expressed	na	na	0.24	0.230197		0.171191	0.335644	0.535158	1.64602
Os.31624.2.S1_x_at	LOC_Os01g12330	blue	na	na	na	Os01g0223300	na	na	na	no_seed	na	na	expressed protein	na	na	-0.12	0.026939		-0.298694	0.24352	1.07568	2.58125
Os.28972.1.S1_at	LOC_Os01g12390	blue	na	na	down	Os01g0223600	na	na	AT4G23740	seed	na	na	inactive receptor kinase At2g26730 precursor, putative, expressed	na	na	-0.99	0	*	-0.833908	0.880942	141.128	168.781
Os.27052.1.S1_at	LOC_Os01g12400	blue	na	na	na	Os01g0223700	na	na	na	no_seed	na	na	S-locus lectin protein kinase family protein, putative, expressed	na	na	-0.77	0	*	-0.603676	0.723075	47.1534	62.2436
Os.51983.1.A1_x_at	LOC_Os01g12470	yellow	na	na	up	Os01g0224400	na	na	na	no_seed	na	na	mitochondrial carrier protein, putative, expressed	na	na	0.82	0	*	0.734899	0.86966	66.7218	191.297
Os.12759.1.S1_at	LOC_Os01g12480	red	na	na	na	Os01g0224500	na	na	AT2G44820	no_seed	na	na	expressed protein	na	na	0.04	0.556538		0.079854	0.759645	29.1838	62.5456
OsAffx.23217.1.S1_at	LOC_Os01g12520	turquoise	na	na	na	Os01g0225000	na	na	AT1G79900	no_seed	na	na	mitochondrial carrier protein, putative, expressed	na	na	1.05	0	*	0.667923	0.776523	105.796	169.95
Os.46746.1.S1_at	LOC_Os01g12540	brown	na	na	na	Os01g0225200	na	na	AT5G39960	no_seed	na	na	GTPase of unknown function domain containing protein, putative, expressed	na	na	-0.05	0.574544		-0.0743498	0.733668	25.5931	76.8677
Os.23664.1.S1_at	LOC_Os01g12550	brown	na	na	na	Os01g0225300	na	na	AT5G62650	no_seed	na	na	expressed protein	na	na	0.04	0.424052		0.115617	0.584797	5.58483	9.02552
Os.27142.1.S1_at	LOC_Os01g12560	salmon	na	na	na	Os01g0225400	na	na	AT2G46110	no_seed	na	na	3-methyl-2-oxobutanoate hydroxymethyltransferase, putative, expressed	na	na	-0.44	0.023455	*	-0.32003	0.792223	10.1226	61.7305
Os.12715.1.S1_at	LOC_Os01g12650	blue	na	na	na	Os01g0226300	na	na	na	no_seed	na	na	reticulon domain containing protein, putative, expressed	na	na	-0.55	4.6e-05	*	-0.550203	0.679268	33.7353	54.6635
Os.6090.1.S1_a_at	LOC_Os01g12670	turquoise	na	na	na	Os01g0226500	na	na	AT2G46200	no_seed	na	na	expressed protein	na	na	0.69	0	*	0.730979	0.795595	95.2698	133.09
Os.18818.1.S1_a_at	LOC_Os01g12710	yellow	na	na	na	Os01g0227100	['Physiological trait']	['Source activity']	AT4G13250	no_seed	na	na	oxidoreductase, short chain dehydrogenase/reductase family domain containing protein, expressed	na	na	0.99	1.5e-05	*	0.57494	0.731907	22.2963	54.6587
Os.32687.1.S1_at	LOC_Os01g12720	turquoise	na	na	na	Os01g0227200	na	na	AT3G24550	no_seed	na	na	protein kinase domain containing protein, expressed	na	na	0.59	7e-06	*	0.57762	0.702081	51.6479	73.3754
Os.11710.1.S1_at	LOC_Os01g12730	green	na	na	na	Os01g0227300	na	na	AT1G52280	no_seed	na	na	ras-related protein, putative, expressed	na	na	-0.21	0.025038		-0.310724	0.717381	21.3934	55.3713
Os.30664.1.S1_at	LOC_Os01g12740	blue	1	photosynthesis	down	Os01g0227400	na	na	na	seed	na	na	cytochrome P450, putative, expressed	na	na	-1.02	0	*	-0.768614	0.881512	136.588	172.002
Os.45887.2.S1_x_at	LOC_Os01g12750	green	na	na	na	Os01g0227500	na	na	na	no_seed	na	na	cytochrome P450, putative, expressed	na	na	-0.19	0.208337		-0.17803	0.621206	8.44212	17.8449
Os.43415.1.A1_at	LOC_Os01g12770	turquoise	na	na	na	Os01g0227800	na	na	na	no_seed	na	na	cytochrome P450, putative, expressed	na	na	0.76	0.002231	*	0.42526	0.566341	20.8091	24.6552
Os.37011.1.S1_at	LOC_Os01g12800	turquoise	na	na	na	Os01g0228300	na	na	AT3G24570	no_seed	na	na	peroxisomal membrane protein, putative, expressed	na	na	0.03	0.599219		0.0733396	0.176784	1.06048	4.40003
Os.17393.1.S1_at	LOC_Os01g12810	brown	na	na	na	Os01g0228400	na	na	na	no_seed	na	na	retrotransposon protein, putative, unclassified, expressed	na	na	0.3	0.212337		0.179019	0.467577	5.60132	12.1699
Os.49556.1.S1_at	LOC_Os01g12830	yellow	na	na	na	Os01g0228600	na	na	AT1G79870	no_seed	na	na	erythronate-4-phosphate dehydrogenase domain containing protein, expressed	na	na	0.01	0.961338		0.006293	0.679171	17.3211	23.9206
Os.3558.2.S1_x_at	LOC_Os01g12880	turquoise	na	na	na	Os01g0229200	na	na	na	no_seed	na	na	VHS and GAT domain containing protein, expressed	na	na	0.28	0.008589	*	0.354437	0.530573	11.6662	14.8854
Os.12209.1.S1_a_at	LOC_Os01g12900	red	na	na	na	Os01g0229400	['Resistance or Tolerance', 'Resistance or Tolerance']	['Bacterial blight resistance', 'Blast resistance']	na	no_seed	na	na	ras-related protein, putative, expressed	na	na	-0.16	0.442533		-0.105357	0.833883	47.3468	80.7096
Os.3561.1.S1_at	LOC_Os01g12910	green	na	na	na	Os01g0229500	na	na	na	no_seed	na	na	thioesterase family protein, putative, expressed	na	na	-0.37	0.00029	*	-0.472599	0.651292	10.1366	23.4502
OsAffx.22082.1.S1_x_at	LOC_Os01g12930	grey	na	na	na	Os01g0229700	na	na	na	no_seed	na	na	U-box domain containing protein, expressed	na	na	-0.03	0.55861		-0.0774963	0.575371	2.27915	5.01197
OsAffx.23221.1.S1_s_at	LOC_Os01g12940	blue	na	na	na	Os01g0229800	na	na	AT4G28940	no_seed	na	na	phosphorylase domain containing protein, putative, expressed	na	na	-0.23	0.000215		-0.470762	0.364056	3.372	6.72048
Os.24674.1.S1_at	LOC_Os01g12950	brown	na	na	na	Os01g0229900	na	na	na	no_seed	na	na	ubiquitin-conjugating enzyme, putative, expressed	na	na	0.01	0.931895		0.0120536	0.792072	24.7587	36.3015
Os.12733.3.S1_x_at	LOC_Os01g13030	blue	na	na	na	Os01g0231000	na	na	na	no_seed	na	na	OsIAA3 - Auxin-responsive Aux/IAA gene family member, expressed	AUX/IAA	Other	-0.99	0.000293	*	-0.453071	0.65828	34.2813	52.1915
Os.10055.1.S1_at	LOC_Os01g13060	pink	na	na	na	Os01g0231500	na	na	AT4G28880	no_seed	na	na	CK1_CaseinKinase_1.1 - CK1 includes the casein kinase 1 kinases, expressed	na	na	0.3	0.041636	*	0.287146	0.602373	5.07258	20.9417
Os.46916.1.S1_s_at	LOC_Os01g13080	GY	na	na	na	Os01g0231700	na	na	na	no_seed	na	na	60S acidic ribosomal protein, putative, expressed	na	na	-0.25	0.002797		-0.39575	0.865759	23.7027	109.761
OsAffx.23222.1.S1_s_at	LOC_Os01g13090	green	na	na	na	Os01g0231800	na	na	na	no_seed	na	na	nucleic acid binding protein, putative, expressed	na	na	-0.17	0.413035		-0.118271	0.669198	11.0449	16.4861
Os.16996.1.S1_at	LOC_Os01g13100	red	na	na	na	Os01g0231900	na	na	AT3G16230	no_seed	na	na	KH domain containing protein, putative, expressed	na	na	-0.29	0.004134	*	-0.365151	0.810486	49.6587	150.349
Os.52849.1.S1_x_at	LOC_Os01g13130	purple	na	na	na	Os01g0232100	na	na	na	no_seed	na	na	aquaporin protein, putative, expressed	na	na	-0.12	0.270503		-0.145084	0.442006	0.78956	4.00269
Os.50317.1.S1_at	LOC_Os01g13150	red	na	na	na	Os01g0232300	na	na	AT3G16260	no_seed	na	na	metallo-beta-lactamase family protein, putative, expressed	na	na	-0.1	0.383869		-0.120056	0.836602	40.9855	68.1202
Os.27540.1.S1_at	LOC_Os01g13190	red	na	na	na	Os01g0232700	na	na	AT5G63890	no_seed	na	na	histidinol dehydrogenase, chloroplast precursor, putative, expressed	na	na	-0.33	0.002709	*	-0.409439	0.740228	27.7287	70.0796
Os.14122.1.S1_at	LOC_Os01g13210	turquoise	na	na	na	Os01g0233000	na	na	na	no_seed	na	na	salt stress root protein RS1, putative, expressed	na	na	0.15	0.079515		0.244625	0.528352	20.7308	34.2248
Os.4195.1.S1_at	LOC_Os01g13260	brown	na	na	na	Os01g0233500	na	na	AT1G44110	no_seed	na	na	cyclin-A1, putative, expressed	na	na	0.26	0.01826		0.324895	0.645906	19.2668	40.8275
Os.54636.1.S1_at	LOC_Os01g13300	brown	na	na	na	Os01g0234100	na	na	na	no_seed	na	na	B3 DNA binding domain containing protein, expressed	ABI3VP1	TF	0.11	0.316717		0.131058	0.714682	16.2797	30.422
Os.6809.2.S1_x_at	LOC_Os01g13370	yellow	na	na	na	Os01g0234900	na	na	na	no_seed	na	na	seven in absentia protein family domain containing protein, expressed	na	na	0.02	0.911114		0.0156034	0.650063	15.1083	38.2448
Os.10003.1.S1_at	LOC_Os01g13390	green	na	na	na	Os01g0235100	na	na	AT5G42070	no_seed	na	na	expressed protein	na	na	-0.67	0.000204	*	-0.495407	0.563028	11.8294	27.0205
Os.27593.1.S1_at	LOC_Os01g13420	tan	na	na	na	Os01g0235300	na	na	na	no_seed	na	na	SOUL heme-binding protein, putative, expressed	na	na	0.37	0.006597	*	0.375585	0.84762	12.5438	40.1283
Os.45983.1.S1_x_at	LOC_Os01g13460	turquoise	na	na	na	Os01g0235700	na	na	AT1G01260	no_seed	na	na	helix-loop-helix DNA-binding domain containing protein, expressed	bHLH	TF	0.43	3e-06	*	0.587001	0.737502	55.4545	80.367
Os.3828.2.S1_x_at	LOC_Os01g13470	tan	na	na	na	Os01g0235800	na	na	na	no_seed	na	na	KH domain containing protein, putative, expressed	na	na	0.15	0.027605		0.307306	0.745149	6.09967	17.3074
Os.36648.1.S1_x_at	LOC_Os01g13480	green	na	na	na	Os01g0235900	na	na	AT1G64500	no_seed	na	na	glutaredoxin, putative, expressed	na	na	-0.22	0.14476		-0.202693	0.615916	9.37581	16.8992
Os.24496.1.S1_at	LOC_Os01g13490	magenta	na	na	na	Os01g0236000	na	na	na	no_seed	na	na	expressed protein	na	na	-0.16	0.222641		-0.170323	0.535777	2.12041	7.15556
OsAffx.23226.1.S1_x_at	LOC_Os01g13500	blue	na	na	na	na	na	na	na	no_seed	na	na	expressed protein	na	na	-0.18	0.000155		-0.491213	0.401966	3.72209	6.34743
Os.3838.1.S1_at	LOC_Os01g13540	blue	na	na	na	Os01g0236700	na	na	AT4G24020	no_seed	na	na	NIN, putative, expressed	RWP-RK	TF	-0.36	3e-06	*	-0.617189	0.619422	21.283	30.8711
Os.3839.1.S1_at	LOC_Os01g13550	turquoise	na	na	na	Os01g0236800	na	na	na	no_seed	na	na	beta-amylase, putative, expressed	na	na	0.33	1e-06	*	0.633697	0.655697	31.7875	36.8016
Os.27709.1.S1_a_at	LOC_Os01g13570	blue	na	na	down	Os01g0237100	na	na	na	seed	na	na	phosphoglycerate mutase, putative, expressed	na	na	-1.07	0	*	-0.781465	0.91381	166.512	201.086
Os.36566.1.S1_s_at	LOC_Os01g13660	salmon	na	na	na	Os01g0238200	na	na	na	seed	na	na	expressed protein	na	na	-0.48	0.005669	*	-0.358873	0.900628	20.7199	104.38
Os.1224.1.S1_at	LOC_Os01g13690	green	na	na	na	Os01g0238500	na	na	na	no_seed	na	na	ligA, putative, expressed	na	na	-0.69	0.000386	*	-0.482571	0.782537	21.1395	31.883
Os.16332.1.S1_at	LOC_Os01g13700	blue	na	na	na	Os01g0238600	na	na	AT2G33845	no_seed	na	na	DNA-binding protein-related, putative, expressed	na	na	-0.23	0.000229		-0.470638	0.696908	41.0578	62.1619
Os.1227.2.S1_x_at	LOC_Os01g13720	blue	na	na	na	Os01g0238800	na	na	AT2G20585	no_seed	na	na	expressed protein	na	na	-0.4	7.5e-05	*	-0.504651	0.727926	56.3526	94.322
Os.1228.2.S1_at	LOC_Os01g13730	tan	na	na	na	Os01g0238900	na	na	AT4G28450	no_seed	na	na	WD domain, G-beta repeat domain containing protein, expressed	na	na	0.11	0.222068		0.1674	0.79089	8.17426	23.1008
Os.1229.1.S1_a_at	LOC_Os01g13740	turquoise	na	na	na	Os01g0239000	na	na	na	no_seed	na	na	myb-like DNA-binding domain containing protein, expressed	G2-like	TF	0.55	0	*	0.685939	0.745867	51.3838	55.4524
Os.1233.1.S1_at	LOC_Os01g13760	turquoise	na	na	na	Os01g0239100	na	na	na	no_seed	na	na	dnaJ domain containing protein, expressed	na	na	0.74	0	*	0.699449	0.797255	93.5775	118.483
Os.19777.1.A1_at	LOC_Os01g13770	blue	1	photosynthesis	down	Os01g0239200	na	na	AT5G46110	seed	na	na	DUF250 domain containing protein, putative, expressed	na	na	-1.3	0	*	-0.84657	0.970233	252.787	293.16
Os.17143.1.S1_at	LOC_Os01g13800	blue	na	na	na	Os01g0239700	na	na	AT1G28440	no_seed	na	na	receptor-like protein kinase 5 precursor, putative, expressed	na	na	-0.66	0	*	-0.663405	0.849753	108.756	138.82
na	LOC_Os01g13850	grey	na	na	na	Os01g0240500	na	na	na	no_seed	na	na	expressed protein	na	na	na	na	na	0.0348365	0.567573	1.70741	2.31967
na	LOC_Os01g13940	grey	na	na	na	Os01g0241100	na	na	AT2G28130	no_seed	na	na	expressed protein	na	na	na	na	na	0.202479	-0.145491	0.180316	2.01563
Os.55091.1.S1_at	LOC_Os01g14010	blue	na	na	na	Os01g0242200	na	na	AT1G03840	no_seed	na	na	ZOS1-05 - C2H2 zinc finger protein, expressed	C2H2	TF	-0.2	7e-06		-0.55949	0.381843	2.15596	3.59201
Os.53640.1.S1_at	LOC_Os01g14040	purple	na	na	na	Os01g0242500	na	na	AT4G18460	no_seed	na	na	D-tyrosyl-tRNA, putative, expressed	na	na	-0.25	0.003114		-0.377335	0.846807	14.0926	86.2091
Os.23971.2.S1_x_at	LOC_Os01g14050	turquoise	na	na	na	Os01g0242600	na	na	na	no_seed	na	na	C2 domain containing protein, putative, expressed	na	na	1.69	0	*	0.900331	0.868164	144.611	154.026
Os.26701.1.S1_s_at	LOC_Os01g14070	turquoise	na	na	na	Os01g0242900	na	na	na	no_seed	na	na	60S ribosomal protein L18a-1, putative, expressed	na	na	0.43	1e-06	*	0.589256	0.714444	45.8647	59.6596
Os.38014.1.S1_at	LOC_Os01g14100	turquoise	na	na	up	Os01g0243200	na	na	AT5G54860	no_seed	na	na	BT1 family protein, putative, expressed	na	na	1.07	0	*	0.809595	0.882652	166.429	211.927
Os.10494.1.S1_at	LOC_Os01g14140	magenta	na	na	na	Os01g0243700	na	na	AT1G78520	no_seed	CBM43	Carbohydrate_Binding_module	X8 domain containing protein, expressed	na	na	-0.2	0.07679		-0.246889	0.57362	1.82686	5.47485
na	LOC_Os01g14180	grey	na	na	na	Os01g0244000	na	na	AT3G15910	no_seed	na	na	expressed protein	na	na	na	na	na	-0.0261582	0.468204	0.905264	1.81805
Os.15122.2.S1_x_at	LOC_Os01g14370	tan	na	na	na	Os01g0246100	na	na	na	no_seed	na	na	histone acetyltransferase HAC5, putative, expressed	TAZ	TF	0.17	0.019161		0.314265	0.548119	1.97172	27.3954
Os.9191.1.S1_s_at	LOC_Os01g14410	yellow	na	na	na	Os01g0246400	na	na	na	no_seed	na	na	early light-induced protein, chloroplast precursor, putative, expressed	na	na	0.42	0.345438		0.134422	0.551576	12.4819	23.9925
OsAffx.2005.1.S1_x_at	LOC_Os01g14420	turquoise	na	na	na	Os01g0246500	na	na	na	no_seed	na	na	RWP-RK domain-containing protein, putative, expressed	RWP-RK	TF	0.8	0	*	0.775991	0.871077	158.961	195.213
OsAffx.11050.2.S1_x_at	LOC_Os01g14440	yellow	na	na	na	Os01g0246700	na	na	AT1G62300	no_seed	na	na	WRKY1, expressed	WRKY	TF	0.51	0.023842	*	0.314012	0.80509	43.4646	85.3427
Os.35827.1.S1_at	LOC_Os01g14510	turquoise	na	na	na	Os01g0247500	na	na	AT1G78530	no_seed	na	na	BRASSINOSTEROID INSENSITIVE 1 precursor, putative, expressed	na	na	0.72	0	*	0.696052	0.808941	80.1108	92.9485
OsAffx.23246.1.S1_at	LOC_Os01g14520	turquoise	na	na	na	Os01g0247700	na	na	na	no_seed	na	na	C4-dicarboxylate transporter/malic acid transport protein domain containing protein, expressed	na	na	0.03	0.641998		0.0630374	0.236661	0.931444	2.38511
Os.872.1.S1_at	LOC_Os01g14580	black	na	na	na	Os01g0248400	na	na	na	no_seed	na	na	dehydrogenase, putative, expressed	na	na	-0.08	0.520434		-0.0924027	0.87883	36.4771	59.9043
Os.872.2.S1_at	LOC_Os01g14590	green	na	na	na	Os01g0248500	na	na	na	seed	na	na	pathogen-related protein, putative, expressed	na	na	-0.54	0.005241	*	-0.387215	0.869652	42.3497	61.4173
Os.874.1.S1_at	LOC_Os01g14610	GY	na	na	na	Os01g0248600	na	na	AT3G12530	no_seed	na	na	PSF2 - Putative GINS complex subunit, expressed	na	na	-0.2	0.071558		-0.237476	0.840172	17.3683	62.6828
OsAffx.22036.1.S1_x_at	LOC_Os01g14640	blue	na	na	na	Os01g0248800	na	na	na	no_seed	na	na	expressed protein	na	na	-0.21	0		-0.625955	0.467652	4.75567	7.51632
Os.12851.1.S1_at	LOC_Os01g14670	blue	na	na	na	Os01g0249200	na	na	na	no_seed	na	na	Cupin domain containing protein, expressed	na	na	-0.79	0.004656	*	-0.389213	0.576206	15.6646	31.3229
Os.37966.1.S1_a_at	LOC_Os01g14690	green	na	na	na	Os01g0249300	na	na	na	seed	na	na	Lg106, putative, expressed	na	na	-0.35	1.6e-05	*	-0.55159	0.865284	43.833	73.2707
na	LOC_Os01g14760	grey	na	na	na	Os01g0250200	na	na	na	no_seed	na	na	expressed protein	na	na	na	na	na	0.131726	0.666365	3.37777	4.86252
Os.38074.1.S1_s_at	LOC_Os01g14790	GY	na	na	na	Os01g0250600	na	na	AT1G57540	no_seed	na	na	expressed protein	na	na	0.08	0.755588		0.043163	0.743753	9.48624	15.165
na	LOC_Os01g14800	grey	na	na	na	na	na	na	na	no_seed	na	na	expressed protein	na	na	na	na	na	0.173054	0.344966	0.519819	1.35824
Os.14625.1.S1_at	LOC_Os01g14810	blue	na	na	na	Os01g0250900	na	na	AT5G48960	no_seed	na	na	5-nucleotidase domain-containing protein, putative, expressed	na	na	-0.74	0	*	-0.74254	0.844658	105.994	129.942
Os.43805.1.S1_x_at	LOC_Os01g14820	salmon	na	na	na	Os01g0251000	na	na	AT3G06960	no_seed	na	na	expressed protein	na	na	-0.09	0.433569		-0.110029	0.784032	7.92425	39.8986
Os.9946.1.S1_at	LOC_Os01g14830	red	na	na	na	Os01g0251100	na	na	AT3G17465	no_seed	na	na	ribosomal protein L3, putative, expressed	na	na	-0.38	0.003041	*	-0.369567	0.818751	52.9988	116.631
Os.307.1.S1_at	LOC_Os01g14840	turquoise	na	na	na	Os01g0251200	na	na	na	no_seed	na	na	ZOS1-06 - C2H2 zinc finger protein, expressed	na	na	0.22	0.003041		0.382457	0.32502	1.64978	2.46519
Os.45916.1.S1_x_at	LOC_Os01g14850	blue	na	na	na	Os01g0251400	na	na	na	no_seed	na	na	MFS18 protein precursor, putative, expressed	na	na	-0.52	9e-06	*	-0.61151	0.598366	14.7041	23.5588
Os.9955.1.S1_a_at	LOC_Os01g14860	purple	na	na	na	Os01g0252100	na	na	AT5G26751	no_seed	na	na	CGMC_GSK.1 - CGMC includes CDA, MAPK, GSK3, and CLKC kinases, expressed	na	na	-0.4	0	*	-0.642717	0.761021	15.9917	96.5887
OsAffx.11057.1.S1_x_at	LOC_Os01g14890	blue	na	na	na	Os01g0252600	na	na	AT4G01935	no_seed	na	na	expressed protein	na	na	-0.79	0	*	-0.744848	0.797973	72.6129	86.7024
Os.32339.1.S1_at	LOC_Os01g14920	blue	na	na	na	Os01g0252900	na	na	AT3G62330	no_seed	na	na	zinc knuckle family protein, putative, expressed	na	na	-0.56	8.3e-05	*	-0.482586	0.750366	68.4254	143.972
Os.64.2.S1_x_at	LOC_Os01g14932	black	na	na	na	Os01g0253100	na	na	AT4G02010	no_seed	na	na	NAK-like ser/thr protein kinase, putative, expressed	na	na	-0.03	0.653678		-0.0648728	0.491534	1.78749	7.27586
Os.3405.1.S1_at	LOC_Os01g14950	brown	na	na	up	Os01g0253300	na	na	na	no_seed	na	na	importin subunit alpha, putative, expressed	na	na	0.4	7.9e-05	*	0.514787	0.792825	35.602	61.057
na	LOC_Os01g14970	grey	na	na	na	Os01g0253500	na	na	na	no_seed	na	na	expressed protein	na	na	na	na	na	-0.142805	0.582744	2.43589	4.29725
Os.3924.1.S1_at	LOC_Os01g14980	pink	na	na	na	Os01g0253600	na	na	AT4G18590	no_seed	na	na	RPA3 - Putative single-stranded DNA binding complex subunit 3, expressed	na	na	-0.14	0.197545		-0.182071	0.675351	9.0315	16.7652
Os.3927.3.S1_x_at	LOC_Os01g15000	turquoise	na	na	na	Os01g0253900	na	na	AT1G02660	no_seed	na	na	lipase, putative, expressed	na	na	1.59	0	*	0.653447	0.847009	136.214	181.617
Os.46044.2.S1_x_at	LOC_Os01g15020	black	na	na	na	Os01g0254100	na	na	AT3G16830	no_seed	na	na	lissencephaly type-1-like homology motif, putative, expressed	na	na	0.02	0.873766		0.0236184	0.662319	8.62552	21.6028
Os.46045.1.S1_a_at	LOC_Os01g15029	pink	na	na	na	Os01g0254200	na	na	na	no_seed	na	na	expressed protein	na	na	-0.07	0.396345		-0.119706	0.788544	14.9407	30.529
OsAffx.23254.1.S1_x_at	LOC_Os01g15039	green	na	na	na	Os01g0254300	na	na	AT3G05620	no_seed	CE8	Carbohydrate_Esterase	pectinesterase, putative, expressed	na	na	-0.14	0.033226		-0.295238	0.344548	2.2869	10.5481
Os.15140.1.S1_at	LOC_Os01g15110	black	na	na	na	Os01g0254900	na	na	AT5G46860	no_seed	na	na	syntaxin, putative, expressed	na	na	0	0.959253		-0.00727407	0.906836	38.8509	66.3837
Os.12708.1.S1_at	LOC_Os01g15120	blue	na	na	na	Os01g0255000	na	na	AT4G02340	no_seed	na	na	hydrolase, alpha/beta fold family domain containing protein, expressed	na	na	-0.34	3e-06	*	-0.573677	0.706238	39.4716	57.6562
OsAffx.22222.3.S1_x_at	LOC_Os01g15220	grey	na	na	na	Os01g0255700	na	na	na	no_seed	na	na	expressed protein	na	na	-0.03	0.527623		-0.0905109	0.664423	3.01971	4.6977
Os.10666.1.S1_at	LOC_Os01g15260	turquoise	na	na	na	Os01g0256400	na	na	AT4G15930	no_seed	na	na	dynein light chain type 1 domain containing protein, expressed	na	na	0.11	0.024834		0.310157	0.565891	15.3805	23.4164
Os.40139.1.A1_x_at	LOC_Os01g15270	turquoise	na	na	na	Os01g0256500	na	na	na	no_seed	na	na	expressed protein	na	na	2.28	0	*	0.873128	0.877214	169.017	179.426
Os.197.1.S1_a_at	LOC_Os01g15310	turquoise	na	na	na	Os01g0256900	na	na	AT5G27720	no_seed	na	na	LSM domain containing protein, expressed	na	na	0.49	0.003056	*	0.404231	0.644178	32.4362	49.3806
Os.10662.1.S1_at	LOC_Os01g15320	magenta	2	cell wall metabolism	down	Os01g0257100	na	na	na	seed	na	na	RALFL9 - Rapid ALkalinization Factor RALF family protein precursor, expressed	na	na	-1.08	8.6e-05	*	-0.530206	0.901508	33.8647	93.2479
OsAffx.4769.1.S1_at	LOC_Os01g15448	GY	na	na	na	Os01g0258600	['Physiological trait']	['Sterility']	na	no_seed	na	na	expressed protein	na	na	-0.26	0.050111		-0.264603	0.842597	17.8037	52.8468
Os.9931.3.S1_x_at	LOC_Os01g15460	turquoise	na	na	na	Os01g0258700	na	na	na	no_seed	na	na	zinc finger C-x8-C-x5-C-x3-H type family protein, expressed	C3H	TF	0.57	1e-06	*	0.60679	0.723508	50.8573	68.1907
Os.12672.1.S1_a_at	LOC_Os01g15470	black	na	na	na	Os01g0259200	na	na	na	no_seed	na	na	protein kinase, putative, expressed	na	na	0.08	0.163817		0.20086	0.668911	8.78678	28.7334
Os.501.1.S1_at	LOC_Os01g15480	brown	na	na	na	Os01g0259400	na	na	AT5G18700	no_seed	na	na	EMB3013, putative, expressed	na	na	0.04	0.664816		0.0619757	0.27129	0.893515	2.86293
Os.10320.1.S1_x_at	LOC_Os01g15490	blue	na	na	na	Os01g0259600	na	na	AT5G03430	no_seed	na	na	phosphoadenosine phosphosulfate, putative, expressed	na	na	-0.4	2e-06	*	-0.585454	0.774062	72.823	99.5588
OsAffx.23261.1.S1_at	LOC_Os01g15550	turquoise	na	na	na	na	na	na	na	no_seed	na	na	expressed protein	na	na	0.13	0.010386		0.332683	0.46427	5.69541	8.23982
Os.20316.1.S1_at	LOC_Os01g15580	blue	na	na	na	Os01g0260500	na	na	na	no_seed	na	na	disease resistance protein RGA2, putative, expressed	na	na	-0.51	8.2e-05	*	-0.493171	0.729766	58.6224	112.643
na	LOC_Os01g15600	blue	na	na	na	Os01g0260700	na	na	AT2G32080	no_seed	na	na	PUR ALPHA-1, putative, expressed	na	na	na	na	na	-0.114	0.277324	2.48242	5.69478
Os.117.2.S1_x_at	LOC_Os01g15630	turquoise	na	na	na	Os01g0261100	na	na	AT1G75400	no_seed	na	na	zinc finger, C3HC4 type domain containing protein, expressed	na	na	0.65	6e-06	*	0.583694	0.712518	58.6606	76.7533
Os.4387.1.S1_at	LOC_Os01g15640	black	na	na	na	Os01g0261200	na	na	na	no_seed	na	na	no apical meristem protein, putative, expressed	NAC	TF	0.08	0.554011		0.0832066	0.933486	50.7795	87.214
na	LOC_Os01g15770	magenta	na	na	na	Os01g0262500	na	na	AT1G35180	no_seed	na	na	transmembrane protein 136, putative, expressed	na	na	na	na	na	0.052351	0.354402	0.555307	1.8246
Os.27791.1.S1_at	LOC_Os01g15780	GY	na	na	na	Os01g0262600	['Physiological trait']	['Sterility']	AT1G75420	no_seed	GT4	Transferases	glycosyl transferase, group 1 domain containing protein, expressed	na	na	0.08	0.222955		0.167688	0.593508	1.75077	9.33842
Os.1153.1.S1_at	LOC_Os01g15830	turquoise	na	na	na	Os01g0263300	na	na	na	no_seed	na	na	peroxidase precursor, putative, expressed	na	na	0.08	0.559681		0.0816219	0.19033	1.80956	7.39799
OsAffx.23264.1.S1_s_at	LOC_Os01g15850	turquoise	na	na	na	Os01g0263500	na	na	AT3G09180	no_seed	na	na	expressed protein	na	na	0.19	0.000492		0.44712	0.602576	18.278	25.683
Os.10271.2.S1_x_at	LOC_Os01g15860	yellow	na	na	na	Os01g0263600	na	na	na	no_seed	na	na	pre-mRNA-processing factor 6, putative, expressed	na	na	0.11	0.046823		0.271779	0.474104	2.37546	4.21454
Os.55385.1.S1_at	LOC_Os01g15970	blue	na	na	na	Os01g0264400	na	na	na	no_seed	na	na	expressed protein	na	na	-0.35	0.000885	*	-0.451452	0.521814	7.69085	16.2499
Os.94.1.S1_at	LOC_Os01g15979	blue	na	na	na	Os01g0264500	na	na	AT5G18250	no_seed	na	na	gb protein, putative, expressed	na	na	-0.13	0.108621		-0.217322	0.403878	6.2613	13.0375
Os.96.1.S1_at	LOC_Os01g16000	yellow	na	na	na	Os01g0264700	na	na	na	no_seed	na	na	CRAL/TRIO domain containing protein, expressed	na	na	0.82	0.000251	*	0.500204	0.826134	36.6049	71.3386
OsAffx.22205.1.S1_at	LOC_Os01g16010	turquoise	na	na	na	Os01g0264900	na	na	AT3G18165	no_seed	na	na	BCAS2 protein, putative, expressed	na	na	0.52	9.7e-05	*	0.507858	0.555254	23.2781	27.5908
OsAffx.22204.1.S1_x_at	LOC_Os01g16020	red	na	na	na	Os01g0265000	na	na	na	no_seed	na	na	FAD binding domain containing protein, expressed	na	na	0	0.970179		-0.00519113	0.466521	2.68098	4.88276
Os.35495.1.S1_at	LOC_Os01g16030	magenta	na	na	na	Os01g0265100	na	na	na	no_seed	na	na	ADP-ribosylation factor, putative, expressed	na	na	-0.07	0.824609		-0.0316154	0.761177	17.1441	42.4948
Os.10951.1.S1_at	LOC_Os01g16040	red	na	na	na	Os01g0265200	na	na	AT5G01500	no_seed	na	na	mitochondrial carrier protein, putative, expressed	na	na	0.17	0.117861		0.223621	0.631477	12.4289	21.5785
na	LOC_Os01g16080	grey	na	na	na	Os01g0265700	na	na	AT5G04910	no_seed	na	na	expressed protein	na	na	na	na	na	0.307728	-0.233849	0.391033	3.45312
Os.106.1.S1_at	LOC_Os01g16090	yellow	na	na	na	Os01g0265800	na	na	AT3G56860	no_seed	na	na	RNA binding protein, putative, expressed	na	na	0.15	0.014868		0.330822	0.735906	15.3539	28.0051
OsAffx.2017.1.S1_at	LOC_Os01g16100	grey	na	na	na	Os01g0265900	na	na	AT2G03780	no_seed	na	na	translin, putative, expressed	na	na	0.23	0.033327		0.296334	-0.0229855	0.749018	5.42693
Os.26795.2.S1_x_at	LOC_Os01g16110	red	na	na	na	Os01g0266000	na	na	AT5G21160	no_seed	na	na	la domain containing protein, putative, expressed	na	na	-0.13	0.248745		-0.154641	0.780789	29.5032	50.0716
Os.20404.1.S1_at	LOC_Os01g16146	green	na	na	na	Os01g0266500	na	na	AT4G02860	no_seed	na	na	phenazine biosynthesis protein, putative, expressed	na	na	-0.35	0.004227	*	-0.414591	0.629138	11.5241	17.5849
Os.115.1.S1_at	LOC_Os01g16152	brown	na	na	na	Os01g0266600	na	na	AT3G06050	no_seed	na	na	peroxiredoxin, putative, expressed	na	na	0.05	0.573945		0.0787779	0.759024	27.8752	47.817
Os.15490.1.S1_at	LOC_Os01g16170	turquoise	na	na	up	Os01g0266800	na	na	AT2G41050	no_seed	na	na	PQ loop repeat domain containing protein, expressed	na	na	2.44	0	*	0.778052	0.89816	156.112	170.463
Os.22508.1.S1_at	LOC_Os01g16180	turquoise	na	na	na	Os01g0267100	na	na	AT4G09980	no_seed	na	na	MT-A70 domain containing protein, expressed	na	na	0.31	1e-06	*	0.610927	0.692347	43.0404	70.1707
Os.12343.1.S1_at	LOC_Os01g16190	yellow	na	na	na	Os01g0267200	na	na	na	no_seed	na	na	26S proteasome non-ATPase regulatory subunit 14, putative, expressed	na	na	0.24	0.005514		0.374332	0.904294	63.2471	98.5437
OsAffx.23267.1.S1_at	LOC_Os01g16200	grey	na	na	na	Os01g0267300	na	na	na	no_seed	na	na	serpin domain containing protein, putative, expressed	na	na	0.06	0.587534		0.0711866	0.130187	0.20138	1.83325
Os.46043.1.A1_s_at	LOC_Os01g16210	turquoise	na	na	na	Os01g0267400	na	na	AT2G40935	no_seed	na	na	uncharacterized Cys-rich domain containing protein, putative, expressed	na	na	0.17	0.022461		0.32242	0.317998	3.41902	10.8575
Os.24775.1.A1_s_at	LOC_Os01g16220	yellow	na	na	na	Os01g0267600	na	na	na	no_seed	na	na	Sad1 / UNC-like C-terminal domain containing protein, putative, expressed	na	na	0.56	7e-06	*	0.547454	0.820038	40.5795	75.1409
Os.455.1.S1_at	LOC_Os01g16240	purple	na	na	na	Os01g0267900	na	na	AT2G27030	no_seed	na	na	OsCam1-3 - Calmodulin, expressed	na	na	-0.24	0.004076		-0.382306	0.669646	7.67782	29.9224
Os.10292.1.S1_at	LOC_Os01g16260	black	na	na	na	Os01g0268100	na	na	na	no_seed	na	na	major facilitator superfamily antiporter, putative, expressed	na	na	0.17	0.248987		0.160019	0.796828	22.4123	54.463
Os.37563.1.S1_at	LOC_Os01g16290	blue	na	na	na	Os01g0268300	na	na	AT5G04130	no_seed	na	na	DNA gyrase subunit B, chloroplast/mitochondrial precursor, putative, expressed	na	na	-0.95	2e-05	*	-0.518677	0.792925	99.812	186.459
Os.21056.1.S1_at	LOC_Os01g16330	yellow	na	na	na	Os01g0268800	na	na	AT3G56740	no_seed	na	na	OsRhmbd2 - Putative Rhomboid homologue, expressed	na	na	0.24	0.069191		0.244278	0.878964	54.8792	73.5054
Os.38263.1.S1_at	LOC_Os01g16340	blue	na	na	na	Os01g0268900	na	na	AT2G26840	no_seed	na	na	expressed protein	na	na	-0.5	0.00036	*	-0.471084	0.668785	42.814	86.539
Os.72.1.S1_x_at	LOC_Os01g16350	turquoise	4	AA_degradation_Mitochondrial_ETC	up	Os01g0269000	na	na	AT2G26800	no_seed	na	na	hydroxymethylglutaryl-CoA lyase, putative, expressed	na	na	1.45	0	*	0.801292	0.903006	211.82	273.486
Os.73.2.S1_x_at	LOC_Os01g16354	turquoise	na	na	na	Os01g0269100	na	na	AT3G06540	no_seed	na	na	rab GDP dissociation inhibitor alpha, putative, expressed	na	na	0.58	0	*	0.818836	0.813851	100.161	127.399
Os.37639.1.S1_at	LOC_Os01g16414	purple	na	na	down	Os01g0269900	na	na	AT3G33520	seed	na	na	actin, putative, expressed	na	na	-0.37	2e-06	*	-0.575798	0.882801	17.9013	87.5417
Os.6850.1.S1_at	LOC_Os01g16430	turquoise	na	na	up	Os01g0270100	na	na	AT3G12490	no_seed	na	na	cysteine proteinase inhibitor precursor protein, putative, expressed	na	na	0.81	0	*	0.890021	0.891078	196.544	213.003
Os.4654.1.S1_at	LOC_Os01g16510	brown	na	na	na	Os01g0271000	na	na	AT5G63000	no_seed	na	na	expressed protein	na	na	0.29	0	*	0.631578	0.642321	13.0722	29.074
Os.37842.1.S1_at	LOC_Os01g16520	pink	na	na	na	Os01g0271200	na	na	na	no_seed	na	na	glutamyl-tRNA synthetase, cytoplasmic, putative, expressed	na	na	-0.01	0.899295		-0.0173931	0.691965	8.45436	23.2097
Os.5307.1.S1_s_at	LOC_Os01g16530	GY	na	na	na	Os01g0271400	na	na	AT4G17040	no_seed	na	na	OsClp1 - Putative Clp protease homologue, expressed	na	na	-0.24	0.098086		-0.221269	0.893052	26.6012	144.812
Os.10190.1.S1_at	LOC_Os01g16540	pink	na	na	na	Os01g0271500	na	na	AT5G19180	no_seed	na	na	NEDD8-activating enzyme E1 catalytic subunit, putative, expressed	na	na	0.2	0.000114		0.51224	0.572803	4.19761	33.3206
Os.35373.1.S1_at	LOC_Os01g16600	black	na	na	na	Os01g0272600	na	na	na	no_seed	na	na	expressed protein	na	na	-0.14	0.374334		-0.129767	0.857534	33.6597	59.5806
na	LOC_Os01g16610	grey	na	na	na	Os01g0272700	na	na	na	no_seed	na	na	plastocyanin-like domain containing protein, putative, expressed	na	na	na	na	na	-0.312609	0.482605	1.41448	3.21838
na	LOC_Os01g16620	grey	na	na	na	Os01g0272800	na	na	na	no_seed	na	na	expressed protein	na	na	na	na	na	0.359602	-0.112613	0.441312	6.14751
Os.247.1.S1_at	LOC_Os01g16650	blue	na	na	na	Os01g0273100	na	na	AT3G20060	no_seed	na	na	ubiquitin-conjugating enzyme, putative, expressed	na	na	-0.61	0	*	-0.763107	0.67788	27.0907	37.3786
Os.43688.1.S1_at	LOC_Os01g16670	pink	na	na	na	Os01g0273300	na	na	AT1G03350	no_seed	na	na	BSD domain-containing protein, putative, expressed	BSD	TF	0.07	0.233094		0.167383	0.579355	3.58742	9.81656
Os.56223.1.S1_at	LOC_Os01g16714	green	na	na	na	Os01g0273800	na	na	na	no_seed	na	na	flavin monooxygenase, putative, expressed	na	na	-0.81	0.000322	*	-0.518434	0.721629	14.8021	22.9609
Os.12351.1.S1_at	LOC_Os01g16870	turquoise	na	na	na	Os01g0275600	na	na	na	no_seed	na	na	argonaute, putative, expressed	na	na	0.37	0	*	0.648847	0.7698	62.7683	75.7803
Os.206.1.S1_at	LOC_Os01g16890	GY	na	na	na	Os01g0276000	na	na	AT1G36240	no_seed	na	na	ribosomal protein L7Ae, putative, expressed	na	na	-0.25	0.003132		-0.374622	0.939303	36.3464	108.128
Os.207.1.S1_at	LOC_Os01g16900	yellow	9	TCA	up	Os01g0276100	na	na	AT5G03290	no_seed	na	na	dehydrogenase, putative, expressed	na	na	0.28	0.048533	*	0.265752	0.858938	59.3752	79.6573
Os.43682.1.S1_at	LOC_Os01g16910	red	na	na	na	Os01g0276200	na	na	na	no_seed	na	na	outer mitochondrial membrane porin, putative, expressed	na	na	-0.07	0.637509		-0.0629887	0.556582	6.15198	13.9929
Os.209.1.S1_at	LOC_Os01g16920	turquoise	na	na	na	Os01g0276300	na	na	na	no_seed	na	na	embryonic protein DC-8, putative, expressed	na	na	1.59	0	*	0.741945	0.785066	121.121	144.349
Os.11448.2.S1_x_at	LOC_Os01g16930	turquoise	na	na	na	Os01g0276400	na	na	AT1G08700	no_seed	GH32	Hydrolases	presenilin, putative, expressed	na	na	0.19	0.003905		0.391457	0.609147	21.5671	37.3996
Os.24980.1.S1_at	LOC_Os01g16940	red	na	na	na	Os01g0276500	na	na	AT1G31860	no_seed	na	na	MazG nucleotide pyrophosphohydrolase domain containing protein, expressed	na	na	-0.06	0.607318		-0.0706129	0.892107	69.2149	97.163
Os.212.1.S1_at	LOC_Os01g16950	turquoise	na	na	na	Os01g0276600	na	na	na	no_seed	na	na	zinc finger, C3HC4 type domain containing protein, expressed	na	na	0.15	0.145329		0.198825	0.302811	3.26532	6.14808
Os.213.1.S1_at	LOC_Os01g16960	grey	na	na	na	Os01g0276700	na	na	AT5G56350	no_seed	na	na	pyruvate kinase, putative, expressed	na	na	-0.05	0.651525		-0.0636809	-0.203006	0.157127	8.33492
Os.6899.1.S1_a_at	LOC_Os01g16970	brown	na	na	na	Os01g0276800	na	na	AT5G56360	no_seed	na	na	glucosidase II beta subunit-like domain containing protein, expressed	na	na	0.13	0.31366		0.142901	0.685329	11.3139	17.394
Os.54420.1.S1_at	LOC_Os01g16980	yellow	na	na	na	Os01g0276900	na	na	na	no_seed	na	na	expressed protein	na	na	0.12	0.544235		0.0849856	0.351079	1.81536	3.38839
Os.27779.1.S1_at	LOC_Os01g17010	yellow	na	na	na	Os01g0277600	na	na	na	no_seed	na	na	phospholipid-transporting ATPase, putative, expressed	na	na	0.1	0.170536		0.194731	0.528564	5.03283	15.9947
Os.14702.1.S1_a_at	LOC_Os01g17020	salmon	na	na	na	Os01g0277700	na	na	AT5G21070	no_seed	na	na	glycosyl hydrolases family 17 protein, putative, expressed	na	na	-0.16	0.189736		-0.174738	0.765835	7.52994	35.1391
OsAffx.11084.2.S1_at	LOC_Os01g17040	turquoise	na	na	na	na	na	na	na	no_seed	na	na	heat shock protein DnaJ, putative, expressed	na	na	0.21	0.001504		0.438083	0.539713	9.63334	13.3031
OsAffx.22181.1.S1_s_at	LOC_Os01g17050	turquoise	na	na	na	Os01g0278000	na	na	na	no_seed	na	na	VQ domain containing protein, putative, expressed	na	na	0.25	0.097829		0.221988	0.36675	2.3403	5.00681
Os.7948.1.S1_a_at	LOC_Os01g17150	blue	1	photosynthesis	down	Os01g0278900	na	na	na	seed	na	na	plastid-specific 50S ribosomal protein 5, chloroplast precursor, putative, expressed	na	na	-1.12	0	*	-0.643937	0.884697	150.573	204.113
Os.7868.1.S1_at	LOC_Os01g17170	blue	na	na	na	Os01g0279100	na	na	AT3G56940	no_seed	na	na	magnesium-protoporphyrin IX monomethyl ester cyclase,chloroplast precursor, putative, expressed	na	na	-1.52	1e-06	*	-0.619458	0.648639	36.5963	47.9978
Os.19793.1.S1_at	LOC_Os01g17190	pink	na	na	na	Os01g0279300	na	na	na	no_seed	na	na	OsCam3 - Calmodulin, expressed	na	na	-0.03	0.662974		-0.0608473	0.700297	8.06112	17.0153
Os.435.1.S1_at	LOC_Os01g17240	blue	na	na	na	Os01g0279700	na	na	AT2G29650	no_seed	na	na	transporter, major facilitator family, putative, expressed	na	na	-0.43	0	*	-0.747075	0.841997	94.8999	118.851
Os.436.1.S1_at	LOC_Os01g17250	salmon	na	na	na	Os01g0279800	na	na	na	seed	na	na	BRASSINOSTEROID INSENSITIVE 1-associated receptor kinase 1 precursor, putative, expressed	na	na	-0.29	0.021691	*	-0.295981	0.881902	18.1186	108.613
OsAffx.2025.1.S1_x_at	LOC_Os01g17260	turquoise	na	na	na	Os01g0279900	na	na	na	no_seed	na	na	transcription factor, putative, expressed	bZIP	TF	0.28	1.5e-05	*	0.541903	0.402099	5.18704	8.7112
Os.32656.1.S1_at	LOC_Os01g17279	black	na	na	na	Os01g0280000	na	na	na	no_seed	na	na	exonuclease, putative, expressed	na	na	0.05	0.511989		0.0914507	0.610364	6.45642	21.116
Os.286.1.S1_a_at	LOC_Os01g17390	green	na	na	na	Os01g0281000	na	na	AT2G32560	no_seed	na	na	OsFBX5 - F-box domain containing protein, expressed	na	na	-0.04	0.801407		-0.0357734	0.406081	4.73333	14.3052
Os.1236.1.S1_at	LOC_Os01g17430	pink	na	na	na	Os01g0281400	na	na	na	no_seed	na	na	coatomer subunit beta-1, putative, expressed	na	na	-0.07	0.376449		-0.125524	0.843742	22.4216	35.3824
Os.36802.1.S1_at	LOC_Os01g17470	magenta	na	na	na	Os01g0281600	na	na	AT1G08500	no_seed	na	na	plastocyanin-like domain containing protein, putative, expressed	na	na	-0.37	0.018049	*	-0.335293	0.751929	7.70127	10.738
OsAffx.22265.1.S1_at	LOC_Os01g18010	blue	na	na	na	Os01g0282400	na	na	na	no_seed	na	na	hypothetical protein	na	na	-0.26	0.000191		-0.498573	0.380622	6.64014	11.4899
Os.7126.1.S1_at	LOC_Os01g18050	magenta	na	na	na	Os01g0282800	na	na	AT5G12250	no_seed	na	na	tubulin/FtsZ domain containing protein, putative, expressed	na	na	-0.26	0.312778		-0.144585	0.809658	16.5772	42.0105
Os.6716.2.S1_at	LOC_Os01g18070	green	na	na	na	Os01g0283100	na	na	AT1G19580	no_seed	na	na	bacterial transferase hexapeptide domain containing protein, expressed	na	na	-0.05	0.725767		-0.0511117	0.427258	3.04666	9.5342
Os.6672.1.S1_at	LOC_Os01g18080	turquoise	na	na	na	Os01g0283300	na	na	na	no_seed	na	na	retrotransposon protein, putative, unclassified, expressed	na	na	0.63	3.8e-05	*	0.551459	0.707589	43.47	48.8041
OsAffx.23285.1.S1_at	LOC_Os01g18150	green	na	na	na	Os01g0284300	na	na	na	no_seed	na	na	STE_MEK_ste7_MAP2K.1 - STE kinases include homologs to sterile 7, sterile 11 and sterile 20 from yeast, expressed	na	na	-0.15	0.019296		-0.31026	0.440706	2.44555	6.26276
Os.46041.1.S1_at	LOC_Os01g18210	red	na	na	na	Os01g0284700	na	na	AT3G62030	no_seed	na	na	peptidyl-prolyl cis-trans isomerase, putative, expressed	na	na	-0.62	0.001993	*	-0.415896	0.88077	84.0485	147.001
Os.1723.1.S1_at	LOC_Os01g18220	turquoise	na	na	na	Os01g0284900	na	na	AT3G62070	no_seed	na	na	expressed protein	na	na	2.28	0	*	0.784613	0.896212	182.846	197.59
Os.29809.1.S1_at	LOC_Os01g18280	brown	na	na	na	Os01g0285950, Os01g0286000	na	na	AT3G62080	no_seed	na	na	SNF7 domain containing protein, putative, expressed	na	na	0.09	0.544897		0.0846847	0.830663	43.7217	72.1747
Os.5439.1.S1_a_at	LOC_Os01g18320	blue	na	na	down	Os01g0286600	na	na	AT4G01690	seed	na	na	protoporphyrinogen oxidase, chloroplast precursor, putative, expressed	na	na	-1.38	0	*	-0.632357	0.902522	189.236	289.743
Os.36593.1.S1_at	LOC_Os01g18400	GY	na	na	na	Os01g0287600	na	na	AT1G02360	no_seed	GH19	Hydrolases	CHIT10 - Chitinase family protein precursor, expressed	na	na	0.03	0.834497		0.0278251	0.510195	1.37558	6.6573
Os.9858.2.S1_x_at	LOC_Os01g18410	grey	na	na	na	Os01g0287700	na	na	na	no_seed	na	na	expressed protein	na	na	-0.03	0.600803		-0.0715115	0.631454	3.01728	5.02055
na	LOC_Os01g18440	grey	na	na	na	Os01g0288100	na	na	AT5G48670	no_seed	na	na	OsMADS89 - MADS-box family gene with M-gamma type-box, expressed	MADS	TF	na	na	na	-0.289287	0.528103	0.916063	1.90445
Os.3623.1.S1_at	LOC_Os01g18630	blue	na	na	na	Os01g0290000	na	na	na	no_seed	na	na	aspartic proteinase oryzasin-1 precursor, putative, expressed	na	na	-0.14	0.287228		-0.141248	0.409386	10.1938	28.0027
Os.2675.2.A1_at	LOC_Os01g18640	turquoise	na	na	na	Os01g0290100	na	na	AT5G26600	no_seed	na	na	aminotransferase, putative, expressed	na	na	0.35	1e-06	*	0.584876	0.663768	39.0282	51.1032
Os.3625.1.S1_at	LOC_Os01g18660	turquoise	na	na	na	Os01g0290600	na	na	na	no_seed	na	na	aminotransferase, putative, expressed	na	na	0.63	0	*	0.663987	0.708304	39.3073	50.392
na	LOC_Os01g18800	grey	na	na	na	Os01g0292200	na	na	na	no_seed	na	na	CAMK_KIN1/SNF1/Nim1_like.9 - CAMK includes calcium/calmodulin depedent protein kinases, expressed	na	na	na	na	na	-0.0356653	-0.215424	0.127802	4.90178
na	LOC_Os01g18810	grey	na	na	na	Os01g0292300	na	na	na	no_seed	na	na	expressed protein	na	na	na	na	na	0.0504754	0.314693	0.282902	0.629695
na	LOC_Os01g18830	grey	na	na	na	Os01g0292500	na	na	na	no_seed	na	na	expressed protein	na	na	na	na	na	-0.0245592	0.701742	3.85367	5.34676
Os.20756.1.S1_at	LOC_Os01g18850	black	na	na	na	Os01g0292900	na	na	na	no_seed	na	na	OsSPL1 - SBP-box gene family member, expressed	SBP	TF	-0.09	0.419023		-0.115024	0.767919	19.0019	41.3753
Os.16099.1.S1_at	LOC_Os01g18860	black	na	na	na	Os01g0293000	['Morphological trait', 'Physiological trait']	['Dwarf', 'Flowering', 'Germination dormancy', 'Sterility']	na	no_seed	na	na	S-adenosylmethionine synthetase, putative, expressed	na	na	0.11	0.175129		0.187345	0.455791	1.54622	5.87184
Os.18542.1.S1_at	LOC_Os01g18880	brown	na	na	na	Os01g0293200	na	na	AT3G63090	no_seed	na	na	ubiquitin carboxyl-terminal hydrolase, family 1, putative, expressed	na	na	0.42	2e-06	*	0.593817	0.593302	7.63148	26.3004
OsAffx.11103.1.S1_x_at	LOC_Os01g18910	green	na	na	na	na	na	na	na	no_seed	na	na	peroxidase precursor, putative, expressed	na	na	-0.18	0.002661		-0.39371	0.555545	4.6781	8.29658
Os.34741.1.S1_at	LOC_Os01g19130	turquoise	na	na	na	Os01g0295700	na	na	AT3G62260	no_seed	na	na	protein phosphatase 2C, putative, expressed	DBP	TF	1.37	0	*	0.755145	0.809526	142.982	179.988
Os.2068.1.S1_a_at	LOC_Os01g19150	turquoise	na	na	na	Os01g0296100	na	na	na	no_seed	na	na	CGMC_GSK.3 - CGMC includes CDA, MAPK, GSK3, and CLKC kinases, expressed	na	na	0.35	4.5e-05	*	0.542379	0.738175	68.2887	88.0413
Os.48024.1.A1_x_at	LOC_Os01g19170	green	na	na	na	Os01g0296200	na	na	AT1G02460	no_seed	GH28	Hydrolases	polygalacturonase, putative, expressed	na	na	-0.11	0.291924		-0.153336	0.564035	4.24578	6.58577
na	LOC_Os01g19240	grey	na	na	na	Os01g0296900	na	na	na	no_seed	na	na	integral membrane protein DUF6 containing protein, expressed	na	na	na	na	na	-0.0160645	0.505973	1.07705	2.07701
na	LOC_Os01g19320	grey	na	na	na	Os01g0298200	na	na	na	no_seed	na	na	expressed protein	na	na	na	na	na	0.0940938	0.49817	0.847131	1.42171
Os.31119.1.S1_at	LOC_Os01g19400	red	na	na	na	Os01g0299400	na	na	AT5G26800	no_seed	na	na	expressed protein	na	na	-0.19	0.06757		-0.243557	0.790627	40.2863	118.965
Os.12557.1.S1_at	LOC_Os01g19410	turquoise	na	na	na	Os01g0299500	na	na	na	no_seed	na	na	expressed protein	na	na	0.15	0.025784		0.302991	0.31785	6.01502	12.4415
Os.8730.1.S1_at	LOC_Os01g19450	blue	na	na	na	Os01g0300200	na	na	AT5G49460	no_seed	na	na	ATP-citrate synthase subunit 1, putative, expressed	na	na	-0.24	0.00103		-0.45289	0.43544	5.73814	19.5387
Os.11690.1.S1_at	LOC_Os01g19470	pink	na	na	na	Os01g0300600	na	na	AT3G62360	no_seed	na	na	nodal modulator 1 precursor, putative, expressed	na	na	0.05	0.657232		0.061498	0.800002	19.6148	46.1365
Os.6999.1.S1_at	LOC_Os01g19490	brown	na	na	na	Os01g0301000	na	na	AT4G01990	no_seed	na	na	pentatricopeptide, putative, expressed	na	na	-0.11	0.450781		-0.0996101	0.72776	33.9904	110.548
Os.43094.1.S1_at	LOC_Os01g19610	green	na	na	na	Os01g0301900	na	na	na	no_seed	na	na	plant protein of unknown function domain containing protein, expressed	na	na	-0.48	0.000236	*	-0.494499	0.663904	9.39345	17.092
OsAffx.11118.1.S1_s_at	LOC_Os01g19694	turquoise	na	na	na	Os01g0302500	['Morphological trait']	['Culm leaf', 'Culm leaf']	AT1G23380	no_seed	na	na	Homeobox domain containing protein, expressed	HB	TF	0.42	0	*	0.629289	0.604359	25.8438	30.3719
Os.7872.1.S1_at	LOC_Os01g19740	green	na	na	na	Os01g0303000	na	na	na	no_seed	na	na	calvin cycle protein CP12, putative, expressed	na	na	-0.21	9e-06		-0.555169	0.613196	6.13819	14.1994
Os.33687.1.S1_at	LOC_Os01g19800	turquoise	7	Ubiquitination	up	Os01g0303600	na	na	AT1G02610	no_seed	na	na	zinc finger, C3HC4 type, putative, expressed	na	na	1.8	0	*	0.780525	0.857607	183.591	213.482
Os.26698.1.S1_a_at	LOC_Os01g19820	tan	na	na	na	Os01g0303800	na	na	AT3G62550	no_seed	na	na	universal stress protein domain containing protein, putative, expressed	na	na	0.43	0.035159	*	0.305826	0.781543	10.61	30.5464
Os.1082.2.S1_at	LOC_Os01g19840	blue	na	na	na	Os01g0304000	na	na	AT3G06680	no_seed	na	na	60S ribosomal protein L29-2, putative, expressed	na	na	-0.19	0.003819		-0.379781	0.618835	22.9637	51.9832
Os.12462.1.S1_at	LOC_Os01g19870	pink	na	na	na	Os01g0304300	na	na	AT1G28240	no_seed	na	na	hydrolase, acting on carbon-nitrogen, putative, expressed	na	na	-0.07	0.556694		-0.0836406	0.635984	4.24287	7.70755
na	LOC_Os01g20100	grey	na	na	na	Os01g0306650	na	na	na	no_seed	na	na	expressed protein	na	na	na	na	na	0.00619975	0.44461	0.597039	1.03547
Os.33704.3.S1_x_at	LOC_Os01g20110	red	na	na	na	Os01g0306800	na	na	AT4G37920	no_seed	na	na	expressed protein	na	na	-0.8	0.001256	*	-0.426272	0.816326	50.355	98.5232
Os.23605.1.A1_at	LOC_Os01g20120	blue	na	na	na	Os01g0306900	na	na	na	no_seed	na	na	expressed protein	na	na	-0.57	5e-06	*	-0.583902	0.632325	17.5028	23.6209
OsAffx.23312.1.S1_s_at	LOC_Os01g20770	blue	na	na	na	na	na	na	na	no_seed	na	na	expressed protein	na	na	-0.38	2e-05	*	-0.570302	0.462352	6.91912	13.038
na	LOC_Os01g20810	grey	na	na	na	na	na	na	na	no_seed	na	na	expressed protein	na	na	na	na	na	0.0956144	0.0619178	0.306211	1.38171
Os.38381.1.S1_at	LOC_Os01g20830	blue	na	na	na	Os01g0309800	na	na	na	seed	na	na	heavy metal-associated domain containing protein, expressed	na	na	-2.92	0	*	-0.893889	0.915163	187.397	215.72
Os.16542.1.S1_s_at	LOC_Os01g20840	turquoise	na	na	na	Os01g0309900	na	na	AT4G16070	no_seed	na	na	lipase class 3 family protein, putative, expressed	na	na	0.48	7.8e-05	*	0.540964	0.715322	55.9979	74.8756
Os.45751.1.A1_x_at	LOC_Os01g20890	salmon	na	na	na	Os01g0310500	na	na	na	no_seed	na	na	expressed protein	na	na	-0.41	0.003734	*	-0.374077	0.858398	16.4743	104.773
Os.45749.1.A1_at	LOC_Os01g20910	blue	na	na	na	Os01g0311100	na	na	na	no_seed	na	na	zinc finger, C3HC4 type domain containing protein, expressed	na	na	-1.67	0	*	-0.886757	0.829939	115.064	160.878
Os.45747.1.S1_x_at	LOC_Os01g20930	yellow	na	na	na	Os01g0311400	na	na	na	no_seed	na	na	RING-H2 finger protein, putative, expressed	na	na	0.03	0.680326		0.0538653	0.49319	4.00124	10.997
Os.13500.2.S1_x_at	LOC_Os01g20940	tan	na	na	na	Os01g0311500	na	na	AT5G23720	no_seed	na	na	PHS1, putative, expressed	na	na	0.52	0.000146	*	0.517201	0.774864	9.7204	73.9651
Os.32108.1.S1_s_at	LOC_Os01g21034	magenta	na	na	na	Os01g0312500	na	na	AT1G53830	no_seed	CE8	Carbohydrate_Esterase	pectinesterase, putative, expressed	na	na	-1.13	0	*	-0.694671	0.74439	11.111	47.2706
Os.8031.1.S1_at	LOC_Os01g21120	green	na	na	na	Os01g0313300	na	na	AT2G47520	no_seed	na	na	AP2 domain containing protein, expressed	AP2-EREBP	TF	-0.16	0.295122		-0.144281	0.487059	3.43457	6.61369
Os.18476.1.S1_at	LOC_Os01g21180	purple	na	na	na	Os01g0314300	na	na	AT1G09150	no_seed	na	na	translation machinery-associated protein 20, putative, expressed	na	na	-0.34	0	*	-0.633321	0.803518	15.968	116.132
na	LOC_Os01g21380	grey	na	na	na	Os01g0316100	na	na	na	no_seed	na	na	FAD dependent oxidoreductase domain containing protein, expressed	na	na	na	na	na	-0.101832	0.477605	1.20585	2.546
OsAffx.11144.1.S1_at	LOC_Os01g21410	yellow	na	na	na	Os01g0316500	na	na	AT4G02425	no_seed	na	na	expressed protein	na	na	0.51	0.001571	*	0.399258	0.79799	31.1486	58.3041
OsAffx.23325.1.S1_at	LOC_Os01g21440	grey	na	na	na	Os01g0316800	na	na	na	no_seed	na	na	expressed protein	na	na	-0.12	0.024285		-0.303906	0.546801	1.64744	2.93245
Os.20538.2.S1_x_at	LOC_Os01g21450	yellow	na	na	na	Os01g0316900	na	na	na	no_seed	na	na	expressed protein	na	na	0.48	0	*	0.66789	0.822621	45.9405	128.527
Os.37776.1.S1_at	LOC_Os01g21560	blue	na	na	na	Os01g0317800	na	na	AT5G19290	no_seed	na	na	esterase/lipase/thioesterase family protein, putative, expressed	na	na	-0.76	0	*	-0.755676	0.837186	103.866	123.23
Os.32197.2.S1_x_at	LOC_Os01g21610	yellow	na	na	na	Os01g0318700	na	na	AT4G01660	no_seed	na	na	uncharacterized aarF domain-containing protein kinase 4, putative, expressed	na	na	0.47	1.3e-05	*	0.578186	0.684131	19.4225	41.212
Os.15206.1.S1_at	LOC_Os01g21630	turquoise	na	na	na	Os01g0319000	na	na	na	no_seed	CBM22,CBM22,CBM22,CBM22,GH10	Hydrolases	pectinacetylesterase domain containing protein, expressed	na	na	0.32	6.6e-05	*	0.484575	0.554344	10.9131	16.1962
Os.27425.1.S1_at	LOC_Os01g21820	red	na	na	na	Os01g0321300	na	na	AT4G01800	no_seed	na	na	preprotein translocase subunit secA, chloroplast precursor, putative, expressed	na	na	-0.44	0.000228	*	-0.475443	0.770702	36.1256	104.785
Os.34696.1.S1_at	LOC_Os01g21850	pink	na	na	na	Os01g0321700	na	na	AT4G01810	no_seed	na	na	protein transport protein-related, putative, expressed	na	na	0.05	0.711137		0.0521461	0.804943	18.3268	25.3843
na	LOC_Os01g21900	grey	na	na	na	Os01g0322300	na	na	na	no_seed	na	na	expressed protein	na	na	na	na	na	-0.0894906	0.247046	0.190891	0.55195
Os.1113.1.S1_at	LOC_Os01g21940	pink	na	na	na	Os01g0322800	na	na	AT1G73720	no_seed	na	na	WD domain, G-beta repeat domain containing protein, expressed	na	na	-0.05	0.47565		-0.101691	0.736194	8.09684	13.4814
Os.9394.1.S1_at	LOC_Os01g21970	green	na	na	na	Os01g0323100	na	na	na	no_seed	na	na	protein kinase, putative, expressed	na	na	-0.44	0.006889	*	-0.393948	0.413138	2.24541	6.65683
OsAffx.11154.2.S1_s_at	LOC_Os01g21980	brown	na	na	na	Os01g0323200	na	na	na	no_seed	na	na	expressed protein	na	na	0.09	0.206774		0.180592	0.634556	6.90427	9.8626
Os.23135.1.A1_at	LOC_Os01g21990	red	na	na	na	Os01g0323300	na	na	AT1G23400	no_seed	na	na	CRS2-associated factor 2, chloroplast precursor, putative, expressed	na	na	-0.15	0.27394		-0.149743	0.71714	24.2468	34.5798
Os.12223.1.S1_at	LOC_Os01g22010	black	na	na	na	Os01g0323600	['Morphological trait', 'Physiological trait']	['Dwarf', 'Flowering', 'Germination dormancy', 'Sterility']	AT1G02500	no_seed	na	na	S-adenosylmethionine synthetase, putative, expressed	na	na	0.06	0.802879		0.0360035	0.433173	2.02646	10.4347
Os.35123.1.S1_at	LOC_Os01g22230	green	na	na	na	Os01g0326000	na	na	na	no_seed	na	na	peroxidase precursor, putative, expressed	na	na	-1.67	0	*	-0.841423	0.704012	31.2004	101.955
Os.45678.1.S1_at	LOC_Os01g22390	pink	na	na	na	Os01g0327600	na	na	AT5G18525	no_seed	na	na	WD domain containing protein, putative, expressed	na	na	0.02	0.832787		0.0286189	0.617578	6.18274	24.0637
Os.27350.1.A1_at	LOC_Os01g22430	blue	na	na	na	Os01g0327900	na	na	na	no_seed	na	na	OsFBDUF3 - F-box and DUF domain containing protein, expressed	na	na	-0.15	0.217488		-0.174432	0.302027	2.4531	6.66404
Os.28209.2.S1_at	LOC_Os01g22490	GY	na	na	na	Os01g0328400	na	na	AT2G47110	no_seed	na	na	40S ribosomal protein S27a, putative, expressed	na	na	-0.3	1e-06	*	-0.589195	0.846071	27.9886	132.454
Os.1574.1.S1_at	LOC_Os01g22500	purple	na	na	na	Os01g0328500	na	na	AT5G30490	no_seed	na	na	craniofacial development protein 1, putative, expressed	na	na	-0.1	0.145901		-0.202829	0.733542	5.82822	23.766
OsAffx.1782.2.S1_at	LOC_Os01g22510	black	na	na	na	Os01g0328600	na	na	AT1G02475	no_seed	na	na	cyclase/dehydrase family protein, expressed	na	na	-0.05	0.618742		-0.0698433	0.922211	44.822	73.7725
Os.1506.1.S1_at	LOC_Os01g22520	blue	na	na	na	Os01g0328700	na	na	AT1G48030	no_seed	na	na	dihydrolipoyl dehydrogenase 1, mitochondrial precursor, putative, expressed	na	na	-0.78	0	*	-0.870755	0.797316	87.6472	104.505
na	LOC_Os01g22530	grey	na	na	na	na	na	na	na	no_seed	na	na	expressed protein	na	na	na	na	na	-0.0208088	0.722713	5.27815	7.27963
Os.53990.1.S1_at	LOC_Os01g22550	turquoise	na	na	na	Os01g0328900	na	na	AT3G06440	no_seed	na	na	galactosyltransferase family protein, putative, expressed	na	na	0.4	2e-06	*	0.624758	0.638525	24.9718	35.2486
Os.27323.2.S1_x_at	LOC_Os01g22600	turquoise	na	na	na	Os01g0329400	na	na	na	no_seed	na	na	mitochondrial carrier protein, putative, expressed	na	na	1.22	0	*	0.7946	0.88922	170.778	186.855
Os.24743.1.S1_at	LOC_Os01g22870	black	na	na	na	Os01g0331900	na	na	AT1G09330	no_seed	na	na	expressed protein	na	na	0.02	0.810268		0.0336974	0.629476	9.3586	24.9729
Os.17741.1.S1_at	LOC_Os01g22900	green	na	na	na	Os01g0332100	na	na	na	no_seed	GH100	Hydrolases	neutral/alkaline invertase, putative, expressed	na	na	-0.26	0.284666		-0.1532	0.627363	11.2972	29.2058
na	LOC_Os01g22910	grey	na	na	na	Os01g0332200	na	na	na	no_seed	na	na	retrotransposon protein, putative, unclassified, expressed	na	na	na	na	na	-0.283413	0.400992	0.600496	2.44823
Os.15062.1.S1_a_at	LOC_Os01g22980	blue	na	na	down	Os01g0332800	na	na	na	seed	na	na	OsSCP3 - Putative Serine Carboxypeptidase homologue, expressed	na	na	-3.25	0	*	-0.903739	0.960904	248.039	287.078
Os.7786.1.S1_at	LOC_Os01g22990	salmon	na	na	na	Os01g0332900	na	na	AT1G47970	no_seed	na	na	acidic leucine-rich nuclear phosphoprotein 32-related protein 1, putative, expressed	na	na	-0.37	2e-05	*	-0.52541	0.793227	9.70007	75.4439
OsAffx.22864.1.S1_x_at	LOC_Os01g23070	blue	na	na	na	Os01g0333600	na	na	na	no_seed	na	na	expressed protein	na	na	-0.37	0	*	-0.695998	0.605779	13.4037	18.9791
na	LOC_Os01g23360	grey	na	na	na	Os01g0335500	na	na	na	no_seed	na	na	expressed protein	na	na	na	na	na	-0.135204	-0.0579283	0.283032	2.27632
Os.35285.1.S1_at	LOC_Os01g23380	blue	na	na	na	Os01g0335700	na	na	na	no_seed	na	na	stripe rust resistance protein Yr10, putative, expressed	na	na	-0.36	3.2e-05	*	-0.539176	0.445601	7.20681	24.4332
Os.20630.1.S1_at	LOC_Os01g23610	brown	na	na	na	Os01g0337900	na	na	AT3G16950	no_seed	na	na	dihydrolipoyl dehydrogenase, putative, expressed	na	na	0.28	0.001634	*	0.434726	0.598054	11.127	21.2098
Os.10984.1.S1_at	LOC_Os01g23620	green	4	ubiquitin-Protein metabolic process	down	Os01g0338000	['Physiological trait']	['Eating quality']	na	seed	na	na	miro, putative, expressed	na	na	-0.31	0	*	-0.658468	0.810678	32.2784	58.4439
OsAffx.23355.1.S1_s_at	LOC_Os01g23630	tan	na	na	na	Os01g0338100	na	na	AT1G02680	no_seed	na	na	transcription initiation factor IID, 18kD subunit family protein, expressed	na	na	0.07	0.292791		0.145063	0.655152	3.91337	10.9871
Os.7156.1.S1_at	LOC_Os01g23640	black	na	na	na	Os01g0338200	na	na	na	no_seed	na	na	mov34/MPN/PAD-1 family protein, expressed	na	na	-0.08	0.449877		-0.102335	0.816981	24.9368	55.4262
Os.10415.1.S1_at	LOC_Os01g23705	red	na	na	na	Os01g0339400	na	na	na	no_seed	na	na	expressed protein	na	na	-0.08	0.156026		-0.197639	0.419673	1.40143	5.02402
Os.17269.1.S1_at	LOC_Os01g23740	pink	na	na	na	Os01g0339900	na	na	na	no_seed	na	na	OsPDIL2-2 protein disulfide isomerase PDIL2-2, expressed	na	na	0.03	0.717111		0.0490357	0.785414	18.2749	36.979
na	LOC_Os01g23790	grey	na	na	na	na	na	na	na	no_seed	na	na	hypothetical protein	na	na	na	na	na	-0.0635594	0.69519	3.06093	3.79808
na	LOC_Os01g23810	grey	na	na	na	Os01g0340600	na	na	na	no_seed	na	na	expressed protein	na	na	na	na	na	-0.254438	0.589217	2.19308	3.88312
OsAffx.2070.2.S1_at	LOC_Os01g23850	magenta	na	na	na	Os01g0341000	na	na	na	no_seed	na	na	transposon protein, putative, CACTA, En/Spm sub-class, expressed	na	na	-0.13	0.474497		-0.0990189	0.59825	3.49491	15.7902
OsAffx.23364.1.S1_at	LOC_Os01g23990	green	na	na	na	Os01g0342500	na	na	na	no_seed	na	na	expressed protein	na	na	-0.58	0.001667	*	-0.449242	0.644015	8.18029	12.428
Os.24895.1.S1_at	LOC_Os01g24060	green	na	na	na	Os01g0343200	na	na	na	no_seed	na	na	importin subunit alpha, putative, expressed	na	na	-0.38	9.3e-05	*	-0.480415	0.692746	19.2013	51.6489
Os.21239.1.S1_at	LOC_Os01g24070	magenta	na	na	na	Os01g0343300	na	na	na	no_seed	na	na	GATA zinc finger domain containing protein, expressed	C2C2-GATA	TF	-0.46	0.002408	*	-0.411835	0.602764	4.05708	10.6072
Os.53326.1.S1_at	LOC_Os01g24090	red	na	na	na	Os01g0343500	na	na	AT3G05625	no_seed	na	na	TPR repeat, putative, expressed	na	na	-0.55	0.010015	*	-0.339132	0.720528	18.2408	56.0252
OsAffx.23371.1.S1_x_at	LOC_Os01g24420	green	na	na	na	Os01g0346250	na	na	na	seed	na	na	expressed protein	na	na	-0.54	0.000969	*	-0.458513	0.83909	28.2222	36.7235
Os.34341.1.S1_at	LOC_Os01g24440	yellow	na	na	na	Os01g0346700	na	na	AT3G06780	no_seed	na	na	glycine-rich protein, putative, expressed	na	na	0.15	0.206196		0.182501	0.67625	17.7329	30.6574
Os.10306.2.S1_x_at	LOC_Os01g24480	turquoise	na	na	na	Os01g0347100	na	na	AT1G56230	no_seed	na	na	DUF1399 containing protein, putative, expressed	na	na	1.18	0	*	0.778317	0.915969	171.646	197.215
OsAffx.23373.1.S1_at	LOC_Os01g24670	grey	na	na	na	na	na	na	na	no_seed	na	na	expressed protein	na	na	-0.09	0.120269		-0.21023	0.595303	2.58505	5.313
Os.5612.1.S1_at	LOC_Os01g24680	yellow	na	na	na	Os01g0348600	na	na	AT3G06860	no_seed	na	na	3-hydroxyacyl-CoA dehydrogenase, putative, expressed	na	na	0.12	0.091582		0.230285	0.580199	10.899	44.5846
Os.11335.4.S1_at	LOC_Os01g24690	GY	na	na	na	Os01g0348700	na	na	AT3G55280	no_seed	na	na	60S ribosomal protein L23A, putative, expressed	na	na	-0.16	0.049001		-0.269275	0.814034	19.5209	72.3617
Os.57456.1.S1_x_at	LOC_Os01g24710	turquoise	na	na	na	Os01g0348900	na	na	na	no_seed	na	na	jacalin-like lectin domain containing protein, expressed	na	na	2.51	0	*	0.686328	0.785792	97.6703	127.843
Os.5558.1.S1_at	LOC_Os01g24750	black	na	na	na	Os01g0349400	na	na	AT3G05580	no_seed	na	na	Ser/Thr protein phosphatase family protein, putative, expressed	na	na	0.02	0.79316		0.0351152	0.55878	5.76099	13.9145
na	LOC_Os01g24770	grey	na	na	na	na	na	na	na	no_seed	na	na	expressed protein	na	na	na	na	na	-0.188605	0.723049	3.52189	5.41505
na	LOC_Os01g24830	grey	na	na	na	Os01g0350400	na	na	na	no_seed	na	na	expressed protein	na	na	na	na	na	-0.0963645	0.238162	0.252023	0.456759
Os.5342.2.S1_x_at	LOC_Os01g24880	turquoise	na	na	na	Os01g0350900	na	na	na	no_seed	na	na	zinc finger, C3HC4 type domain containing protein, expressed	na	na	0.37	0	*	0.726954	0.830783	96.7281	112.89
Os.27106.1.S1_at	LOC_Os01g24950	blue	na	na	na	Os01g0351300	na	na	AT4G02350	no_seed	na	na	exocyst complex component 6, putative, expressed	na	na	-0.34	0.000156	*	-0.492573	0.5217	9.39119	19.6994
OsAffx.11197.1.S1_at	LOC_Os01g24970	blue	na	na	na	Os01g0351700	na	na	na	no_seed	na	na	expressed protein	na	na	-0.19	0.00013		-0.484668	0.335695	3.232	6.77267
Os.26848.1.S1_at	LOC_Os01g25189	red	na	na	na	Os01g0354200	na	na	na	no_seed	na	na	delta14-sterol reductase, putative, expressed	na	na	0.01	0.890897		0.0183512	0.685241	16.291	34.4271
na	LOC_Os01g25240	grey	na	na	na	Os01g0354700	na	na	na	no_seed	na	na	expressed protein	na	na	na	na	na	0.0106075	-0.0993958	0.0692174	0.745392
Os.33510.1.S1_x_at	LOC_Os01g25320	tan	na	na	na	Os01g0355500	na	na	na	no_seed	na	na	auxilin, putative, expressed	na	na	0.23	0.113478		0.214343	0.642614	2.54992	14.6877
Os.5428.2.S1_x_at	LOC_Os01g25330	black	na	na	na	Os01g0355600	na	na	AT3G59770	no_seed	na	na	SAC9, putative, expressed	na	na	0.01	0.959696		0.00722278	0.803437	18.2907	37.5104
Os.27603.1.S1_at	LOC_Os01g25386	yellow	na	na	na	Os01g0356400	na	na	AT2G47800	no_seed	na	na	multidrug resistance-associated protein, putative, expressed	na	na	0.17	0.213632		0.176478	0.47272	3.84486	10.2576
Os.142.2.A1_a_at	LOC_Os01g25484	magenta	na	na	na	Os01g0357100	['Others']	['Others']	AT2G15620	no_seed	na	na	ferredoxin--nitrite reductase, putative, expressed	na	na	-0.31	0.252509		-0.159556	0.66785	5.31486	21.5038
Os.25255.1.S1_at	LOC_Os01g25530	brown	na	na	na	Os01g0357800	na	na	na	no_seed	na	na	pentatricopeptide repeat protein PPR986-12, putative, expressed	na	na	-0.06	0.65275		-0.0605028	0.782297	37.8164	70.6255
Os.22341.1.S1_at	LOC_Os01g25540	green	na	na	na	Os01g0357900	na	na	na	no_seed	na	na	RALFL6 - Rapid ALkalinization Factor RALF family protein precursor, expressed	na	na	-0.86	0	*	-0.682822	0.638832	12.9745	27.4944
Os.10667.1.S1_at	LOC_Os01g25560	green	na	na	na	Os01g0358100	na	na	na	no_seed	na	na	RALFL7 - Rapid ALkalinization Factor RALF family protein precursor, expressed	na	na	-0.67	0	*	-0.692077	0.573946	10.9424	33.1221
Os.40563.1.S1_x_at	LOC_Os01g25610	salmon	na	na	na	Os01g0358400	na	na	AT5G58420	no_seed	na	na	40S ribosomal protein S4, putative, expressed	na	na	-0.15	0.325092		-0.136484	0.660504	4.41905	24.1506
Os.10600.1.S1_a_at	LOC_Os01g25820	blue	na	na	na	Os01g0360200	na	na	na	no_seed	na	na	respiratory burst oxidase, putative, expressed	na	na	-0.64	0	*	-0.616423	0.631761	23.5663	37.9615
OsAffx.23396.1.S1_s_at	LOC_Os01g25880	tan	na	na	na	Os01g0360600	na	na	AT2G27490	no_seed	na	na	dephospho-CoA kinase, putative, expressed	na	na	0.08	0.355209		0.128082	0.656144	4.19093	13.8356
Os.11829.1.S2_at	LOC_Os01g25920	yellow	na	na	na	Os01g0361000	na	na	na	no_seed	na	na	expressed protein	na	na	1.73	0.000228	*	0.477986	0.810861	36.2555	74.5376
Os.5375.1.S1_at	LOC_Os01g25990	turquoise	na	na	na	Os01g0361500	na	na	na	no_seed	na	na	expressed protein	na	na	0.62	6e-05	*	0.508562	0.61468	23.2097	26.8462
Os.18293.1.S1_at	LOC_Os01g26020	brown	na	na	na	Os01g0362000	na	na	AT5G58920	no_seed	na	na	expressed protein	na	na	0.12	0.150093		0.197705	0.745776	22.3042	35.3064
Os.17002.1.S1_at	LOC_Os01g26039	yellow	na	na	na	Os01g0362100	na	na	AT1G54570	no_seed	na	na	expressed protein	na	na	1.31	0	*	0.718182	0.762921	40.3194	117.001
na	LOC_Os01g26250	grey	na	na	na	na	na	na	na	no_seed	na	na	expressed protein	na	na	na	na	na	-0.104379	0.587493	1.28162	1.78619
Os.12845.1.S1_at	LOC_Os01g26920	GY	na	na	na	Os01g0367100	['Morphological trait']	['Dwarf', 'Source activity', 'Sterility']	AT2G39080	no_seed	na	na	expressed protein	na	na	-0.21	0.104293		-0.226455	0.8647	19.7304	83.3427
Os.18728.2.S1_x_at	LOC_Os01g26940	green	na	na	na	Os01g0367300	na	na	na	no_seed	na	na	transposon protein, putative, CACTA, En/Spm sub-class, expressed	na	na	-0.01	0.864426		-0.024696	0.343093	1.84107	6.22826
Os.32330.2.S1_x_at	LOC_Os01g27040	yellow	na	na	na	Os01g0367900	na	na	na	no_seed	na	na	chromatin-remodeling complex ATPase chain, putative, expressed	SNF2	Other	0.13	0.195206		0.185109	0.531009	4.64314	7.40032
Os.31088.1.S1_at	LOC_Os01g27140	blue	na	na	na	Os01g0368900	na	na	AT3G21460	no_seed	na	na	OsGrx_C7 - glutaredoxin subgroup III, expressed	na	na	-1.12	5e-06	*	-0.619261	0.541644	13.2517	19.0838
Os.15285.1.S1_a_at	LOC_Os01g27150	turquoise	na	na	na	Os01g0369000	na	na	AT4G02570	no_seed	na	na	cullin, putative, expressed	na	na	0.39	0.001424	*	0.445148	0.58006	13.4667	18.4491
na	LOC_Os01g27180	yellow	na	na	na	Os01g0369432	na	na	na	no_seed	na	na	expressed protein	na	na	na	na	na	-0.000293934	0.224337	0.547553	1.75498
Os.7911.1.S1_at	LOC_Os01g27210	yellow	na	na	na	Os01g0369700	na	na	na	no_seed	na	na	glutathione S-transferase, putative, expressed	na	na	0.1	0.682232		0.0565615	0.699186	22.0959	35.8323
Os.27098.2.A1_s_at	LOC_Os01g27230	yellow	na	na	na	Os01g0369900	na	na	na	no_seed	na	na	12-oxophytodienoate reductase, putative, expressed	na	na	-0.32	0.293149		-0.147393	0.491331	7.38528	19.5903
Os.25651.1.S1_at	LOC_Os01g27360	yellow	na	na	na	Os01g0371200	na	na	na	no_seed	na	na	glutathione S-transferase, putative, expressed	na	na	1.18	4e-06	*	0.554407	0.677614	18.4813	51.5602
OsAffx.23415.1.S1_at	LOC_Os01g27370	grey	na	na	na	na	na	na	na	no_seed	na	na	expressed protein	na	na	-0.12	0.024803		-0.306126	0.75838	4.79258	8.35762
Os.30790.1.S1_at	LOC_Os01g27480	green	10	glutathione	down	Os01g0372400	na	na	na	seed	na	na	glutathione S-transferase, putative, expressed	na	na	-0.71	0	*	-0.710689	0.819578	34.1695	74.9371
OsAffx.23418.2.S1_s_at	LOC_Os01g27510	turquoise	na	na	na	na	na	na	na	no_seed	na	na	expressed protein	na	na	0.12	0.01528		0.330631	0.339674	1.30033	2.1357
Os.10973.1.S1_at	LOC_Os01g27520	blue	na	na	na	Os01g0372700	na	na	AT1G70980	no_seed	na	na	tRNA synthetases class II domain containing protein, expressed	na	na	-0.19	0.00425		-0.373051	0.650447	34.4731	61.4446
Os.19624.1.S1_at	LOC_Os01g27720	black	na	na	na	Os01g0374900	na	na	na	no_seed	na	na	E3 ubiquitin-protein ligase MGRN1, putative, expressed	na	na	0.11	0.254014		0.160023	0.704607	14.2526	37.9893
Os.6742.1.S1_at	LOC_Os01g27730	red	na	na	na	Os01g0375000	na	na	AT3G07050	no_seed	na	na	GTPase of unknown function domain containing protein, putative, expressed	na	na	-0.17	0.206485		-0.166733	0.894974	74.7736	106.895
Os.22658.1.S1_at	LOC_Os01g27740	purple	na	na	na	Os01g0375100	na	na	AT5G18750	no_seed	na	na	dnaJ domain containing protein, expressed	na	na	-0.13	0.064556		-0.24935	0.758249	9.09817	30.6493
Os.7136.2.S1_x_at	LOC_Os01g27750	yellow	na	na	na	Os01g0375200	na	na	na	no_seed	na	na	bifunctional 3-dehydroquinate dehydratase/shikimate dehydrogenase,chloroplast precursor, putative, expressed	na	na	0.61	5e-06	*	0.596959	0.819278	41.354	77.673
OsAffx.23423.1.S1_at	LOC_Os01g27760	grey	na	na	na	Os01g0375350	na	na	na	no_seed	na	na	expressed protein	na	na	-0.02	0.759058		-0.0419031	0.70668	3.74626	5.19088
Os.13071.1.S1_at	LOC_Os01g27880	blue	na	na	na	Os01g0376700	na	na	na	no_seed	na	na	sucrose-phosphatase, putative, expressed	na	na	-0.43	8.4e-05	*	-0.505644	0.76041	61.5445	98.8673
Os.47994.1.S1_x_at	LOC_Os01g27890	grey	na	na	na	Os01g0377000	na	na	na	no_seed	na	na	cytochrome P450, putative, expressed	na	na	-0.02	0.691215		-0.0547937	0.485129	1.05875	2.17139
Os.1541.1.S1_at	LOC_Os01g27940	turquoise	na	na	na	Os01g0377500	na	na	AT2G26430	no_seed	na	na	cyclin-L1-1, putative, expressed	na	na	0.21	3e-05		0.547714	0.702635	45.4033	56.8114
OsAffx.24606.1.S1_at	LOC_Os01g28280	blue	na	na	na	na	na	na	na	no_seed	na	na	expressed protein	na	na	-0.19	1.8e-05		-0.526711	0.426118	3.7878	6.63513
Os.25470.1.S1_at	LOC_Os01g28300	brown	na	na	na	Os01g0380800	na	na	na	no_seed	na	na	OsFBX7 - F-box domain containing protein, expressed	na	na	0.04	0.843079		0.0263822	0.501098	7.10698	16.7901
Os.31392.1.S1_at	LOC_Os01g28474	green	na	na	na	Os01g0382200	na	na	AT1G27620	no_seed	na	na	transferase family protein, putative, expressed	na	na	-0.1	0.077354		-0.236945	0.390464	1.49431	3.54883
Os.13965.1.S1_at	LOC_Os01g28500	yellow	na	na	na	Os01g0382400	na	na	AT2G14610	no_seed	na	na	SCP-like extracellular protein, expressed	na	na	1.11	0.001727	*	0.409391	0.611603	11.107	21.146
na	LOC_Os01g28590	grey	na	na	na	na	na	na	na	no_seed	na	na	expressed protein	na	na	na	na	na	0.175153	0.167985	0.0959183	0.58985
Os.32272.1.S1_x_at	LOC_Os01g28690	turquoise	na	na	na	Os01g0383900	na	na	na	no_seed	na	na	nucleoporin autopeptidase domain containing protein, expressed	na	na	0.53	1e-06	*	0.624726	0.753281	64.783	85.725
Os.39997.2.S1_a_at	LOC_Os01g28744	turquoise	na	na	na	Os01g0384450	na	na	na	no_seed	na	na	retrotransposon protein, putative, unclassified, expressed	na	na	0.24	0.001052		0.423336	0.399124	3.46834	4.49702
Os.10162.1.S1_at	LOC_Os01g28790	black	na	na	na	Os01g0384800	na	na	na	no_seed	na	na	PRAS-rich protein, putative, expressed	na	na	-0.03	0.841161		-0.0284258	0.57366	5.88336	14.1621
na	LOC_Os01g28830	grey	na	na	na	Os01g0385200	na	na	na	no_seed	na	na	expressed protein	na	na	na	na	na	-0.359258	0.700058	4.14806	8.05726
OsAffx.23441.1.S1_at	LOC_Os01g28930	blue	na	na	na	na	na	na	na	no_seed	na	na	expressed protein	na	na	-0.16	0.006526		-0.380689	0.319827	1.87851	3.51197
Os.8975.1.S1_at	LOC_Os01g28989	turquoise	na	na	na	Os01g0386700	na	na	na	no_seed	GH1	Hydrolases	expressed protein	na	na	0.12	0.118855		0.222335	0.331637	2.82654	5.46126
Os.23606.1.S1_at	LOC_Os01g29330	black	na	na	na	Os01g0389700	na	na	AT5G27370	no_seed	na	na	expressed protein	na	na	-0.69	0.01931	*	-0.319211	0.863723	32.1716	58.8247
Os.16993.1.S1_at	LOC_Os01g29469	green	na	na	na	Os01g0390900	na	na	AT3G23610	no_seed	na	na	dual specificity protein phosphatase, putative, expressed	na	na	-0.28	0.005996	*	-0.367203	0.742677	20.3994	29.9524
Os.31177.1.S1_at	LOC_Os01g29740	brown	na	na	na	Os01g0392100	na	na	na	no_seed	na	na	expressed protein	na	na	0.08	0.288077		0.143688	0.467505	4.84912	13.4498
Os.27455.1.S1_x_at	LOC_Os01g29820	GY	na	na	na	Os01g0392800	na	na	na	no_seed	na	na	expressed protein	na	na	-0.2	0.089908		-0.240986	0.715728	4.87573	19.2531
Os.52371.1.S1_at	LOC_Os01g29830	brown	na	na	na	Os01g0393000	na	na	na	no_seed	na	na	expressed protein	na	na	0.14	0.430971		0.108547	0.402917	5.24381	18.5888
Os.6438.1.S1_a_at	LOC_Os01g31220	pink	na	na	na	Os01g0496900	na	na	AT3G16200	no_seed	na	na	expressed protein	na	na	0.1	0.229846		0.168165	0.689783	6.53908	13.91
Os.15394.2.S1_x_at	LOC_Os01g31360	yellow	na	na	na	Os01g0498200	na	na	AT3G54500	no_seed	na	na	expressed protein	na	na	0.36	0.035138	*	0.299733	0.652167	13.8038	30.2392
Os.9267.1.S1_a_at	LOC_Os01g31470	turquoise	na	na	na	Os01g0499300	na	na	AT4G16144	no_seed	na	na	mov34/MPN/PAD-1 family protein, expressed	na	na	0.34	4e-06	*	0.594836	0.737705	68.6807	102.905
Os.5847.1.S1_x_at	LOC_Os01g31580	turquoise	na	na	na	Os01g0500500	na	na	AT1G52320	no_seed	na	na	BZIP protein, putative, expressed	na	na	0.09	0.099377		0.219815	0.266363	2.76984	9.24387
Os.35596.1.S1_at	LOC_Os01g31610	red	na	na	na	Os01g0500900	na	na	AT3G02660	no_seed	na	na	tyrosyl-tRNA synthetase, putative, expressed	na	na	-0.51	0.000617	*	-0.458039	0.810382	46.3507	86.8203
OsAffx.2127.1.S1_at	LOC_Os01g31629	brown	na	na	na	Os01g0501000	na	na	AT1G55080	no_seed	na	na	expressed protein	na	na	0.02	0.804162		0.0333811	0.420086	1.0893	2.26547
na	LOC_Os01g31680	grey	na	na	na	Os01g0501700	na	na	AT2G01110	no_seed	na	na	uncharacterized protein sll0194, putative, expressed	na	na	na	na	na	-0.00831995	0.231757	1.90174	10.7618
Os.28438.4.S1_x_at	LOC_Os01g31690	blue	na	na	na	Os01g0501800	na	na	AT3G50820	no_seed	na	na	oxygen-evolving enhancer protein 1, chloroplast precursor, putative, expressed	na	na	-0.77	0	*	-0.698515	0.855781	110.1	135.614
OsAffx.667.1.S1_at	LOC_Os01g31750	turquoise	na	na	na	na	na	na	na	no_seed	na	na	transposon protein, putative, unclassified, expressed	na	na	0.25	0.007079		0.363765	0.321362	2.59414	4.36996
Os.19184.1.S1_at	LOC_Os01g31770	purple	na	na	na	Os01g0502400	na	na	AT3G18210	no_seed	na	na	oxidoreductase, 2OG-Fe oxygenase family protein, putative, expressed	na	na	-0.22	5.7e-05		-0.491675	0.727255	7.34109	42.1676
Os.7519.1.A1_at	LOC_Os01g31810	GY	na	na	na	Os01g0502800	na	na	AT3G46020	no_seed	na	na	RNA recognition motif containing protein, putative, expressed	na	na	-0.11	0.501055		-0.0903054	0.788486	10.6275	26.3625
na	LOC_Os01g31850	grey	na	na	na	Os01g0503300	na	na	na	no_seed	na	na	expressed protein	na	na	na	na	na	-0.192712	0.430076	0.548707	1.39846
Os.54587.1.S1_at	LOC_Os01g31940	blue	na	na	na	Os01g0504100	na	na	na	no_seed	na	na	purine permease, putative, expressed	na	na	-0.45	0.00483	*	-0.350907	0.652873	27.2627	46.4258
Os.4866.1.S1_at	LOC_Os01g31980	black	na	na	na	Os01g0504500	na	na	AT1G15150	no_seed	na	na	MATE efflux family protein, putative, expressed	na	na	0.21	0.207144		0.169989	0.533093	4.81713	21.8361
Os.15077.1.S1_a_at	LOC_Os01g32080	green	na	na	na	Os01g0505400	na	na	AT5G17380	no_seed	na	na	thiamine pyrophosphate enzyme, C-terminal TPP binding domain containing protein, expressed	na	na	0.02	0.717098		0.0493889	0.377749	2.15361	6.32409
Os.53456.1.S1_at	LOC_Os01g32120	turquoise	na	na	na	Os01g0505600	na	na	AT3G03000	no_seed	na	na	OsCML11 - Calmodulin-related calcium sensor protein, expressed	na	na	0.18	0.041419		0.274933	0.384847	3.23717	4.81518
Os.1423.1.S1_at	LOC_Os01g32130	red	na	na	na	Os01g0505700	na	na	AT1G60640	no_seed	na	na	expressed protein	na	na	-0.46	0.005945	*	-0.34937	0.84129	57.3043	149.647
Os.26824.1.S1_at	LOC_Os01g32170	red	na	na	na	Os01g0506100	na	na	AT5G11310	no_seed	na	na	pentatricopeptide, putative, expressed	na	na	0.09	0.194704		0.178909	0.368844	1.6356	4.86128
na	LOC_Os01g32259	grey	na	na	na	Os01g0507000	na	na	na	no_seed	na	na	expressed protein	na	na	na	na	na	-0.278024	0.211867	0.230487	1.64795
Os.18538.1.S1_at	LOC_Os01g32280	blue	na	na	na	Os01g0507300	na	na	AT5G19930	no_seed	na	na	transmembrane protein, putative, expressed	na	na	-0.63	0	*	-0.737508	0.739993	60.334	91.7721
Os.4868.1.S1_at	LOC_Os01g32300	tan	na	na	na	Os01g0507500	na	na	AT1G71080	no_seed	na	na	expressed protein	na	na	0.13	0.083798		0.242986	0.814136	12.8298	31.4484
Os.10122.1.S1_at	LOC_Os01g32330	turquoise	na	na	na	Os01g0507700	na	na	AT1G71050	no_seed	na	na	heavy metal-associated domain containing protein, expressed	na	na	0.66	0	*	0.743797	0.832847	110.515	123.204
Os.23178.1.S1_at	LOC_Os01g32350	red	na	na	na	Os01g0507900	na	na	AT1G66670	no_seed	na	na	OsClp2 - Putative Clp protease homologue, expressed	na	na	-0.19	0.086961		-0.231122	0.952462	111.298	163.096
Os.35044.2.S1_x_at	LOC_Os01g32364	turquoise	na	na	na	Os01g0508000	na	na	AT3G18080	no_seed	na	na	Os1bglu1 - beta-mannosidase/glucosidase homologue, expressed	na	na	1.86	0	*	0.793246	0.821654	112.778	119.321
Os.5593.1.S1_at	LOC_Os01g32380	yellow	na	na	na	Os01g0508100	na	na	na	no_seed	na	na	expressed protein	na	na	0.3	0.011944	*	0.325304	0.482473	2.76871	6.56047
OsAffx.2132.2.S1_s_at	LOC_Os01g32430	turquoise	na	na	na	na	na	na	na	no_seed	na	na	expressed protein	na	na	0.07	0.099038		0.230688	0.325385	1.13838	1.89286
Os.54035.2.S1_x_at	LOC_Os01g32439	turquoise	na	na	na	Os01g0508300	na	na	na	no_seed	na	na	expressed protein	na	na	0.18	0.101715		0.231453	0.300552	1.20782	2.0613
Os.45928.1.S1_at	LOC_Os01g32460	green	na	na	na	Os01g0508500	na	na	na	no_seed	na	na	expressed protein	na	na	-1.76	0	*	-0.788542	0.584987	17.1272	65.0495
Os.2619.1.S1_at	LOC_Os01g32660	green	na	na	na	Os01g0510100	['Resistance or Tolerance']	['Cold tolerance']	AT5G56580	no_seed	na	na	STE_MEK_ste7_MAP2K.2 - STE kinases include homologs to sterile 7, sterile 11 and sterile 20 from yeast, expressed	na	na	-0.31	0.000947	*	-0.425038	0.720944	22.8645	43.8728
Os.4618.1.S1_at	LOC_Os01g32670	yellow	na	na	na	Os01g0510200	na	na	na	no_seed	na	na	expressed protein	na	na	1.21	1e-06	*	0.590962	0.824566	33.5884	77.3761
Os.17016.1.S1_at	LOC_Os01g32720	brown	na	na	na	Os01g0510500	na	na	na	no_seed	na	na	expressed protein	na	na	0.26	0.002081		0.400991	0.684915	18.7959	45.1877
Os.9779.1.S1_at	LOC_Os01g32730	red	na	na	na	Os01g0510600	na	na	AT3G14110	no_seed	na	na	tetratricopeptide repeat containing protein, putative, expressed	na	na	-0.64	0.000271	*	-0.479203	0.879027	88.0699	195.577
Os.11636.1.S1_at	LOC_Os01g32750	turquoise	na	na	na	Os01g0510800	na	na	AT1G04950	no_seed	na	na	TATA binding protein-associated factor, putative, expressed	na	na	0.32	1e-06	*	0.606872	0.765665	74.8879	98.1324
Os.7535.1.S1_at	LOC_Os01g32780	turquoise	na	na	up	Os01g0511100	na	na	AT1G68300	no_seed	na	na	universal stress protein domain containing protein, putative, expressed	na	na	3.71	0	*	0.943514	0.938424	271.775	290.419
Os.13027.1.S1_at	LOC_Os01g32790	red	na	na	na	Os01g0511200	na	na	AT4G05400	no_seed	na	na	expressed protein	na	na	-0.09	0.211185		-0.174912	0.753098	25.7245	37.9457
Os.22605.1.S1_at	LOC_Os01g32800	pink	na	na	na	Os01g0511300	na	na	na	no_seed	na	na	proteasome subunit, putative, expressed	na	na	0.05	0.494102		0.0949702	0.718341	11.3166	33.0126
Os.2106.1.S1_a_at	LOC_Os01g32880	brown	na	na	na	Os01g0512200	na	na	AT1G48760	no_seed	na	na	AP-3 complex subunit delta, putative, expressed	na	na	0.18	0.03139		0.299166	0.7192	19.035	29.0991
na	LOC_Os01g32900	grey	na	na	na	na	na	na	na	no_seed	na	na	retrotransposon protein, putative, unclassified, expressed	na	na	na	na	na	-0.293697	0.657202	2.78487	5.55041
na	LOC_Os01g32920	grey	na	na	na	Os01g0512700	na	na	na	no_seed	na	na	ZOS1-08 - C2H2 zinc finger protein, expressed	na	na	na	na	na	-0.255239	0.662588	2.86659	4.26096
OsAffx.23481.1.S1_at	LOC_Os01g32950	grey	na	na	na	na	na	na	na	no_seed	na	na	hypothetical protein	na	na	0.03	0.564542		0.0816046	0.591442	1.7199	2.65914
Os.37337.1.S1_a_at	LOC_Os01g32964	turquoise	na	na	na	Os01g0513100	na	na	na	no_seed	na	na	protein phosphotase protein, putative, expressed	na	na	0.16	0.047326		0.275908	0.505772	10.5694	18.3682
OsAffx.23482.1.S1_at	LOC_Os01g32980	turquoise	na	na	na	Os01g0513200	na	na	na	no_seed	na	na	mitochondrial carrier protein, putative, expressed	na	na	0.78	0	*	0.722757	0.808796	80.3473	101.003
Os.2117.2.S1_x_at	LOC_Os01g33000	turquoise	na	na	na	Os01g0513400	na	na	na	no_seed	na	na	expressed protein	na	na	1.33	0	*	0.740936	0.828893	140.01	161.054
Os.2118.1.S1_at	LOC_Os01g33020	blue	na	na	na	Os01g0513700	na	na	AT1G51160	no_seed	na	na	trafficking protein particle complex subunit 1, putative, expressed	na	na	-0.13	0.010221		-0.327746	0.570525	11.9928	21.6644
Os.4676.1.S1_at	LOC_Os01g33030	red	na	na	na	Os01g0513800	na	na	AT3G23620	no_seed	na	na	Brix domain containing protein, putative, expressed	na	na	-0.11	0.375289		-0.119535	0.759405	32.1953	51.0312
Os.2120.1.S1_at	LOC_Os01g33050	brown	na	na	na	Os01g0514000	na	na	na	no_seed	na	na	ribosomal protein L24, putative, expressed	na	na	0.03	0.723409		0.0504444	0.778626	25.8117	36.4001
Os.45981.1.S1_at	LOC_Os01g33060	pink	na	na	na	Os01g0514300	na	na	AT5G16210	no_seed	na	na	HEAT repeat family protein, putative, expressed	na	na	0.22	0.017019		0.332376	0.784605	15.6078	41.1973
Os.6115.1.S1_at	LOC_Os01g33090	purple	na	na	na	Os01g0514700	na	na	AT2G01210	no_seed	na	na	expressed protein	na	na	-0.26	0.024627		-0.314564	0.597271	3.26451	23.2528
Os.9209.1.S1_at	LOC_Os01g33204	purple	na	na	na	Os01g0516600	na	na	na	no_seed	na	na	retrotransposon protein, putative, unclassified, expressed	na	na	-0.27	0.190268		-0.169751	0.525785	3.12659	17.7462
na	LOC_Os01g33270	grey	na	na	na	na	na	na	na	no_seed	na	na	hypothetical protein	na	na	na	na	na	-0.398586	0.543773	1.2858	2.54
Os.27578.1.S1_at	LOC_Os01g33420	brown	na	na	up	Os01g0518500	na	na	AT3G26380	no_seed	GH27	Hydrolases	glycosyl hydrolase family protein 27, putative, expressed	na	na	0.54	1.7e-05	*	0.534316	0.822079	40.1143	63.6543
na	LOC_Os01g33450	GY	na	na	na	Os01g0518800	na	na	na	no_seed	na	na	expressed protein	na	na	na	na	na	-0.155044	0.334812	0.34902	2.74253
na	LOC_Os01g33480	grey	na	na	na	Os01g0519000	na	na	na	no_seed	na	na	expressed protein	na	na	na	na	na	0.0480404	0.629754	2.08154	2.72465
Os.53265.1.S1_at	LOC_Os01g33490	purple	na	na	na	Os01g0519100	na	na	na	no_seed	na	na	OsFBX10 - F-box domain containing protein, expressed	na	na	0	0.986762		-0.00222158	0.613166	2.2068	13.8605
na	LOC_Os01g33510	grey	na	na	na	na	na	na	na	no_seed	na	na	expressed protein	na	na	na	na	na	0.0854927	0.477489	0.709656	1.15944
Os.8289.1.A1_at	LOC_Os01g33514	brown	na	na	na	Os01g0519400	na	na	na	no_seed	na	na	expressed protein	na	na	-0.01	0.907652		-0.0170433	0.549383	4.87304	9.9686
Os.25513.1.S1_at	LOC_Os01g33540	red	na	na	na	Os01g0519700	na	na	na	no_seed	na	na	transposon protein, putative, unclassified, expressed	na	na	-0.01	0.884819		-0.0205256	0.521882	3.38365	7.16908
na	LOC_Os01g33670	grey	na	na	na	Os01g0520500	na	na	na	no_seed	na	na	expressed protein	na	na	na	na	na	0.170139	0.354538	0.782379	1.53151
Os.7307.1.S1_a_at	LOC_Os01g33800	turquoise	na	na	na	Os01g0521500	na	na	AT1G65280	no_seed	na	na	heat shock protein DnaJ, putative, expressed	na	na	0.43	2e-06	*	0.620942	0.740421	68.8694	95.4983
OsAffx.23496.1.S1_at	LOC_Os01g33820	blue	na	na	na	na	na	na	na	no_seed	na	na	expressed protein	na	na	-0.19	0.001649		-0.435694	0.287877	2.29474	5.49526
Os.15338.1.S1_a_at	LOC_Os01g34060	blue	na	na	na	Os01g0524500	na	na	na	no_seed	na	na	MYB family transcription factor, putative, expressed	MYB-related	TF	-0.76	0	*	-0.614029	0.671799	33.1899	45.1048
Os.9508.1.S1_at	LOC_Os01g34080	yellow	na	na	na	Os01g0524700	na	na	AT1G23180	no_seed	na	na	armadillo/beta-catenin-like repeat family protein, expressed	na	na	0.7	1e-06	*	0.606553	0.648223	18.0775	49.4112
Os.17820.1.A1_at	LOC_Os01g34190	turquoise	na	na	na	Os01g0526100	na	na	AT1G30480	no_seed	na	na	G-patch domain containing protein, expressed	na	na	0.6	0	*	0.851389	0.810263	108.206	120.067
Os.28207.1.S1_at	LOC_Os01g34200	brown	na	na	na	Os01g0526200	na	na	AT5G61330	no_seed	na	na	AATF, putative, expressed	na	na	-0.02	0.757565		-0.0432544	0.692638	17.1225	28.4146
na	LOC_Os01g34300	grey	na	na	na	na	na	na	na	no_seed	na	na	expressed protein	na	na	na	na	na	-0.126799	0.481974	0.884977	1.24997
Os.11689.1.S1_at	LOC_Os01g34330	turquoise	na	na	na	Os01g0527400	na	na	AT4G11560	no_seed	na	na	BAH domain containing protein, expressed	na	na	0.65	0	*	0.845015	0.842595	121.476	138.108
Os.30747.1.S1_at	LOC_Os01g34350	blue	na	na	na	Os01g0527600	['Morphological trait', 'Resistance or Tolerance']	['Shoot seedling', 'Panicle flower', 'Panicle flower']	AT3G49500	no_seed	na	na	RNA-dependent RNA polymerase, putative, expressed	na	na	-0.17	0.15752		-0.184226	0.483365	8.72958	24.6683
Os.17159.1.S1_at	LOC_Os01g34390	purple	na	na	na	Os01g0527700	na	na	AT2G44520	no_seed	na	na	prenyltransferase, putative, expressed	na	na	-0.02	0.790399		-0.0368085	0.450008	0.819241	5.83884
Os.36927.1.S1_at	LOC_Os01g34450	yellow	na	na	na	Os01g0528300	na	na	na	no_seed	na	na	expressed protein	na	na	0.22	0.096947		0.22836	0.705339	18.0071	26.6058
Os.11827.1.S1_a_at	LOC_Os01g34480	turquoise	na	na	na	Os01g0528800	na	na	AT5G19440	no_seed	na	na	NAD dependent epimerase/dehydratase family protein, putative, expressed	na	na	0.35	2e-06	*	0.654983	0.712854	33.8928	37.0674
na	LOC_Os01g34550	grey	na	na	na	na	na	na	na	no_seed	na	na	retrotransposon protein, putative, unclassified, expressed	na	na	na	na	na	-0.265144	0.726608	4.62757	6.65862
Os.37652.1.S1_a_at	LOC_Os01g34620	pink	na	na	na	Os01g0530400	na	na	AT3G15660	no_seed	na	na	OsGrx_S15.1 - glutaredoxin subgroup II, expressed	na	na	0.14	0.152391		0.196193	0.44569	1.96737	5.63049
Os.54477.1.S1_at	LOC_Os01g34630	red	na	na	na	Os01g0530500	na	na	na	no_seed	na	na	retrotransposon protein, putative, Ty1-copia subclass, expressed	na	na	0.01	0.888999		0.0193429	0.706566	16.5529	35.4798
Os.34335.1.S1_x_at	LOC_Os01g34660	grey	na	na	na	Os01g0531000	na	na	na	no_seed	na	na	RNAse P Rpr2/Rpp21 subunit domain containing protein, expressed	na	na	0.29	0.01181	*	0.340015	-0.42318	0.250979	3.8653
Os.7133.1.S1_at	LOC_Os01g34700	turquoise	na	na	na	Os01g0531500	na	na	AT2G32520	no_seed	na	na	dienelactone hydrolase family protein, expressed	na	na	0.26	0.006909		0.362663	0.294415	3.96056	9.91569
Os.15010.1.S1_at	LOC_Os01g34780	turquoise	na	na	na	Os01g0532200	na	na	AT1G44910	no_seed	na	na	protein binding protein, putative, expressed	na	na	0.35	2.3e-05	*	0.540736	0.595006	23.6198	43.3784
Os.37127.1.A1_at	LOC_Os01g34870	pink	na	na	na	Os01g0532800	na	na	AT2G32590	no_seed	na	na	expressed protein	na	na	0.34	0.03399	*	0.275272	0.736155	9.91416	28.1646
OsAffx.21286.1.S1_at	LOC_Os01g34880	turquoise	na	na	na	Os01g0533000	na	na	na	no_seed	na	na	callose synthase, putative, expressed	na	na	0.22	0.001136		0.433772	0.538189	7.96628	12.3358
Os.20616.2.S1_x_at	LOC_Os01g34930	tan	na	na	na	Os01g0533500	na	na	na	no_seed	na	na	callose synthase, putative, expressed	na	na	0.26	0.015708		0.340891	0.603328	3.31963	17.8402
na	LOC_Os01g34980	grey	na	na	na	Os01g0534000	na	na	na	no_seed	na	na	expressed protein	na	na	na	na	na	0.0429471	0.475352	0.718172	0.944769
na	LOC_Os01g34990	grey	na	na	na	na	na	na	na	no_seed	na	na	expressed protein	na	na	na	na	na	-0.161937	0.551458	1.74157	3.47268
OsAffx.11329.1.S1_at	LOC_Os01g35000	blue	na	na	na	Os01g0534200	na	na	na	no_seed	na	na	expressed protein	na	na	-0.13	0.001664		-0.421464	0.400954	2.22177	3.90134
na	LOC_Os01g35030	grey	na	na	na	Os01g0534700	na	na	na	no_seed	na	na	MDR-like ABC transporter, putative, expressed	na	na	na	na	na	0.180822	0.461654	0.701903	1.19978
Os.7812.2.S1_x_at	LOC_Os01g35040	yellow	7	Ubiquitination	up	Os01g0534800	na	na	AT4G15420	no_seed	na	na	ZOS1-09 - C2H2 zinc finger protein, expressed	na	na	0.75	0	*	0.601499	0.876521	57.4125	140.763
Os.41024.1.S1_x_at	LOC_Os01g35050	turquoise	na	na	na	Os01g0534900	na	na	AT4G22120	no_seed	na	na	early-responsive to dehydration protein-related, putative, expressed	na	na	0.45	0.000204	*	0.476751	0.450471	9.08286	18.7137
OsAffx.23517.1.S1_x_at	LOC_Os01g35100	blue	na	na	na	Os01g0535100	na	na	na	no_seed	na	na	zinc finger, C3HC4 type domain containing protein, expressed	na	na	-0.16	0.002269		-0.414274	0.319337	1.84177	3.32526
OsAffx.2155.1.S1_x_at	LOC_Os01g35120	turquoise	na	na	na	Os01g0535300	na	na	na	no_seed	na	na	zinc finger, C3HC4 type domain containing protein, expressed	na	na	0.14	0.010611		0.330936	0.424028	3.42447	4.91742
Os.35785.1.S1_at	LOC_Os01g35160	turquoise	na	na	na	Os01g0535400	na	na	na	no_seed	na	na	TKL_IRAK_DUF26-lh.4 - DUF26 kinases have homology to DUF26 containing loci, expressed	na	na	1.25	0	*	0.737798	0.873049	145.521	171.918
Os.27235.1.S1_at	LOC_Os01g35170	red	na	na	na	Os01g0535900	na	na	AT5G17660	no_seed	na	na	tRNA methyltransferase, putative, expressed	na	na	-0.45	0.004743	*	-0.381555	0.707551	21.1634	63.7859
Os.41019.1.S1_at	LOC_Os01g35184	turquoise	na	na	na	Os01g0536000	na	na	AT4G24400	no_seed	na	na	CAMK_KIN1/SNF1/Nim1_like.10 - CAMK includes calcium/calmodulin depedent protein kinases, expressed	na	na	0.51	3e-06	*	0.601848	0.770933	67.5982	76.534
na	LOC_Os01g35230	magenta	na	na	na	Os01g0536400	na	na	na	no_seed	na	na	1-aminocyclopropane-1-carboxylate oxidase homolog 1, putative, expressed	na	na	na	na	na	-0.130026	0.370701	0.568866	2.98476
na	LOC_Os01g35870	grey	na	na	na	na	na	na	na	no_seed	na	na	hypothetical protein	na	na	na	na	na	-0.0639678	0.240371	0.442004	0.898898
Os.16286.1.S1_at	LOC_Os01g36070	grey	na	na	na	Os01g0541800	na	na	AT3G14770	no_seed	na	na	nodulin MtN3 family protein, putative, expressed	na	na	0.25	0.153633		0.204549	0.173677	0.260663	3.21696
Os.56880.1.S1_at	LOC_Os01g36220	yellow	na	na	na	Os01g0542700	na	na	na	no_seed	na	na	bZIP transcription factor domain containing protein, expressed	bZIP	TF	0.38	0.031793	*	0.296439	0.721255	19.4517	42.2839
Os.34386.1.S1_at	LOC_Os01g36229	magenta	na	na	na	Os01g0543000	na	na	na	no_seed	na	na	expressed protein	na	na	-0.2	0.151726		-0.191146	0.745112	10.3233	66.313
Os.9812.1.S1_at	LOC_Os01g36600	red	na	na	na	Os01g0546500	na	na	AT4G38150	no_seed	na	na	PPR repeat domain containing protein, putative, expressed	na	na	0.08	0.621594		0.0668045	0.853854	50.1833	84.7247
Os.33852.1.S1_at	LOC_Os01g36630	brown	na	na	na	Os01g0546900	na	na	AT5G63080	no_seed	na	na	jmjC domain-containing protein 4, putative, expressed	Jumonji	Other	0.18	0.072146		0.246935	0.776327	26.0541	36.3568
Os.27582.1.A1_at	LOC_Os01g36670	GY	na	na	na	Os01g0547200	na	na	na	no_seed	na	na	expressed protein	na	na	-0.13	0.111029		-0.209357	0.650544	3.43865	19.9445
OsAffx.21244.1.S1_at	LOC_Os01g36720	magenta	na	na	na	Os01g0547600	na	na	na	no_seed	na	na	transporter, major facilitator family, putative, expressed	na	na	0.03	0.781008		0.0387637	0.559405	1.75157	3.60955
na	LOC_Os01g36860	grey	na	na	na	Os01g0549400	na	na	na	no_seed	na	na	DEAD-box ATP-dependent RNA helicase 40, putative, expressed	na	na	na	na	na	-0.0994796	0.535539	1.26355	1.83166
Os.12434.1.S1_at	LOC_Os01g36870	brown	na	na	na	Os01g0549500	na	na	AT3G48195	no_seed	na	na	phox domain-containing protein, putative, expressed	na	na	0	0.949232		0.00876581	0.752729	22.0556	43.3168
Os.14280.3.S1_at	LOC_Os01g36890	yellow	na	na	na	Os01g0549700	na	na	na	no_seed	na	na	DEAD-box ATP-dependent RNA helicase, putative, expressed	na	na	0.02	0.738127		0.0480223	0.389297	2.73133	4.22798
na	LOC_Os01g36920	grey	na	na	na	Os01g0550000	na	na	na	no_seed	na	na	DEAD-box ATP-dependent RNA helicase, putative, expressed	na	na	na	na	na	-0.160032	-0.012568	0.396685	5.3765
Os.40925.1.S1_at	LOC_Os01g36940	turquoise	na	na	na	Os01g0550200	na	na	AT4G10925	no_seed	na	na	OsFBX13 - F-box domain containing protein, expressed	na	na	0.08	0.150525		0.202696	0.399359	3.35629	5.26513
Os.11844.1.S1_at	LOC_Os01g37040	green	na	na	na	Os01g0551000	na	na	na	seed	na	na	retrotransposon protein, putative, Ty1-copia subclass, expressed	na	na	-1.07	9.9e-05	*	-0.53733	0.895046	49.5241	61.4953
Os.15440.1.S1_at	LOC_Os01g37050	blue	na	na	down	Os01g0551100	na	na	na	seed	na	na	ribonuclease III domain protein, putative, expressed	na	na	-1.28	0	*	-0.721704	0.86345	128.561	162.581
Os.32193.2.S1_x_at	LOC_Os01g37120	turquoise	na	na	na	Os01g0551900	na	na	AT2G46560	no_seed	na	na	WD domain, G-beta repeat domain containing protein, expressed	na	na	0.35	0.00126	*	0.437918	0.576355	17.4663	30.9305
Os.15194.1.S1_at	LOC_Os01g37130	blue	na	na	na	Os01g0552300	na	na	AT4G27800	no_seed	na	na	protein phosphatase 2C, putative, expressed	na	na	-0.58	0	*	-0.710284	0.847928	101.831	125.011
na	LOC_Os01g37270	grey	na	na	na	na	na	na	na	no_seed	na	na	retrotransposon protein, putative, unclassified	na	na	na	na	na	0.167372	0.51343	0.910392	2.51662
Os.52498.1.S1_at	LOC_Os01g37470	turquoise	na	na	na	Os01g0555200	na	na	AT1G15410	no_seed	na	na	asp/Glu racemase, putative, expressed	na	na	0.25	0.19867		0.174968	0.229768	1.50203	3.98758
Os.23997.1.S1_at	LOC_Os01g37480	blue	na	na	na	Os01g0555300	na	na	AT5G11280	no_seed	na	na	expressed protein	na	na	-0.12	0.064873		-0.238858	0.428648	5.32948	12.4096
Os.14593.1.S1_at	LOC_Os01g37510	blue	na	na	na	Os01g0555800	na	na	AT1G15390	no_seed	na	na	peptide deformylase, putative, expressed	na	na	-0.93	1e-06	*	-0.616149	0.78952	96.0611	162.66
Os.10017.1.S1_at	LOC_Os01g37560	turquoise	na	na	na	Os01g0556400	na	na	AT3G57340	no_seed	na	na	chaperone protein dnaJ 49, putative, expressed	na	na	0.34	8e-06	*	0.59805	0.773555	73.3314	93.01
Os.45923.1.S1_at	LOC_Os01g37590	green	na	na	na	Os01g0556700	na	na	AT2G26690	no_seed	na	na	peptide transporter PTR2, putative, expressed	na	na	-0.64	0.015965	*	-0.3559	0.559293	4.6223	11.2829
Os.6157.1.S1_at	LOC_Os01g37630	green	na	na	na	Os01g0557100	na	na	AT2G23610	no_seed	na	na	esterase, putative, expressed	na	na	-0.68	0.012417	*	-0.351577	0.71467	16.6116	23.116
Os.31606.1.S1_at	LOC_Os01g37670	brown	na	na	na	Os01g0557400	na	na	na	no_seed	na	na	OsFBX15 - F-box domain containing protein, expressed	na	na	0.34	7.1e-05	*	0.539424	0.753693	27.054	69.4069
na	LOC_Os01g37690	grey	na	na	na	Os01g0557500	na	na	AT3G51860	no_seed	na	na	sodium/calcium exchanger protein, putative, expressed	na	na	na	na	na	-0.147226	0.250505	0.497099	3.59504
OsAffx.21224.1.S1_at	LOC_Os01g37740	turquoise	na	na	na	na	na	na	na	no_seed	na	na	expressed protein	na	na	0.12	0.039201		0.278108	0.326744	2.30542	4.14312
Os.28823.1.S1_at	LOC_Os01g37750	yellow	na	na	na	Os01g0558100	na	na	na	no_seed	na	na	glutathione S-transferase, putative, expressed	na	na	1.39	3e-06	*	0.609296	0.811304	42.6522	80.3212
Os.19115.1.S1_at	LOC_Os01g37760	pink	na	na	na	Os01g0558200	na	na	AT1G51720	no_seed	na	na	glutamate dehydrogenase protein, putative, expressed	na	na	0.23	0.00125		0.439133	0.660187	8.20999	52.8712
Os.49606.1.S1_at	LOC_Os01g37770	blue	na	na	na	Os01g0558300	na	na	AT1G51730	no_seed	na	na	RWD domain containing protein, expressed	na	na	-0.3	0.0885		-0.239109	0.36052	1.70451	4.01723
Os.20002.1.S1_at	LOC_Os01g37790	turquoise	na	na	na	Os01g0558500	na	na	AT1G51745	no_seed	na	na	expressed protein	na	na	0.47	0	*	0.789324	0.808312	89.1306	105.463
OsAffx.23546.1.S1_at	LOC_Os01g37810	yellow	na	na	na	Os01g0558700	na	na	na	no_seed	na	na	expressed protein	na	na	0.33	0.00774	*	0.330259	0.687208	14.9865	34.0972
Os.38090.1.S1_at	LOC_Os01g37820	red	na	na	na	Os01g0558800	na	na	AT4G29400	no_seed	na	na	oxidoreductase/ transition metal ion binding protein, putative, expressed	na	na	-0.37	0.043123	*	-0.270604	0.945297	105.204	153.527
OsAffx.23071.1.S1_at	LOC_Os01g37825	brown	na	na	na	Os01g0558850, Os01g0558900	na	na	AT5G56730	no_seed	na	na	M16 domain containing zinc peptidase, putative, expressed	na	na	0.05	0.528494		0.0904984	0.477128	4.2226	10.0134
Os.5952.2.S1_s_at	LOC_Os01g37837	purple	na	na	na	Os01g0559100	na	na	na	no_seed	na	na	seryl-tRNA synthetase, putative, expressed	na	na	-0.38	1.4e-05	*	-0.582814	0.693794	6.62351	35.1425
Os.18128.1.S1_a_at	LOC_Os01g37850	salmon	na	na	na	Os01g0559300	na	na	AT4G26240	no_seed	na	na	expressed protein	na	na	0.03	0.652712		0.0594294	0.636379	2.98356	14.908
Os.19155.1.S1_at	LOC_Os01g37870	red	na	na	na	Os01g0559500, Os01g0559550	na	na	AT1G10910	no_seed	na	na	PPR repeat domain containing protein, putative, expressed	na	na	-0.58	0.002329	*	-0.404163	0.916034	95.5843	176.989
Os.4189.1.S1_at	LOC_Os01g37910	green	na	na	na	Os01g0559600	['Others']	['Others']	AT4G32940	no_seed	na	na	vacuolar-processing enzyme precursor, putative, expressed	na	na	-0.43	0.017441	*	-0.338018	0.741356	24.2658	38.363
Os.11353.1.S1_at	LOC_Os01g37960	yellow	na	na	na	Os01g0560000	na	na	AT1G51760	no_seed	na	na	hydrolase, putative, expressed	na	na	0.19	0.091569		0.244896	0.38977	2.35691	5.94898
Os.15638.1.S1_at	LOC_Os01g37980	turquoise	na	na	na	Os01g0560200	na	na	na	no_seed	na	na	vesicle transport v-SNARE protein, putative, expressed	na	na	0.21	0.000147		0.491112	0.517498	10.7952	15.4686
OsAffx.8972.1.S1_s_at	LOC_Os01g38030	yellow	na	na	na	Os01g0560900	na	na	na	no_seed	na	na	expressed protein	na	na	0.04	0.335072		0.132922	0.445659	1.33679	3.63621
OsAffx.23549.1.S1_x_at	LOC_Os01g38120	blue	na	na	na	Os01g0561700	na	na	na	no_seed	na	na	plant protein of unknown function domain containing protein, expressed	na	na	-0.2	0.000963		-0.420565	0.249873	3.61281	10.8231
Os.22618.2.S1_x_at	LOC_Os01g38244	turquoise	na	na	na	Os01g0563500	na	na	na	no_seed	na	na	expressed protein	na	na	0.13	0.031411		0.285292	0.341128	2.48838	3.5125
Os.10310.1.S1_at	LOC_Os01g38359	green	na	na	na	Os01g0564300	na	na	na	no_seed	na	na	peptidyl-prolyl cis-trans isomerase, FKBP-type, putative, expressed	na	na	-1	0.000149	*	-0.496329	0.63743	9.85346	18.7178
OsAffx.23554.2.S1_s_at	LOC_Os01g38390	blue	na	na	na	Os01g0564700	na	na	na	no_seed	na	na	expressed protein	na	na	-0.13	0.010191		-0.345534	0.327376	1.88953	3.50639
Os.38249.1.S1_at	LOC_Os01g38530	brown	na	na	na	Os01g0566050, Os01g0566100	na	na	na	no_seed	na	na	ELF3 protein, putative, expressed	na	na	0.39	0.044132	*	0.286918	0.617525	11.7134	20.0329
Os.21231.1.S1_at	LOC_Os01g38610	magenta	na	na	na	Os01g0566701, Os01g0566800	na	na	na	no_seed	na	na	helix-loop-helix DNA-binding domain containing protein, expressed	bHLH	TF	0.02	0.93176		0.0120852	0.526091	2.32381	4.04765
Os.11543.1.S1_a_at	LOC_Os01g38620	tan	na	na	na	Os01g0566900	na	na	AT2G25910	no_seed	na	na	3-5 exonuclease/ nucleic acid binding protein, putative, expressed	na	na	0.3	0.003105	*	0.417065	0.92404	21.3069	63.1394
na	LOC_Os01g38640	grey	na	na	na	Os01g0567050	na	na	na	no_seed	na	na	expressed protein	na	na	na	na	na	0.0283386	0.363819	0.382923	0.632209
OsAffx.21203.1.S1_at	LOC_Os01g38660	yellow	na	na	na	Os01g0567400	na	na	AT5G11970	no_seed	na	na	expressed protein	na	na	0.2	0.11265		0.219175	0.712928	19.2131	45.7155
Os.12864.4.S1_x_at	LOC_Os01g38950	tan	na	na	na	Os01g0570500	na	na	na	no_seed	na	na	CK1_CaseinKinase_1.2 - CK1 includes the casein kinase 1 kinases, expressed	na	na	-0.24	0.103562		-0.227527	0.527246	2.45548	12.162
Os.48825.1.S1_at	LOC_Os01g38970	blue	na	na	down	Os01g0570700	na	na	AT1G29900	seed	na	na	carbamoyl-phosphate synthase large chain, putative, expressed	na	na	-0.77	0	*	-0.778277	0.906551	159.479	189.473
Os.5356.1.S1_at	LOC_Os01g38980	black	na	na	na	Os01g0570800	na	na	AT2G26190	no_seed	na	na	calmodulin-binding protein, putative, expressed	na	na	-0.04	0.833412		-0.0283439	0.832222	33.3104	69.4825
Os.47961.1.S1_at	LOC_Os01g38990	turquoise	na	na	na	Os01g0571000	na	na	AT1G14560	no_seed	na	na	mitochondrial carrier protein, putative, expressed	na	na	1.31	0	*	0.767931	0.762937	100.529	120.956
Os.8526.1.S1_at	LOC_Os01g39000	green	na	na	na	Os01g0571100, Os01g0571166	na	na	na	seed	na	na	ZmGR2c, putative, expressed	na	na	-0.7	0	*	-0.736689	0.823678	38.2115	79.35
Os.8974.1.S1_at	LOC_Os01g39010	blue	na	na	na	Os01g0571200	na	na	AT3G13882	no_seed	na	na	50S ribosomal protein, putative, expressed	na	na	-0.34	5.3e-05	*	-0.499364	0.66136	30.0569	44.3745
Os.17577.4.A1_x_at	LOC_Os01g39060	purple	na	na	na	Os01g0571700	na	na	na	no_seed	na	na	expressed protein	na	na	-0.48	0.010189	*	-0.350628	0.636352	6.91105	57.1655
Os.16183.1.S1_at	LOC_Os01g39134	purple	na	na	na	Os01g0572700	na	na	AT5G08580	no_seed	na	na	EF hand family protein, putative, expressed	na	na	-0.02	0.842398		-0.0273821	0.781247	8.84995	32.8604
na	LOC_Os01g39150	grey	na	na	na	Os01g0572800	na	na	na	no_seed	na	na	DUF260 domain containing protein, putative, expressed	LOB	TF	na	na	na	-0.216508	0.723953	4.4234	6.61669
na	LOC_Os01g39170	grey	na	na	na	na	na	na	na	no_seed	na	na	expressed protein	na	na	na	na	na	0.164835	0.184234	0.333555	0.888921
na	LOC_Os01g39180	grey	na	na	na	Os01g0573132, Os01g0573300	na	na	na	no_seed	na	na	DUF260 domain containing protein, putative, expressed	LOB	TF	na	na	na	-0.221214	0.526109	1.04212	1.57489
Os.12205.1.S1_at	LOC_Os01g39250	brown	na	na	na	Os01g0574400	na	na	na	no_seed	na	na	OsFtsH4 FtsH protease, homologue of AtFtsH4, expressed	na	na	0.14	0.079449		0.24023	0.750174	25.3304	42.8025
Os.19618.1.S1_at	LOC_Os01g39260	turquoise	na	na	na	Os01g0574500	na	na	AT2G26140	no_seed	na	na	OsFtsH5 FtsH protease, homologue of AtFtsH4, expressed	na	na	0.18	1.4e-05		0.547499	0.741582	57.6702	83.6963
Os.36435.2.S1_x_at	LOC_Os01g39280	blue	na	na	na	na	na	na	na	no_seed	na	na	expressed protein	na	na	-0.71	0.000205	*	-0.51166	0.49279	14.4604	28.9204
Os.10934.1.S1_at	LOC_Os01g39310	yellow	na	na	na	Os01g0575000	na	na	AT3G13870	no_seed	na	na	SEY1, putative, expressed	na	na	0.24	0.002505		0.39929	0.655998	18.7904	75.794
Os.9158.1.S1_at	LOC_Os01g39380	pink	na	na	na	Os01g0575500	na	na	AT1G49040	no_seed	na	na	SCD1, putative, expressed	na	na	0.08	0.358548		0.129923	0.87859	25.2652	40.5222
Os.35175.1.S1_at	LOC_Os01g39630	salmon	na	na	na	Os01g0578000	['Physiological trait', 'Resistance or Tolerance']	['Sterility', 'Other stress resistance']	AT2G45280	no_seed	na	na	DNA repair protein Rad51, putative, expressed	na	na	-0.23	0.084896		-0.226063	0.880529	17.0546	101.418
Os.57332.1.S1_at	LOC_Os01g39780	blue	na	na	na	Os01g0579800	na	na	AT2G19530	no_seed	na	na	expressed protein	na	na	-0.59	0	*	-0.600395	0.811783	85.8662	123.478
Os.9190.1.S1_at	LOC_Os01g39790	salmon	na	na	na	Os01g0579900	na	na	AT3G47590	no_seed	na	na	esterase/lipase/thioesterase, putative, expressed	na	na	-0.54	0.000393	*	-0.444758	0.785961	7.28011	43.4313
Os.9781.2.S1_at	LOC_Os01g39800	blue	na	na	na	Os01g0580000	na	na	AT1G29840	no_seed	na	na	esterase, putative, expressed	na	na	-0.5	0.000105	*	-0.50328	0.582823	20.6978	30.7948
Os.27016.2.S1_at	LOC_Os01g39810	blue	na	na	na	Os01g0580100	na	na	AT5G14850	no_seed	GT22	Transferases	Alg9-like mannosyltransferase protein, putative, expressed	na	na	-0.67	0.000188	*	-0.473429	0.559205	10.6298	16.6379
Os.36418.1.S1_at	LOC_Os01g39840	GY	na	na	na	Os01g0580300	na	na	na	no_seed	na	na	expressed protein	na	na	0.04	0.668461		0.0573791	0.491432	1.20708	3.39287
Os.37617.1.S1_at	LOC_Os01g39860	magenta	na	na	na	Os01g0580500	['Resistance or Tolerance']	['Blast resistance']	na	no_seed	na	na	1-aminocyclopropane-1-carboxylate oxidase protein, putative, expressed	na	na	-0.07	0.581399		-0.0754321	0.485786	1.24706	4.10468
OsAffx.23589.1.S1_s_at	LOC_Os01g39890	yellow	na	na	na	Os01g0580800	na	na	na	no_seed	na	na	transposon protein, putative, unclassified, expressed	na	na	0.2	0.108111		0.207794	0.65478	10.2084	14.8046
Os.24901.1.A1_at	LOC_Os01g39960	blue	na	na	na	Os01g0581300	na	na	AT5G57030	no_seed	na	na	lycopene epsilon cyclase, chloroplast precursor, putative, expressed	na	na	-0.63	0.000255	*	-0.470872	0.70116	44.2328	91.6929
Os.27778.3.S1_x_at	LOC_Os01g40000	blue	na	na	na	Os01g0581900	na	na	AT3G53440	no_seed	na	na	expressed protein	na	na	-0.15	0.127113		-0.203025	0.477143	8.47047	20.7254
Os.11777.1.S1_at	LOC_Os01g40050	turquoise	na	na	na	Os01g0582400	na	na	AT4G33060	no_seed	na	na	peptidyl-prolyl cis-trans isomerase, putative, expressed	na	na	0.37	7e-06	*	0.566595	0.74029	57.9933	68.8222
OsAffx.23593.1.S1_s_at	LOC_Os01g40070	turquoise	na	na	na	Os01g0582600	na	na	AT5G12010	no_seed	na	na	expressed protein	na	na	0.81	5e-06	*	0.577215	0.715458	45.6525	58.9999
OsAffx.23594.1.S1_at	LOC_Os01g40094	turquoise	1	ABA	up	Os01g0583100	na	na	AT1G17550	no_seed	na	na	protein phosphatase 2C, putative, expressed	na	na	2.03	0	*	0.791224	0.88263	152.558	163.654
Os.5450.1.S1_at	LOC_Os01g40110	red	na	na	na	Os01g0583200	na	na	AT2G19385	no_seed	na	na	ZOS1-11 - C2H2 zinc finger protein, expressed	na	na	-0.31	0.017836	*	-0.315346	0.815021	42.7158	107.392
OsAffx.21421.1.S1_x_at	LOC_Os01g40190	turquoise	na	na	na	Os01g0584100	na	na	na	no_seed	na	na	retrotransposon protein, putative, unclassified, expressed	na	na	0.9	0	*	0.748968	0.851711	114.538	124.66
Os.25233.1.S1_x_at	LOC_Os01g40200	black	na	na	na	Os01g0584200	na	na	na	no_seed	na	na	XIK, putative, expressed	na	na	0.19	0.152221		0.202896	0.715405	12.07	39.5594
Os.8571.1.S1_s_at	LOC_Os01g40310	blue	na	na	na	Os01g0585300	na	na	AT1G74730	no_seed	na	na	expressed protein	na	na	-0.82	0.000592	*	-0.45635	0.44248	10.4627	25.6047
Os.9702.1.S1_a_at	LOC_Os01g40330	yellow	na	na	na	Os01g0585600	na	na	AT2G34670	no_seed	na	na	DUF630/DUF632 domains containing protein, putative, expressed	na	na	0.54	1e-06	*	0.590383	0.901075	64.8456	145.727
Os.45995.1.S1_x_at	LOC_Os01g40340	yellow	na	na	na	Os01g0585700	na	na	na	no_seed	na	na	SIT4 phosphatase-associated protein domain containing protein, expressed	na	na	0.1	0.251603		0.158769	0.647376	10.8052	24.1854
na	LOC_Os01g40410	grey	na	na	na	Os01g0586500	na	na	na	no_seed	na	na	transmembrane amino acid transporter protein, putative, expressed	na	na	na	na	na	0.025048	0.467057	1.32506	2.07
Os.9530.2.S1_x_at	LOC_Os01g40420	turquoise	na	na	na	Os01g0586600	na	na	AT1G69800	no_seed	na	na	CBS domain containing membrane protein, putative, expressed	na	na	0.51	0	*	0.632196	0.553179	18.8695	28.3082
na	LOC_Os01g40450	grey	na	na	na	na	na	na	na	no_seed	na	na	2-aminoethanethiol dioxygenase, putative, expressed	na	na	na	na	na	-0.103767	0.591016	1.7012	2.57534
Os.8078.1.S1_at	LOC_Os01g40470	pink	na	na	na	Os01g0587000	na	na	na	no_seed	na	na	vacuolar ATP synthase subunit d, putative, expressed	na	na	0.09	0.243719		0.166965	0.804965	16.8763	32.3801
OsAffx.30059.1.S1_x_at	LOC_Os01g40480	yellow	na	na	na	Os01g0587300	na	na	AT1G74720	no_seed	na	na	anthranilate phosphoribosyltransferase, putative, expressed	na	na	0.15	0.052241		0.253451	0.635714	10.3029	17.0906
OsAffx.11410.1.S1_x_at	LOC_Os01g40530	grey	na	na	na	na	na	na	na	no_seed	na	na	hsp20/alpha crystallin family protein, putative, expressed	na	na	-0.09	0.188644		-0.182566	0.737691	5.70879	9.21051
OsAffx.21410.1.S1_x_at	LOC_Os01g40560	green	na	na	na	Os01g0588100	na	na	na	no_seed	na	na	hypersensitive-induced response protein, putative, expressed	na	na	-0.11	0.241752		-0.164394	0.542755	6.34112	12.2812
Os.8309.1.S1_at	LOC_Os01g40570	pink	na	na	na	Os01g0588200	na	na	na	no_seed	na	na	outer mitochondrial membrane porin, putative, expressed	na	na	0.24	0.131258		0.219503	0.800677	17.9881	26.9815
Os.31431.1.S1_at	LOC_Os01g40580	black	na	na	na	Os01g0588400	na	na	na	no_seed	na	na	hypersensitive-induced response protein, putative, expressed	na	na	0.11	0.428704		0.110471	0.61518	6.31246	14.1982
Os.5667.1.S1_at	LOC_Os01g40590	turquoise	na	na	na	Os01g0588500	na	na	AT5G15080	no_seed	na	na	tyrosine protein kinase domain containing protein, putative, expressed	na	na	0.34	2e-06	*	0.621492	0.477621	9.44899	14.1854
Os.24549.1.S1_at	LOC_Os01g40610	yellow	3	cell wall metabolism	up	Os01g0588700	na	na	AT1G17130	no_seed	na	na	coiled-coil domain-containing protein, putative, expressed	na	na	0.46	9e-06	*	0.533814	0.844318	47.2178	115.919
Os.26711.2.S1_x_at	LOC_Os01g40620	turquoise	na	na	na	Os01g0588800	na	na	AT3G28700	no_seed	na	na	Uncharacterized ACR, COG1565 containing protein, putative, expressed	na	na	0.52	2e-06	*	0.603234	0.541567	15.8023	20.8709
Os.14549.1.S1_at	LOC_Os01g40650	blue	na	na	na	Os01g0589100	na	na	AT5G53650	no_seed	na	na	expressed protein	na	na	-0.25	0.000339		-0.460886	0.662951	27.421	42.1833
Os.45941.1.S1_at	LOC_Os01g40660	green	na	na	na	Os01g0589200	na	na	AT5G10830	no_seed	na	na	methyltransferase, putative, expressed	na	na	-0.37	0	*	-0.659089	0.694769	11.6933	24.4441
Os.8369.1.S1_at	LOC_Os01g40670	yellow	na	na	na	Os01g0589300	na	na	AT1G49950	no_seed	na	na	single myb histone, putative, expressed	MYB-related	TF	0.28	0.000257	*	0.471091	0.745508	26.9361	57.2935
Os.11068.4.S1_x_at	LOC_Os01g40690	GY	na	na	na	Os01g0589500	na	na	na	no_seed	na	na	holocarboxylase synthetase, putative, expressed	na	na	0.06	0.694287		0.0550758	0.361828	1.65445	11.474
Os.7488.1.S1_s_at	LOC_Os01g40700	purple	3	Signalling and post-translational modifications	down	Os01g0589700	na	na	AT1G22790	seed	na	na	expressed protein	na	na	-0.4	0.000817	*	-0.431548	0.852327	19.4254	68.322
Os.15183.1.S1_at	LOC_Os01g40710	blue	1	photosynthesis	down	Os01g0589800	na	na	AT1G34000	seed	na	na	high light inducible protein, putative, expressed	na	na	-0.73	0	*	-0.69967	0.920046	179.999	233.292
Os.51799.1.S1_at	LOC_Os01g40760	grey	na	na	na	Os01g0590300	na	na	na	no_seed	na	na	expressed protein	na	na	0.03	0.667473		0.0600066	0.475891	0.772063	2.2484
Os.8317.1.S1_at	LOC_Os01g40820	brown	na	na	na	Os01g0590700	na	na	na	no_seed	na	na	peptidase family M41 containing protein, expressed	na	na	0.37	0.03946	*	0.277836	0.812384	31.3162	45.587
Os.35712.1.S1_at	LOC_Os01g40840	brown	na	na	na	Os01g0590900	na	na	AT4G32660	no_seed	na	na	serine/threonine-protein kinase AFC3, putative, expressed	na	na	0.21	0.003804		0.386559	0.732109	23.2548	44.95
Os.5012.1.S1_at	LOC_Os01g40860	yellow	na	na	na	Os01g0591000	na	na	AT3G24503	no_seed	na	na	aldehyde dehydrogenase, putative, expressed	na	na	0.75	0.000183	*	0.489308	0.554175	7.78242	21.0385
Os.8689.1.S1_at	LOC_Os01g40990	turquoise	na	na	na	Os01g0593000	na	na	AT2G25730	no_seed	na	na	expressed protein	na	na	0.48	0	*	0.698839	0.733056	60.7925	85.8511
Os.23844.1.A1_at	LOC_Os01g41010	turquoise	na	na	na	Os01g0593200	na	na	AT5G11460	no_seed	na	na	DUF581 domain containing protein, expressed	na	na	0.59	1.1e-05	*	0.558824	0.665164	35.3065	42.5155
na	LOC_Os01g41050	grey	na	na	na	Os01g0593700	na	na	na	no_seed	na	na	sulfate transporter, putative, expressed	na	na	na	na	na	-0.16152	0.635885	2.83043	4.67745
na	LOC_Os01g41180	grey	na	na	na	Os01g0595001	na	na	na	no_seed	na	na	THION19 - Plant thionin family protein precursor, putative, expressed	na	na	na	na	na	-0.237669	0.650098	2.77555	4.68655
Os.41372.1.S1_at	LOC_Os01g41190	yellow	na	na	na	Os01g0595100	na	na	AT1G80000	no_seed	na	na	glycine-rich protein, putative, expressed	na	na	0.25	0.001739		0.425724	0.615265	7.9874	16.0841
Os.34467.1.S1_at	LOC_Os01g41210	brown	na	na	na	Os01g0595300	na	na	na	no_seed	na	na	transposon protein, putative, unclassified, expressed	na	na	0.02	0.773723		0.0389871	0.736678	17.135	28.2614
Os.19344.1.S1_at	LOC_Os01g41220	turquoise	na	na	up	Os01g0595400	na	na	AT5G19590	no_seed	na	na	DUF538 domain containing protein, putative, expressed	na	na	0.71	0	*	0.910485	0.881958	161.156	172.585
Os.35573.1.S1_at	LOC_Os01g41240	green	na	na	na	Os01g0595600	na	na	na	seed	na	na	hydrolase, alpha/beta fold family domain containing protein, expressed	na	na	-1.03	0.001005	*	-0.440093	0.820208	36.7834	53.8539
Os.24958.1.A1_at	LOC_Os01g41250	purple	na	na	na	na	na	na	na	no_seed	na	na	OsFBX17 - F-box domain containing protein, expressed	na	na	-0.07	0.383734		-0.116462	0.706532	6.53223	51.8607
Os.22840.1.A1_at	LOC_Os01g41420	green	na	na	na	Os01g0597600	na	na	na	no_seed	na	na	transmembrane amino acid transporter protein, putative, expressed	na	na	-0.09	0.4747		-0.102189	0.336868	1.16671	3.16356
Os.56319.1.S1_at	LOC_Os01g41530	brown	na	na	na	Os01g0598400	na	na	na	no_seed	na	na	OsFBL2 - F-box domain and LRR containing protein, expressed	na	na	0.02	0.70566		0.0519873	0.314188	0.400395	0.833777
Os.13623.1.S1_at	LOC_Os01g41550	blue	na	na	na	Os01g0598600	na	na	AT1G01300	no_seed	na	na	aspartic proteinase, putative, expressed	na	na	-0.56	1.2e-05	*	-0.536041	0.517653	10.5218	16.6427
Os.11314.1.S1_at	LOC_Os01g41610	blue	na	na	na	Os01g0600000	na	na	na	no_seed	na	na	mitochondrial ATP synthase g subunit family protein, putative, expressed	na	na	-0.3	0.000331	*	-0.480146	0.684188	46.7714	72.0409
Os.12773.1.S1_at	LOC_Os01g41630	black	na	na	na	Os01g0600200	na	na	na	no_seed	na	na	serine/threonine protein phosphatase 2A 55 kDa regulatory subunit B, putative, expressed	na	na	-0.05	0.376984		-0.125205	0.492899	1.89239	7.50375
Os.7404.1.S1_a_at	LOC_Os01g41640	turquoise	na	na	na	Os01g0600300	na	na	AT5G11780	no_seed	na	na	expressed protein	na	na	0.46	0	*	0.660575	0.609391	35.5544	47.0544
Os.36122.2.S1_at	LOC_Os01g41660	yellow	na	na	na	Os01g0600500	na	na	AT4G29530	no_seed	na	na	phosphoethanolamine/phosphocholine phosphatase, putative, expressed	na	na	0.25	0.04484		0.253967	0.63735	7.91747	17.3182
Os.7941.2.S1_s_at	LOC_Os01g41710	blue	1	photosynthesis	down	Os01g0600900	na	na	AT2G34430	seed	na	na	chlorophyll A-B binding protein, putative, expressed	na	na	-1.5	0	*	-0.723561	0.906387	163.718	202.703
Os.20589.1.S1_at	LOC_Os01g41800	blue	na	na	na	Os01g0602200	na	na	na	no_seed	na	na	cytochrome P450, putative, expressed	na	na	-0.38	6e-06	*	-0.560916	0.585818	14.4437	22.1675
Os.22681.1.S1_at	LOC_Os01g41810	yellow	na	na	na	Os01g0602400	na	na	na	no_seed	na	na	cytochrome P450 72A1, putative, expressed	na	na	0.35	0.013957	*	0.333759	0.573102	10.9456	21.7812
Os.26891.1.A1_x_at	LOC_Os01g41820	black	na	na	na	Os01g0602500	na	na	na	no_seed	na	na	cytochrome P450 72A1, putative, expressed	na	na	-0.18	0.234645		-0.170682	0.649062	5.89902	12.2814
Os.46049.1.S1_at	LOC_Os01g41870	blue	3	Signalling and post-translational modifications	down	Os01g0602800	na	na	AT3G13690	seed	na	na	protein kinase, putative, expressed	na	na	-0.88	0	*	-0.674046	0.868661	120.68	157.827
Os.22776.1.S1_s_at	LOC_Os01g41880	red	na	na	na	Os01g0603000	na	na	na	no_seed	na	na	hyaluronan/mRNA binding family domain containing protein, expressed	na	na	-0.05	0.485303		-0.0958248	0.762059	25.7242	49.7857
Os.15138.1.S1_at	LOC_Os01g41900	magenta	na	na	na	Os01g0603300	na	na	na	no_seed	na	na	Myb transcription factor, putative, expressed	MYB-related	TF	-0.27	0.020753	*	-0.325752	0.634243	3.52557	10.6713
na	LOC_Os01g41950	grey	na	na	na	Os01g0604100	na	na	na	no_seed	na	na	expressed protein	na	na	na	na	na	0.0141775	0.102062	0.0737041	0.612561
OsAffx.23629.2.S1_at	LOC_Os01g42050	turquoise	na	na	na	na	na	na	AT1G68730	no_seed	na	na	DNL zinc finger domain containing protein, putative, expressed	na	na	0.22	0.002432		0.403082	0.49416	5.79602	7.02713
Os.47749.1.S1_at	LOC_Os01g42080	turquoise	na	na	na	Os01g0605600, Os01g0605650	na	na	AT1G48950	no_seed	na	na	zinc ion binding protein, putative, expressed	na	na	0.51	0	*	0.647347	0.73724	45.2719	55.0145
Os.33697.1.S1_at	LOC_Os01g42090	turquoise	na	na	na	Os01g0605700	na	na	na	no_seed	na	na	nodulin MtN3 family protein, putative, expressed	na	na	0.71	0	*	0.775356	0.75618	70.3986	74.2442
Os.47998.1.S1_at	LOC_Os01g42120	red	na	na	na	Os01g0606050	na	na	AT1G14990	no_seed	na	na	expressed protein	na	na	-0.04	0.683544		-0.0547161	0.625341	9.94622	17.9579
OsAffx.21381.1.S1_s_at	LOC_Os01g42140	yellow	na	na	na	Os01g0606133	na	na	AT2G01410	no_seed	na	na	expressed protein	na	na	0.42	0.000257	*	0.468283	0.847217	56.8911	88.8896
na	LOC_Os01g42160	grey	na	na	na	Os01g0606500	na	na	na	no_seed	na	na	MEGL14 - Maternally expressed gene MEG family protein precursor, putative, expressed	na	na	na	na	na	-0.222815	0.164163	0.168222	1.83344
Os.35808.1.S1_at	LOC_Os01g42190	turquoise	na	na	na	Os01g0606900	na	na	AT1G71000	no_seed	na	na	heat shock protein DnaJ, putative, expressed	na	na	1.13	0	*	0.626744	0.616649	28.6326	35.7676
Os.54424.1.S1_at	LOC_Os01g42200	turquoise	na	na	na	Os01g0607000	na	na	na	no_seed	na	na	expressed protein	na	na	0.39	0.009797	*	0.347732	0.569554	14.393	17.3459
OsAffx.23631.1.S1_at	LOC_Os01g42210	grey	na	na	na	Os01g0607100	na	na	AT4G14805	no_seed	na	na	LTPL47 - Protease inhibitor/seed storage/LTP family protein precursor, putative, expressed	na	na	0.24	0.001867		0.416404	0.230004	0.275889	5.61623
Os.7109.1.S1_a_at	LOC_Os01g42260	turquoise	na	na	na	Os01g0607400	na	na	na	no_seed	na	na	transcriptional corepressor LEUNIG, putative, expressed	LUG	Other	0.37	0.000151	*	0.515354	0.756019	71.4716	93.1892
Os.21178.1.S2_at	LOC_Os01g42280	blue	na	na	down	Os01g0607800	na	na	AT5G55740	seed	na	na	pentatricopeptide, putative, expressed	na	na	-1.48	0	*	-0.779801	0.886407	139.308	168.247
Os.41315.1.S1_x_at	LOC_Os01g42294	blue	na	na	na	Os01g0607900	na	na	na	no_seed	na	na	inactive receptor kinase At2g26730 precursor, putative, expressed	na	na	-0.37	2.9e-05	*	-0.559072	0.477012	11.0946	34.0328
OsAffx.23634.2.S1_x_at	LOC_Os01g42320	green	na	na	na	Os01g0608300	na	na	na	no_seed	na	na	aspartic proteinase nepenthesin-2 precursor, putative, expressed	na	na	-0.13	0.036602		-0.281972	0.517882	2.80546	4.88207
na	LOC_Os01g42340	grey	na	na	na	Os01g0608700	na	na	na	no_seed	na	na	expressed protein	na	na	na	na	na	-0.353262	0.290989	0.318187	1.07184
Os.467.1.S1_a_at	LOC_Os01g42380	turquoise	na	na	na	Os01g0609300	na	na	AT1G15520	no_seed	na	na	pleiotropic drug resistance protein, putative, expressed	na	na	1.62	0	*	0.762654	0.826463	165.782	217.459
na	LOC_Os01g42400	grey	na	na	na	na	na	na	na	no_seed	na	na	STE_MEK_ste7_MAP2K.3 - STE kinases include homologs to sterile 7, sterile 11 and sterile 20 from yeast, expressed	na	na	na	na	na	-0.0685281	0.668147	2.96574	4.29115
Os.470.1.S1_s_at	LOC_Os01g42410	yellow	na	na	na	Os01g0609900	na	na	na	no_seed	na	na	pleiotropic drug resistance protein, putative, expressed	na	na	1.15	0.000667	*	0.451543	0.788402	37.7023	81.8889
Os.20543.1.S1_at	LOC_Os01g42430	yellow	na	na	na	Os01g0610100	na	na	AT2G25610	no_seed	na	na	vacuolar ATP synthase, putative, expressed	na	na	0.35	3e-06	*	0.595822	0.768069	36.5601	105.293
OsAffx.9139.1.S1_at	LOC_Os01g42470	grey	na	na	na	Os01g0610400	na	na	AT5G11340	no_seed	na	na	acetyltransferase, GNAT family, putative, expressed	GNAT	Other	-0.03	0.748577		-0.043035	-0.201139	0.131133	1.85833
Os.20213.1.S1_at	LOC_Os01g42480	green	na	na	na	Os01g0610500	na	na	AT5G27490	no_seed	na	na	Yip1 domain containing protein, expressed	na	na	-0.01	0.933337		-0.0119704	0.452507	2.88601	6.81162
Os.23582.1.A1_x_at	LOC_Os01g42500	tan	na	na	na	Os01g0610700	na	na	na	no_seed	na	na	zinc finger, C3HC4 type family protein, expressed	na	na	0.13	0.056824		0.257274	0.675861	3.12076	10.8903
Os.25035.1.S1_at	LOC_Os01g42510	magenta	na	na	na	Os01g0610800	na	na	na	no_seed	na	na	expressed protein	na	na	-0.34	0.013564	*	-0.337632	0.749296	7.34904	19.3351
Os.4683.2.S1_at	LOC_Os01g42520	magenta	na	na	na	Os01g0611000	na	na	AT5G11420	no_seed	na	na	expressed protein	na	na	-1.43	6.7e-05	*	-0.503152	0.798826	14.1722	43.7281
Os.3455.1.S1_at	LOC_Os01g42650	purple	na	na	na	Os01g0612200	na	na	na	no_seed	na	na	cytochrome c oxidase subunit 5B, mitochondrial precursor, putative, expressed	na	na	-0.07	0.360811		-0.135361	0.431123	1.06483	7.06241
Os.8697.1.S1_at	LOC_Os01g42700	turquoise	na	na	na	Os01g0612600	na	na	na	no_seed	GT1	Transferases	expressed protein	na	na	0.44	0.000177	*	0.481331	0.739054	45.0746	53.2064
Os.1021.1.S1_at	LOC_Os01g42710	brown	na	na	na	Os01g0612700	['Resistance or Tolerance', 'Morphological trait']	['Bacterial blight resistance', 'Dwarf']	na	no_seed	na	na	retrotransposon protein, putative, unclassified, expressed	na	na	0.32	0.0013	*	0.421477	0.798692	26.012	40.1436
Os.41283.1.S1_at	LOC_Os01g42730	green	na	na	na	Os01g0612900	na	na	AT2G27360	no_seed	na	na	GDSL-like lipase/acylhydrolase, putative, expressed	na	na	-0.08	0.658005		-0.0633836	0.430885	3.20429	8.37836
na	LOC_Os01g42760	grey	na	na	na	Os01g0613100	na	na	AT4G18540	no_seed	na	na	integral membrane protein TmpA, putative, expressed	na	na	na	na	na	0.0673484	0.583669	2.02865	4.17651
Os.37805.1.S1_at	LOC_Os01g42770	salmon	na	na	na	Os01g0613300	na	na	AT1G29040	no_seed	na	na	expressed protein	na	na	-0.18	0.072892		-0.245886	0.884284	16.1147	71.9309
na	LOC_Os01g42810	grey	na	na	na	Os01g0614300	na	na	na	no_seed	na	na	leaf senescence related protein, putative, expressed	na	na	na	na	na	0.136813	0.231623	0.379652	1.26974
Os.5871.1.S1_s_at	LOC_Os01g42830	brown	na	na	na	Os01g0614700	na	na	AT3G58600	no_seed	na	na	adaptin ear-binding coat-associated protein 2, putative, expressed	na	na	0.08	0.154709		0.181797	0.554776	7.135	15.8291
Os.1041.1.S1_x_at	LOC_Os01g42850	turquoise	na	na	na	Os01g0614900	['Physiological trait', 'Morphological trait']	['Flowering', 'Panicle flower', 'Dwarf', 'Sterility']	AT5G45900	no_seed	na	na	ThiF family domain containing protein, putative, expressed	na	na	0.84	0	*	0.615107	0.83195	119.734	161.859
Os.1043.1.S1_at	LOC_Os01g42860	turquoise	na	na	na	Os01g0615100	na	na	na	no_seed	na	na	inhibitor I family protein, putative, expressed	na	na	1.74	0	*	0.728252	0.797432	126.261	162.759
Os.1044.1.S1_at	LOC_Os01g42870	yellow	na	na	na	Os01g0615200	na	na	na	no_seed	na	na	transferase family protein, putative, expressed	na	na	0.05	0.504001		0.0915799	0.341829	1.96625	6.97368
Os.21615.1.S1_at	LOC_Os01g42880	green	na	na	na	Os01g0615300	na	na	na	seed	na	na	transferase family protein, putative, expressed	na	na	-0.65	0	*	-0.689305	0.78893	38.0138	95.5048
Os.41269.1.S1_at	LOC_Os01g42900	grey	na	na	na	Os01g0615500	na	na	AT1G53270	no_seed	na	na	ABC-2 type transporter domain containing protein, expressed	na	na	-0.13	0.028747		-0.286376	0.541604	1.15202	2.87642
Os.14392.1.S1_at	LOC_Os01g42950	turquoise	na	na	na	Os01g0616100	na	na	AT1G22870	no_seed	na	na	protein kinase family protein, putative, expressed	na	na	0.14	0.002518		0.404069	0.563908	18.1798	32.5869
Os.1487.2.S1_x_at	LOC_Os01g42980	blue	na	na	na	Os01g0616500	na	na	AT4G28360	no_seed	na	na	ribosomal protein L22, putative, expressed	na	na	-0.08	0.341936		-0.128659	0.331256	5.94283	14.468
Os.16523.1.S1_at	LOC_Os01g43020	salmon	na	na	na	Os01g0616900	na	na	AT3G12670	no_seed	na	na	CTP synthase, putative, expressed	na	na	-0.33	0.000268	*	-0.498927	0.674184	4.59653	30.2998
Os.11466.1.S1_at	LOC_Os01g43030	blue	na	na	na	Os01g0617500	na	na	AT1G80410	no_seed	na	na	tetratricopeptide repeat domain containing protein, expressed	na	na	-0.35	1e-05	*	-0.526328	0.741279	60.682	99.5779
Os.41257.1.S1_at	LOC_Os01g43040	red	na	na	na	Os01g0617600, Os01g0617650	Physiological trait	Source activity	AT4G33495	no_seed	na	na	amino acid transporter, putative, expressed	na	na	-0.24	0.092638		-0.219094	0.826698	43.8566	99.1402
Os.37641.2.S1_x_at	LOC_Os01g43050	turquoise	na	na	na	Os01g0617700	na	na	AT1G15660	no_seed	na	na	CENP-C1, putative, expressed	na	na	0.52	9e-06	*	0.589775	0.591079	14.5683	17.4287
Os.33198.1.S1_at	LOC_Os01g43060	blue	na	na	na	Os01g0617800	na	na	AT1G71430	no_seed	na	na	expressed protein	na	na	-0.23	0.012543		-0.321854	0.587822	24.7199	70.1003
Os.1500.1.S1_at	LOC_Os01g43070	red	na	na	na	Os01g0617900	na	na	AT5G11450	no_seed	na	na	psbP-related thylakoid lumenal protein 4, chloroplast precursor, putative, expressed	na	na	-0.32	0.003142	*	-0.378374	0.920689	90.4106	177.193
Os.45885.1.S1_s_at	LOC_Os01g43090	blue	na	na	na	Os01g0618100	na	na	na	no_seed	na	na	oxidoreductase, aldo/keto reductase family protein, putative, expressed	na	na	-0.25	0.069599		-0.239864	0.502894	10.8258	21.9307
Os.32938.1.S1_at	LOC_Os01g43100	blue	3	Signalling and post-translational modifications	down	Os01g0618200	na	na	na	seed	na	na	protein phosphatase 2C, putative, expressed	na	na	-1.23	0	*	-0.839319	0.923673	181.473	211.218
Os.52507.1.S1_at	LOC_Os01g43120	red	na	na	na	Os01g0618400	na	na	na	no_seed	na	na	DEAD/DEAH box helicase, putative, expressed	na	na	-0.67	0.003699	*	-0.373726	0.935951	110.05	180.669
Os.47953.1.S1_at	LOC_Os01g43130	pink	na	na	na	Os01g0618500	na	na	na	no_seed	na	na	DEAD/DEAH box helicase, putative, expressed	na	na	-0.01	0.89228		-0.0191142	0.636864	4.06511	6.94724
na	LOC_Os01g43140	brown	na	na	na	Os01g0618700	na	na	na	no_seed	na	na	lipase, putative, expressed	na	na	na	na	na	0.0986106	0.243598	1.43437	4.28942
Os.51057.1.S1_at	LOC_Os01g43150	blue	na	na	na	Os01g0618800	na	na	AT5G53170	no_seed	na	na	OsFtsH9 FtsH protease, homologue of AtFtsH11, expressed	na	na	-0.48	1.6e-05	*	-0.565018	0.736407	52.8047	76.4269
Os.15014.1.S1_at	LOC_Os01g43160	red	na	na	na	Os01g0618900	na	na	na	no_seed	GH28	Hydrolases	polygalacturonase, putative, expressed	na	na	-0.08	0.612664		-0.0701521	0.744759	21.3978	48.463
Os.11720.1.S1_a_at	LOC_Os01g43170	yellow	5	RNA binding and processing	up	Os01g0619000	na	na	na	no_seed	na	na	polypyrimidine tract-binding protein, putative, expressed	na	na	0.52	0	*	0.640684	0.819215	45.886	106.669
OsAffx.23643.1.S1_at	LOC_Os01g43260	grey	na	na	na	Os01g0620200	na	na	na	no_seed	na	na	expressed protein	na	na	-0.13	0.003514		-0.393113	0.301137	0.230282	0.962606
Os.31670.2.S1_at	LOC_Os01g43330	magenta	na	na	na	Os01g0621300	na	na	na	no_seed	na	na	extra-large G-protein-related, putative, expressed	na	na	-0.19	0.074883		-0.250502	0.657178	4.49107	13.2596
Os.33558.1.S1_at	LOC_Os01g43350	green	na	na	na	Os01g0621600	na	na	AT1G64300	no_seed	na	na	protein kinase family protein, putative, expressed	na	na	-0.27	0.000465	*	-0.485619	0.711911	11.146	16.0378
Os.9195.1.S1_at	LOC_Os01g43370	turquoise	na	na	na	Os01g0621900	na	na	AT1G64140	no_seed	na	na	CPuORF17 - conserved peptide uORF-containing transcript, expressed	na	na	0.23	0.022519		0.32197	0.392431	3.99148	5.93202
Os.41226.1.S1_at	LOC_Os01g43380	blue	na	na	na	Os01g0622000	na	na	AT4G01210	seed	na	na	glycosyltransferase family protein 1, putative, expressed	na	na	-1.14	0	*	-0.836202	0.896915	158.401	189.763
Os.32068.1.S1_at	LOC_Os01g43390	blue	na	na	down	Os01g0622300	na	na	AT3G14930	seed	na	na	uroporphyrinogen decarboxylase, putative, expressed	na	na	-1.05	0	*	-0.710735	0.882081	163.912	235.848
Os.14096.1.S1_at	LOC_Os01g43400	blue	na	na	na	Os01g0622400	na	na	na	no_seed	na	na	expressed protein	na	na	-0.11	0.002794		-0.396096	0.35799	1.91471	3.65584
Os.27820.1.S1_at	LOC_Os01g43410	blue	na	na	down	Os01g0622600	na	na	AT4G23650	seed	na	na	CAMK_CAMK_like.9 - CAMK includes calcium/calmodulin depedent protein kinases, expressed	na	na	-1.05	0	*	-0.85176	0.907239	167.263	210.063
Os.6537.1.S1_at	LOC_Os01g43420	turquoise	na	na	na	Os01g0622700	na	na	AT2G46225	no_seed	na	na	expressed protein	na	na	0.03	0.706621		0.0548551	0.255304	2.59888	9.22546
OsAffx.23646.1.S1_at	LOC_Os01g43440	grey	na	na	na	Os01g0623000	na	na	AT1G80080	no_seed	na	na	TOO MANY MOUTHS precursor, putative, expressed	na	na	-0.02	0.656012		-0.0603539	0.584843	1.7236	2.53326
Os.23040.1.S1_at	LOC_Os01g43460	yellow	na	na	na	Os01g0623200	na	na	AT4G27970	no_seed	na	na	C4-dicarboxylate transporter/malic acid transport protein, expressed	na	na	0.31	0.035275	*	0.264622	0.753212	20.557	39.5945
Os.648.1.S1_at	LOC_Os01g43480	yellow	na	na	na	Os01g0623500	na	na	AT1G64110	no_seed	na	na	AAA-type ATPase family protein, putative, expressed	na	na	0.51	0.07539		0.245739	0.867643	56.7162	88.0071
Os.9338.1.S1_at	LOC_Os01g43540	yellow	na	na	na	Os01g0624500	na	na	AT4G11260	no_seed	na	na	suppressor of G2 allele of SKP1, putative, expressed	na	na	0.05	0.707651		0.051685	0.672378	15.5333	28.5486
OsAffx.21337.1.S1_at	LOC_Os01g43570	turquoise	na	na	na	Os01g0625100	na	na	na	no_seed	na	na	expressed protein	na	na	0.32	1.6e-05	*	0.526766	0.508913	5.37174	6.03362
Os.16303.3.S1_x_at	LOC_Os01g43580	magenta	na	na	na	Os01g0625200	na	na	AT3G16060	no_seed	na	na	kinesin motor domain containing protein, putative, expressed	na	na	-0.05	0.80655		-0.0347547	0.763365	9.5728	16.6531
Os.24505.1.S1_at	LOC_Os01g43630	brown	na	na	na	Os01g0626100, Os01g0626200	na	na	AT5G11490	no_seed	na	na	adaptin, putative, expressed	na	na	0.04	0.725605		0.0489648	0.624697	12.3871	28.9293
Os.763.2.S1_at	LOC_Os01g43680	green	na	na	na	Os01g0626900	na	na	na	no_seed	na	na	CPuORF29 - conserved peptide uORF-containing transcript, expressed	na	na	-0.25	0.100999		-0.227484	0.695954	14.5941	20.8541
Os.767.1.S1_at	LOC_Os01g43700	brown	na	na	na	Os01g0627400	na	na	AT3G14630	no_seed	na	na	cytochrome P450 72A1, putative, expressed	na	na	0.14	0.362582		0.123906	0.284089	1.09082	4.01503
Os.21332.1.S1_at	LOC_Os01g43760	blue	na	na	na	Os01g0627933	na	na	na	no_seed	na	na	cytochrome P450 72A1, putative, expressed	na	na	-0.6	0.000111	*	-0.49749	0.697526	42.1912	62.0354
Os.37668.1.S1_at	LOC_Os01g43844	turquoise	na	na	na	Os01g0628700	na	na	na	no_seed	na	na	cytochrome P450 72A1, putative, expressed	na	na	0.19	0.19026		0.17514	0.36547	3.69328	6.9098
Os.51023.1.S1_at	LOC_Os01g43851	yellow	na	na	na	Os01g0628900	na	na	na	no_seed	na	na	cytochrome P450 72A1, putative, expressed	na	na	1.27	1e-06	*	0.618777	0.728109	25.2473	59.0892
Os.834.1.S1_a_at	LOC_Os01g43870	green	na	na	na	Os01g0629400	na	na	AT5G46410	no_seed	na	na	NLI interacting factor-like phosphatase, putative, expressed	na	na	-0.17	0.292782		-0.153333	0.755907	28.1999	56.3675
Os.26152.2.S1_x_at	LOC_Os01g43910	turquoise	na	na	na	Os01g0629900	na	na	AT2G42880	no_seed	na	na	CGMC_MAPKCMGC_2.4 - CGMC includes CDA, MAPK, GSK3, and CLKC kinases, expressed	na	na	0.66	0.000545	*	0.468313	0.664249	26.9008	31.3524
na	LOC_Os01g44050	grey	na	na	na	Os01g0631200	na	na	AT5G40850	no_seed	na	na	siroheme synthase, putative, expressed	na	na	na	na	na	0.0839739	0.436659	1.097	2.46863
Os.33373.1.S1_x_at	LOC_Os01g44069	grey	na	na	na	Os01g0631400	na	na	AT1G06520	no_seed	na	na	glycerol-3-phosphate acyltransferase, putative, expressed	na	na	0.07	0.278283		0.154869	0.522817	1.26239	2.15242
na	LOC_Os01g44090	grey	na	na	na	Os01g0631500	na	na	AT1G29380	no_seed	CBM43	Carbohydrate_Binding_module	X8 domain containing protein, expressed	na	na	na	na	na	-0.170964	0.173981	0.195313	1.14282
Os.12043.1.S1_at	LOC_Os01g44120	yellow	na	na	na	Os01g0631800	na	na	na	no_seed	na	na	expressed protein	na	na	0.02	0.954969		0.00774669	0.729358	33.4343	74.7468
Os.40235.1.S1_at	LOC_Os01g44170	GY	na	na	na	na	na	na	na	no_seed	na	na	expressed protein	na	na	0.07	0.725024		0.0469164	0.623285	3.6332	8.55722
Os.11136.1.S1_at	LOC_Os01g44210	blue	na	na	na	Os01g0633000	na	na	AT1G75350	no_seed	na	na	50S ribosomal protein L31, putative, expressed	na	na	-0.3	0.013636	*	-0.337108	0.574047	15.8668	28.8528
Os.6732.1.S1_a_at	LOC_Os01g44220	turquoise	na	na	na	Os01g0633100	['Physiological trait', 'Morphological trait']	['Eating quality', 'Seed']	na	no_seed	na	na	glucose-1-phosphate adenylyltransferase large subunit, chloroplast precursor, putative, expressed	na	na	0.37	0.001571	*	0.434994	0.281322	1.77678	3.74395
Os.2350.1.S1_at	LOC_Os01g44230	brown	na	na	na	Os01g0633200	na	na	AT3G48670	no_seed	na	na	transcription factor X1, putative, expressed	na	na	0.18	0.026061		0.304058	0.869157	45.3818	59.3655
Os.27848.1.S1_at	LOC_Os01g44310	turquoise	na	na	na	Os01g0634300	na	na	na	no_seed	na	na	dnaJ domain containing protein, expressed	na	na	0.25	0.002633		0.403621	0.512064	11.8041	19.1523
Os.41164.1.S1_at	LOC_Os01g44390	blue	na	na	down	Os01g0635200	na	na	AT1G75250	seed	na	na	MYB family transcription factor, putative, expressed	MYB-related	TF	-3.16	0	*	-0.933321	0.928502	201.523	234.027
Os.57569.1.S1_at	LOC_Os01g45190	purple	na	na	na	Os01g0639100	na	na	na	no_seed	na	na	DEAD-box ATP-dependent RNA helicase, putative, expressed	na	na	-0.19	3.4e-05		-0.521621	0.862875	15.0462	67.4869
Os.11247.1.S1_at	LOC_Os01g45200	green	na	na	na	Os01g0639200	['Resistance or Tolerance']	['Bacterial blight resistance']	AT5G14700	no_seed	na	na	cinnamoyl-CoA reductase-related, putative, expressed	na	na	-0.33	0.024543	*	-0.315529	0.63934	10.7948	18.5164
Os.7206.1.S1_at	LOC_Os01g45250	yellow	na	na	na	Os01g0639600	na	na	AT5G62770	no_seed	na	na	DUF1645 domain containing protein, putative, expressed	na	na	-0.09	0.687001		-0.055092	0.653771	25.3651	42.5349
Os.2329.1.S1_a_at	LOC_Os01g45274	blue	na	na	down	Os01g0639900	na	na	AT5G14740	seed	na	na	carbonic anhydrase, chloroplast precursor, putative, expressed	na	na	-0.94	0	*	-0.758105	0.899644	153.177	188.189
Os.45985.1.S1_at	LOC_Os01g45360	yellow	na	na	na	Os01g0640700	na	na	AT2G36330	no_seed	na	na	membrane associated DUF588 domain containing protein, putative, expressed	na	na	0.17	0.310962		0.138639	0.651078	14.4802	19.4793
Os.35811.1.S1_at	LOC_Os01g45370	red	na	na	na	Os01g0640800	na	na	AT1G60230	no_seed	na	na	radical SAM enzyme, putative, expressed	na	na	-0.44	0.000502	*	-0.438514	0.921739	98.7013	189.101
Os.30916.1.S1_at	LOC_Os01g45380	blue	na	na	na	Os01g0641000	na	na	na	no_seed	na	na	protein kinase domain containing protein, expressed	na	na	-0.47	0	*	-0.811394	0.856155	104.581	123.75
Os.5202.1.S1_at	LOC_Os01g45439	blue	na	na	na	Os01g0641700	na	na	na	no_seed	na	na	expressed protein	na	na	-0.41	0.000644	*	-0.47925	0.504852	10.6406	27.8597
OsAffx.9247.1.S1_at	LOC_Os01g45450	yellow	na	na	na	Os01g0641800	na	na	na	no_seed	na	na	AAA family ATPase, putative, expressed	na	na	0.12	0.046506		0.259877	0.690188	9.74946	19.0141
Os.10486.1.S1_at	LOC_Os01g45470	green	na	na	na	Os01g0642200	na	na	na	no_seed	na	na	expressed protein	na	na	-0.51	0.001056	*	-0.415755	0.67849	19.1317	42.914
OsAffx.23670.1.S1_x_at	LOC_Os01g45510	grey	na	na	na	Os01g0642600	na	na	na	no_seed	na	na	DUF617 domain containing protein, expressed	na	na	0.01	0.83253		0.0297085	0.677127	2.75669	4.05641
Os.7466.1.S1_at	LOC_Os01g45530	blue	na	na	na	Os01g0642900	na	na	AT3G18580	no_seed	na	na	single-stranded DNA-binding protein, putative, expressed	na	na	-0.72	3.2e-05	*	-0.51394	0.75651	74.1157	107.216
Os.1818.1.S1_at	LOC_Os01g45640	turquoise	na	na	up	Os01g0644000	na	na	na	no_seed	CBM22,GH10	Hydrolases	tat pathway signal sequence family protein, expressed	na	na	4.03	0	*	0.922356	0.93322	229.085	242.556
Os.37905.1.S1_at	LOC_Os01g45720	turquoise	na	na	na	Os01g0644900	na	na	na	no_seed	na	na	expressed protein	na	na	0.12	0.25804		0.156357	0.426048	5.40587	10.7218
Os.17226.1.S1_x_at	LOC_Os01g45750	purple	na	na	na	Os01g0645200	na	na	AT2G26900	no_seed	na	na	bile acid sodium symporter family protein, putative, expressed	na	na	-0.45	1.3e-05	*	-0.540719	0.694582	6.90397	39.3234
na	LOC_Os01g45790	grey	na	na	na	na	na	na	na	no_seed	na	na	hypothetical protein	na	na	na	na	na	0.00253288	0.0766212	0.0950838	0.217536
Os.33341.1.S1_at	LOC_Os01g45830	brown	na	na	na	Os01g0645900	na	na	AT1G80310	no_seed	na	na	sulfate transporter, putative, expressed	na	na	0.15	0.291066		0.146542	0.294685	1.52142	6.57221
Os.33110.1.S1_at	LOC_Os01g45900	turquoise	na	na	na	Os01g0647000	na	na	AT5G19970	no_seed	na	na	OsFBX20 - F-box domain containing protein, expressed	na	na	0.4	0.001391	*	0.425226	0.7126	49.1906	62.6018
Os.12625.5.S1_at	LOC_Os01g45910	green	na	na	na	Os01g0647100	na	na	na	no_seed	na	na	plastidic ATP/ADP-transporter, putative, expressed	na	na	-0.15	0.147088		-0.199704	0.642148	8.59779	12.2028
Os.12629.1.S1_at	LOC_Os01g45914	blue	na	na	na	Os01g0647200	na	na	na	no_seed	na	na	expressed protein	na	na	-1.13	0.004835	*	-0.388579	0.486467	10.5318	19.1576
Os.21836.1.S1_at	LOC_Os01g45960	brown	na	na	na	Os01g0647700	na	na	AT1G80280	no_seed	na	na	hydrolase, alpha/beta fold family domain containing protein, expressed	na	na	0.27	0.00117	*	0.452395	0.668278	15.7348	27.8963
Os.8626.2.S1_at	LOC_Os01g45970	salmon	na	na	na	Os01g0647800	na	na	na	no_seed	na	na	expressed protein	na	na	-0.21	0.084851		-0.235614	0.808315	10.9841	63.6399
Os.50245.1.S1_x_at	LOC_Os01g45990	green	na	na	na	Os01g0648000	na	na	AT2G26650	no_seed	na	na	potassium channel AKT1, putative, expressed	na	na	-0.27	0.046177	*	-0.277029	0.615934	11.6358	24.995
Os.48001.1.A1_at	LOC_Os01g46020	brown	na	na	na	Os01g0648500	na	na	na	no_seed	na	na	TATA-binding protein-associated factor TAFII55 family protein, putative, expressed	na	na	0.27	0.009479	*	0.360241	0.606222	7.93493	15.1491
Os.2030.1.S1_at	LOC_Os01g46040	red	na	na	na	Os01g0648700	na	na	na	no_seed	na	na	bromodomain domain containing protein, expressed	na	na	-0.18	0.07603		-0.230849	0.719101	18.7762	55.6692
Os.17964.1.S1_at	LOC_Os01g46060	red	na	na	na	Os01g0649000	na	na	na	no_seed	na	na	NUC189 domain containing protein, expressed	na	na	-0.09	0.410343		-0.106823	0.774013	35.1922	54.8643
Os.12729.1.S1_at	LOC_Os01g46070	brown	na	na	na	Os01g0649100	na	na	AT3G15020	no_seed	na	na	lactate/malate dehydrogenase, putative, expressed	na	na	0.22	0.006418		0.373098	0.597522	7.80111	15.8653
Os.54427.1.A1_at	LOC_Os01g46080	turquoise	na	na	na	Os01g0649200	na	na	na	no_seed	na	na	GDSL-like lipase/acylhydrolase, putative, expressed	na	na	1.26	0	*	0.734514	0.824486	145.791	201.001
Os.14232.1.S1_at	LOC_Os01g46120	blue	na	na	na	Os01g0649900	na	na	na	no_seed	na	na	GDSL-like lipase/acylhydrolase, putative, expressed	na	na	-0.16	0.298596		-0.148164	0.352281	2.99065	8.29593
Os.34087.1.S1_x_at	LOC_Os01g46130	turquoise	na	na	na	Os01g0650000	na	na	na	no_seed	na	na	expressed protein	na	na	0.04	0.673562		0.0601995	0.237741	1.69221	3.95747
Os.21387.2.S1_s_at	LOC_Os01g46169	turquoise	na	na	na	Os01g0650200	na	na	na	no_seed	na	na	GDSL-like lipase/acylhydrolase, putative, expressed	na	na	0.04	0.799662		0.0363241	0.310445	4.46818	15.0794
Os.33614.1.S1_at	LOC_Os01g46200	blue	na	na	na	Os01g0650700, Os01g0650800	na	na	na	no_seed	na	na	expressed protein	na	na	-0.27	0.056961		-0.255398	0.460199	6.90942	21.7552
OsAffx.9219.1.S1_at	LOC_Os01g46270	grey	na	na	na	Os01g0651500	na	na	na	no_seed	na	na	wax synthase isoform 3, putative, expressed	na	na	-0.15	0.004325		-0.375408	0.710998	4.33212	8.0342
OsAffx.9218.2.S1_at	LOC_Os01g46280	blue	na	na	na	na	na	na	na	no_seed	na	na	expressed protein	na	na	-0.2	0.000877		-0.428137	0.346637	3.96095	8.13541
Os.51595.1.S1_at	LOC_Os01g46370	turquoise	na	na	na	Os01g0652300	na	na	na	no_seed	na	na	lipase class 3 family protein, putative, expressed	na	na	1.26	0	*	0.654017	0.757247	80.3193	108.553
Os.4767.2.S1_x_at	LOC_Os01g46380	brown	na	na	na	Os01g0652600	na	na	na	no_seed	na	na	ketol-acid reductoisomerase, chloroplast precursor, putative, expressed	na	na	0.51	0.001428	*	0.428014	0.539295	10.0665	29.9374
Os.32478.1.S1_at	LOC_Os01g46400	magenta	2	cell wall metabolism	down	Os01g0652800	na	na	AT5G15900	seed	na	na	expressed protein	na	na	-0.47	0.000975	*	-0.46013	0.846152	15.5859	40.5093
Os.26703.1.S1_at	LOC_Os01g46500	turquoise	na	na	na	Os01g0653700	na	na	na	no_seed	na	na	OsFBX21 - F-box domain containing protein, expressed	na	na	0.41	0	*	0.726811	0.685756	43.2773	57.1199
Os.27843.1.S1_at	LOC_Os01g46510	yellow	na	na	na	Os01g0653800	na	na	AT5G24710	no_seed	na	na	peptidase S8 and S53, subtilisin, kexin, sedolisin, putative, expressed	na	na	0.08	0.452108		0.104308	0.337263	0.94844	4.10586
Os.38060.2.S1_x_at	LOC_Os01g46570	yellow	na	na	na	Os01g0654100	na	na	na	no_seed	na	na	CTP synthase, putative, expressed	na	na	0.16	0.330718		0.131245	0.53131	5.99234	17.1365
Os.26738.1.S1_at	LOC_Os01g46590	turquoise	na	na	na	Os01g0654200	na	na	AT4G20310	no_seed	na	na	expressed protein	na	na	0.53	1e-06	*	0.633096	0.818179	107.417	135.943
Os.12610.1.S1_at	LOC_Os01g46610	black	na	na	na	Os01g0654500	na	na	AT1G65930	no_seed	na	na	dehydrogenase, putative, expressed	na	na	-0.11	0.027354		-0.294102	0.70041	8.35473	16.0965
Os.25567.1.S1_at	LOC_Os01g46700	pink	na	na	na	Os01g0655250, Os01g0655300	na	na	na	no_seed	na	na	SET domain containing protein, expressed	SET	Other	-0.01	0.916835		-0.0148234	0.695732	7.96106	13.0597
Os.27759.1.S1_at	LOC_Os01g46720	green	na	na	na	Os01g0655500	na	na	AT5G53450	no_seed	na	na	expressed protein	na	na	-0.45	0.010294	*	-0.369165	0.737642	14.8892	19.7232
Os.19404.1.S1_at	LOC_Os01g46750	blue	na	na	na	Os01g0655800	na	na	AT4G23850	no_seed	na	na	AMP-binding enzyme, putative, expressed	na	na	-0.24	0.00013		-0.508092	0.495843	12.4068	35.6466
Os.5690.1.S1_at	LOC_Os01g46760	turquoise	na	na	na	Os01g0656200	na	na	na	no_seed	na	na	protein phosphatase 2C, putative, expressed	na	na	1.68	0	*	0.827377	0.74902	69.0415	74.9956
na	LOC_Os01g46790	grey	na	na	na	Os01g0656300	na	na	na	no_seed	na	na	expressed protein	na	na	na	na	na	-0.229742	0.61596	2.4181	5.16203
Os.32039.1.S1_at	LOC_Os01g46810	pink	na	na	na	Os01g0656600	na	na	na	no_seed	na	na	viral A-type inclusion protein repeat containing protein, expressed	na	na	-0.17	0.269553		-0.156614	0.74844	12.1057	27.8533
Os.38422.1.S1_at	LOC_Os01g46870	grey	na	na	na	Os01g0657400	na	na	na	no_seed	na	na	AP2 domain containing protein, expressed	AP2-EREBP	TF	0.1	0.166474		0.19782	0.510049	1.72881	4.83109
OsAffx.2262.1.S1_x_at	LOC_Os01g46926	green	4	ubiquitin-Protein metabolic process	down	Os01g0658400	na	na	na	seed	na	na	ubiquitin-conjugating enzyme, putative, expressed	na	na	-0.36	0.006362	*	-0.374744	0.823855	33.6653	55.1328
OsAffx.21436.1.S1_at	LOC_Os01g46940	yellow	na	na	na	Os01g0658600	na	na	na	no_seed	na	na	sphingolipid C4-hydroxylase SUR2, putative, expressed	na	na	-0.02	0.658881		-0.0599055	0.270787	0.653261	2.23624
Os.413.1.S1_at	LOC_Os01g46970	turquoise	na	na	na	Os01g0658900	na	na	na	no_seed	na	na	transcription factor, putative, expressed	bZIP	TF	2.62	0	*	0.907508	0.95674	261.082	277.896
Os.9499.1.S1_at	LOC_Os01g46980	yellow	na	na	na	Os01g0659200	na	na	AT1G64200	no_seed	na	na	vacuolar ATP synthase subunit E, putative, expressed	na	na	0.33	0.000456	*	0.482716	0.749006	34.3782	80.238
Os.171.1.S1_at	LOC_Os01g47070	black	na	na	na	Os01g0660200	na	na	na	no_seed	GH18	Hydrolases	glycosyl hydrolase, putative, expressed	na	na	0.39	0.347232		0.135352	0.791485	22.1025	50.5906
Os.36215.1.S1_at	LOC_Os01g47130	brown	na	na	na	Os01g0660700	na	na	na	no_seed	na	na	expressed protein	na	na	0.41	7e-06	*	0.550928	0.699682	14.506	24.4746
OsAffx.11498.1.S1_x_at	LOC_Os01g47180	grey	na	na	na	Os01g0660800	na	na	AT4G13870	no_seed	na	na	3-5 exonuclease domain-containing protein, putative, expressed	na	na	-0.03	0.609377		-0.0726166	0.359673	0.883637	2.66531
OsAffx.11499.1.S1_at	LOC_Os01g47190	turquoise	na	na	na	Os01g0660900	na	na	AT5G62840	no_seed	na	na	phosphoglycerate mutase, putative, expressed	na	na	0.71	1e-06	*	0.641037	0.549268	16.1059	19.5415
Os.27264.1.A1_at	LOC_Os01g47200	blue	na	na	na	Os01g0661000	na	na	na	no_seed	na	na	retrotransposon protein, putative, unclassified, expressed	na	na	-0.41	0.000359	*	-0.479006	0.663647	36.7769	60.8709
Os.41454.1.S1_s_at	LOC_Os01g47270	turquoise	na	na	na	na	na	na	na	no_seed	na	na	DUF1645 domain containing protein, putative, expressed	na	na	0.53	0.002743	*	0.395963	0.479843	15.256	20.843
Os.7971.2.S1_s_at	LOC_Os01g47330	red	na	na	na	Os01g0662300	na	na	na	no_seed	na	na	ribosomal protein L7/L12 C-terminal domain containing protein, expressed	na	na	-0.55	0.000196	*	-0.465396	0.87734	86.8508	227.684
Os.17910.1.S1_a_at	LOC_Os01g47340	turquoise	na	na	na	Os01g0662600	na	na	AT4G22220	no_seed	na	na	iron-sulfur cluster assembly enzyme ISCU, mitochondrial precursor, putative, expressed	na	na	0.11	0.046279		0.273301	0.552243	16.5354	25.9493
Os.19161.1.S1_at	LOC_Os01g47350	red	na	na	na	Os01g0662700	na	na	AT1G60550	no_seed	na	na	enoyl-CoA hydratase/isomerase family protein, putative, expressed	na	na	-0.11	0.461818		-0.10296	0.884194	68.5516	87.4674
OsAffx.11504.1.S1_at	LOC_Os01g47360	yellow	na	na	na	Os01g0662800	na	na	na	no_seed	na	na	GATA zinc finger domain containing protein, expressed	C2C2-GATA	TF	0.07	0.146867		0.19599	0.286086	0.31215	1.16811
Os.10006.1.S1_at	LOC_Os01g47400	green	na	na	na	Os01g0663300	na	na	AT5G66460	seed	GH5	Hydrolases	OsMan01 - Endo-Beta-Mannanase, expressed	na	na	-1.06	0	*	-0.69214	0.797233	27.9534	50.1188
Os.50635.1.S1_at	LOC_Os01g47410	green	na	na	na	Os01g0663400	na	na	na	no_seed	na	na	aspartic proteinase oryzasin-1 precursor, putative, expressed	na	na	-0.23	0.132188		-0.211383	0.621001	8.17249	15.552
Os.17029.1.S1_at	LOC_Os01g47420	blue	na	na	na	Os01g0663500	na	na	AT1G29810	no_seed	na	na	pterin-4-alpha-carbinolamine dehydratase, putative, expressed	na	na	-0.49	0.000225	*	-0.478476	0.659446	31.2947	51.0489
Os.41793.1.S1_at	LOC_Os01g47450	blue	na	na	na	Os01g0664000	na	na	AT5G46390	no_seed	na	na	OsCttP1 - Putative C-terminal processing peptidase homologue, expressed	na	na	-0.8	0	*	-0.642603	0.806042	83.0892	104.946
Os.27161.1.S1_at	LOC_Os01g47460	turquoise	na	na	na	Os01g0664100	na	na	AT1G29820	no_seed	na	na	expressed protein	na	na	0.67	0	*	0.746227	0.719284	52.4569	65.5555
Os.33575.1.S1_at	LOC_Os01g47470	magenta	na	na	na	Os01g0664200	na	na	na	no_seed	na	na	serine/threonine-protein kinase, putative, expressed	na	na	-0.65	6.6e-05	*	-0.518882	0.733895	11.5831	47.1809
Os.41790.1.S1_x_at	LOC_Os01g47490	turquoise	na	na	na	Os01g0664500	na	na	na	no_seed	na	na	Lg106, putative, expressed	na	na	1	0	*	0.737794	0.86706	142.009	157.47
na	LOC_Os01g47500	grey	na	na	na	Os01g0664851	na	na	na	no_seed	na	na	expressed protein	na	na	na	na	na	0.103934	0.572791	1.56278	2.74231
Os.4879.1.S1_a_at	LOC_Os01g47550	turquoise	na	na	na	Os01g0665400	na	na	AT1G17160	no_seed	na	na	kinase, pfkB family, putative, expressed	na	na	0.1	0.31653		0.143093	0.243496	1.46994	5.3901
Os.28828.1.S2_at	LOC_Os01g47560	yellow	na	na	na	Os01g0665500, Os01g0665750	na	na	AT1G29860	no_seed	na	na	WRKY16, expressed	WRKY	TF	0.25	0.046037		0.265242	0.624374	10.4987	30.3841
OsAffx.11507.1.S1_at	LOC_Os01g47570	blue	na	na	na	Os01g0665900	na	na	na	no_seed	na	na	expressed protein	na	na	-0.5	0.002847	*	-0.430993	0.408015	3.90566	7.34942
Os.52073.1.S1_at	LOC_Os01g47600	brown	1	ABA	up	Os01g0666200	na	na	AT2G34450	no_seed	na	na	HMG1/2, putative, expressed	HMG	Other	0.3	0.019663	*	0.332261	0.812709	36.7361	52.0893
OsAffx.11508.1.S1_at	LOC_Os01g47610	turquoise	na	na	na	Os01g0666400	na	na	na	no_seed	na	na	lipase class 3 family protein, putative, expressed	na	na	0.23	0.000101		0.474165	0.521559	8.31672	9.62221
Os.32834.1.S1_at	LOC_Os01g47620	turquoise	na	na	na	Os01g0666500	na	na	AT4G18260	no_seed	na	na	expressed protein	na	na	0.58	0	*	0.624305	0.810718	77.3496	89.1391
Os.19141.1.S1_at	LOC_Os01g47630	green	na	na	na	Os01g0666600	na	na	AT2G42975	no_seed	na	na	expressed protein	na	na	-0.03	0.893696		-0.018993	0.447131	5.40414	16.1769
Os.45930.1.A1_at	LOC_Os01g47650	turquoise	na	na	na	Os01g0666800	na	na	AT2G38020	no_seed	na	na	vacuolar protein sorting-associated protein 16, putative, expressed	na	na	0.35	3e-06	*	0.569244	0.709152	44.1521	69.2305
Os.9361.1.S1_s_at	LOC_Os01g47660	red	na	na	na	Os01g0666900	na	na	na	no_seed	na	na	60S ribosomal protein L18a, putative, expressed	na	na	-0.08	0.477346		-0.0970453	0.633246	11.1202	27.2944
OsAffx.11509.1.S1_at	LOC_Os01g47680	turquoise	na	na	na	Os01g0667100	na	na	na	no_seed	na	na	60S ribosomal protein L18a-1, putative, expressed	na	na	0.19	0.006546		0.371272	0.446355	6.24077	11.2135
Os.8765.1.S1_a_at	LOC_Os01g47690	turquoise	na	na	up	Os01g0667200	na	na	AT1G53580	no_seed	na	na	metallo-beta-lactamase family protein, putative, expressed	na	na	1.53	0	*	0.87321	0.935516	222.614	245.565
Os.41776.1.S1_at	LOC_Os01g47730	black	na	na	na	Os01g0667600	na	na	na	no_seed	na	na	ras-related protein, putative, expressed	na	na	-0.24	0.075402		-0.247171	0.761017	13.8271	21.3054
Os.12075.1.S1_a_at	LOC_Os01g47740	turquoise	na	na	na	Os01g0667700	na	na	na	no_seed	na	na	zinc finger, C3HC4 type domain containing protein, expressed	na	na	0.46	0.000964	*	0.432695	0.620664	23.7793	34.3003
Os.11657.1.S1_at	LOC_Os01g47760	turquoise	na	na	na	Os01g0667900	na	na	AT1G28480	no_seed	na	na	OsGrx_I1 - glutaredoxin subgroup III, expressed	na	na	0.51	0.007524	*	0.370762	0.634817	21.9495	26.7447
Os.10221.1.S1_at	LOC_Os01g47770	turquoise	na	na	na	Os01g0668000	na	na	AT5G58740	no_seed	na	na	CS domain containing protein, putative, expressed	na	na	0.36	0	*	0.677908	0.860155	119.498	133.957
Os.5908.1.S1_at	LOC_Os01g47780	magenta	na	na	na	Os01g0668100	na	na	na	no_seed	na	na	fasciclin domain containing protein, expressed	na	na	-0.22	0.434732		-0.110487	0.596542	6.11812	26.6265
Os.32955.2.S1_x_at	LOC_Os01g47800	salmon	na	na	na	Os01g0668300	na	na	AT3G15120	no_seed	na	na	AAA-type ATPase family protein, putative, expressed	na	na	-0.09	0.263773		-0.150264	0.596737	1.81046	15.6303
Os.54041.1.S1_at	LOC_Os01g48000	yellow	na	na	na	Os01g0670100	na	na	na	no_seed	na	na	S-locus-like receptor protein kinase, putative, expressed	na	na	0.03	0.898633		0.0173637	0.711916	27.7964	53.9933
Os.6367.1.S1_at	LOC_Os01g48060	brown	na	na	na	Os01g0670800	['Resistance or Tolerance']	['Panicle flower']	AT2G33860	no_seed	na	na	auxin response factor, putative, expressed	ARF	TF	0.41	0.000539	*	0.455162	0.742225	28.9487	46.965
OsAffx.23706.1.S1_at	LOC_Os01g48120	grey	na	na	na	na	na	na	na	no_seed	na	na	expressed protein	na	na	-0.11	0.54388		-0.084376	0.316866	1.39795	6.68371
Os.9851.1.S1_at	LOC_Os01g48130	green	na	na	na	Os01g0672100	na	na	AT4G28500	no_seed	na	na	no apical meristem protein, putative, expressed	NAC	TF	-0.23	0.093453		-0.230511	0.459002	1.82035	4.47873
Os.15936.1.S1_at	LOC_Os01g48180	turquoise	na	na	na	Os01g0672300	na	na	na	no_seed	na	na	DDT domain containing protein, putative, expressed	DDT	Other	0.09	0.236215		0.163885	0.264777	2.02056	5.27619
Os.26492.1.S1_at	LOC_Os01g48200	blue	na	na	na	Os01g0672500	na	na	na	no_seed	na	na	callose synthase, putative, expressed	na	na	-0.48	0	*	-0.645675	0.562928	14.7256	28.1205
Os.32281.2.S1_x_at	LOC_Os01g48210	brown	na	na	na	Os01g0672700	na	na	AT5G53770	no_seed	na	na	PAP/25A associated domain containing protein, putative, expressed	na	na	0.14	0.03328		0.295514	0.684718	15.5012	22.3808
Os.6738.1.S1_at	LOC_Os01g48220	green	na	na	na	Os01g0672800	na	na	na	no_seed	na	na	protein of unknown function DUF1421 domain containing protein, expressed	na	na	-0.26	0.001027		-0.408773	0.673741	10.6504	18.7794
OsAffx.23709.1.S1_at	LOC_Os01g48230	turquoise	na	na	na	Os01g0673100	na	na	na	no_seed	na	na	hypothetical protein	na	na	0.09	0.024061		0.297924	0.373203	1.91502	2.80943
Os.41746.1.S1_at	LOC_Os01g48250	turquoise	na	na	na	Os01g0673300	na	na	na	no_seed	na	na	OsFBDUF5 - F-box and DUF domain containing protein, expressed	na	na	0.78	0	*	0.871841	0.828814	133.276	144.162
na	LOC_Os01g48260	grey	na	na	na	Os01g0673400	na	na	na	no_seed	na	na	expressed protein	na	na	na	na	na	-0.29471	0.631682	3.07841	5.05559
Os.11627.1.S1_at	LOC_Os01g48270	blue	na	na	na	Os01g0673500	na	na	AT2G34560	no_seed	na	na	AAA-type ATPase family protein, putative, expressed	na	na	-0.28	0.000249	*	-0.462576	0.604806	17.2216	30.9844
Os.14354.1.S1_at	LOC_Os01g48280	pink	na	na	na	Os01g0673600	na	na	AT1G78870	no_seed	na	na	ubiquitin-conjugating enzyme, putative, expressed	na	na	-0.08	0.1063		-0.219587	0.648997	6.94027	18.7928
na	LOC_Os01g48300	grey	na	na	na	Os01g0673800	na	na	AT2G31040	no_seed	na	na	ATP synthase protein I related, putative, expressed	na	na	na	na	na	-0.391627	-0.0280962	0.389096	3.62676
Os.6377.1.S1_at	LOC_Os01g48320	turquoise	na	na	na	Os01g0674000	na	na	na	no_seed	na	na	transcription factor like protein, putative, expressed	Trihelix	TF	0.38	0	*	0.677814	0.764243	59.1576	68.0473
Os.15379.1.S1_a_at	LOC_Os01g48330	black	na	na	na	Os01g0674100	na	na	AT3G58640	no_seed	na	na	protein kinase domain containing protein, expressed	na	na	-0.15	0.131286		-0.20072	0.382128	1.72924	7.25173
Os.22785.1.S1_a_at	LOC_Os01g48370	turquoise	na	na	na	Os01g0674500	na	na	na	no_seed	na	na	OsFBT1 - F-box and tubby domain containing protein, expressed	TUB	TF	0.05	0.39687		0.113697	0.371083	4.78925	7.46044
Os.17708.1.S1_at	LOC_Os01g48380	red	na	na	na	Os01g0674700	na	na	AT1G30610	no_seed	na	na	PPR repeat domain containing protein, putative, expressed	na	na	-0.36	0.016658	*	-0.314318	0.796486	38.3723	73.5531
Os.26447.1.A1_at	LOC_Os01g48390	green	na	na	na	Os01g0674800	na	na	na	seed	na	na	expressed protein	na	na	-1.18	0	*	-0.794521	0.808679	37.4898	88.2885
OsAffx.11517.1.S1_at	LOC_Os01g48400	grey	na	na	na	Os01g0674900	na	na	na	no_seed	na	na	hypothetical protein	na	na	-0.02	0.656036		-0.0630207	0.395356	0.597199	1.33667
Os.39012.1.S1_at	LOC_Os01g48420	grey	na	na	na	Os01g0675100	na	na	AT1G65970	no_seed	na	na	peroxiredoxin, putative, expressed	na	na	-0.17	0.038432		-0.278206	0.635896	2.99306	5.03921
OsAffx.21508.1.S1_x_at	LOC_Os01g48430	grey	na	na	na	Os01g0675400	na	na	na	no_seed	na	na	expressed protein	na	na	0	0.955371		0.00797848	0.456396	0.7044	1.49976
Os.9356.1.S1_at	LOC_Os01g48444	blue	8	Auxin	down	Os01g0675700	na	na	na	seed	na	na	OsIAA5 - Auxin-responsive Aux/IAA gene family member, expressed	AUX/IAA	Other	-0.65	0	*	-0.838777	0.906688	171.706	214.569
Os.32252.1.S1_at	LOC_Os01g48446	yellow	na	na	na	Os01g0675800	na	na	na	no_seed	na	na	no apical meristem protein, putative, expressed	NAC	TF	0.93	1.7e-05	*	0.528869	0.894318	69.1005	114.19
Os.6981.1.S1_at	LOC_Os01g48500	red	na	na	na	Os01g0676200	na	na	AT1G51100	no_seed	na	na	expressed protein	na	na	-0.22	0.152677		-0.196001	0.883648	73.0311	108.722
Os.33639.1.S1_at	LOC_Os01g48640	blue	na	na	na	Os01g0678100	na	na	na	no_seed	na	na	expressed protein	na	na	-1.01	0	*	-0.656674	0.721974	49.2369	75.2907
Os.27644.1.S1_at	LOC_Os01g48680	brown	na	na	na	Os01g0678500	['Morphological trait', 'Resistance or Tolerance']	['Dwarf', 'Other soil stress tolerance']	AT4G03560	no_seed	na	na	two pore calcium channel protein 1, putative, expressed	na	na	0.06	0.674196		0.0558369	0.77308	26.6231	44.5592
Os.4701.1.S1_at	LOC_Os01g48690	red	na	na	na	Os01g0678600	['Physiological trait']	['Source activity']	AT3G15190	no_seed	na	na	ribosomal protein rpS20, putative, expressed	na	na	-0.68	5.1e-05	*	-0.504442	0.891344	93.2461	224.504
OsAffx.23718.1.S1_x_at	LOC_Os01g48750	turquoise	na	na	na	Os01g0679550	na	na	na	no_seed	na	na	aspartic proteinase nepenthesin-2 precursor, putative, expressed	na	na	0.14	0.055654		0.250306	0.513201	9.41213	17.1239
Os.4649.1.S1_at	LOC_Os01g48760	green	na	na	na	Os01g0679600	na	na	AT1G79260	no_seed	na	na	THAP domain-containing protein 4, putative, expressed	na	na	-0.19	0.045603		-0.267846	0.500383	6.17921	21.1243
Os.6731.1.S1_at	LOC_Os01g48770	GY	na	na	na	Os01g0679700	na	na	na	no_seed	na	na	60S ribosomal protein L37a, putative, expressed	na	na	-0.19	0.019704		-0.305026	0.777469	22.2717	107.167
na	LOC_Os01g48780	grey	na	na	na	na	na	na	na	no_seed	na	na	expressed protein	na	na	na	na	na	0.0670637	0.495891	0.927623	1.84549
Os.9641.1.S1_x_at	LOC_Os01g48790	yellow	na	na	na	Os01g0679900	na	na	AT1G79270	no_seed	na	na	YT521-B-like family domain containing protein, expressed	na	na	0.27	0.036445	*	0.285762	0.801579	33.3729	67.1625
Os.38817.2.S1_x_at	LOC_Os01g48810	turquoise	na	na	na	Os01g0680400	na	na	AT4G20280	no_seed	na	na	transcription initiation factor TFIID subunit 11, putative, expressed	na	na	0.83	0	*	0.71985	0.796241	81.1193	85.4324
Os.21192.2.S1_at	LOC_Os01g48820	blue	na	na	na	Os01g0680600	na	na	AT2G33250	no_seed	na	na	expressed protein	na	na	-0.68	5e-06	*	-0.558654	0.776649	83.725	158.942
Os.31693.4.S1_x_at	LOC_Os01g48830	turquoise	na	na	na	Os01g0680700	na	na	AT4G20300	no_seed	na	na	expressed protein	na	na	0.49	1.6e-05	*	0.528111	0.712664	44.3888	56.7801
Os.34998.1.S1_x_at	LOC_Os01g48850	salmon	na	na	na	Os01g0680900	na	na	AT3G61750	no_seed	na	na	auxin-responsive protein, putative, expressed	na	na	-0.3	0.003944	*	-0.377848	0.809891	9.42717	53.4808
Os.27632.1.S1_at	LOC_Os01g48874	blue	na	na	na	Os01g0681000	na	na	na	seed	na	na	wax synthase, putative, expressed	na	na	-1.61	0	*	-0.796229	0.865505	126.903	149.882
Os.22710.1.S1_a_at	LOC_Os01g48910	yellow	na	na	na	Os01g0681150, Os01g0681200	na	na	na	no_seed	na	na	AMP-binding enzyme, putative, expressed	na	na	0.71	0.000149	*	0.486651	0.760054	27.3662	66.7127
Os.24872.1.S1_at	LOC_Os01g48920	GY	na	na	na	Os01g0681400	na	na	na	no_seed	na	na	beclin-1, putative, expressed	na	na	-0.17	0.133884		-0.194776	0.728222	7.04656	39.5649
Os.10135.1.S1_at	LOC_Os01g48930	turquoise	na	na	na	Os01g0681600	na	na	AT4G01000	no_seed	na	na	splicing factor-related, putative, expressed	na	na	0.54	0.001347	*	0.464469	0.64437	50.5567	82.9629
Os.35583.1.S1_at	LOC_Os01g48950	blue	na	na	na	Os01g0681800	na	na	na	no_seed	na	na	expressed protein	na	na	-0.79	9e-05	*	-0.525427	0.534262	11.5572	23.1966
Os.38379.1.S1_at	LOC_Os01g50770	turquoise	na	na	na	Os01g0703600	['Resistance or Tolerance', 'Morphological trait', 'Physiological trait']	['Bacterial blight resistance', 'Culm leaf', 'Source activity']	AT1G60780	no_seed	na	na	adaptor complexes medium subunit family domain containing protein, expressed	na	na	0.29	0.000402	*	0.470755	0.625648	27.9538	44.4882
Os.17811.1.S1_at	LOC_Os01g48980	brown	na	na	na	Os01g0682200	na	na	AT5G19130	no_seed	na	na	GPI transamidase component family protein, putative, expressed	na	na	0.24	0.00493		0.374576	0.833661	38.5737	52.0411
Os.7712.1.S1_a_at	LOC_Os01g48990	green	na	na	na	Os01g0682500	na	na	AT1G80380	no_seed	na	na	uncharacterized kinase mug58, putative, expressed	na	na	-0.37	0	*	-0.673249	0.735594	16.9941	36.223
Os.26940.1.S1_at	LOC_Os01g49000	brown	na	na	na	Os01g0683100	['Morphological trait']	['Dwarf']	AT1G80350	no_seed	na	na	katanin p60 ATPase-containing subunit, putative, expressed	na	na	0.03	0.764506		0.0437235	0.566451	6.39962	15.1853
Os.32753.1.S1_at	LOC_Os01g49030	turquoise	na	na	na	Os01g0683700	na	na	na	no_seed	na	na	expressed protein	na	na	0.38	0	*	0.655915	0.656621	29.4044	34.5838
Os.6811.1.S1_at	LOC_Os01g49060	brown	na	na	na	Os01g0684200	na	na	AT1G10095	no_seed	na	na	prenyltransferase, putative, expressed	na	na	0.2	0.066205		0.258924	0.797052	33.8088	45.9332
Os.53602.1.S1_at	LOC_Os01g49110	brown	na	na	na	Os01g0684800	na	na	na	no_seed	na	na	prenyltransferase, putative, expressed	na	na	-0.03	0.891101		-0.0185358	0.619184	14.3825	30.4364
Os.4901.1.S1_at	LOC_Os01g49160	turquoise	na	na	na	Os01g0685400	na	na	na	no_seed	na	na	MYB family transcription factor, putative, expressed	MYB	TF	0.47	0.000758	*	0.442671	0.634462	25.3141	34.8529
OsAffx.21494.1.S1_x_at	LOC_Os01g49180	brown	na	na	na	Os01g0685500	na	na	AT1G66730	no_seed	na	na	ATP dependent DNA ligase family protein, putative, expressed	na	na	-0.01	0.921448		-0.0133958	0.64641	14.6494	34.0566
Os.10496.2.S1_x_at	LOC_Os01g49190	green	na	na	na	Os01g0685800	na	na	AT5G08680	no_seed	na	na	ATP synthase, putative, expressed	na	na	-0.16	0.104676		-0.230713	0.562827	8.44907	19.5843
Os.36960.1.S1_at	LOC_Os01g49230	blue	na	na	na	Os01g0686200	na	na	na	no_seed	GT1	Transferases	limonoid UDP-glucosyltransferase, putative, expressed	na	na	-0.52	0.007027	*	-0.362091	0.525342	11.2697	23.2958
Os.37407.1.S1_at	LOC_Os01g49250	pink	na	na	na	Os01g0686400	na	na	na	no_seed	na	na	methyltransferase, putative, expressed	na	na	0.09	0.304575		0.143598	0.793143	14.6649	35.296
Os.4684.1.S1_at	LOC_Os01g49290	blue	na	na	na	Os01g0686800	['Resistance or Tolerance', 'Physiological trait']	['Blast resistance', 'Seed']	na	no_seed	na	na	WD repeat-containing protein, putative, expressed	na	na	-0.32	0.000937	*	-0.433209	0.682196	47.8539	94.2326
Os.14151.1.S1_at	LOC_Os01g49310	blue	na	na	na	Os01g0687300	na	na	AT4G34550	no_seed	na	na	expressed protein	na	na	-0.47	0.025262	*	-0.299693	0.551709	17.6065	45.97
Os.17479.1.S1_at	LOC_Os01g49320	green	na	na	na	Os01g0687400	na	na	na	no_seed	GH18	Hydrolases	glycosyl hydrolase, putative, expressed	na	na	-0.92	0.001434	*	-0.44973	0.792829	23.9782	31.2442
Os.35041.1.S1_at	LOC_Os01g49330	blue	na	na	na	Os01g0687500	na	na	AT1G66520	no_seed	na	na	formyl transferase, putative, expressed	na	na	-0.92	6e-06	*	-0.574252	0.789682	88.5937	146.411
Os.54637.1.S1_at	LOC_Os01g49340	brown	na	na	na	Os01g0687600	na	na	AT3G48120	no_seed	na	na	arginine/serine-rich coiled-coil protein 1, putative, expressed	na	na	0.38	0.000267	*	0.496903	0.861438	51.6065	72.4666
Os.33804.2.S1_x_at	LOC_Os01g49350	tan	na	na	na	Os01g0687700	na	na	AT1G25420	no_seed	na	na	DUF292 domain containing protein, expressed	na	na	0.09	0.460701		0.102064	0.82099	10.1761	24.1251
Os.28686.1.S1_at	LOC_Os01g49440	blue	na	na	na	Os01g0689000	na	na	AT1G25370	no_seed	na	na	expressed protein	na	na	-0.27	0.004925	*	-0.383606	0.413544	4.39203	10.4052
Os.27942.1.A1_at	LOC_Os01g49470	green	na	na	na	Os01g0689451	['Resistance or Tolerance']	['Other soil stress tolerance']	AT3G18290	no_seed	na	na	E3 ubiquitin ligase, putative, expressed	na	na	-0.22	0.059868		-0.270924	0.483768	3.25283	6.82404
Os.15758.1.S1_a_at	LOC_Os01g49510	brown	na	na	na	Os01g0689800, Os01g0689975	na	na	AT5G38220	no_seed	na	na	OsPOP3 - Putative Prolyl Oligopeptidase homologue, expressed	na	na	0	0.959018		0.00687674	0.48408	3.85089	12.6872
Os.9943.5.S1_x_at	LOC_Os01g49529	green	3	Signalling and post-translational modifications	down	Os01g0689900	na	na	AT1G18390	seed	na	na	OsWAK10d - OsWAK receptor-like cytoplasmic kinase OsWAK-RLCK, expressed	na	na	-0.53	0.002148	*	-0.428477	0.848212	35.9264	46.7906
Os.7027.1.S1_a_at	LOC_Os01g49670	brown	na	na	na	Os01g0691500	na	na	AT2G01220	no_seed	na	na	cytidylyltransferase domain containing protein, expressed	na	na	0.19	0.264347		0.15565	0.389875	3.47681	9.17204
Os.18690.1.S1_at	LOC_Os01g49690	pink	na	na	na	Os01g0691700	na	na	AT1G50370	no_seed	na	na	Ser/Thr protein phosphatase family protein, putative, expressed	na	na	0.08	0.214368		0.17009	0.728807	8.15722	18.3411
Os.38022.2.S1_x_at	LOC_Os01g49710	turquoise	na	na	up	Os01g0692000	na	na	na	no_seed	na	na	glutathione S-transferase, putative, expressed	na	na	1.42	0	*	0.801557	0.860897	186.796	215.265
OsAffx.11535.1.S1_at	LOC_Os01g49720	turquoise	na	na	up	Os01g0692100	na	na	na	no_seed	na	na	glutathione S-transferase, putative, expressed	na	na	2.95	0	*	0.939191	0.942958	268.313	283.75
Os.28814.1.S1_at	LOC_Os01g49740	blue	1	photosynthesis	down	Os01g0692300	na	na	AT1G66840	seed	na	na	expressed protein	na	na	-1.06	0	*	-0.68403	0.916658	185.382	247.146
Os.33553.1.S1_at	LOC_Os01g49760	pink	na	na	na	Os01g0692600	na	na	AT1G15060	no_seed	na	na	expressed protein	na	na	0.09	0.211374		0.170997	0.756588	9.85523	18.588
na	LOC_Os01g49790	grey	na	na	na	na	na	na	na	no_seed	na	na	expressed protein	na	na	na	na	na	-0.278128	0.382347	0.471779	1.22781
Os.8019.1.S1_at	LOC_Os01g49830	tan	na	na	na	Os01g0693400	na	na	AT1G13260	no_seed	na	na	B3 DNA binding domain containing protein, expressed	AP2-EREBP	TF	0.14	0.406701		0.118145	0.810197	9.49627	21.8191
Os.27749.1.S1_at	LOC_Os01g49890	red	na	na	na	Os01g0693800	na	na	na	no_seed	na	na	threonine synthase, chloroplast precursor, putative, expressed	na	na	-0.35	0.001736	*	-0.416158	0.648302	14.8113	43.8524
Os.33607.1.S1_at	LOC_Os01g49900	blue	na	na	down	Os01g0693900	na	na	AT1G18440	seed	na	na	peptidyl-tRNA hydrolase, mitochondrial precursor protein, putative, expressed	na	na	-1.4	0	*	-0.854485	0.957931	238.865	274.417
Os.36033.1.S1_at	LOC_Os01g49910	blue	na	na	na	Os01g0694000	na	na	na	no_seed	na	na	expressed protein	na	na	-0.58	1e-06	*	-0.626871	0.612911	23.471	38.5135
Os.18107.1.A1_at	LOC_Os01g49930	yellow	na	na	na	Os01g0694200	na	na	na	no_seed	na	na	expressed protein	na	na	0.33	0.000786	*	0.464039	0.682088	11.0531	21.2393
Os.36273.2.S1_x_at	LOC_Os01g49940	yellow	na	na	na	Os01g0694300, Os01g0694400	na	na	AT1G27595	no_seed	na	na	ESP4, putative, expressed	na	na	0.27	0.015501	*	0.334828	0.603235	8.03788	18.7098
Os.56113.1.S1_at	LOC_Os01g50000	grey	na	na	na	Os01g0694800	na	na	na	no_seed	na	na	expressed protein	na	na	-0.16	0.031374		-0.306115	0.622168	2.02443	4.80095
na	LOC_Os01g50010	grey	na	na	na	Os01g0694900	na	na	na	no_seed	na	na	clathrin assembly protein, putative, expressed	na	na	na	na	na	0.123871	-0.0736762	0.332026	5.00202
Os.27943.1.S1_a_at	LOC_Os01g50030	yellow	na	na	na	Os01g0695100	na	na	AT3G18000	no_seed	na	na	CPuORF25 - conserved peptide uORF-containing transcript, expressed	na	na	0.81	0.000441	*	0.469623	0.565081	8.41348	23.0169
Os.33696.1.S1_at	LOC_Os01g50050	yellow	na	na	na	Os01g0695300	na	na	na	no_seed	na	na	polyprenyl synthetase, putative, expressed	na	na	0.92	3e-06	*	0.587598	0.68864	19.1517	40.3743
Os.9066.1.S1_s_at	LOC_Os01g50160	yellow	na	na	na	Os01g0696600	na	na	na	no_seed	na	na	MDR-like ABC transporter, putative, expressed	na	na	0.01	0.939953		0.00993703	0.75306	27.5365	63.1148
Os.50995.1.S1_at	LOC_Os01g50170	green	na	na	down	Os01g0696800	na	na	na	seed	na	na	eukaryotic aspartyl protease domain containing protein, expressed	na	na	-0.87	3.1e-05	*	-0.570089	0.899403	44.6608	56.8476
Os.5862.1.S1_at	LOC_Os01g50200	blue	na	na	na	Os01g0697100	na	na	AT3G16520	no_seed	GT1	Transferases	UDP-glucoronosyl and UDP-glucosyl transferase domain containing protein, expressed	na	na	-0.55	0.001373	*	-0.432148	0.55681	12.8045	24.994
na	LOC_Os01g50259	grey	na	na	na	Os01g0697400	na	na	na	no_seed	na	na	expressed protein	na	na	na	na	na	-0.204234	0.611205	2.73411	4.39544
Os.37916.1.S1_at	LOC_Os01g50310	turquoise	na	na	na	Os01g0698000	na	na	na	no_seed	na	na	VIP1 protein, putative, expressed	na	na	0.36	2.4e-05	*	0.586786	0.532254	13.9007	18.4778
Os.17836.1.S1_at	LOC_Os01g50320	turquoise	na	na	na	Os01g0698100	na	na	AT5G55100	no_seed	na	na	surp module family protein, putative, expressed	na	na	0.53	0	*	0.726052	0.829338	100.322	133.599
Os.18108.1.S1_at	LOC_Os01g50340	turquoise	na	na	na	Os01g0698300	na	na	na	no_seed	na	na	transposon protein, putative, unclassified, expressed	na	na	0.04	0.562018		0.0822009	0.304088	3.69239	11.6126
Os.11717.1.S1_a_at	LOC_Os01g50450	turquoise	na	na	na	Os01g0700000	na	na	AT1G29530	no_seed	na	na	expressed protein	na	na	1.56	0	*	0.734258	0.83995	118.551	128.502
Os.15428.1.S1_at	LOC_Os01g50622	blue	na	na	na	Os01g0702000	na	na	na	no_seed	na	na	DNA-binding protein DSP1, putative, expressed	na	na	-0.98	0.000159	*	-0.46815	0.644714	31.381	64.9633
Os.39477.1.S1_x_at	LOC_Os01g50690	brown	na	na	na	Os01g0702400	na	na	AT3G49400	no_seed	na	na	WD domain, G-beta repeat domain containing protein, expressed	na	na	0.3	0.000235	*	0.467981	0.579504	8.09635	15.7038
Os.33605.2.S1_x_at	LOC_Os01g50750	magenta	na	na	na	Os01g0703300	na	na	AT4G26580	no_seed	na	na	zinc finger, C3HC4 type domain containing protein, expressed	na	na	-0.16	0.202486		-0.179843	0.662346	6.99893	15.5826
Os.12161.1.S1_at	LOC_Os01g50760	salmon	na	na	na	Os01g0703400	na	na	AT5G47770	no_seed	na	na	polyprenyl synthetase, putative, expressed	na	na	-0.02	0.885311		-0.0206604	0.48544	0.888574	6.21177
Os.11798.1.S1_at	LOC_Os07g40290	turquoise	na	na	na	Os07g0592600	['Resistance or Tolerance']	['Bacterial blight resistance']	AT4G37390	no_seed	na	na	OsGH3.8 - Probable indole-3-acetic acid-amido synthetase, expressed	na	na	1.08	1e-06	*	0.596601	0.615924	39.3173	59.7482
OsAffx.23740.1.S1_at	LOC_Os01g50830	red	na	na	na	Os01g0704200	na	na	AT5G63040	no_seed	na	na	expressed protein	na	na	-0.23	0.008435		-0.327247	0.70653	18.7315	69.9479
Os.27607.1.A1_at	LOC_Os01g50860	GY	na	na	na	Os01g0704700	na	na	AT4G35440	no_seed	na	na	chloride transporter, chloride channel family, putative, expressed	na	na	-0.05	0.65828		-0.0610306	0.693683	4.7722	17.1104
Os.7502.1.S1_at	LOC_Os01g50930	red	na	na	na	Os01g0705300	na	na	AT5G24314	no_seed	na	na	expressed protein	na	na	-0.18	0.300096		-0.144234	0.854936	61.2095	85.5822
Os.10472.1.S1_at	LOC_Os01g50934	purple	1	photosynthesis	down	Os01g0705500	na	na	na	seed	na	na	fiber protein Fb11, putative, expressed	na	na	-0.33	0.000719	*	-0.422083	0.834895	14.955	77.8785
Os.32485.1.S1_at	LOC_Os01g50960	turquoise	na	na	na	Os01g0706000	na	na	AT4G10920	no_seed	na	na	RNA polymerase II transcriptional coactivator KELP, putative, expressed	Coactivator p15	Other	0.32	0	*	0.680486	0.633731	26.9188	36.4982
Os.9113.3.S1_x_at	LOC_Os01g51010	black	na	na	na	Os01g0706400	na	na	AT2G19710	no_seed	na	na	DUF292 domain containing protein, expressed	na	na	0.01	0.884925		0.020583	0.754824	14.0118	25.5614
Os.40148.1.S1_at	LOC_Os01g51020	blue	na	na	na	Os01g0706500	na	na	AT2G19730	no_seed	na	na	60S ribosomal protein L28-1, putative, expressed	na	na	-0.41	0.005227	*	-0.388731	0.381604	7.67229	12.6109
OsAffx.21558.1.S1_at	LOC_Os01g51050	turquoise	na	na	na	Os01g0706800	na	na	na	no_seed	na	na	jacalin-like lectin domain containing protein, expressed	na	na	0.12	0.071821		0.245514	0.400628	3.26066	5.5207
na	LOC_Os01g51060	grey	na	na	na	Os01g0706900	na	na	na	no_seed	na	na	hydrolase, putative, expressed	na	na	na	na	na	-0.198727	-0.115981	0.0561718	0.828453
na	LOC_Os01g51140	grey	na	na	na	Os01g0707500	na	na	AT3G21330	no_seed	na	na	helix-loop-helix DNA-binding domain containing protein, expressed	bHLH	TF	na	na	na	-0.135387	0.102569	0.106543	0.762473
Os.15143.1.S1_at	LOC_Os01g51170	purple	na	na	na	Os01g0708100	na	na	AT5G57020	no_seed	na	na	glycylpeptide N-tetradecanoyltransferase 1, putative, expressed	na	na	-0.31	3.6e-05	*	-0.549658	0.759113	12.9907	49.6503
Os.20628.1.S1_at	LOC_Os01g51190	pink	na	na	na	Os01g0708300	na	na	AT5G11960	no_seed	na	na	expressed protein	na	na	0.21	0.010189		0.334882	0.644434	6.47132	22.5704
Os.11642.1.S1_at	LOC_Os01g51200	black	na	na	na	Os01g0708400	na	na	AT1G72710	no_seed	na	na	CK1_CaseinKinase_1.3 - CK1 includes the casein kinase 1 kinases, expressed	na	na	0.01	0.858622		0.0244475	0.543591	4.41602	14.3152
Os.12736.1.S1_x_at	LOC_Os01g51210	tan	na	na	na	Os01g0708500	na	na	AT5G11950	no_seed	na	na	uncharacterized protein PA4923, putative, expressed	na	na	0.18	0.026679		0.308033	0.666224	3.83835	16.3393
Os.1575.1.S1_at	LOC_Os01g51220	blue	na	na	na	Os01g0708600	na	na	AT5G58030	no_seed	na	na	transport protein particle component, Bet3, domain containing protein, expressed	na	na	-0.12	0.036443		-0.270082	0.422145	5.62727	15.5774
Os.1577.2.S1_x_at	LOC_Os01g51250	yellow	na	na	na	Os01g0708900	na	na	na	no_seed	na	na	mitochondrial carrier protein, putative, expressed	na	na	0.04	0.727194		0.0491177	0.686433	16.8557	28.8033
Os.46757.1.S1_s_at	LOC_Os01g51280	black	na	na	na	Os01g0709400	na	na	AT1G72880	no_seed	na	na	5-nucleotidase surE, putative, expressed	na	na	-0.05	0.409276		-0.109186	0.713335	13.1327	23.7175
Os.25899.2.S1_s_at	LOC_Os01g51290	brown	na	na	na	Os01g0709500	na	na	AT5G56890	no_seed	na	na	protein kinase family protein, putative, expressed	na	na	0.15	0.381523		0.121913	0.411227	3.45705	10.0176
Os.12711.1.S1_at	LOC_Os01g51300	brown	na	na	na	Os01g0710000	na	na	AT2G19520	no_seed	na	na	WD domain, G-beta repeat domain containing protein, expressed	na	na	-0.02	0.693418		-0.0536967	0.794591	26.0033	40.3311
Os.45952.1.S1_at	LOC_Os01g51330	turquoise	na	na	na	Os01g0710300	na	na	na	no_seed	GT4	Transferases	expressed protein	na	na	0.76	0	*	0.730921	0.86301	116.032	141.619
Os.19771.1.S1_at	LOC_Os01g51360	blue	1	photosynthesis	down	Os01g0710700	na	na	AT2G42690	seed	na	na	lipase, putative, expressed	na	na	-1.27	0	*	-0.646589	0.912969	189.753	270.9
Os.1592.1.S1_at	LOC_Os01g51380	yellow	na	na	na	Os01g0711000	na	na	AT4G38510	no_seed	na	na	ATP synthase, putative, expressed	na	na	0.5	0	*	0.63337	0.799136	41.7958	101.004
Os.4124.1.S1_a_at	LOC_Os01g51390	tan	na	na	na	Os01g0711100	na	na	na	no_seed	na	na	mitochondrial-processing peptidase subunit, mitochondrial precursor, putative, expressed	na	na	0.19	0.004055		0.389535	0.581412	2.70344	13.2275
Os.1597.1.S1_at	LOC_Os01g51430	turquoise	na	na	na	Os01g0711600	na	na	AT2G26070	no_seed	na	na	green ripe-like, putative, expressed	na	na	0.74	0	*	0.632735	0.855001	108.974	128.216
Os.41883.1.S1_at	LOC_Os01g51540	yellow	na	na	na	Os01g0712700	na	na	AT2G19570	no_seed	na	na	cytidine/deoxycytidylate deaminase, putative, expressed	na	na	0.5	0.00153	*	0.393041	0.773365	25.0501	51.7572
Os.33073.1.S2_s_at	LOC_Os01g51630	black	na	na	na	na	na	na	na	no_seed	na	na	XIE, putative, expressed	na	na	0.08	0.470022		0.103711	0.674777	6.9141	18.3533
Os.13766.1.S1_at	LOC_Os01g51640	pink	na	na	na	Os01g0714100	na	na	AT5G20610	no_seed	na	na	expressed protein	na	na	-0.11	0.095918		-0.231408	0.728846	11.3989	25.0622
na	LOC_Os01g51660	grey	na	na	na	na	na	na	na	no_seed	na	na	expressed protein	na	na	na	na	na	-0.189885	0.468032	0.723161	1.20258
Os.40181.2.S1_s_at	LOC_Os01g51700	black	na	na	na	Os01g0714900	na	na	AT1G22740	no_seed	na	na	ras-related protein, putative, expressed	na	na	0.11	0.326748		0.140525	0.787304	15.2986	29.3319
Os.27635.3.A1_x_at	LOC_Os01g51710	red	na	na	na	Os01g0715000	na	na	AT5G20220	no_seed	na	na	zinc knuckle domain containing protein, expressed	na	na	-0.09	0.333588		-0.137683	0.62524	9.55352	27.5856
na	LOC_Os01g51770	grey	na	na	na	Os01g0715500	na	na	na	no_seed	na	na	outer mitochondrial membrane porin, putative, expressed	na	na	na	na	na	-0.0763322	0.0922904	0.356305	2.00115
Os.36448.1.S1_at	LOC_Os01g51800	pink	na	na	na	Os01g0715800	na	na	AT1G71780	no_seed	na	na	expressed protein	na	na	0.06	0.279181		0.154867	0.659921	5.15704	16.0387
Os.31911.1.S1_at	LOC_Os01g51810	red	na	na	na	Os01g0715900	na	na	na	no_seed	na	na	pentatricopeptide, putative, expressed	na	na	-0.05	0.634185		-0.066703	0.758743	21.8918	32.2805
Os.15991.1.S1_at	LOC_Os01g51860	blue	na	na	na	Os01g0716400	na	na	AT2G21860	no_seed	na	na	violaxanthin de-epoxidase, putative, expressed	na	na	-0.28	0.002294	*	-0.390714	0.528034	11.4614	18.3007
OsAffx.23754.1.S1_x_at	LOC_Os01g51870	yellow	na	na	na	Os01g0716500	na	na	na	no_seed	na	na	methyltransferase, putative, expressed	na	na	0.47	0.069404		0.24849	0.838624	51.746	72.0573
OsAffx.11567.1.S1_s_at	LOC_Os01g51880	blue	na	na	na	na	na	na	na	no_seed	na	na	expressed protein	na	na	-0.22	3e-06		-0.597239	0.541442	8.7352	11.382
Os.13835.2.S3_a_at	LOC_Os01g51920	yellow	na	na	na	Os01g0717000	na	na	AT1G74320	no_seed	na	na	phosphotransferase, putative, expressed	na	na	-0.02	0.951457		-0.00868545	0.735537	19.3574	47.0076
na	LOC_Os01g51960	grey	na	na	na	na	na	na	na	no_seed	na	na	hypothetical protein	na	na	na	na	na	-0.214975	0.390383	0.414408	0.755056
Os.14115.1.S1_at	LOC_Os01g51980	blue	na	na	na	Os01g0717400	na	na	AT1G34060	seed	na	na	alliin lyase precursor, putative, expressed	na	na	-1.4	0	*	-0.635627	0.886714	133.864	175.051
OsAffx.2307.1.S1_at	LOC_Os01g51990	grey	na	na	na	Os01g0717601	na	na	na	no_seed	na	na	AN1-like zinc finger domain containing protein, expressed	na	na	0.01	0.829457		0.0301856	0.572457	1.92027	3.48636
Os.15135.1.S1_at	LOC_Os01g52050	blue	na	na	na	Os01g0718300	['Morphological trait', 'Morphological trait']	['Culm leaf', 'Dwarf']	AT4G39400	no_seed	na	na	systemin receptor SR160 precursor, putative, expressed	na	na	-0.27	0.029811	*	-0.311707	0.448735	5.77216	16.017
OsAffx.2309.1.S1_at	LOC_Os01g52080	grey	na	na	na	Os01g0718800	na	na	na	no_seed	na	na	expressed protein	na	na	-0.13	0.036561		-0.285041	0.624752	2.73932	5.58373
OsAffx.23759.1.S1_at	LOC_Os01g52090	turquoise	na	na	na	Os01g0718900	na	na	AT3G24490	no_seed	na	na	transcription factor like protein, putative, expressed	Trihelix	TF	0.47	1e-06	*	0.654037	0.699774	40.3089	53.7706
Os.33038.1.S1_a_at	LOC_Os01g52100	turquoise	na	na	na	Os01g0719000	na	na	na	no_seed	na	na	DUF581 domain containing protein, expressed	na	na	0.82	0	*	0.789192	0.833854	127.507	147.098
Os.11450.1.S2_a_at	LOC_Os01g52110	turquoise	na	na	up	Os01g0719100	['Physiological trait']	['Culm leaf']	na	no_seed	na	na	RING finger and CHY zinc finger domain-containing protein 1, putative, expressed	na	na	2.44	0	*	0.843045	0.901052	178.179	188.157
Os.27417.1.S1_at	LOC_Os01g52170	red	na	na	na	Os01g0719700	na	na	AT3G24430	no_seed	na	na	expressed protein	na	na	-0.6	0.006749	*	-0.357708	0.825884	43.3482	93.8277
OsAffx.23760.1.S1_at	LOC_Os01g52190	blue	na	na	na	Os01g0720000	na	na	na	no_seed	na	na	aspartic proteinase nepenthesin precursor, putative, expressed	na	na	-0.11	0.042676		-0.268299	0.23258	1.18589	3.16266
Os.11071.1.A1_at	LOC_Os01g52214	pink	na	na	na	Os01g0720200, Os01g0720300	na	na	na	no_seed	na	na	ubiquinone oxidoreductase, putative, expressed	na	na	-0.04	0.693559		-0.056667	0.759698	9.01343	15.5025
Os.12535.1.S1_at	LOC_Os01g52230	green	na	na	na	Os01g0720400	na	na	AT1G73010	no_seed	na	na	phosphoethanolamine/phosphocholine phosphatase, putative, expressed	na	na	-0.97	1e-06	*	-0.582442	0.674624	11.0785	25.8758
Os.28216.1.S1_a_at	LOC_Os01g52240	blue	na	na	na	Os01g0720500	na	na	na	no_seed	na	na	chlorophyll A-B binding protein, putative, expressed	na	na	-3.34	0	*	-0.792232	0.800954	98.706	129.815
Os.17856.1.S1_a_at	LOC_Os01g52250	turquoise	na	na	na	Os01g0720600	na	na	na	no_seed	na	na	starch synthase, putative, expressed	na	na	0.53	4e-06	*	0.584587	0.767995	68.5974	101.038
Os.11335.3.S1_x_at	LOC_Os01g52260	turquoise	na	na	na	Os01g0720700	na	na	na	no_seed	na	na	serine acetyltransferase protein, putative, expressed	na	na	1	0	*	0.634367	0.86262	114.307	126.87
Os.32172.1.S1_at	LOC_Os01g52290	tan	na	na	na	Os01g0721000	na	na	na	no_seed	na	na	expressed protein	na	na	0.24	0.010972		0.33737	0.701631	3.89864	15.7818
OsAffx.23762.1.S1_at	LOC_Os01g52330	blue	na	na	na	Os01g0721300	na	na	na	no_seed	na	na	NB-ARC domain containing protein, expressed	na	na	-0.13	0.009691		-0.35419	0.281487	2.40027	5.46903
Os.11159.1.S1_at	LOC_Os01g52390	red	na	na	na	Os01g0721900	na	na	na	no_seed	na	na	plasminogen activator inhibitor 1 RNA-binding protein, putative, expressed	na	na	-0.22	0.019166		-0.306919	0.909445	83.3074	161.33
Os.52362.1.S1_at	LOC_Os01g52400	salmon	6	Ribosome, translation	down	Os01g0722100	na	na	AT4G29540	seed	na	na	bacterial transferase hexapeptide domain containing protein, expressed	na	na	-0.39	0.000993	*	-0.416079	0.889819	19.698	119.211
na	LOC_Os01g52410	grey	na	na	na	Os01g0722300	na	na	na	no_seed	na	na	myb-like DNA-binding domain containing protein, putative, expressed	MYB	TF	na	na	na	0.069273	0.364186	0.400013	1.23595
na	LOC_Os01g52440	grey	na	na	na	Os01g0722600	na	na	na	no_seed	na	na	expressed protein	na	na	na	na	na	-0.0175169	0.583092	1.49917	2.28105
Os.23127.1.S1_s_at	LOC_Os01g52460	tan	4	AA_degradation_Mitochondrial_ETC	up	Os01g0722800	na	na	AT5G16450	no_seed	na	na	regulator of ribonuclease, putative, expressed	na	na	0.27	0.004512	*	0.379009	0.879534	18.3116	60.6419
Os.50867.1.S1_at	LOC_Os01g52480	magenta	na	na	na	Os01g0723100	na	na	AT4G15450	no_seed	na	na	senescence-associated protein, putative, expressed	na	na	-0.08	0.301614		-0.146012	0.379935	0.434392	2.21981
Os.12357.1.S1_at	LOC_Os01g52490	GY	na	na	na	Os01g0723200	na	na	na	no_seed	na	na	40S ribosomal protein S24, putative, expressed	na	na	-0.61	2.5e-05	*	-0.516122	0.891208	32.8926	202.556
Os.421.1.S1_a_at	LOC_Os01g52500	green	na	na	na	Os01g0723400	na	na	na	no_seed	na	na	NADP-dependent malic enzyme, putative, expressed	na	na	-0.22	0.021514		-0.317203	0.679827	14.8876	31.7021
Os.29866.1.S1_at	LOC_Os01g52530	turquoise	na	na	na	Os01g0723600	na	na	AT1G10700	no_seed	na	na	phosphoribosyl transferase, putative, expressed	na	na	1.09	0	*	0.703897	0.775643	81.0906	88.8334
Os.27564.1.S1_a_at	LOC_Os01g52550	blue	9	Signalling_transport	down	Os01g0723800	na	na	na	seed	na	na	ABC transporter, ATP-binding protein, putative, expressed	na	na	-1.3	0	*	-0.707645	0.857408	117.11	153.462
Os.35398.2.S1_x_at	LOC_Os01g52560	turquoise	na	na	na	Os01g0724500	na	na	na	no_seed	na	na	Plant PDR ABC transporter associated domain containing protein, expressed	na	na	0.61	0	*	0.632784	0.757156	66.558	97.2047
OsAffx.2316.1.S1_at	LOC_Os01g52570	green	na	na	na	Os01g0724700	na	na	AT4G32870	no_seed	na	na	lachrymatory factor synthase, putative, expressed	na	na	-0.1	0.044793		-0.283862	0.4382	1.38821	2.57606
na	LOC_Os01g52594	green	na	na	na	Os01g0725000	na	na	na	no_seed	na	na	expressed protein	na	na	na	na	na	-0.130343	0.239654	0.698086	3.59838
Os.33816.1.S1_at	LOC_Os01g52610	pink	na	na	na	Os01g0725400	na	na	AT1G79780	no_seed	na	na	membrane associated DUF588 domain containing protein, putative, expressed	na	na	0.29	0.068656		0.241768	0.589148	3.23565	13.2544
Os.16429.1.S1_at	LOC_Os01g52630	turquoise	na	na	na	Os01g0725600	na	na	AT5G11580	no_seed	na	na	regulator of chromosome condensation, putative, expressed	na	na	0.98	0	*	0.728006	0.857236	130.472	145.862
Os.27322.1.S1_x_at	LOC_Os01g52640	blue	na	na	na	Os01g0725800	na	na	na	no_seed	na	na	suppressor of phythchrome A, putative, expressed	na	na	-0.83	0	*	-0.747885	0.799573	69.2199	84.1326
Os.24850.1.S1_at	LOC_Os01g52720	brown	na	na	up	Os01g0727400	na	na	AT1G72420	no_seed	na	na	Complex I intermediate-associated protein 30 domain containing protein, putative, expressed	na	na	0.32	0.030658	*	0.288687	0.904265	56.0578	71.1087
Os.20579.1.S1_at	LOC_Os01g52750	blue	na	na	na	Os01g0727800, Os01g0727840	na	na	AT5G45650	no_seed	na	na	OsSub3 - Putative Subtilisin homologue, expressed	na	na	-0.84	1.8e-05	*	-0.539482	0.456688	7.81795	13.5902
OsAffx.2319.1.S1_at	LOC_Os01g52760	salmon	na	na	na	Os01g0727900	na	na	AT5G45660	no_seed	na	na	expressed protein	na	na	-0.1	0.407755		-0.108169	0.797187	10.2578	46.7906
Os.41805.1.S1_at	LOC_Os01g52780	green	na	na	na	Os01g0728150, Os01g0728200, Os01g0728250	na	na	AT2G42820	no_seed	na	na	HVA22, putative, expressed	na	na	-0.26	0.066187		-0.253328	0.45445	2.48247	5.26073
Os.10346.1.S1_at	LOC_Os01g52790	black	na	na	na	Os01g0728300	na	na	na	no_seed	na	na	cytochrome P450 72A1, putative, expressed	na	na	-0.01	0.954639		-0.00822375	0.891806	42.1355	72.5092
Os.942.1.S1_at	LOC_Os01g52864	green	na	na	na	Os01g0729100	na	na	AT1G78620	no_seed	na	na	transmembrane protein, putative, expressed	na	na	-0.55	0	*	-0.662123	0.6801	23.5687	72.841
Os.37867.1.S1_at	LOC_Os01g52890	blue	na	na	na	Os01g0729500	na	na	na	no_seed	na	na	expressed protein	na	na	-0.57	0	*	-0.662651	0.669171	28.2802	41.0206
Os.15402.1.S1_at	LOC_Os01g52920	turquoise	na	na	na	Os01g0729900	na	na	AT1G53450	no_seed	na	na	expressed protein	na	na	0.04	0.716991		0.051992	0.329053	9.016	26.0152
na	LOC_Os01g53000	grey	na	na	na	Os01g0730300	na	na	na	no_seed	GT20	Transferases	trehalose synthase, putative, expressed	na	na	na	na	na	-0.124826	0.346085	0.968535	4.50275
Os.49277.1.S1_at	LOC_Os01g53020	blue	na	na	na	Os01g0730500	na	na	AT2G42750	no_seed	na	na	heat shock protein DnaJ, putative, expressed	na	na	-1.19	0	*	-0.76661	0.847496	112.936	149.601
Os.11791.1.S1_at	LOC_Os01g53060	blue	na	na	down	Os01g0730800	na	na	AT2G42770	seed	na	na	peroxisomal membrane protein, putative, expressed	na	na	-1.13	0	*	-0.756637	0.887553	156.335	194.544
Os.13535.1.S1_at	LOC_Os01g53079	turquoise	na	na	na	Os01g0731000	na	na	na	no_seed	na	na	ubiquitin domain-containing protein 1, putative, expressed	na	na	0.21	0.003662		0.392613	0.639495	24.0733	37.4769
Os.37745.1.S1_at	LOC_Os01g53090	turquoise	na	na	up	Os01g0731100, Os01g0731600	na	na	AT1G78780	no_seed	na	na	pathogen-related protein, putative, expressed	na	na	1.91	0	*	0.788978	0.887797	139.658	146.725
OsAffx.25766.2.S1_at	LOC_Os01g53100	grey	na	na	na	na	na	na	na	no_seed	na	na	ubiquitin family protein, putative, expressed	na	na	-0.1	0.032009		-0.297993	0.160343	0.155886	1.4429
Os.6679.1.S1_at	LOC_Os01g53140	salmon	na	na	na	Os01g0732100	na	na	AT2G31490	no_seed	na	na	expressed protein	na	na	-0.18	0.162263		-0.183486	0.891689	20.2654	106.088
Os.18863.1.S1_at	LOC_Os01g53150	blue	na	na	down	Os01g0732200	na	na	AT5G11480	seed	na	na	GTPase of unknown function domain containing protein, putative, expressed	na	na	-0.93	0	*	-0.770012	0.926255	197.227	242.258
Os.55598.1.S1_at	LOC_Os01g53160	green	na	na	na	Os01g0732300	na	na	na	no_seed	na	na	DUF623 domain containing protein, expressed	OFP	TF	-0.45	0.000206	*	-0.48826	0.452423	2.68434	7.97244
Os.35681.1.S1_at	LOC_Os01g53220	turquoise	na	na	na	Os01g0733200	na	na	AT3G24520	no_seed	na	na	HSF-type DNA-binding domain containing protein, expressed	HSF	TF	2.05	0	*	0.835944	0.775732	95.2191	102.05
OsAffx.23771.1.S1_at	LOC_Os01g53230	blue	na	na	na	Os01g0733100	na	na	na	no_seed	na	na	expressed protein	na	na	-0.09	0.031291		-0.290127	0.270383	2.54732	6.86484
Os.8061.1.S1_at	LOC_Os01g53240	turquoise	na	na	na	Os01g0733500	na	na	AT5G25610	no_seed	na	na	BURP domain containing protein, expressed	na	na	1.51	1e-06	*	0.675598	0.595462	27.8159	30.1628
Os.17257.1.S1_x_at	LOC_Os01g53250	pink	na	na	na	Os01g0733600	na	na	AT3G02280	no_seed	na	na	NADPH reductase, putative, expressed	na	na	0.18	0.041415		0.285554	0.849416	20.4456	42.9166
Os.3427.1.S1_at	LOC_Os01g53294	turquoise	na	na	na	Os01g0734200, Os01g0734333, Os01g0734466	['Resistance or Tolerance']	['Other stress resistance']	na	no_seed	na	na	respiratory burst oxidase protein B, putative, expressed	na	na	0.25	0.016343		0.329147	0.449624	8.45337	14.3051
Os.32721.1.S1_at	LOC_Os01g53330	blue	na	na	na	Os01g0734600	na	na	na	no_seed	GT1	Transferases	anthocyanidin 5,3-O-glucosyltransferase, putative, expressed	na	na	-1.79	0	*	-0.832888	0.801849	90.5322	104.316
Os.10597.1.S1_at	LOC_Os01g53350	green	na	na	na	Os01g0734800	na	na	na	seed	GT1	Transferases	anthocyanidin 5,3-O-glucosyltransferase, putative, expressed	na	na	-0.49	0.0251	*	-0.315381	0.822719	34.815	54.4875
Os.17437.1.S1_at	LOC_Os01g53390	blue	na	na	na	Os01g0735500	na	na	na	no_seed	GT1	Transferases	glucosyltransferase, putative, expressed	na	na	-1.03	0	*	-0.732503	0.783913	67.7173	78.4079
OsAffx.11587.1.S1_at	LOC_Os01g53440	grey	na	na	na	na	na	na	na	no_seed	na	na	expressed protein	na	na	-0.04	0.381947		-0.120921	0.48259	0.792399	1.41751
Os.25227.1.S1_s_at	LOC_Os01g53450	purple	na	na	na	Os01g0736400	na	na	AT5G04620	no_seed	na	na	aminotransferase, classes I and II, domain containing protein, expressed	na	na	-0.33	0.048553	*	-0.272014	0.645063	4.09913	20.3082
Os.25227.2.S1_at	LOC_Os01g53460	blue	na	na	na	Os01g0736300	na	na	na	no_seed	GT1	Transferases	anthocyanidin 5,3-O-glucosyltransferase, putative, expressed	na	na	-0.38	0.000186	*	-0.501362	0.62382	28.7514	46.2467
Os.32371.2.S1_x_at	LOC_Os01g53500	grey	na	na	na	Os01g0736600	na	na	AT3G61550	no_seed	na	na	RING-H2 finger protein ATL2M, putative, expressed	na	na	-0.02	0.740681		-0.0460067	0.767609	6.41197	9.33208
Os.4947.1.S1_at	LOC_Os01g53520	green	7	reticulon-biotic stress	down	Os01g0736900	na	na	na	seed	na	na	reticulon domain containing protein, putative, expressed	na	na	-0.33	0.000712	*	-0.446383	0.789443	28.637	46.9264
Os.53562.1.S1_s_at	LOC_Os01g53600	brown	na	na	na	Os01g0737800	na	na	AT5G40280	no_seed	na	na	farnesyltransferase subunit beta, putative, expressed	na	na	0.34	4e-06	*	0.57529	0.776094	30.3601	69.3156
Os.34170.1.S1_at	LOC_Os01g53610	purple	na	na	na	Os01g0737900	na	na	AT2G25580	no_seed	na	na	selenium-binding protein, related, putative, expressed	na	na	-0.2	0.042456		-0.268462	0.857327	14.3342	49.6237
Os.9011.1.S1_at	LOC_Os01g53620	blue	na	na	na	Os01g0738000	na	na	na	no_seed	na	na	expressed protein	na	na	-0.53	0.000145	*	-0.47055	0.735435	60.4292	114.807
Os.1991.1.S1_at	LOC_Os01g53680	pink	na	na	na	Os01g0738800	na	na	na	no_seed	na	na	6-phosphofructokinase, putative, expressed	na	na	0.21	0.136687		0.212496	0.724313	11.7556	26.379
Os.12235.1.S1_at	LOC_Os01g53700	pink	na	na	na	Os01g0739000	na	na	AT1G51980	no_seed	na	na	mitochondrial-processing peptidase subunit, mitochondrial precursor, putative, expressed	na	na	-0.04	0.657668		-0.0618129	0.823426	13.8424	20.3795
Os.27860.1.A1_at	LOC_Os01g53710	turquoise	na	na	na	Os01g0739200	na	na	na	no_seed	na	na	dual specificity protein phosphatase, putative, expressed	na	na	0.33	0.010456	*	0.362445	0.408031	7.97328	17.482
Os.1993.1.S1_at	LOC_Os01g53730	green	na	na	na	Os01g0739500	na	na	na	no_seed	na	na	expressed protein	na	na	-0.3	0.003891	*	-0.374866	0.551411	6.4261	10.8332
na	LOC_Os01g53740	grey	na	na	na	na	na	na	na	no_seed	na	na	hypothetical protein	na	na	na	na	na	-0.241404	0.529032	1.05058	2.20479
Os.27509.1.S1_at	LOC_Os01g53790	blue	na	na	na	Os01g0740400	na	na	AT4G29310	no_seed	na	na	stress-induced protein, putative, expressed	na	na	-0.55	0.004729	*	-0.39486	0.276542	1.59905	4.11121
OsAffx.23781.1.S1_at	LOC_Os01g53810	green	na	na	na	Os01g0740600, Os01g0740650	na	na	na	no_seed	na	na	peptidase, putative, expressed	na	na	-0.17	0.378628		-0.1218	0.647236	13.9976	22.4856
Os.2000.2.S1_x_at	LOC_Os01g53840	brown	na	na	na	Os01g0741200	na	na	AT1G51940	no_seed	na	na	protein kinase family protein, putative, expressed	na	na	0	0.981866		-0.00310131	0.678837	12.368	23.148
Os.11608.1.S1_at	LOC_Os01g53880	turquoise	na	na	up	Os01g0741900	na	na	na	no_seed	na	na	OsIAA6 - Auxin-responsive Aux/IAA gene family member, expressed	AUX/IAA	Other	1.69	0	*	0.739743	0.868255	138.391	161.22
Os.34512.1.S1_at	LOC_Os01g53910	blue	na	na	na	Os01g0742300	na	na	AT4G29120	no_seed	na	na	dehydrogenase, putative, expressed	na	na	-0.33	0.000101	*	-0.513569	0.575541	11.4429	17.3365
Os.11775.1.S2_at	LOC_Os01g53920	black	na	na	na	Os01g0742400	na	na	na	no_seed	na	na	receptor-like protein kinase 5 precursor, putative, expressed	na	na	-0.44	0.087705		-0.244951	0.832337	28.7272	55.8994
OsAffx.11594.1.S1_at	LOC_Os01g53930	black	na	na	na	Os01g0742500	na	na	na	no_seed	na	na	hexokinase, putative, expressed	na	na	-0.14	0.180418		-0.191591	0.615532	6.01516	14.7427
OsAffx.23783.1.S1_at	LOC_Os01g53940	turquoise	na	na	na	Os01g0742766	na	na	na	no_seed	na	na	expressed protein	na	na	0.11	0.060418		0.247831	0.320493	1.48806	3.2661
Os.42155.1.S1_at	LOC_Os01g53980	turquoise	na	na	na	Os01g0743100	na	na	na	no_seed	na	na	IQ calmodulin-binding motif family protein, expressed	na	na	0.21	0.002198		0.425219	0.610437	14.9806	18.4652
Os.37851.2.S1_x_at	LOC_Os01g54010	brown	na	na	na	Os01g0743300	na	na	AT5G19740	no_seed	na	na	peptidase, putative, expressed	na	na	0.28	0.040779	*	0.282267	0.517274	5.63502	18.2835
Os.14456.1.S1_at	LOC_Os01g54020	blue	na	na	na	Os01g0743400	na	na	AT2G25840	no_seed	na	na	tRNA synthetase, putative, expressed	na	na	-1.18	0	*	-0.819954	0.838062	110.64	130.946
OsAffx.21635.2.S1_at	LOC_Os01g54050	green	na	na	na	Os01g0743800	na	na	AT3G16360	no_seed	na	na	histidine-containing phosphotransfer protein, putative, expressed	na	na	-0.4	0.003384	*	-0.416764	0.553712	4.52383	8.74131
Os.37326.1.S1_at	LOC_Os01g54090	turquoise	na	na	na	Os01g0744200	na	na	AT1G79760	no_seed	na	na	expressed protein	na	na	0.46	0	*	0.720326	0.783676	63.3519	68.2337
Os.42148.1.S1_x_at	LOC_Os01g54100	tan	na	na	na	Os01g0744300	na	na	AT2G25760	no_seed	na	na	CK1_CaseinKinase_1a.2 - CK1 includes the casein kinase 1 kinases, expressed	na	na	0.19	0.001128		0.438978	0.729087	6.55009	30.22
Os.42141.1.S1_x_at	LOC_Os01g54190	GY	na	na	na	Os01g0745300	na	na	na	no_seed	na	na	expressed protein	na	na	-0.09	0.406123		-0.1138	0.546723	1.61817	6.32864
Os.27911.1.S1_at	LOC_Os01g54210	magenta	na	na	na	Os01g0745700	na	na	AT5G25830	no_seed	na	na	GATA zinc finger domain containing protein, expressed	C2C2-GATA	TF	0.03	0.805197		0.0364746	0.529956	1.50737	4.08246
Os.34156.1.S1_a_at	LOC_Os01g54240	brown	na	na	na	Os01g0746200	na	na	AT4G32910	no_seed	na	na	nucleoporin, putative, expressed	na	na	0.09	0.315132		0.131131	0.831613	41.854	71.8097
na	LOC_Os01g54270	grey	na	na	na	Os01g0746400	['Morphological trait']	['Culm leaf', 'Dwarf', 'Root']	na	no_seed	na	na	transposon protein, putative, unclassified, expressed	na	na	na	na	na	-0.0752589	0.430113	0.58407	0.93259
na	LOC_Os01g54320	grey	na	na	na	na	na	na	na	no_seed	na	na	hypothetical protein	na	na	na	na	na	-0.363438	0.432669	0.547924	1.79368
Os.12793.1.S1_x_at	LOC_Os01g54340	tan	na	na	na	Os01g0747300	na	na	AT2G20670	no_seed	na	na	plant-specific domain TIGR01615 family protein, expressed	na	na	0.25	0.264853		0.166601	0.671278	3.75129	12.1455
Os.2128.1.S1_at	LOC_Os01g54350	blue	na	na	na	Os01g0747400	na	na	na	no_seed	na	na	protein kinase domain containing protein, expressed	na	na	-0.82	0	*	-0.720846	0.557129	18.1958	25.9725
Os.2131.1.S1_s_at	LOC_Os01g54370	blue	na	na	na	Os01g0747500	na	na	AT4G22930	no_seed	na	na	dihydropyrimidinase, putative, expressed	na	na	-0.58	1e-05	*	-0.556443	0.725988	46.9331	64.2562
Os.33221.2.S1_x_at	LOC_Os01g54390	blue	na	na	na	Os01g0747700	na	na	AT1G53120	no_seed	na	na	S4 domain containing protein, putative, expressed	na	na	-0.75	0	*	-0.672936	0.763634	58.2474	70.1983
Os.2135.1.S1_at	LOC_Os01g54400	green	na	na	na	Os01g0747800	na	na	AT1G28280	no_seed	na	na	VQ domain containing protein, putative, expressed	na	na	-0.44	1.2e-05	*	-0.561328	0.785273	23.8119	43.9319
OsAffx.21624.1.S1_s_at	LOC_Os01g54440	purple	na	na	na	Os01g0748200	na	na	AT3G58800	seed	na	na	expressed protein	na	na	-0.34	0.000849	*	-0.424742	0.907209	21.108	75.9709
Os.8233.1.S1_s_at	LOC_Os01g54480	black	na	na	na	Os01g0748600	na	na	AT3G58760	no_seed	na	na	serine/threonine protein kinase, putative, expressed	na	na	-0.17	0.20292		-0.173487	0.860583	36.4919	66.0594
Os.12746.1.S1_at	LOC_Os01g54510	black	na	na	na	Os01g0748900	na	na	AT1G29690	no_seed	na	na	MAC/Perforin domain containing protein, putative, expressed	na	na	-0.01	0.892068		-0.0183894	0.879871	37.8118	61.3263
OsAffx.21623.1.S1_at	LOC_Os01g54515	grey	na	na	na	Os01g0748950	na	na	na	no_seed	na	na	peptide transporter PTR2, putative, expressed	na	na	-0.13	0.017673		-0.324226	0.597065	1.69535	4.04821
Os.2150.1.S1_at	LOC_Os01g54530	brown	na	na	na	Os01g0749100	na	na	AT5G42660	no_seed	na	na	hydrolase, acting on carbon-nitrogen, putative, expressed	na	na	0.04	0.71844		0.0527581	0.673137	12.1617	18.7135
Os.11152.1.S1_at	LOC_Os01g54540	red	na	na	na	Os01g0749200	['Morphological trait']	['Culm leaf']	AT1G78630	no_seed	na	na	ribosomal protein L13, putative, expressed	na	na	-0.67	4.8e-05	*	-0.50355	0.908989	105.084	250.113
Os.2152.1.S1_at	LOC_Os01g54550	yellow	na	na	na	Os01g0749300	na	na	AT5G45710	no_seed	na	na	HSF-type DNA-binding domain containing protein, expressed	HSF	TF	0.16	0.065314		0.250377	0.693013	16.6821	30.9842
Os.7240.2.S1_a_at	LOC_Os01g54560	black	na	na	na	Os01g0749400	na	na	na	no_seed	GT20	Transferases	trehalose synthase, putative, expressed	na	na	-0.38	0.007737	*	-0.358396	0.664653	11.1971	27.6962
Os.35653.1.S1_a_at	LOC_Os01g54590	brown	na	na	na	Os01g0750000	na	na	na	no_seed	na	na	ras-related protein, putative, expressed	na	na	0.84	0.001317	*	0.447399	0.728687	20.9601	41.606
Os.2160.2.S1_x_at	LOC_Os01g54600	black	na	na	na	Os01g0750100	['Resistance or Tolerance', 'Resistance or Tolerance', 'Resistance or Tolerance']	['Bacterial blight resistance', 'Blast resistance', 'Drought tolerance']	AT1G29280	no_seed	na	na	WRKY13, expressed	WRKY	TF	0.11	0.351352		0.131495	0.626638	6.57175	20.6671
Os.18724.1.S1_at	LOC_Os01g54620	magenta	na	na	na	Os01g0750300	['Morphological trait', 'Resistance or Tolerance']	['Culm leaf', 'Culm leaf', 'Dwarf', 'Dwarf', 'Lodging resistance', 'Lodging resistance']	AT4G18780	no_seed	GT2	Transferases	CESA4 - cellulose synthase, expressed	na	na	-0.51	0.060007		-0.261934	0.897237	26.8514	53.7496
Os.51954.1.S1_at	LOC_Os01g54700	turquoise	na	na	na	Os01g0750600	na	na	na	no_seed	na	na	retrotransposon protein, putative, unclassified, expressed	na	na	0.42	0.000181	*	0.49635	0.694835	32.1093	39.1466
Os.26431.1.A1_a_at	LOC_Os01g54784	yellow	na	na	na	Os01g0751300	na	na	AT3G59090	no_seed	na	na	expressed protein	na	na	0.03	0.548544		0.0832225	0.468988	1.65935	3.64484
Os.23671.1.S1_at	LOC_Os01g54810	pink	na	na	na	Os01g0751600	['Morphological trait', 'Physiological trait']	['Culm leaf', 'Sterility']	AT5G50890	no_seed	na	na	lipase, putative, expressed	na	na	0.23	0.075589		0.244592	0.724795	11.1422	35.7187
Os.42099.1.S1_at	LOC_Os01g54850	yellow	na	na	na	Os01g0752100	na	na	na	no_seed	na	na	OsFBX24 - F-box domain containing protein, expressed	na	na	0.53	5e-06	*	0.573289	0.83962	42.857	76.582
Os.6033.1.S1_at	LOC_Os01g54860	yellow	na	na	na	Os01g0752200	na	na	AT1G06550	no_seed	na	na	enoyl-CoA hydratase/isomerase family protein, putative, expressed	na	na	0.17	0.222249		0.180148	0.388525	2.48127	6.19417
Os.11498.1.S1_at	LOC_Os01g54870	GY	na	na	na	Os01g0752300	na	na	AT2G34480	no_seed	na	na	60S ribosomal protein L18a, putative, expressed	na	na	-0.28	0.005455	*	-0.354604	0.889147	32.0138	151.089
Os.10227.1.S1_at	LOC_Os01g54880	purple	na	na	na	Os01g0752400	na	na	AT2G42390	no_seed	na	na	glucosidase 2 subunit beta precursor, putative, expressed	na	na	-0.13	0.142981		-0.218748	0.496913	1.37249	11.8261
OsAffx.21616.1.S1_s_at	LOC_Os01g54890	turquoise	na	na	na	Os01g0752500	na	na	na	no_seed	na	na	ethylene-responsive transcription factor 2, putative, expressed	AP2-EREBP	TF	0.9	1e-06	*	0.642711	0.752652	65.6553	85.1115
Os.53935.1.S1_at	LOC_Os01g54900	brown	na	na	na	Os01g0752600	na	na	AT2G04560	no_seed	GT19	Transferases	lipid-A-disaccharide synthase family protein, expressed	na	na	0.21	0.029739		0.303727	0.831071	36.8869	48.2327
na	LOC_Os01g54910	grey	na	na	na	Os01g0752700	na	na	AT2G31060	no_seed	na	na	GTP-binding protein typA/bipA, putative, expressed	na	na	na	na	na	0.289817	-0.396728	0.286241	2.94933
Os.5664.1.S1_s_at	LOC_Os01g54920	black	na	na	na	Os01g0752800	na	na	AT5G46020	no_seed	na	na	heat- and acid-stable phosphoprotein, putative, expressed	na	na	0.01	0.925492		0.0133368	0.524491	2.18306	6.19998
Os.18072.1.S1_x_at	LOC_Os01g54930	green	na	na	na	Os01g0753000	na	na	AT1G28520	no_seed	na	na	one zinc finger protein, putative, expressed	VOZ	TF	-0.17	0.16287		-0.196052	0.390596	3.63674	7.94864
Os.22713.1.S1_at	LOC_Os01g54940	yellow	na	na	na	Os01g0753100	na	na	AT3G15090	no_seed	na	na	dehydrogenase, putative, expressed	na	na	0.19	0.021341		0.318925	0.483231	5.76733	12.0435
Os.6109.1.S1_at	LOC_Os01g54960	salmon	na	na	na	Os01g0753200	na	na	na	no_seed	na	na	expressed protein	na	na	-0.16	0.025139		-0.300963	0.728442	6.88257	29.9283
OsAffx.2334.1.S1_at	LOC_Os01g54969	blue	na	na	na	Os01g0753300	na	na	na	no_seed	na	na	O-methyltransferase, putative, expressed	na	na	-0.11	0.022387		-0.31502	0.262907	1.2415	3.55
Os.34249.1.S1_at	LOC_Os01g54990	blue	na	na	down	Os01g0753500	na	na	na	seed	na	na	auxin response factor, putative, expressed	ARF	TF	-0.85	0	*	-0.719821	0.925997	177.093	232.164
Os.27974.1.S1_at	LOC_Os01g55000	grey	na	na	na	Os01g0753800	na	na	na	no_seed	na	na	expressed protein	na	na	-0.16	0.013077		-0.323172	-0.00690284	0.041589	1.74896
na	LOC_Os01g55010	grey	na	na	na	na	na	na	na	no_seed	na	na	EBNA-1, putative, expressed	na	na	na	na	na	-0.133858	0.597949	1.91405	3.72138
Os.55317.1.S1_at	LOC_Os01g55020	red	na	na	na	Os01g0754000	na	na	na	no_seed	na	na	expressed protein	na	na	-0.71	4.6e-05	*	-0.497719	0.816882	55.0608	184.784
Os.24889.1.S1_at	LOC_Os01g55040	pink	na	na	na	Os01g0754200	na	na	AT4G03550	no_seed	GT48	Transferases	1,3-beta-glucan synthase component, putative, expressed	na	na	-0.14	0.079721		-0.240302	0.488505	2.14837	9.76875
Os.21824.1.S1_at	LOC_Os01g55050	green	na	na	na	Os01g0754500	na	na	AT4G28300	no_seed	na	na	protein of unknown function DUF1421 domain containing protein, expressed	na	na	-0.08	0.128228		-0.207909	0.417906	1.56335	4.4066
Os.19843.1.S1_at	LOC_Os01g55100	turquoise	na	na	na	Os01g0755500	na	na	na	no_seed	na	na	slTCP3, putative, expressed	na	na	2.03	0	*	0.864152	0.867906	147.104	159.814
Os.30433.1.S1_at	LOC_Os01g55110	turquoise	na	na	na	Os01g0755700	na	na	AT2G42360	no_seed	na	na	RING-H2 finger protein, putative, expressed	na	na	0.98	4e-06	*	0.614303	0.814773	80.7977	93.0331
Os.9803.1.S1_a_at	LOC_Os01g55170	brown	na	na	na	Os01g0756400	na	na	AT5G46250	no_seed	na	na	la domain containing protein, expressed	na	na	0.36	0.00055	*	0.480663	0.574575	10.3977	45.2279
na	LOC_Os01g55210	grey	na	na	na	na	na	na	na	no_seed	na	na	OsFBX25 - F-box domain containing protein, expressed	na	na	na	na	na	-0.0106674	0.531713	1.04963	1.54698
Os.21634.1.S1_at	LOC_Os01g55240	tan	na	na	na	Os01g0757200	['Morphological trait']	['Dwarf']	AT1G30040	no_seed	na	na	gibberellin 2-beta-dioxygenase, putative, expressed	na	na	0.38	0.050299		0.267314	0.615831	2.23384	8.15128
Os.9238.2.S1_at	LOC_Os01g55270	turquoise	na	na	na	Os01g0757500	na	na	AT1G30070	no_seed	na	na	SGS domain containing protein, expressed	na	na	1.02	0	*	0.665919	0.607107	28.4362	35.1936
Os.23673.1.S1_at	LOC_Os01g55290	red	na	na	na	Os01g0757700	na	na	AT4G21190	no_seed	na	na	PPR repeat domain containing protein, putative, expressed	na	na	-0.35	0.014255	*	-0.319662	0.929912	92.8583	144.466
Os.4186.1.S1_a_at	LOC_Os01g55340	turquoise	na	na	na	Os01g0758200	na	na	na	no_seed	na	na	dof zinc finger domain containing protein, putative, expressed	C2C2-Dof	TF	1.56	0	*	0.760543	0.831055	148.513	176.767
Os.15356.1.S1_at	LOC_Os01g55360	green	na	na	na	Os01g0758400	na	na	AT1G62430	no_seed	na	na	phosphatidate cytidylyltransferase, putative, expressed	na	na	-0.13	0.035242		-0.297078	0.730668	18.4161	33.5289
Os.35371.1.S1_at	LOC_Os01g55410	GY	na	na	na	Os01g0758900	na	na	AT1G29240	no_seed	na	na	expressed protein	na	na	-0.28	0.013361	*	-0.323257	0.839217	16.3525	53.6075
Os.17701.2.S1_at	LOC_Os01g55490	pink	na	na	na	Os01g0759700	na	na	AT1G29220	no_seed	na	na	transcriptional regulator family protein, putative, expressed	na	na	0.25	0.006971		0.35792	0.760198	17.6982	44.1709
Os.42069.1.S1_x_at	LOC_Os01g55510	green	na	na	na	Os01g0760000	na	na	AT3G16120	no_seed	na	na	dynein light chain type 1 domain containing protein, expressed	na	na	-0.79	0.001539	*	-0.418955	0.701699	14.0255	19.4515
Os.33076.1.S1_at	LOC_Os01g55530	brown	na	na	na	Os01g0760400	na	na	AT4G23440	no_seed	na	na	AP003256-AK101847 - NBS/LRR genes that are S-rich,divergent TIR, divergent NBS, expressed	na	na	-0.07	0.432175		-0.110116	0.629696	7.31753	17.3597
Os.9.1.S1_at	LOC_Os01g55540	turquoise	na	na	na	Os01g0760600	['Physiological trait']	['Eating quality']	AT5G11520	no_seed	na	na	aminotransferase, classes I and II, domain containing protein, expressed	na	na	0.39	0.0066	*	0.354268	0.348748	1.72678	3.05996
Os.9814.1.S1_at	LOC_Os01g55570	blue	1	photosynthesis	down	Os01g0761000	na	na	AT1G52220	seed	na	na	expressed protein	na	na	-1.53	0	*	-0.818359	0.939561	206.411	238.929
Os.26583.2.S1_x_at	LOC_Os01g55580	yellow	na	na	na	Os01g0761100	na	na	AT4G29000	no_seed	na	na	tesmin/TSO1-like CXC domain containing protein, expressed	CPP	TF	0.32	0.003316	*	0.38449	0.754282	27.9747	74.013
Os.13102.1.S1_at	LOC_Os01g55650	turquoise	na	na	up	Os01g0762000	na	na	AT5G04040	no_seed	na	na	phospholipase, patatin family, putative, expressed	na	na	1.12	0	*	0.753305	0.912565	174.681	199.956
Os.16746.1.S1_x_at	LOC_Os01g55720	blue	na	na	na	Os01g0762900	na	na	na	no_seed	na	na	expressed protein	na	na	-0.17	0.006983		-0.357616	0.378492	2.53435	4.52613
Os.10016.1.S1_a_at	LOC_Os01g55730	blue	na	na	na	Os01g0763000	na	na	AT3G02220	no_seed	na	na	AGAP003732-PA, putative, expressed	na	na	-0.25	0.020495		-0.299846	0.504793	10.5966	16.3974
Os.42060.1.S1_at	LOC_Os01g55740	blue	na	na	na	Os01g0763100	na	na	AT1G18600	no_seed	na	na	OsRhmbd4 - Putative Rhomboid homologue, expressed	na	na	-0.11	0.172837		-0.1845	0.403257	3.77628	8.57394
Os.27829.1.S1_at	LOC_Os01g55750	blue	na	na	na	Os01g0763200	na	na	na	seed	na	na	TCP family transcription factor, putative, expressed	TCP	TF	-1.14	0	*	-0.828031	0.896922	142.353	168.427
Os.5607.1.S1_at	LOC_Os01g55770	green	na	na	na	Os01g0763300	na	na	AT5G08060	no_seed	na	na	expressed protein	na	na	-0.03	0.368565		-0.12997	0.403486	1.97531	5.03837
Os.9693.1.S1_at	LOC_Os01g55780	tan	na	na	up	Os01g0763600	na	na	AT5G08030	no_seed	na	na	glycerophosphoryl diester phosphodiesterase family protein, putative, expressed	na	na	0.39	2.6e-05	*	0.575231	0.865713	15.6162	106.002
Os.11990.1.S1_a_at	LOC_Os01g55799	blue	na	na	na	Os01g0763700, Os01g0763750	na	na	AT3G29400	no_seed	na	na	exo70 exocyst complex subunit domain containing protein, expressed	na	na	-0.59	0.000814	*	-0.431083	0.685771	38.9374	64.1115
Os.2241.1.S1_a_at	LOC_Os01g55830	green	na	na	na	Os01g0764000	na	na	na	no_seed	na	na	glutathione S-transferase, putative, expressed	na	na	-0.13	0.203519		-0.178756	0.552697	7.95444	18.1928
na	LOC_Os01g55840	grey	na	na	na	na	na	na	na	no_seed	na	na	retrotransposon protein, putative, unclassified, expressed	na	na	na	na	na	-0.165636	0.328101	0.316356	0.705253
na	LOC_Os01g55860	grey	na	na	na	Os01g0764300	na	na	AT1G69380	no_seed	na	na	expressed protein	na	na	na	na	na	-0.267508	-0.180692	0.152006	2.86061
Os.26842.1.S1_at	LOC_Os01g55870	green	na	na	na	Os01g0764400	na	na	AT1G69370	no_seed	na	na	chorismate mutase, chloroplast precursor, putative, expressed	na	na	-0.26	0.182688		-0.191756	0.67671	17.0499	35.536
Os.49148.2.S1_at	LOC_Os01g55890	brown	na	na	na	Os01g0764600	na	na	AT1G26640	no_seed	na	na	amino acid kinase, putative, expressed	na	na	0.02	0.874382		0.0224812	0.821366	30.5762	45.5676
Os.18464.1.S1_at	LOC_Os01g55900	red	na	na	na	Os01g0764700	na	na	AT3G52905	no_seed	na	na	holliday junction resolvase, putative, expressed	na	na	-0.08	0.32227		-0.132805	0.623136	8.93437	20.9232
Os.12501.1.S1_at	LOC_Os01g55940	turquoise	na	na	na	Os01g0764800	['Resistance or Tolerance', 'Resistance or Tolerance', 'Resistance or Tolerance', 'Resistance or Tolerance', 'Morphological trait', 'Morphological trait', 'Morphological trait']	['Bacterial blight resistance', 'Blast resistance', 'Drought tolerance', 'Cold tolerance', 'Dwarf', 'Root', 'Culm leaf']	na	no_seed	na	na	OsGH3.2 - Probable indole-3-acetic acid-amido synthetase, expressed	na	na	1.74	0	*	0.691513	0.632996	22.895	27.8632
Os.38330.2.S1_at	LOC_Os01g56010	turquoise	na	na	na	Os01g0765400	na	na	na	no_seed	na	na	serpin domain containing protein, putative, expressed	na	na	1.5	0	*	0.900796	0.827887	133.598	142.132
Os.38258.2.S1_at	LOC_Os01g56070	turquoise	na	na	up	Os01g0766200	na	na	AT1G19310	no_seed	na	na	RING finger protein, putative, expressed	na	na	0.94	0	*	0.753459	0.859272	156.253	211.885
Os.33926.1.S1_at	LOC_Os01g56090	brown	na	na	na	Os01g0766400	na	na	AT2G24970	no_seed	na	na	expressed protein	na	na	0.03	0.691618		0.0548706	0.685746	9.90389	15.1949
Os.12255.1.S1_a_at	LOC_Os01g56100	tan	na	na	na	Os01g0766600	na	na	AT5G65910	no_seed	na	na	BSD domain containing protein, expressed	BSD	TF	0.32	0.000742	*	0.472208	0.815502	10.3925	36.6609
Os.29016.1.S1_at	LOC_Os01g56130	brown	na	na	na	Os01g0766900	na	na	na	no_seed	GT2	Transferases	CSLC1 - cellulose synthase-like family C, expressed	na	na	0.12	0.111856		0.228342	0.650702	9.60972	15.638
Os.26362.1.S1_at	LOC_Os01g56140	blue	na	na	na	Os01g0767000	na	na	na	no_seed	na	na	expressed protein	na	na	-0.53	0	*	-0.716157	0.767501	61.5108	78.7826
Os.56159.1.S1_at	LOC_Os01g56150	tan	na	na	na	Os01g0767100	na	na	AT5G65760	no_seed	na	na	OsProCP1 - Putative Lysosomal Pro-x Carboxypeptidase homologue, expressed	na	na	0.11	0.361283		0.124983	0.766641	7.22405	19.1614
Os.20980.1.S1_at	LOC_Os01g56180	yellow	2	Chaperons	up	Os01g0767600	na	na	AT5G64510	no_seed	na	na	expressed protein	na	na	1.47	0	*	0.765855	0.838505	54.3017	167.571
Os.15117.1.S1_at	LOC_Os01g56200	green	na	na	na	Os01g0767900	na	na	AT5G45110	no_seed	na	na	BTBA2 - Bric-a-Brac,Tramtrack, Broad Complex BTB domain with Ankyrin repeat region, expressed	na	na	-0.19	0.016242		-0.32617	0.745832	25.6131	50.3182
OsAffx.23806.1.S1_x_at	LOC_Os01g56230	yellow	na	na	na	Os01g0768200	na	na	na	no_seed	GT4	Transferases	transmembrane protein 56, putative, expressed	na	na	0.35	0.001191	*	0.43164	0.739608	20.4685	67.9225
Os.20810.3.S1_x_at	LOC_Os01g56300	turquoise	na	na	up	Os01g0769000	na	na	AT3G22270	no_seed	na	na	expressed protein	na	na	1.26	0	*	0.802244	0.889308	155.182	180.508
Os.42028.1.S1_at	LOC_Os01g56310	yellow	na	na	na	Os01g0769100	na	na	AT5G08415	no_seed	na	na	radical SAM enzyme, putative, expressed	na	na	0.05	0.662899		0.0596933	0.421231	3.3085	6.3208
Os.18743.1.S1_at	LOC_Os01g56320	red	na	na	na	Os01g0769200	na	na	AT4G20430	no_seed	na	na	OsSub4 - Putative Subtilisin homologue, expressed	na	na	-0.11	0.260513		-0.156134	0.723136	21.4652	56.4269
Os.32267.1.S1_at	LOC_Os01g56330	magenta	na	na	na	Os01g0769700	na	na	AT3G51550	no_seed	na	na	TKL_IRAK_CrRLK1L-1.5 - The CrRLK1L-1 subfamily has homology to the CrRLK1L homolog, expressed	na	na	-0.1	0.541182		-0.0861276	0.770658	11.5639	32.9091
Os.26864.2.S1_x_at	LOC_Os01g56350	red	na	na	na	Os01g0769900	na	na	AT2G34640	no_seed	na	na	PTAC12, putative, expressed	na	na	0.16	0.486898		0.0986216	0.678709	16.757	21.8074
Os.45996.1.A1_x_at	LOC_Os01g56370	brown	na	na	na	Os01g0770100	na	na	na	no_seed	na	na	wax synthase, putative, expressed	na	na	0.1	0.389402		0.116688	0.470934	3.22987	7.32017
Os.35778.1.S1_at	LOC_Os01g56380	turquoise	na	na	na	Os01g0770200	na	na	na	no_seed	na	na	decarboxylase, putative, expressed	na	na	0.18	0.132013		0.20948	0.337239	2.38934	5.84505
Os.13915.1.S1_at	LOC_Os01g56390	turquoise	na	na	na	Os01g0770400	na	na	na	no_seed	na	na	OsFBX26 - F-box domain containing protein, expressed	na	na	0.53	0	*	0.647449	0.715108	55.4197	84.5413
Os.2175.1.S1_a_at	LOC_Os01g56400	blue	na	na	na	Os01g0770500	na	na	AT4G33460	no_seed	na	na	ABC transporter, ATP-binding protein, putative, expressed	na	na	-0.66	0	*	-0.688514	0.779628	65.5224	86.2408
Os.42024.1.S1_at	LOC_Os01g56420	green	na	na	down	Os01g0770700	na	na	AT2G26975	seed	na	na	ctr copper transporter family protein, putative, expressed	na	na	-1.14	0	*	-0.731245	0.794041	29.0346	63.8954
Os.26282.1.S1_at	LOC_Os01g56450	green	na	na	na	Os01g0771000	na	na	AT3G15810	no_seed	na	na	DUF567 domain containing protein, putative, expressed	na	na	-0.46	0.033836	*	-0.312408	0.706942	15.5912	22.1296
Os.23696.1.S1_at	LOC_Os01g56460	red	na	na	na	Os01g0771100	na	na	AT4G32605	no_seed	na	na	mitochondrial glycoprotein, putative, expressed	na	na	0.02	0.859422		0.0236805	0.745196	21.3127	31.7401
Os.32071.2.S1_x_at	LOC_Os01g56470	yellow	na	na	na	Os01g0771200	na	na	AT2G35900	no_seed	na	na	mal d 1-associated protein, putative, expressed	na	na	0.77	0	*	0.683794	0.73239	31.4943	94.3989
Os.2185.1.S1_at	LOC_Os01g56490	pink	na	na	na	Os01g0771400	na	na	na	no_seed	na	na	ubiquitin carboxyl-terminal hydrolase, putative, expressed	na	na	0.11	0.149747		0.203644	0.652916	6.95307	21.4825
OsAffx.23809.3.S1_at	LOC_Os01g56500	blue	na	na	na	Os01g0771600	na	na	na	no_seed	na	na	expressed protein	na	na	-0.18	0.004925		-0.389007	0.314952	1.20483	1.93657
Os.35685.1.S1_at	LOC_Os01g56510	brown	na	na	na	Os01g0771900	na	na	na	no_seed	GH3	Hydrolases	periplasmic beta-glucosidase precursor, putative, expressed	na	na	0.05	0.593481		0.0744578	0.74469	24.488	50.46
Os.18007.1.S1_at	LOC_Os01g56520	brown	na	na	na	Os01g0772000	na	na	na	no_seed	na	na	double-stranded RNA binding motif containing protein, expressed	na	na	0.2	0.002385		0.406901	0.701387	17.3132	29.4897
na	LOC_Os01g56530	grey	na	na	na	Os01g0772100	na	na	na	no_seed	na	na	DUF260 domain containing protein, putative, expressed	LOB	TF	na	na	na	0.146852	0.332093	0.439346	1.46493
Os.32625.2.S1_x_at	LOC_Os01g56550	yellow	na	na	up	Os01g0772200	na	na	AT1G75510	no_seed	na	na	transcription initiation factor IIF beta subunit, putative, expressed	na	na	0.78	0	*	0.611597	0.904007	68.5426	141.454
Os.23676.1.S1_at	LOC_Os01g56590	black	na	na	na	Os01g0772700	na	na	AT5G27970	no_seed	na	na	guanine nucleotide exchange family protein, putative, expressed	na	na	-0.06	0.468634		-0.103042	0.626989	6.05037	16.0016
Os.11758.1.S1_at	LOC_Os01g56600	pink	na	na	na	Os01g0772800	na	na	AT1G48900	no_seed	na	na	signal recognition particle 54 kDa protein, putative, expressed	na	na	0.23	0.000427		0.47284	0.692019	10.8719	28.6187
Os.32439.1.S1_at	LOC_Os01g56610	yellow	na	na	na	Os01g0772900	na	na	na	no_seed	na	na	homocysteine S-methyltransferase protein, putative, expressed	na	na	0.28	0.001951	*	0.402234	0.540233	5.12576	11.5642
Os.11030.2.S1_x_at	LOC_Os01g56630	yellow	na	na	na	Os01g0773100	na	na	AT1G04200	no_seed	na	na	dymeclin, putative, expressed	na	na	-0.06	0.626744		-0.0710131	0.457493	3.25483	8.95182
Os.17630.1.S1_s_at	LOC_Os01g56670	pink	na	na	na	Os01g0773600	na	na	AT5G43710	no_seed	GH47	Hydrolases	glycosyl hydrolase family 47 domain contain protein, expressed	na	na	0.16	0.028919		0.302486	0.668731	8.92877	22.1771
Os.5378.1.S1_at	LOC_Os01g56680	blue	1	photosynthesis	down	Os01g0773700	na	na	na	seed	na	na	photosystem II reaction center W protein, chloroplast precursor, putative, expressed	na	na	-0.83	0	*	-0.830075	0.926938	186.579	216.307
Os.11673.2.S1_x_at	LOC_Os01g56780	green	na	na	na	Os01g0775100	na	na	AT5G43630	no_seed	na	na	plus-3 domain containing protein, expressed	na	na	-0.69	0.000123	*	-0.525498	0.719135	24.8193	39.8269
Os.8434.1.S1_at	LOC_Os01g56790	turquoise	na	na	na	Os01g0775200	na	na	AT1G08800	no_seed	na	na	expressed protein	na	na	0.38	0.002253	*	0.42256	0.626048	30.681	48.0418
Os.23677.1.S1_at	LOC_Os01g56800	turquoise	na	na	na	Os01g0775300	na	na	na	no_seed	na	na	MATH domain containing protein, expressed	na	na	0.12	0.052574		0.25695	0.408994	6.24688	16.1837
Os.33309.1.S1_at	LOC_Os01g56810	turquoise	na	na	na	Os01g0775400	na	na	AT1G75450	no_seed	na	na	cytokinin dehydrogenase precursor, putative, expressed	na	na	0.28	0.047543	*	0.275739	0.453167	5.64911	7.56048
Os.47987.1.S1_at	LOC_Os01g56820	purple	na	na	na	Os01g0775600	na	na	AT1G06060	no_seed	na	na	AGAP000951-PA, putative, expressed	na	na	-0.24	0.001658		-0.391659	0.889887	20.0997	69.395
OsAffx.11628.1.S1_x_at	LOC_Os01g56840	blue	na	na	na	na	na	na	na	no_seed	na	na	DUF domain containing protein, expressed	na	na	-0.12	0.00239		-0.393937	0.26206	0.766717	1.66501
Os.45992.1.S1_at	LOC_Os01g56860	yellow	na	na	na	Os01g0776400	na	na	AT2G16405	no_seed	na	na	WD domain, G-beta repeat domain containing protein, expressed	na	na	0.23	0.005735		0.377525	0.465331	3.61835	11.5701
Os.15904.1.S1_at	LOC_Os01g56880	blue	na	na	na	Os01g0776600	['Resistance or Tolerance']	['Other soil stress tolerance']	AT2G16430	no_seed	na	na	purple acid phosphatase precursor, putative, expressed	na	na	-0.26	0.001849		-0.40417	0.547776	9.55861	16.7517
Os.10706.1.S1_a_at	LOC_Os01g56900	pink	na	na	na	Os01g0776800	na	na	na	no_seed	na	na	expressed protein	na	na	0.11	0.161927		0.192724	0.619879	4.07126	9.38384
Os.46009.1.S1_at	LOC_Os01g56910	black	na	na	na	Os01g0777000, Os01g0777101	na	na	AT5G16300	no_seed	na	na	expressed protein	na	na	0.05	0.523942		0.0863003	0.542304	4.31992	12.5588
Os.19849.1.S1_at	LOC_Os01g56930	turquoise	na	na	na	Os01g0777200	na	na	AT5G22850	no_seed	na	na	eukaryotic aspartyl protease domain containing protein, expressed	na	na	0.37	0.014414	*	0.349136	0.49383	8.00452	9.83292
Os.5389.1.S1_s_at	LOC_Os01g56969	brown	na	na	na	Os01g0777400	na	na	AT1G27050	no_seed	na	na	homeobox-leucine zipper protein ATHB-54, putative, expressed	na	na	-0.07	0.485695		-0.0920076	0.745772	35.2895	122.596
Os.16916.1.S1_at	LOC_Os01g56990	turquoise	na	na	na	Os01g0777800	na	na	AT1G27060	no_seed	GH1	Hydrolases	Regulator of chromosome condensation domain containing protein, expressed	na	na	0.52	0	*	0.735773	0.744637	55.5435	71.4399
Os.55339.1.S1_at	LOC_Os01g57004	yellow	na	na	na	Os01g0777900	na	na	na	no_seed	na	na	adhesive/proline-rich protein, putative, expressed	na	na	0.8	0.000268	*	0.471363	0.485814	4.39547	11.5978
na	LOC_Os01g57020	grey	na	na	na	Os01g0778100	na	na	AT1G05577	no_seed	na	na	expressed protein	na	na	na	na	na	0.125311	0.580555	1.92202	3.25903
OsAffx.2348.1.S1_at	LOC_Os01g57050	turquoise	na	na	na	Os01g0778500	na	na	na	no_seed	na	na	expressed protein	na	na	0.29	0.005283	*	0.391545	0.35066	3.16613	4.60555
Os.14351.1.A1_at	LOC_Os01g57066	pink	na	na	na	Os01g0778700	na	na	AT4G14950	no_seed	na	na	transmembrane protein 49, putative, expressed	na	na	-0.07	0.401448		-0.116417	0.760969	12.604	31.7898
OsAffx.11631.1.S1_x_at	LOC_Os01g57073	green	na	na	na	Os01g0778800	na	na	na	no_seed	na	na	insulin-degrading enzyme, putative, expressed	na	na	-0.28	0.128588		-0.223466	0.729114	20.3101	42.1723
Os.49178.1.S1_at	LOC_Os01g57100	yellow	na	na	na	Os01g0779300	na	na	AT5G10530	no_seed	na	na	expressed protein	na	na	0.43	9.8e-05	*	0.525315	0.62407	8.67885	19.9368
Os.17162.2.S1_x_at	LOC_Os01g57110	black	na	na	na	Os01g0779400	na	na	na	no_seed	na	na	SNF2 family N-terminal domain containing protein, expressed	SNF2	Other	0.13	0.125149		0.210178	0.870673	33.1255	73.9705
Os.5306.1.S1_at	LOC_Os01g57210	turquoise	na	na	na	Os01g0780400	na	na	AT1G61210	no_seed	na	na	katanin p80 WD40 repeat-containing subunit B1 homolog 1, putative, expressed	na	na	0.18	0.000775		0.456829	0.379614	4.34118	10.7758
Os.2359.1.S1_s_at	LOC_Os01g57220	yellow	na	na	na	Os01g0780500, Os01g0780701	na	na	na	no_seed	na	na	secretory carrier-associated membrane protein, putative, expressed	na	na	0.2	0.048899		0.274527	0.706152	19.5568	46.6339
Os.11144.1.S1_at	LOC_Os01g57260	black	na	na	na	Os01g0781000	na	na	AT4G21560	no_seed	na	na	vacuolar protein sorting-associated protein 28 homolog 2, putative, expressed	na	na	0.11	0.49562		0.0947731	0.330771	0.487192	3.06526
Os.26990.1.S1_at	LOC_Os01g57350	blue	na	na	na	Os01g0782200	na	na	AT4G21534	no_seed	na	na	diacylglycerol kinase, putative, expressed	na	na	-0.7	0	*	-0.75025	0.803078	79.3785	94.156
Os.34258.1.S1_at	LOC_Os01g57450	turquoise	na	na	up	Os01g0783500	na	na	AT1G11360	no_seed	na	na	universal stress protein domain containing protein, putative, expressed	na	na	1.89	0	*	0.899375	0.916447	257.901	285.081
Os.40269.1.S1_at	LOC_Os01g57460	turquoise	na	na	up	Os01g0783600	na	na	AT4G03240	no_seed	na	na	frataxin, putative, expressed	na	na	0.64	0	*	0.859648	0.876578	150.796	162.54
Os.41980.1.S1_at	LOC_Os01g57490	brown	na	na	na	Os01g0783900	na	na	na	no_seed	na	na	D-mannose binding lectin family protein, expressed	na	na	0.12	0.398867		0.117084	0.675095	11.3493	19.2416
Os.27073.1.S1_at	LOC_Os01g57550	brown	na	na	na	Os01g0784600	na	na	AT2G15730	no_seed	na	na	nodulation protein-related, putative, expressed	na	na	0.04	0.526831		0.0857884	0.678375	14.0577	32.8952
Os.15322.1.S1_at	LOC_Os01g57570	green	na	na	na	Os01g0784800	na	na	na	seed	AA6	AA6	NADPH-dependent FMN reductase domain containing protein, expressed	na	na	-0.33	0.000908	*	-0.439263	0.816308	35.6032	51.2182
Os.22276.1.S1_a_at	LOC_Os01g57630	red	na	na	na	Os01g0785700	na	na	AT1G55890	no_seed	na	na	pentatricopeptide containing protein, putative, expressed	na	na	-0.3	0.031456	*	-0.287565	0.79748	41.0739	88.4506
Os.38205.1.S1_at	LOC_Os01g57710	salmon	na	na	na	Os01g0786800	na	na	AT1G61740	no_seed	na	na	membrane protein, putative, expressed	na	na	-0.3	0.015087	*	-0.336083	0.703371	5.42437	28.0841
Os.22812.1.S1_a_at	LOC_Os01g57720	turquoise	na	na	na	Os01g0786900	na	na	AT5G54730	no_seed	na	na	expressed protein	na	na	0.49	0.000155	*	0.492891	0.748972	59.343	94.2701
Os.9788.1.S1_x_at	LOC_Os01g57740	turquoise	na	na	na	Os01g0787400	na	na	na	no_seed	na	na	expressed protein	na	na	0.87	0	*	0.747641	0.88514	157.392	189.787
Os.33787.1.S1_at	LOC_Os01g57840	yellow	na	na	na	Os01g0788200	na	na	na	no_seed	na	na	expressed protein	na	na	0.23	0.106326		0.219891	0.699099	14.7671	22.2263
Os.27505.1.S1_at	LOC_Os01g57854	turquoise	na	na	na	Os01g0788400	['Physiological trait']	['Source activity']	AT1G11580	no_seed	GT4	Transferases	pectinesterase, putative, expressed	na	na	1.25	0	*	0.785404	0.830346	140.808	183.053
Os.32277.1.S1_at	LOC_Os01g57900	purple	na	na	na	Os01g0788900	na	na	AT1G69290	no_seed	na	na	PPR repeat domain containing protein, putative, expressed	na	na	-0.1	0.383982		-0.122788	0.724198	5.1936	22.07
OsAffx.11639.1.S1_at	LOC_Os01g57910	GY	na	na	na	Os01g0788950	na	na	na	no_seed	na	na	KH domain containing protein, putative, expressed	na	na	-0.2	0.102965		-0.21699	0.859179	17.7794	43.0957
Os.34845.1.S1_at	LOC_Os01g57930	purple	na	na	na	Os01g0789100	na	na	AT4G04870	no_seed	na	na	CDP-alcohol phosphatidyltransferase, putative, expressed	na	na	-0.07	0.457708		-0.0973266	0.817694	11.7358	45.1272
na	LOC_Os01g58022	grey	na	na	na	na	na	na	ATCG00430	no_seed	na	na	NADPH-dependent oxidoreductase, putative, expressed	na	na	na	na	na	-0.409078	0.247681	0.467434	3.03831
na	LOC_Os01g58049	grey	na	na	na	na	na	na	na	no_seed	na	na	photosystem I assembly protein ycf4, putative, expressed	na	na	na	na	na	-0.270179	0.159207	1.07062	8.58864
Os.10123.2.S1_x_at	LOC_Os01g58114	turquoise	na	na	na	Os01g0793500, Os01g0793600	na	na	AT4G27020	no_seed	na	na	expressed protein	na	na	0.54	1.2e-05	*	0.599367	0.795336	87.5754	112.157
Os.7983.1.S1_at	LOC_Os01g58140	black	na	na	na	Os01g0793900	na	na	na	no_seed	na	na	expressed protein	na	na	-0.48	0.119024		-0.220777	0.87591	38.3714	72.0892
Os.36901.1.S1_at	LOC_Os01g58150	black	na	na	na	Os01g0794100	na	na	na	no_seed	na	na	expressed protein	na	na	-0.16	0.42601		-0.113787	0.699939	13.5932	35.9652
Os.38804.1.S1_at	LOC_Os01g58220	black	na	na	na	Os01g0794500	na	na	na	no_seed	na	na	translation initiation factor SUI1, putative, expressed	na	na	0.07	0.712517		0.0506265	0.819124	23.3413	47.7543
Os.9992.1.S1_a_at	LOC_Os01g58380	turquoise	4	AA_degradation_Mitochondrial_ETC	up	Os01g0796400	na	na	AT3G15290	no_seed	na	na	3-hydroxybutyryl-CoA dehydrogenase, putative, expressed	na	na	1.14	0	*	0.747529	0.892429	176.324	219.207
Os.45906.1.S1_at	LOC_Os01g58390	red	na	na	na	Os01g0796500	na	na	AT3G58830	no_seed	na	na	haloacid dehalogenase, putative, expressed	na	na	-0.32	0.001051	*	-0.421163	0.890078	74.4036	141.889
Os.3766.1.S1_at	LOC_Os01g58420	turquoise	na	na	na	Os01g0797600	['Resistance or Tolerance']	['Drought tolerance', 'Drought tolerance']	AT3G15210	no_seed	na	na	AP2 domain containing protein, expressed	AP2-EREBP	TF	1.83	0	*	0.780759	0.82307	118.631	131.339
Os.50619.1.S1_at	LOC_Os01g58440	brown	na	na	na	Os01g0797800	na	na	na	no_seed	na	na	ligA, putative, expressed	na	na	0.18	0.019396		0.312632	0.654416	10.7523	17.3481
OsAffx.9495.1.S1_at	LOC_Os01g58450	turquoise	na	na	na	na	na	na	na	no_seed	na	na	retrotransposon protein, putative, Ty1-copia subclass, expressed	na	na	0.07	0.112761		0.215414	0.305126	1.53562	3.20548
Os.27717.1.S1_a_at	LOC_Os01g58470	blue	1	photosynthesis	down	Os01g0798500	na	na	AT5G44650	seed	na	na	expressed protein	na	na	-1.05	0	*	-0.636326	0.900149	192.466	301.236
na	LOC_Os01g58490	grey	na	na	na	Os01g0798750	na	na	na	no_seed	na	na	expressed protein	na	na	na	na	na	0.129649	0.592929	1.58842	2.55859
Os.25235.1.A1_at	LOC_Os01g58520	blue	na	na	na	Os01g0799000	na	na	AT5G45500	no_seed	na	na	disease resistance protein, putative, expressed	na	na	-0.33	0	*	-0.60826	0.648758	17.712	22.8884
na	LOC_Os01g58550	magenta	na	na	na	Os01g0799500	na	na	AT3G12710	no_seed	na	na	methyladenine glycosylase, putative, expressed	na	na	na	na	na	-0.197499	0.515616	1.10296	3.37309
Os.8591.1.S1_at	LOC_Os01g58580	turquoise	na	na	na	Os01g0799900	na	na	na	no_seed	na	na	ICE-like protease p20 domain containing protein, putative, expressed	na	na	0.25	0.010425		0.365074	0.497733	15.854	22.3032
Os.7800.1.S1_at	LOC_Os01g58620	turquoise	na	na	na	Os01g0800300	na	na	AT5G44860	no_seed	CE13	Carbohydrate_Esterase	expressed protein	na	na	1.37	0	*	0.877128	0.925201	260.596	295.448
Os.36426.1.S1_at	LOC_Os01g58630	purple	na	na	na	Os01g0800400	na	na	na	no_seed	na	na	pentatricopeptide repeat, putative, expressed	na	na	-0.11	0.402788		-0.113907	0.697389	10.0293	68.2844
na	LOC_Os01g58650	grey	na	na	na	Os01g0800600	na	na	AT4G30880	no_seed	na	na	LTPL35 - Protease inhibitor/seed storage/LTP family protein precursor, putative	na	na	na	na	na	0.0139986	0.433175	0.657527	0.951933
Os.8907.1.S1_at	LOC_Os01g58690	brown	na	na	na	Os01g0801100	na	na	na	no_seed	na	na	endonuclease/exonuclease/phosphatase family domain containing protein, expressed	na	na	0.06	0.497661		0.0920728	0.448345	2.34681	5.33996
Os.20248.1.S1_at	LOC_Os01g58700	yellow	na	na	na	Os01g0801200	na	na	AT5G03990	no_seed	na	na	expressed protein	na	na	0.63	1.1e-05	*	0.537556	0.855707	54.8276	103.469
Os.26367.1.S1_at	LOC_Os01g58740	turquoise	na	na	na	Os01g0801600	na	na	na	no_seed	na	na	glycerol-3-phosphate dehydrogenase, putative, expressed	na	na	0.56	0.000136	*	0.486434	0.697433	42.3563	58.4531
Os.6382.1.S1_at	LOC_Os01g58750	red	na	na	na	Os01g0801700	na	na	AT5G62270	no_seed	na	na	expressed protein	na	na	-0.05	0.260643		-0.157225	0.574304	7.4541	13.0335
Os.53623.1.S1_at	LOC_Os01g58754	red	na	na	na	Os01g0801800	na	na	na	no_seed	na	na	expressed protein	na	na	-0.08	0.52377		-0.0852536	0.844438	46.2401	77.3913
Os.37704.1.S1_at	LOC_Os01g58780	tan	na	na	na	Os01g0802000	na	na	na	no_seed	na	na	zinc finger, C3HC4 type domain containing protein, expressed	na	na	0.07	0.45395		0.106165	0.703312	4.55161	12.6544
Os.11665.1.S1_at	LOC_Os01g58790	blue	na	na	na	Os01g0802100	na	na	AT2G26930	no_seed	na	na	GHMP kinases ATP-binding protein, putative, expressed	na	na	-0.34	0.001932	*	-0.390288	0.616198	20.0353	36.7207
Os.36776.1.S1_at	LOC_Os01g58800	turquoise	na	na	na	Os01g0802200	na	na	na	no_seed	na	na	expressed protein	na	na	0.49	0.000364	*	0.450481	0.696554	38.6603	56.5149
OsAffx.2361.1.S1_x_at	LOC_Os01g58850	turquoise	na	na	na	Os01g0802600	na	na	AT3G63060	no_seed	na	na	circadian clock coupling factor-related, putative, expressed	na	na	0.71	0	*	0.634289	0.651257	49.6151	60.005
Os.1316.1.S1_a_at	LOC_Os01g58890	green	na	na	na	Os01g0803200	na	na	na	no_seed	na	na	cysteine proteinase inhibitor precursor protein, putative, expressed	na	na	-0.16	0.13445		-0.213995	0.706994	19.0277	36.1273
Os.19331.1.S1_at	LOC_Os01g58910	GY	na	na	na	Os01g0803300	na	na	na	no_seed	na	na	auxin-induced protein 5NG4, putative, expressed	na	na	-0.24	0.096589		-0.238814	0.470319	0.773061	5.94699
OsAffx.2362.1.S1_at	LOC_Os01g59000	turquoise	na	na	na	na	na	na	na	no_seed	na	na	cytochrome P450, putative, expressed	na	na	1.18	0	*	0.836348	0.76976	77.1661	82.7519
Os.34564.1.S1_at	LOC_Os01g59020	green	na	na	na	Os01g0804400	na	na	na	no_seed	na	na	cytochrome P450, putative, expressed	na	na	-0.31	0.02442	*	-0.316899	0.358831	3.64292	11.6041
Os.9773.1.S1_at	LOC_Os01g59060	blue	na	na	na	Os01g0805000	na	na	AT1G29070	no_seed	na	na	50S ribosomal protein, putative, expressed	na	na	-0.8	7e-06	*	-0.54551	0.838046	128.338	228.03
Os.32447.1.S1_at	LOC_Os01g59080	blue	na	na	na	Os01g0805200	na	na	AT3G17930	no_seed	na	na	expressed protein	na	na	-0.53	2.3e-05	*	-0.510337	0.769544	66.5628	108.783
Os.32482.1.S1_at	LOC_Os01g59090	blue	1	photosynthesis	down	Os01g0805300	na	na	AT3G56650	seed	na	na	thylakoid lumenal 20 kDa protein, putative, expressed	na	na	-1.79	0	*	-0.813	0.946709	226.367	274.206
OsAffx.23850.1.S1_at	LOC_Os01g59110	red	na	na	na	Os01g0805500	na	na	AT2G30140	no_seed	GT1	Transferases	indole-3-acetate beta-glucosyltransferase, putative, expressed	na	na	0.08	0.449755		0.107607	0.543032	5.39292	7.85485
Os.18853.1.S1_at	LOC_Os01g59130	turquoise	na	na	up	Os01g0805700	na	na	AT2G26770	no_seed	na	na	proline-rich family protein, putative, expressed	na	na	0.54	0	*	0.652472	0.868895	132.566	166.054
Os.27827.1.S1_at	LOC_Os01g59140	blue	na	na	na	Os01g0805800	na	na	AT3G22320	no_seed	na	na	DNA-directed RNA polymerases I, II, and III subunit RPABC1, putative, expressed	na	na	-0.2	0.021536		-0.301497	0.584466	12.9915	24.6016
Os.7916.1.S1_at	LOC_Os01g59150	magenta	na	na	na	Os01g0805900	na	na	na	no_seed	na	na	tubulin/FtsZ domain containing protein, putative, expressed	na	na	-0.35	0.06658		-0.249451	0.771968	9.41707	20.9429
OsAffx.23851.1.S1_s_at	LOC_Os01g59160	turquoise	na	na	na	Os01g0806000	na	na	na	no_seed	na	na	UBA/TS-N domain containing protein, expressed	na	na	0.52	8e-06	*	0.566189	0.673633	31.6302	36.7195
Os.27065.1.S1_a_at	LOC_Os01g59180	turquoise	na	na	na	Os01g0806101, Os01g0806200	na	na	na	no_seed	na	na	OsFBX27 - F-box domain containing protein, expressed	na	na	0.43	0.013573	*	0.332292	0.418246	7.24671	11.2779
Os.33610.2.A1_at	LOC_Os01g59320	brown	na	na	na	Os01g0807800	na	na	na	no_seed	na	na	expressed protein	na	na	0.46	0.000206	*	0.4807	0.769574	27.4415	50.1176
Os.33610.3.S1_x_at	LOC_Os01g59340	blue	na	na	na	Os01g0807900	na	na	AT5G12200	no_seed	na	na	dihydropyrimidinase, putative, expressed	na	na	-0.35	0.002965	*	-0.380933	0.573574	22.5882	43.7019
Os.35049.1.S1_a_at	LOC_Os01g59350	salmon	na	na	na	Os01g0808100	na	na	AT5G06950	no_seed	na	na	transcription factor, putative, expressed	bZIP	TF	-0.36	0.061087		-0.267471	0.804758	8.5883	29.9631
Os.10369.1.S1_a_at	LOC_Os01g59440	green	na	na	na	Os01g0809300	na	na	AT5G21090	no_seed	na	na	BRASSINOSTEROID INSENSITIVE 1-associated receptor kinase 1 precursor, putative, expressed	na	na	-0.15	0.096002		-0.23761	0.627347	9.36307	19.4214
Os.27966.1.S1_a_at	LOC_Os01g59490	tan	na	na	na	Os01g0809900	na	na	AT3G56840	no_seed	na	na	FAD dependent oxidoreductase domain containing protein, expressed	na	na	0.27	0.000252	*	0.473483	0.801694	9.88694	49.9186
Os.37510.1.S1_at	LOC_Os01g59500	blue	na	na	na	Os01g0810000	na	na	AT3G60360	no_seed	na	na	U3 small nucleolar RNA-associated protein 11, putative, expressed	na	na	-0.32	0.000164	*	-0.49293	0.638693	30.1481	51.2246
Os.33770.1.S1_at	LOC_Os01g59510	red	na	na	na	Os01g0810100	na	na	AT4G37510	no_seed	na	na	chloroplast ribonuclease III domain protein, putative, expressed	na	na	-0.36	0.067452		-0.25008	0.818301	47.6705	66.746
Os.52792.1.S1_at	LOC_Os01g59520	brown	na	na	na	Os01g0810200	na	na	AT3G56820	no_seed	na	na	cupin, RmlC-type, putative, expressed	na	na	-0.12	0.181189		-0.17662	0.668677	13.6018	45.7389
Os.2216.1.S1_at	LOC_Os01g59530	green	na	na	na	Os01g0810300	na	na	na	no_seed	na	na	OsCML1 - Calmodulin-related calcium sensor protein, expressed	na	na	-0.19	0.053297		-0.270917	0.433506	2.40532	4.46265
Os.3706.1.S1_at	LOC_Os01g59600	yellow	na	na	na	Os01g0811100	na	na	na	no_seed	na	na	peptidase, T1 family, putative, expressed	na	na	0.15	0.026754		0.309455	0.739688	27.6556	67.101
Os.35901.1.S1_at	LOC_Os01g59620	grey	na	na	na	Os01g0811300	na	na	na	no_seed	na	na	histone-lysine N-methyltransferase, H3 lysine-9 specific SUVH1, putative, expressed	SET	Other	-0.03	0.754329		-0.0439723	-0.318571	0.176342	4.40074
Os.23590.1.A1_at	LOC_Os01g59630	brown	na	na	na	Os01g0811400	na	na	AT5G16890	no_seed	GT47	Transferases	exostosin family domain containing protein, expressed	na	na	0.05	0.525148		0.08746	0.685012	13.9865	29.5799
Os.2698.3.S1_x_at	LOC_Os01g59660	turquoise	na	na	na	Os01g0812000	['Physiological trait']	['Sterility']	AT5G06100	no_seed	GT47	Transferases	MYB family transcription factor, putative, expressed	MYB	TF	0.68	0	*	0.74401	0.784476	82.3268	115.427
Os.11125.1.S1_a_at	LOC_Os01g59690	turquoise	na	na	na	Os01g0812200	na	na	na	no_seed	na	na	OsFBX28 - F-box domain containing protein, expressed	na	na	0.53	5e-06	*	0.59855	0.760488	68.4889	89.0288
Os.18206.1.S1_at	LOC_Os01g59730	blue	na	na	na	Os01g0812800	na	na	na	no_seed	na	na	ribosomal protein L7Ae, putative, expressed	na	na	-0.57	0.00154	*	-0.420704	0.638293	38.2078	63.5756
Os.42200.1.S1_at	LOC_Os01g59760	turquoise	na	na	na	Os01g0813100	na	na	na	no_seed	na	na	bZIP transcription factor, putative, expressed	bZIP	TF	0.47	4.6e-05	*	0.542131	0.498014	10.5501	19.8468
OsAffx.21654.1.S1_at	LOC_Os01g59780	turquoise	na	na	na	Os01g0813300	na	na	na	no_seed	na	na	AP2 domain containing protein, expressed	AP2-EREBP	TF	0.32	5.2e-05	*	0.483782	0.556417	15.6056	21.8474
Os.12144.1.S1_a_at	LOC_Os01g59790	yellow	na	na	na	Os01g0813400	na	na	AT1G10630	no_seed	na	na	ADP-ribosylation factor, putative, expressed	na	na	0.2	0.15389		0.196408	0.831881	43.4042	61.5178
Os.21368.1.A1_at	LOC_Os01g59800	turquoise	na	na	na	Os01g0813500	na	na	AT5G04920	no_seed	na	na	EAP30/Vps36 family domain containing protein, expressed	na	na	0.35	0	*	0.678932	0.78294	89.775	122.976
Os.6002.3.S1_x_at	LOC_Os01g59850	tan	na	na	na	Os01g0813900	na	na	na	no_seed	na	na	GTPase-activating protein, putative, expressed	na	na	0.17	0.056941		0.279449	0.720681	4.57628	19.941
Os.13245.1.S1_x_at	LOC_Os01g59860	red	na	na	na	Os01g0814000	na	na	AT5G18440	no_seed	na	na	expressed protein	na	na	-0.15	0.249257		-0.152351	0.895599	68.6101	130.748
Os.8824.1.S1_at	LOC_Os01g59900	green	na	na	na	Os01g0814400	na	na	AT2G37480	no_seed	na	na	expressed protein	na	na	-0.12	0.044449		-0.258294	0.433791	1.77282	4.08089
Os.27162.1.A1_s_at	LOC_Os01g59910	turquoise	na	na	na	Os01g0814700	na	na	AT1G08710	no_seed	CE8	Carbohydrate_Esterase	OsFBX29 - F-box domain containing protein, expressed	na	na	0.89	0	*	0.841275	0.874299	156.491	169.108
Os.12219.1.S1_at	LOC_Os01g59930	green	na	na	na	Os01g0814900	na	na	na	no_seed	na	na	NADH-cytochrome b5 reductase, putative, expressed	na	na	-0.27	0.000891	*	-0.442967	0.498183	4.03371	14.8563
na	LOC_Os01g59940	grey	na	na	na	na	na	na	na	no_seed	na	na	expressed protein	na	na	na	na	na	-0.182514	0.582011	1.3821	2.04482
Os.48290.1.A1_at	LOC_Os01g59950	turquoise	na	na	na	Os01g0815100	na	na	na	no_seed	na	na	pentatricopeptide repeat-containing protein, putative, expressed	na	na	0.65	0	*	0.630047	0.697257	40.7324	45.6985
Os.4633.1.S1_at	LOC_Os01g59970	turquoise	na	na	na	Os01g0815400	na	na	AT3G47510	no_seed	na	na	expressed protein	na	na	0.92	0	*	0.641211	0.722438	59.4058	85.8728
Os.13253.1.S1_at	LOC_Os01g59980	red	na	na	na	Os01g0815700	na	na	AT5G17790	no_seed	na	na	zinc finger family protein, putative, expressed	na	na	-0.12	0.202071		-0.173321	0.742239	24.038	43.1498
Os.4678.1.S1_at	LOC_Os01g59990	blue	na	na	na	Os01g0815800	na	na	na	no_seed	na	na	ribosomal protein L24, putative, expressed	na	na	-0.39	1e-06	*	-0.569605	0.820552	91.112	132.965
Os.4384.1.S1_at	LOC_Os01g60020	yellow	na	na	na	Os01g0816100	['Resistance or Tolerance']	['Bacterial blight resistance']	na	no_seed	na	na	NAC domain transcription factor, putative, expressed	NAC	TF	0.63	0.004584	*	0.388733	0.521692	7.16808	18.7294
Os.31272.1.S2_a_at	LOC_Os01g60040	pink	na	na	na	Os01g0816400	na	na	na	no_seed	na	na	HEAT repeat family protein, putative, expressed	na	na	0.14	0.155786		0.196972	0.647501	5.78004	30.4426
Os.34196.1.S1_at	LOC_Os01g60110	black	na	na	na	Os01g0817000	na	na	na	no_seed	na	na	E2F-related protein, putative, expressed	na	na	-0.06	0.64145		-0.0685795	0.467559	1.9459	6.97674
Os.8845.1.S1_at	LOC_Os01g60120	blue	na	na	na	Os01g0817100	na	na	na	no_seed	na	na	transmembrane protein 56, putative, expressed	na	na	-0.39	4.5e-05	*	-0.500096	0.470334	5.6784	9.43619
Os.42186.1.S1_at	LOC_Os01g60170	turquoise	na	na	na	Os01g0817650	na	na	na	no_seed	na	na	DUF567 domain containing protein, putative, expressed	na	na	0.71	0	*	0.644158	0.743982	56.955	70.6505
Os.4899.1.S1_a_at	LOC_Os01g60190	green	na	na	na	Os01g0817700	na	na	na	no_seed	na	na	2,3-bisphosphoglycerate-independent phosphoglycerate mutase, putative, expressed	na	na	-0.23	0.024673		-0.31055	0.673211	10.7125	18.276
Os.6496.1.S1_a_at	LOC_Os01g60200	brown	na	na	na	Os01g0817800	na	na	na	no_seed	na	na	expressed protein	na	na	0.13	0.19041		0.173525	0.566104	12.7844	27.9266
na	LOC_Os01g60230	grey	na	na	na	Os01g0818000	na	na	AT5G01990	no_seed	na	na	auxin efflux carrier component, putative, expressed	na	na	na	na	na	0.256313	-0.157168	0.438237	3.42664
Os.14790.1.S1_at	LOC_Os01g60260	brown	na	na	na	Os01g0818300	na	na	na	no_seed	na	na	KH domain containing protein, putative, expressed	na	na	0.58	0.000567	*	0.455398	0.667836	19.2221	34.3296
Os.24893.1.S1_a_at	LOC_Os01g60270	turquoise	na	na	na	Os01g0818400	na	na	AT4G35550	no_seed	GH17,CBM43	Hydrolases	homeobox domain containing protein, expressed	HB	TF	0.65	0	*	0.715414	0.716322	39.9821	44.65
Os.25065.3.S1_at	LOC_Os01g60309	turquoise	na	na	na	Os01g0819000	na	na	na	no_seed	na	na	retrotransposon protein, putative, Ty1-copia subclass, expressed	na	na	1.04	0	*	0.837633	0.863071	162.393	190.53
Os.11479.1.S1_at	LOC_Os01g60410	blue	na	na	na	Os01g0819500	na	na	AT3G08690	no_seed	na	na	ubiquitin-conjugating enzyme, putative, expressed	na	na	-0.18	0.003702		-0.371479	0.593039	19.8044	41.4017
Os.35934.1.S1_at	LOC_Os01g60430	brown	na	na	na	Os01g0819800	na	na	AT3G11460	no_seed	na	na	pentatricopeptide repeat-containing protein, putative, expressed	na	na	0.23	0.011679		0.358728	0.452168	5.15032	11.218
Os.8739.3.S1_x_at	LOC_Os01g60440	turquoise	na	na	na	Os01g0819900	na	na	AT2G40730	no_seed	na	na	HEAT repeat family protein, putative, expressed	na	na	0.32	0.001681	*	0.432036	0.660311	37.9965	59.1377
OsAffx.23870.1.S1_at	LOC_Os01g60470	grey	na	na	na	na	na	na	na	no_seed	na	na	retrotransposon protein, putative, unclassified, expressed	na	na	0.08	0.130193		0.213169	0.404202	0.631131	1.59804
Os.22478.2.S1_x_at	LOC_Os01g60650	turquoise	na	na	na	Os01g0821700	na	na	AT2G38550	no_seed	na	na	non-green plastid inner envelope membrane protein, putative, expressed	na	na	0.28	0.001764	*	0.43614	0.368948	3.21965	5.56999
na	LOC_Os01g60660	grey	na	na	na	Os01g0821800	na	na	AT2G40660	no_seed	na	na	methionyl-tRNA synthetase, putative, expressed	na	na	na	na	na	-0.113073	0.00427621	0.72615	5.98224
OsAffx.23876.1.S1_x_at	LOC_Os01g60690	grey	na	na	na	Os01g0822100	na	na	na	no_seed	na	na	expressed protein	na	na	0.02	0.693795		0.0535116	0.520926	1.5617	3.93027
Os.32685.1.S1_at	LOC_Os01g60700	yellow	na	na	na	Os01g0822200	na	na	AT3G08760	no_seed	na	na	serine/threonine-protein kinase NAK, putative, expressed	na	na	0.3	0.003102	*	0.392966	0.801416	31.7428	50.9316
Os.35921.2.S1_x_at	LOC_Os01g60730	black	na	na	na	Os01g0822800	na	na	na	no_seed	na	na	RING-H2 finger protein, putative, expressed	na	na	-0.2	0.247701		-0.157796	0.331513	1.07436	5.92544
Os.8827.1.S1_at	LOC_Os01g60740	turquoise	na	na	na	Os01g0822900	na	na	na	no_seed	na	na	LTPL16 - Protease inhibitor/seed storage/LTP family protein precursor, expressed	na	na	0.16	0.1003		0.221369	0.388647	2.51012	3.84802
Os.52286.1.S1_at	LOC_Os01g60780	blue	na	na	na	Os01g0823200	na	na	na	no_seed	na	na	solute carrier family 35 member E3, putative, expressed	na	na	-0.2	0.028643		-0.307967	0.528381	10.7063	25.6873
Os.163.1.S1_at	LOC_Os01g60790	blue	na	na	na	Os01g0823300	na	na	AT3G56340	no_seed	na	na	40S ribosomal protein S26, putative, expressed	na	na	-0.4	5.2e-05	*	-0.509027	0.728059	57.8783	87.6807
Os.12112.1.S1_at	LOC_Os01g60830	green	na	na	na	Os01g0823600	na	na	AT3G56290	no_seed	na	na	expressed protein	na	na	-0.75	0.039308	*	-0.303687	0.427886	6.65492	16.5273
Os.26377.1.S1_at	LOC_Os01g60860	GY	na	na	na	Os01g0823900	na	na	na	no_seed	na	na	spotted leaf 11, putative, expressed	na	na	-0.31	0.018581	*	-0.305749	0.687871	5.33457	21.4988
na	LOC_Os01g60890	grey	na	na	na	na	na	na	na	no_seed	na	na	expressed protein	na	na	na	na	na	-0.175311	0.551631	1.29614	1.98419
Os.32752.2.S1_s_at	LOC_Os01g60910	brown	na	na	up	Os01g0824600	na	na	na	no_seed	na	na	CAMK_KIN1/SNF1/Nim1_like.12 - CAMK includes calcium/calmodulin depedent protein kinases, expressed	na	na	0.49	0.003849	*	0.381002	0.832696	39.0637	54.6113
Os.50407.1.S1_at	LOC_Os01g60920	brown	na	na	na	Os01g0824700	na	na	na	no_seed	na	na	OsFBX30 - F-box domain containing protein, expressed	na	na	0.25	0.116343		0.214857	0.62028	12.6755	28.3808
Os.35704.1.S1_at	LOC_Os01g60930	green	na	na	na	Os01g0824800	na	na	na	no_seed	na	na	expressed protein	na	na	-0.32	0.065767		-0.255189	0.756123	26.4677	44.7033
Os.47944.1.S1_a_at	LOC_Os01g61030	yellow	na	na	na	Os01g0825700	na	na	na	no_seed	na	na	VHS and GAT domain containing protein, expressed	na	na	0.47	1e-06	*	0.604201	0.79896	37.897	115.249
Os.10716.1.S1_at	LOC_Os01g61060	pink	na	na	na	Os01g0825900	na	na	na	no_seed	na	na	SAG20, putative, expressed	na	na	0.02	0.777696		0.0393884	0.493129	1.77896	5.46529
Os.6864.1.S1_at	LOC_Os01g61070	yellow	na	na	na	Os01g0826000	na	na	AT5G05365	no_seed	na	na	heavy metal-associated domain containing protein, expressed	na	na	0.6	0.00139	*	0.436093	0.733244	19.3868	37.6285
Os.31521.1.S1_at	LOC_Os01g61080	black	na	na	na	Os01g0826400	na	na	AT2G38470	no_seed	na	na	WRKY24, expressed	WRKY	TF	-0.33	0.314286		-0.139262	0.823978	31.8401	71.3876
Os.26965.1.S1_at	LOC_Os01g61120	green	na	na	na	Os01g0826900	na	na	na	no_seed	na	na	expressed protein	na	na	-1.05	2.9e-05	*	-0.568049	0.615181	19.9872	41.5497
Os.33817.1.S1_at	LOC_Os01g61150	green	na	na	na	Os01g0827200	na	na	na	no_seed	na	na	phox domain-containing protein, putative, expressed	na	na	-0.09	0.573159		-0.0824657	0.361802	4.79666	16.3541
Os.27852.1.S1_at	LOC_Os01g61180	turquoise	na	na	na	Os01g0827500	na	na	AT5G58430	no_seed	na	na	exo70 exocyst complex subunit domain containing protein, expressed	na	na	0.17	0.005708		0.378681	0.44067	7.21596	15.3411
Os.42521.1.S1_at	LOC_Os01g61230	turquoise	na	na	na	Os01g0828100	na	na	na	no_seed	na	na	dihydroflavonol-4-reductase, putative, expressed	na	na	0.47	0.001042	*	0.466086	0.551628	8.61274	11.4067
na	LOC_Os01g61290	grey	na	na	na	Os01g0828500	na	na	na	no_seed	na	na	hypothetical protein	na	na	na	na	na	-0.274806	0.510193	1.46578	2.83246
Os.8865.2.S1_x_at	LOC_Os01g61320	red	na	na	na	Os01g0829000	na	na	AT4G28590	no_seed	na	na	thioredoxin, putative, expressed	na	na	-0.42	0.111656		-0.216368	0.936	101.803	137.118
Os.37113.1.S1_at	LOC_Os01g61330	magenta	na	na	na	Os01g0829100	na	na	na	no_seed	na	na	ankyrin homolog precursor, putative, expressed	na	na	-0.29	0.054429		-0.274693	0.784986	12.4835	38.1148
Os.24385.1.S1_at	LOC_Os01g61350	red	na	na	na	Os01g0829400	na	na	AT5G58530	no_seed	na	na	glutaredoxin, putative, expressed	na	na	-0.27	0.038357	*	-0.278403	0.826748	49.2305	103.836
Os.5740.1.S1_at	LOC_Os01g61380	brown	na	na	na	Os01g0829800	na	na	na	no_seed	na	na	lactate/malate dehydrogenase, putative, expressed	na	na	0.09	0.330415		0.137584	0.423623	2.97651	9.40966
Os.19035.1.S1_at	LOC_Os01g61400	yellow	na	na	na	Os01g0830000	na	na	AT4G04770	no_seed	na	na	sufB/sufD domain containing protein, putative, expressed	na	na	0.61	1.3e-05	*	0.563981	0.626414	12.1758	32.8933
Os.25236.1.S1_x_at	LOC_Os01g61410	yellow	11	ETC	up	Os01g0830100	na	na	AT1G07180	no_seed	na	na	NADH-ubiquinone oxidoreductase, mitochondrial precursor, putative, expressed	na	na	0.47	0.005493	*	0.382801	0.856585	44.2271	60.9783
Os.7716.1.S1_at	LOC_Os01g61430	brown	na	na	na	Os01g0830300	na	na	AT4G28820	no_seed	na	na	HIT zinc finger domain containing protein, expressed	na	na	0.1	0.354899		0.128207	0.920129	70.3854	93.1889
Os.32153.1.S1_at	LOC_Os01g61440	turquoise	na	na	na	Os01g0830500	na	na	AT3G11150	no_seed	na	na	expressed protein	na	na	1.57	0	*	0.809213	0.825179	131.039	146.708
Os.20717.1.S1_at	LOC_Os01g61460	black	na	na	na	Os01g0830700	na	na	na	no_seed	na	na	leaf senescence related protein, putative, expressed	na	na	-0.03	0.882178		-0.0211494	0.867303	36.5064	69.332
OsAffx.23883.1.S1_x_at	LOC_Os01g61470	yellow	na	na	na	Os01g0830900	na	na	na	no_seed	na	na	zinc finger, C3HC4 type domain containing protein, expressed	na	na	0.02	0.770562		0.0409498	0.190636	1.14944	5.60274
Os.20681.2.A1_at	LOC_Os01g61500	brown	na	na	na	Os01g0831200	na	na	AT3G51780	no_seed	na	na	BAG domain containing protein, expressed	na	na	0.1	0.246562		0.165887	0.420112	3.48719	9.8267
Os.30296.2.S1_x_at	LOC_Os01g61510	yellow	na	na	na	Os01g0831300	na	na	na	no_seed	na	na	ammonium transporter protein, putative, expressed	na	na	0.07	0.434874		0.104494	0.59574	7.57427	17.7678
Os.15134.1.S1_at	LOC_Os01g61560	blue	na	na	na	Os01g0832000	na	na	AT5G58560	no_seed	na	na	phosphatidate cytidylyltransferase, putative, expressed	na	na	-0.12	0.045779		-0.267497	0.393213	3.42145	6.51835
Os.4905.3.S1_a_at	LOC_Os01g61580	turquoise	na	na	na	Os01g0832200	na	na	na	no_seed	na	na	selT-like protein precursor, putative, expressed	na	na	0.34	0	*	0.631054	0.779951	83.6504	102.195
Os.12649.2.S1_x_at	LOC_Os01g61590	blue	na	na	na	Os01g0832300	na	na	na	no_seed	na	na	CAMK_CAMK_like.1 - CAMK includes calcium/calmodulin depedent protein kinases, expressed	na	na	-0.42	3.3e-05	*	-0.544125	0.524292	10.8557	18.9362
Os.14313.2.S1_x_at	LOC_Os01g61620	green	na	na	na	Os01g0832900	na	na	AT2G40120	no_seed	na	na	protein kinase family protein, putative, expressed	na	na	-1.05	0	*	-0.776561	0.727025	32.2324	113.04
Os.19412.1.S1_at	LOC_Os01g61640	tan	na	na	na	Os01g0833100	na	na	AT3G55960	no_seed	na	na	NLI interacting factor-like phosphatase, putative, expressed	na	na	0.11	0.137794		0.215855	0.668609	3.35596	15.1528
Os.11151.1.S1_a_at	LOC_Os01g61670	tan	na	na	na	Os01g0833150, Os01g0833200	na	na	AT2G35810	no_seed	na	na	ureidoglycolate hydrolase, putative, expressed	na	na	0.33	0.021266	*	0.343421	0.689534	4.57909	26.0205
Os.28176.2.S1_x_at	LOC_Os01g61680	turquoise	na	na	na	Os01g0833400	na	na	AT4G08330	no_seed	na	na	expressed protein	na	na	1.21	0	*	0.736774	0.888479	147.07	161.355
Os.5854.1.S1_a_at	LOC_Os01g61710	tan	na	na	up	Os01g0833700	na	na	na	no_seed	na	na	coatomer subunit delta, putative, expressed	na	na	0.35	0.000898	*	0.439599	0.876891	18.3433	76.7127
Os.12979.3.S1_x_at	LOC_Os01g61720	green	na	na	na	Os01g0833800	na	na	na	no_seed	na	na	IQ calmodulin-binding motif domain containing protein, expressed	na	na	-0.26	0.08092		-0.241842	0.526094	4.70877	9.71247
Os.14198.1.S1_at	LOC_Os01g61760	blue	na	na	na	Os01g0834100	na	na	AT2G37080	no_seed	na	na	myosin heavy chain-related, putative, expressed	na	na	-0.28	0.051045		-0.264157	0.478917	8.47822	23.5494
Os.14624.1.S1_at	LOC_Os01g61780	pink	na	na	na	Os01g0834200	na	na	AT2G28520	no_seed	na	na	vacuolar ATP synthase 98 kDa subunit, putative, expressed	na	na	-0.05	0.633049		-0.0664996	0.740953	9.65582	16.3686
Os.22637.1.S1_a_at	LOC_Os01g61810	black	na	na	na	Os01g0834400	['Physiological trait']	['Source activity']	na	no_seed	na	na	histone-like transcription factor and archaeal histone, putative, expressed	CCAAT	TF	0.23	0.021846		0.316119	0.723572	11.7119	36.4459
Os.5404.3.S1_a_at	LOC_Os01g61880	blue	na	na	down	Os01g0835500	na	na	na	seed	na	na	respiratory burst oxidase, putative, expressed	na	na	-1.76	0	*	-0.855213	0.874676	138.463	175.243
Os.8181.1.S1_at	LOC_Os01g61910	brown	na	na	na	Os01g0835800	na	na	AT1G58210	no_seed	na	na	KIP1, putative, expressed	na	na	-0.09	0.261887		-0.15339	0.506527	4.15392	14.6517
na	LOC_Os01g61960	grey	na	na	na	Os01g0836700	na	na	na	no_seed	na	na	GPR107 precursor, putative, expressed	na	na	na	na	na	-0.0474216	0.686215	2.61376	3.38043
Os.16933.1.S1_at	LOC_Os01g61990	black	na	na	na	Os01g0837000	na	na	na	no_seed	na	na	ankyrin repeat-containing protein, putative, expressed	na	na	-0.14	0.430004		-0.107182	0.857168	33.3917	56.3651
OsAffx.9560.1.S1_at	LOC_Os01g62030	grey	na	na	na	Os01g0837400	na	na	na	no_seed	na	na	disease resistance-responsive family protein, putative, expressed	na	na	-0.01	0.892141		-0.0191465	-0.22345	0.0470425	2.76179
Os.30998.1.S1_at	LOC_Os01g62060	blue	na	na	na	Os01g0837600	na	na	na	no_seed	na	na	plant-specific domain TIGR01589 family protein, expressed	na	na	-0.68	0.000136	*	-0.460777	0.684801	32.842	49.6622
Os.10121.1.S1_at	LOC_Os01g62070	turquoise	na	na	na	Os01g0837700, Os01g0837800	na	na	AT2G39450	no_seed	na	na	cation efflux family protein, putative, expressed	na	na	0.58	2.8e-05	*	0.548187	0.734061	51.1701	60.6821
Os.28023.1.S1_at	LOC_Os01g62130	black	na	na	na	Os01g0838600	na	na	na	no_seed	na	na	ZOS1-14 - C2H2 zinc finger protein, expressed	na	na	-0.15	0.248533		-0.164134	0.565833	3.76186	13.8608
Os.33927.1.S1_at	LOC_Os01g62160	brown	na	na	na	Os01g0838900	na	na	na	no_seed	na	na	trp repressor/replication initiator, putative, expressed	na	na	0.07	0.300149		0.138433	0.554096	3.80254	8.116
OsAffx.23890.4.S1_x_at	LOC_Os01g62170	blue	na	na	na	Os01g0839000	na	na	na	no_seed	na	na	expressed protein	na	na	-0.21	0.000102		-0.50529	0.311967	2.79625	8.5553
Os.26486.1.S1_at	LOC_Os09g25850	magenta	na	na	na	Os09g0426800	['Morphological trait', 'Resistance or Tolerance', 'Morphological trait', 'Resistance or Tolerance']	['Culm leaf', 'Drought tolerance', 'Culm leaf', 'Drought tolerance']	AT5G57800	no_seed	na	na	WAX2, putative, expressed	na	na	-0.4	0.01609	*	-0.335236	0.796483	10.249	22.2725
Os.19784.1.S1_at	LOC_Os01g62230	brown	na	na	na	Os01g0839500	na	na	AT5G59910	no_seed	na	na	Core histone H2A/H2B/H3/H4 domain containing protein, putative, expressed	na	na	0.14	0.083925		0.248742	0.585956	7.96886	13.568
Os.12603.1.S1_at	LOC_Os01g62244	blue	na	na	na	Os01g0839700	na	na	AT5G59300	no_seed	na	na	ubiquitin-conjugating enzyme, putative, expressed	na	na	-0.38	0	*	-0.763967	0.837288	96.7452	115.901
Os.28139.1.S1_at	LOC_Os01g62260	turquoise	na	na	na	Os01g0839900	na	na	AT2G28790	no_seed	na	na	thaumatin, putative, expressed	na	na	1.4	0	*	0.765509	0.889077	160.878	178.383
Os.46024.1.S1_at	LOC_Os01g62290	yellow	na	na	na	Os01g0840100	na	na	na	no_seed	na	na	DnaK family protein, putative, expressed	na	na	1.21	5e-06	*	0.567804	0.731197	32.0354	58.5328
Os.7747.1.S1_at	LOC_Os01g62300	pink	na	na	na	Os01g0840200	na	na	na	no_seed	na	na	SLT1 protein, putative, expressed	na	na	-0.12	0.180707		-0.18705	0.627131	6.01719	16.3985
Os.6823.1.S1_at	LOC_Os01g62350	red	na	na	na	Os01g0840700	na	na	na	no_seed	na	na	60S ribosomal protein L36-2, putative, expressed	na	na	-0.06	0.599966		-0.0719027	0.830947	46.6386	73.4899
Os.10956.1.S1_at	LOC_Os01g62370	turquoise	na	na	na	Os01g0841000	na	na	AT3G46540	no_seed	na	na	ENTH domain containing protein, expressed	na	na	0.53	9e-06	*	0.556018	0.78469	68.4394	84.0867
Os.6301.1.S1_at	LOC_Os01g62390	yellow	na	na	na	Os01g0841200	na	na	na	no_seed	na	na	growth regulator related protein, putative, expressed	na	na	0.14	0.036199		0.288267	0.359931	1.34011	5.22283
Os.38177.1.S1_at	LOC_Os01g62410	yellow	na	na	na	Os01g0841500	['Resistance or Tolerance']	['Cold tolerance']	AT5G02320	no_seed	na	na	MYB family transcription factor, putative, expressed	MYB	TF	0.36	0.007687	*	0.349868	0.787709	32.8023	70.6758
Os.12423.1.S1_at	LOC_Os01g62420	yellow	na	na	na	Os01g0841600	na	na	na	no_seed	na	na	triosephosphate isomerase, cytosolic, putative, expressed	na	na	0.22	0.029858		0.289089	0.480679	3.66656	6.91136
Os.11866.1.S1_at	LOC_Os01g62460	green	na	na	na	Os01g0842200	na	na	na	no_seed	na	na	ZOS1-16 - C2H2 zinc finger protein, expressed	GRAS	TF	-0.3	0.040309	*	-0.302608	0.695466	12.323	18.2364
Os.9615.1.S1_at	LOC_Os01g62490	brown	na	na	na	Os01g0842500	na	na	na	no_seed	na	na	laccase precursor protein, putative, expressed	na	na	0.29	0.213828		0.172109	0.695389	15.4065	29.0601
Os.33529.1.S1_at	LOC_Os01g62500	brown	na	na	na	Os01g0842600	na	na	na	no_seed	na	na	OsFtsH3 FtsH protease, homologue of AtFtsH3/10, expressed	na	na	0.13	0.099087		0.225701	0.580211	5.55144	9.82708
OsAffx.2391.1.S1_at	LOC_Os01g62550	grey	na	na	na	Os01g0843100	na	na	na	no_seed	na	na	expressed protein	na	na	-0.04	0.419095		-0.112454	0.160612	0.429179	1.64255
OsAffx.21744.2.S1_x_at	LOC_Os01g62600	turquoise	na	na	na	Os01g0843800	na	na	na	no_seed	na	na	laccase precursor protein, putative, expressed	na	na	0.3	0.000199	*	0.473849	0.552239	10.8586	13.871
Os.6108.1.S1_at	LOC_Os01g62620	pink	na	na	na	Os01g0844400	na	na	AT3G09320	no_seed	na	na	DHHC zinc finger domain containing protein, expressed	na	na	-0.14	0.118705		-0.222858	0.597932	6.82054	21.0632
Os.42450.1.A1_at	LOC_Os01g62630	turquoise	na	na	na	Os01g0844500	na	na	na	no_seed	na	na	aspartic proteinase nepenthesin precursor, putative, expressed	na	na	0.72	6e-06	*	0.573371	0.498081	11.1322	14.9336
OsAffx.11702.1.S1_at	LOC_Os01g62640	blue	na	na	na	Os01g0844700	na	na	na	no_seed	na	na	zinc finger, C3HC4 type domain containing protein, expressed	na	na	-0.17	0.002803		-0.398361	0.360251	2.28973	4.66332
Os.27684.1.S1_at	LOC_Os01g62650	turquoise	na	na	na	Os01g0844800	na	na	AT2G29190	no_seed	na	na	pumilio-family RNA binding protein, putative, expressed	na	na	0.52	8e-06	*	0.548409	0.543515	11.3244	14.8068
Os.27906.1.S1_a_at	LOC_Os01g62760	turquoise	1	ABA	up	Os01g0846300	na	na	AT1G07430	no_seed	na	na	protein phosphatase 2C, putative, expressed	na	na	1.82	0	*	0.780448	0.903586	175.966	191.641
Os.34775.1.S1_at	LOC_Os01g62800	brown	na	na	na	Os01g0846600	na	na	AT2G39750	no_seed	na	na	methyltransferase, putative, expressed	na	na	0.13	0.232058		0.159223	0.72715	20.5172	38.3745
Os.28217.1.S1_at	LOC_Os01g62810	yellow	na	na	na	Os01g0846800	na	na	AT3G55580	no_seed	na	na	regulator of chromosome condensation, putative, expressed	na	na	1.07	5e-06	*	0.538406	0.742866	24.66	60.5071
Os.9242.2.S1_x_at	LOC_Os01g62820	yellow	na	na	na	Os01g0846900	na	na	AT1G17440	no_seed	na	na	Transcription initiation factor TFIID subunit A containing protein, expressed	na	na	0.24	0.056579		0.265076	0.746588	22.4763	36.86
Os.19137.1.S1_at	LOC_Os01g62850	yellow	na	na	na	Os01g0847300	na	na	na	no_seed	na	na	membrane associated DUF588 domain containing protein, putative, expressed	na	na	0.09	0.484808		0.0981115	0.474002	3.60552	9.72087
Os.42436.1.S1_at	LOC_Os01g62860	blue	na	na	na	Os01g0847600	na	na	na	no_seed	na	na	oxidoreductase, aldo/keto reductase family protein, putative, expressed	na	na	-0.5	5.4e-05	*	-0.5611	0.640883	27.4823	47.9395
Os.5560.1.S1_at	LOC_Os01g62870	green	na	na	na	Os01g0847700	na	na	AT2G37790	no_seed	na	na	oxidoreductase, aldo/keto reductase family protein, putative, expressed	na	na	-0.6	0.008406	*	-0.394403	0.620462	13.4898	22.1922
Os.7392.2.S1_x_at	LOC_Os01g62880	green	na	na	na	Os01g0847800	na	na	na	no_seed	na	na	oxidoreductase, aldo/keto reductase family protein, putative, expressed	na	na	-0.11	0.339773		-0.13126	0.447006	3.16465	6.79657
Os.49468.2.S1_at	LOC_Os01g62890	yellow	na	na	na	Os01g0847900	na	na	na	no_seed	na	na	prenylated rab acceptor, putative, expressed	na	na	0.25	0.047218		0.267658	0.669903	19.9825	35.4046
Os.33244.1.S1_at	LOC_Os01g62900	turquoise	3	cell wall metabolism	up	Os01g0848200	na	na	na	no_seed	na	na	amino acid kinase, putative, expressed	na	na	3.31	0	*	0.90785	0.923666	252.016	277.318
Os.19639.1.S1_at	LOC_Os01g62920	salmon	na	na	na	Os01g0848400	['Morphological trait']	['Panicle flower']	na	seed	na	na	homeodomain protein, putative, expressed	HB	TF	-0.41	0.000244	*	-0.462735	0.898997	19.5413	97.2571
Os.34462.1.S1_at	LOC_Os01g62950	turquoise	na	na	na	Os01g0848700	na	na	na	no_seed	na	na	ras-related protein, putative, expressed	na	na	0.94	0	*	0.670377	0.761709	74.7606	88.2346
Os.20863.2.S1_x_at	LOC_Os01g62970	turquoise	na	na	na	Os01g0848900	na	na	AT5G59080	no_seed	na	na	expressed protein	na	na	2.01	0	*	0.779554	0.827981	125.323	132.209
Os.51480.1.S1_x_at	LOC_Os01g62980	turquoise	na	na	na	Os01g0849000	na	na	AT5G05960	no_seed	na	na	LTPL101 - Protease inhibitor/seed storage/LTP family protein precursor, expressed	na	na	2.35	0	*	0.89311	0.834825	138.736	144.764
Os.25308.1.A1_at	LOC_Os01g63050	blue	na	na	na	Os01g0850000	na	na	AT5G59050	no_seed	na	na	expressed protein	na	na	-0.47	1e-06	*	-0.638222	0.575574	10.7254	14.0565
Os.8957.1.S1_a_at	LOC_Os01g63060	turquoise	na	na	na	Os01g0850100	na	na	AT3G54020	no_seed	na	na	phosphatidic acid phosphatase-related, putative, expressed	na	na	1.6	0	*	0.791346	0.824404	133.557	178.576
Os.42422.1.S1_at	LOC_Os01g63150	green	na	na	na	Os01g0850200	na	na	na	no_seed	na	na	retrotransposon protein, putative, Ty3-gypsy subclass, expressed	na	na	-0.15	0.116556		-0.216089	0.398137	2.75327	6.08612
Os.14830.1.S1_a_at	LOC_Os01g63190	green	na	na	na	Os01g0850700	na	na	na	no_seed	na	na	laccase precursor protein, putative, expressed	na	na	-1.27	2.7e-05	*	-0.540912	0.5083	6.0296	13.6282
Os.11253.1.S1_at	LOC_Os01g63210	green	na	na	na	Os01g0850900	na	na	AT2G37970	no_seed	na	na	SOUL heme-binding protein, putative, expressed	na	na	-0.16	0.565284		-0.0854091	0.557136	12.6779	31.0048
Os.35890.1.S1_at	LOC_Os01g63220	red	na	na	na	Os01g0851000	na	na	AT3G54090	no_seed	na	na	kinase, pfkB family, putative, expressed	na	na	-0.58	0.001473	*	-0.422836	0.822493	44.4787	92.2725
Os.7203.2.S1_x_at	LOC_Os01g63230	yellow	na	na	na	Os01g0851100	na	na	na	no_seed	na	na	growth regulator related protein, putative, expressed	na	na	0.82	2e-06	*	0.571585	0.824291	37.087	103.33
Os.12944.1.S1_at	LOC_Os01g63240	blue	na	na	na	Os01g0851300	na	na	na	no_seed	na	na	reticulon domain containing protein, putative, expressed	na	na	-0.36	0.002991	*	-0.409464	0.533628	11.1506	21.4517
Os.7799.1.S1_at	LOC_Os01g63250	turquoise	na	na	na	Os01g0851400	na	na	AT3G54130	no_seed	na	na	josephin, putative, expressed	na	na	0.27	0.002092	*	0.415917	0.36381	3.21154	4.77821
Os.2623.1.S1_at	LOC_Os01g63270	blue	na	na	na	Os01g0851700	na	na	AT3G46970	no_seed	GT35	Transferases	alpha-glucan phosphorylast isozyme, putative, expressed	na	na	-0.28	0.001643	*	-0.409434	0.611261	21.9602	35.1688
Os.17497.1.S1_a_at	LOC_Os01g63290	brown	na	na	na	Os01g0852200	na	na	AT3G46980	no_seed	na	na	transporter, major facilitator family, putative, expressed	na	na	0.02	0.851668		0.0257571	0.839402	46.8075	82.1491
na	LOC_Os01g63354	grey	na	na	na	Os01g0852500	na	na	na	no_seed	na	na	ELM2 domain containing protein, putative, expressed	na	na	na	na	na	0.366989	0.0414237	0.161655	2.09275
Os.32279.2.S1_x_at	LOC_Os01g63400	black	na	na	na	Os01g0852900	na	na	AT3G09060	no_seed	na	na	PPR repeat containing protein, expressed	na	na	-0.31	0.020117	*	-0.308731	0.371571	1.04468	4.05217
Os.32279.1.S1_at	LOC_Os01g63410	yellow	na	na	na	Os01g0853000	na	na	AT3G09050	no_seed	na	na	expressed protein	na	na	0.35	0.088499		0.237634	0.679615	18.4977	42.6483
Os.18616.1.S1_at	LOC_Os07g10390	turquoise	na	na	na	Os07g0203700	['Resistance or Tolerance', 'Resistance or Tolerance', 'Others']	['Blast resistance', 'Bacterial blight resistance', 'Others']	AT3G11960	no_seed	na	na	cleavage and polyadenylation specificity factor, putative, expressed	na	na	0.38	0	*	0.652289	0.85187	111.17	142.315
Os.17214.1.S1_at	LOC_Os01g63470	blue	na	na	na	Os01g0853800	na	na	AT1G07310	no_seed	na	na	C2 domain containing protein, expressed	na	na	-0.27	0.000169	*	-0.49338	0.636251	21.0391	32.3837
Os.37603.1.S1_at	LOC_Os01g63480	grey	na	na	na	Os01g0854000	na	na	AT5G01210	no_seed	na	na	transferase family protein, putative, expressed	na	na	-0.43	0.00138	*	-0.405812	0.279794	0.535898	3.7603
Os.18429.1.S1_x_at	LOC_Os01g63580	red	na	na	na	na	na	na	AT2G38110	no_seed	na	na	glycerol-3-phosphate acyltransferase, putative, expressed	na	na	0.02	0.845929		0.0281332	0.638792	9.20074	23.3145
Os.27967.1.A1_at	LOC_Os01g63620	green	na	na	na	Os01g0855200	na	na	AT2G29670	no_seed	na	na	expressed protein	na	na	-0.57	3e-06	*	-0.57325	0.74813	25.9411	79.2793
Os.6321.1.S1_at	LOC_Os01g63690	black	na	na	na	Os01g0855600	na	na	AT2G40000	no_seed	na	na	hs1, putative, expressed	na	na	-0.44	0.089177		-0.230876	0.839121	29.1325	52.9138
Os.6258.1.S1_a_at	LOC_Os01g63770	blue	na	na	na	Os01g0856500	na	na	AT2G38120	seed	na	na	transmembrane amino acid transporter protein, putative, expressed	na	na	-1	0	*	-0.847219	0.85377	122.758	160.694
Os.16802.1.S1_a_at	LOC_Os01g63800	green	na	na	na	Os01g0856800	na	na	AT5G05710	no_seed	na	na	pleckstrin homology domain-containing protein, putative, expressed	na	na	-0.18	0.003343		-0.388757	0.631018	10.2406	19.0358
Os.21123.1.S1_at	LOC_Os01g63810	purple	na	na	na	Os01g0856900	na	na	na	no_seed	CBM20	Carbohydrate_Binding_module	starch binding domain containing protein, putative, expressed	na	na	-0.23	0.0776		-0.250465	0.552542	1.78332	16.1343
OsAffx.23907.1.S1_at	LOC_Os01g63830	blue	na	na	na	Os01g0857200	na	na	AT5G58770	no_seed	na	na	dehydrodolichyl diphosphate synthase, putative, expressed	na	na	-0.37	0.010861	*	-0.346947	0.494765	11.5326	25.8954
Os.38338.1.S1_x_at	LOC_Os01g63840	purple	na	na	na	Os01g0857300	na	na	AT5G03770	no_seed	na	na	3-deoxy-D-manno-octulosonic-acid transferase, putative, expressed	na	na	-0.21	0.014783		-0.306979	0.753517	8.81592	63.382
Os.35149.1.S1_at	LOC_Os01g63870	blue	na	na	down	Os01g0857500	na	na	na	seed	na	na	nucleobase-ascorbate transporter, putative, expressed	na	na	-1.93	0	*	-0.834876	0.956437	224.112	261.312
Os.20081.1.S1_x_at	LOC_Os01g63900	salmon	na	na	na	Os01g0857900	na	na	na	no_seed	na	na	WD domain, G-beta repeat domain containing protein, expressed	na	na	-0.01	0.821193		-0.029337	0.514424	0.895269	13.0528
Os.17805.1.S1_at	LOC_Os01g63930	black	na	na	na	Os01g0858200, Os01g0858350	na	na	AT2G27690	no_seed	na	na	cytochrome P450, putative, expressed	na	na	0.29	0.26944		0.158385	0.686722	9.39805	24.1008
Os.55646.1.S1_at	LOC_Os01g63940	turquoise	na	na	na	Os01g0858500	na	na	AT3G10070	no_seed	na	na	Transcription initiation factor TFIID subunit A containing protein, expressed	na	na	0.31	1e-06	*	0.610107	0.664353	32.0774	51.7262
Os.31344.1.S1_at	LOC_Os01g63970	black	na	na	na	Os01g0858900	na	na	AT1G08280	no_seed	GT29	Transferases	sialyltransferase family domain containing protein, expressed	na	na	-0.12	0.431391		-0.110142	0.70799	14.0314	39.5876
Os.6375.2.S1_x_at	LOC_Os01g63990	salmon	na	na	na	Os01g0859200	na	na	na	no_seed	na	na	hydrolase, alpha/beta fold family protein, putative, expressed	na	na	-0.32	0.02051	*	-0.331112	0.758197	5.68939	24.6182
Os.26365.1.S1_at	LOC_Os01g64030	GY	na	na	na	Os01g0859600	na	na	AT1G67190	no_seed	na	na	OsFBL5 - F-box domain and LRR containing protein, expressed	na	na	-0.05	0.452283		-0.0987462	0.741783	7.43025	26.9897
Os.11487.1.S1_s_at	LOC_Os01g64090	blue	na	na	na	Os01g0860300	na	na	na	no_seed	na	na	L1P family of ribosomal proteins domain containing protein, expressed	na	na	-0.46	0.0008	*	-0.441968	0.564733	16.6235	25.1751
Os.170.1.S1_at	LOC_Os01g64110	green	na	na	na	Os01g0860500	na	na	na	no_seed	GH18	Hydrolases	glycosyl hydrolase, putative, expressed	na	na	-0.74	0.002275	*	-0.41351	0.695931	14.4964	20.7129
Os.170.3.S1_at	LOC_Os01g64120	turquoise	na	na	na	Os01g0860601	na	na	na	no_seed	na	na	2Fe-2S iron-sulfur cluster binding domain containing protein, expressed	na	na	1.88	0	*	0.645136	0.568505	20.2871	21.9808
Os.4636.1.S1_a_at	LOC_Os01g64170	yellow	na	na	na	Os01g0860800	na	na	AT2G27500	no_seed	GH17	Hydrolases	glycosyl hydrolases family 17, putative, expressed	na	na	0.55	0.002359	*	0.388946	0.667168	17.1455	32.5758
Os.37413.1.S2_at	LOC_Os01g64190	brown	na	na	na	Os01g0861000	na	na	AT5G09270	no_seed	na	na	expressed protein	na	na	0.15	0.121707		0.215991	0.708811	15.7959	26.3035
OsAffx.24964.2.S1_x_at	LOC_Os01g64230	yellow	na	na	na	Os01g0861400	na	na	na	no_seed	na	na	long cell-linked locus protein, putative, expressed	na	na	0.01	0.779259		0.0392286	0.265116	0.440838	1.88716
OsAffx.23912.1.S1_at	LOC_Os01g64250	grey	na	na	na	Os01g0861700	na	na	AT3G54290	no_seed	na	na	hemerythrin family protein, expressed	na	na	0.07	0.523184		0.0916763	0.208307	0.529993	4.4764
Os.32232.1.S1_at	LOC_Os01g64256	blue	na	na	na	Os01g0861900	na	na	na	no_seed	na	na	transposon protein, putative, Mutator sub-class, expressed	na	na	-0.68	0	*	-0.707263	0.723766	38.3874	51.9934
Os.26850.1.A1_s_at	LOC_Os01g64262	black	na	na	na	Os01g0862000	na	na	na	no_seed	na	na	hydrolase, alpha/beta fold family, putative, expressed	na	na	0.09	0.470394		0.101813	0.875365	34.1712	64.0675
Os.26570.1.S1_s_at	LOC_Os01g64270	blue	1	photosynthesis	down	Os01g0862200	na	na	AT2G36145	seed	na	na	expressed protein	na	na	-1.84	0	*	-0.760289	0.938827	221.427	276.734
Os.5693.1.S1_at	LOC_Os01g64300	turquoise	na	na	na	Os01g0862600	na	na	AT3G15040	no_seed	na	na	DUF584 domain containing protein, putative, expressed	na	na	1.03	0	*	0.749106	0.878035	161.966	201.932
Os.49787.1.S1_at	LOC_Os01g64360	turquoise	na	na	up	Os01g0863300	na	na	na	no_seed	na	na	MYB family transcription factor, putative, expressed	MYB	TF	3.16	0	*	0.877829	0.925822	249.333	271.904
na	LOC_Os01g64370	grey	na	na	na	Os01g0863400	na	na	na	no_seed	na	na	expressed protein	na	na	na	na	na	0.0868145	-0.0810161	0.117554	2.74236
Os.12119.1.S1_at	LOC_Os01g64470	black	na	na	na	Os01g0864500	na	na	na	no_seed	na	na	harpin-induced protein 1 domain containing protein, expressed	na	na	-0.02	0.956605		-0.00758543	0.923153	52.4916	92.7513
na	LOC_Os01g64480	grey	na	na	na	Os01g0864632	na	na	na	no_seed	na	na	harpin-induced protein 1 domain containing protein, expressed	na	na	na	na	na	0.0433332	0.491027	0.960597	1.75574
Os.5832.1.S1_at	LOC_Os01g64490	magenta	2	cell wall metabolism	down	Os01g0864700	na	na	na	seed	na	na	protein kinase domain containing protein, expressed	na	na	-0.56	0.000932	*	-0.478988	0.878469	19.2896	40.6071
Os.10279.1.S1_at	LOC_Os01g64520	yellow	na	na	na	Os01g0865100	na	na	AT2G26230	no_seed	na	na	uricase, putative, expressed	na	na	0.44	0.00883	*	0.359436	0.665857	18.542	33.9333
Os.17746.1.S1_s_at	LOC_Os01g64540	blue	na	na	na	Os01g0865400	na	na	AT5G49690	no_seed	GT1	Transferases	anthocyanidin 3-O-glucosyltransferase, putative, expressed	na	na	-1.7	0	*	-0.746723	0.789311	73.5729	84.285
Os.14287.2.S1_x_at	LOC_Os01g64560	brown	na	na	na	Os01g0865600	na	na	na	no_seed	na	na	helix-loop-helix DNA-binding protein, putative, expressed	na	na	0.08	0.166673		0.189507	0.295919	0.43465	1.64241
OsAffx.21714.1.S1_x_at	LOC_Os01g64570	green	na	na	na	Os01g0865700	na	na	na	no_seed	na	na	U-box domain-containing protein, putative, expressed	na	na	-0.23	0.000422		-0.467529	0.655157	8.76791	12.9475
Os.12067.2.S1_at	LOC_Os01g64630	green	na	na	na	Os01g0866100	na	na	na	no_seed	na	na	actin, putative, expressed	na	na	-0.15	0.23905		-0.164717	0.652754	10.8151	16.9916
Os.10783.2.S1_x_at	LOC_Os01g64650	black	na	na	na	Os01g0866300	na	na	AT5G58060	no_seed	na	na	VAMP-like protein YKT62, putative, expressed	na	na	-0.15	0.11814		-0.215711	0.791579	17.4302	34.3887
Os.3408.1.A1_x_at	LOC_Os01g64660	blue	na	na	na	Os01g0866400	['Physiological trait', 'Morphological trait']	['Source activity', 'Culm leaf']	na	no_seed	na	na	fructose-1,6-bisphosphatase, putative, expressed	na	na	-1.23	1e-06	*	-0.619256	0.667869	33.8701	49.3392
Os.3408.2.S1_at	LOC_Os01g64670	turquoise	na	na	na	Os01g0866500	na	na	na	no_seed	na	na	soluble inorganic pyrophosphatase, putative, expressed	na	na	0.84	5e-06	*	0.550524	0.587748	28.0539	42.1959
Os.8993.1.S1_at	LOC_Os01g64690	blue	na	na	na	Os01g0866700	na	na	AT1G76860	no_seed	na	na	LSM domain containing protein, expressed	na	na	-0.27	1e-05	*	-0.556467	0.69697	31.7472	52.3713
Os.18696.1.S1_at	LOC_Os01g64700	yellow	na	na	na	Os01g0866800	na	na	na	no_seed	na	na	OsFBT3 - F-box and tubby domain containing protein, expressed	TUB	TF	0.18	0.139898		0.195109	0.699526	17.5409	32.958
Os.411.1.S1_a_at	LOC_Os01g64730	turquoise	10	Protein kinases	up	Os01g0867300	['Resistance or Tolerance', 'Resistance or Tolerance']	['Drought tolerance', 'Salinity tolerance']	AT5G44080	no_seed	na	na	bZIP transcription factor domain containing protein, expressed	bZIP	TF	3.34	0	*	0.955499	0.928813	243.231	257.321
Os.54156.1.S1_x_at	LOC_Os01g64750	turquoise	na	na	na	Os01g0867600	na	na	AT1G43620	no_seed	na	na	sterol 3-beta-glucosyltransferase, putative, expressed	na	na	1.36	0	*	0.910459	0.945029	245.686	261.487
Os.37593.3.S1_at	LOC_Os01g64760	purple	na	na	na	Os01g0867700	na	na	AT4G30260	no_seed	na	na	Yip1 domain containing protein, expressed	na	na	-0.34	6e-06	*	-0.554698	0.658264	6.25998	38.2743
na	LOC_Os01g64770	red	na	na	na	Os01g0867800	na	na	na	no_seed	na	na	polypyrimidine tract-binding protein, putative, expressed	na	na	na	na	na	0.124627	0.306154	0.675115	2.72642
Os.10553.1.S1_s_at	LOC_Os01g64780	green	na	na	na	Os01g0867900	na	na	na	seed	na	na	COV1, putative, expressed	na	na	-0.42	2e-06	*	-0.605774	0.840933	38.1981	60.334
Os.17663.1.S1_at	LOC_Os01g64860	blue	na	na	na	Os01g0868900	na	na	na	no_seed	na	na	OsSub11 - Putative Subtilisin homologue, expressed	na	na	-0.57	4.8e-05	*	-0.568555	0.578611	12.8637	19.3096
Os.8109.1.S1_a_at	LOC_Os01g64870	turquoise	na	na	na	Os01g0869000	na	na	AT1G71240	no_seed	na	na	expressed protein	na	na	0.94	0	*	0.621807	0.680885	40.7057	45.6289
OsAffx.11735.1.S1_at	LOC_Os01g64880	blue	na	na	na	Os01g0869100	na	na	na	no_seed	na	na	expressed protein	na	na	-0.1	0.090244		-0.222384	0.384389	1.83625	4.49623
Os.5643.1.S1_at	LOC_Os01g64890	green	na	na	na	Os01g0869200	['Resistance or Tolerance']	['Other soil stress tolerance']	na	no_seed	na	na	CorA-like magnesium transporter protein, putative, expressed	na	na	-0.31	0.002139	*	-0.39593	0.665911	14.0195	24.0989
Os.34638.1.S1_at	LOC_Os01g64930	GY	na	na	na	Os01g0869600	na	na	AT1G21790	no_seed	na	na	expressed protein	na	na	-0.33	0.000299	*	-0.466911	0.754417	9.45717	57.0485
Os.10671.1.S1_at	LOC_Os01g64960	blue	na	na	na	Os01g0869800	['Physiological trait', 'Physiological trait']	['Source activity', 'Source activity']	AT1G44575	no_seed	na	na	chlorophyll A-B binding protein, putative, expressed	na	na	-1.15	0	*	-0.67336	0.790418	87.4381	116.333
Os.12646.1.S1_at	LOC_Os01g64970	turquoise	13	bZIP	up	Os01g0869900	['Resistance or Tolerance']	['Salinity tolerance']	na	no_seed	na	na	CAMK_CAMK_like.11 - CAMK includes calcium/calmodulin depedent protein kinases, expressed	na	na	1.46	0	*	0.870945	0.886684	159.664	172.396
Os.32637.3.S1_x_at	LOC_Os01g64980	blue	na	na	na	Os01g0870100	['Resistance or Tolerance']	['Other soil stress tolerance']	AT5G49960	no_seed	na	na	ion channel DMI1, chloroplast precursor, putative, expressed	na	na	-0.48	0.000139	*	-0.480655	0.678486	32.4444	44.7089
na	LOC_Os01g65000	yellow	na	na	na	Os01g0870300	['Physiological trait']	['Root']	AT2G38290	no_seed	na	na	ammonium transporter protein, putative, expressed	na	na	na	na	na	0.0178149	0.200268	0.510651	1.58462
Os.9689.1.S1_at	LOC_Os01g65070	blue	na	na	na	Os01g0871100	na	na	AT1G34340	no_seed	na	na	hydrolase, alpha/beta fold family domain containing protein, expressed	na	na	-0.55	1e-06	*	-0.586878	0.698912	43.3165	77.9057
Os.8796.2.S1_a_at	LOC_Os01g65080	blue	na	na	na	Os01g0871200	na	na	AT1G34370	no_seed	na	na	ZOS1-18 - C2H2 zinc finger protein, expressed	C2H2	TF	-0.64	8e-06	*	-0.553179	0.63131	36.7432	77.3213
Os.7646.1.S1_a_at	LOC_Os01g65090	green	na	na	na	Os01g0871300	na	na	AT2G22250	no_seed	na	na	aminotransferase, classes I and II, domain containing protein, expressed	na	na	-0.03	0.761665		-0.0442312	0.499521	3.6671	6.32295
Os.13923.1.S1_at	LOC_Os01g65094	green	na	na	na	Os01g0871350	na	na	AT1G71865	no_seed	na	na	expressed protein	na	na	-0.16	0.085127		-0.24171	0.628149	13.9839	26.0364
Os.9321.1.S1_a_at	LOC_Os01g65100	green	na	na	na	Os01g0871500	na	na	AT1G22540	no_seed	na	na	peptide transporter, putative, expressed	na	na	-0.89	0	*	-0.747598	0.678726	15.8819	48.9882
OsAffx.9518.1.S1_x_at	LOC_Os01g65120	blue	na	na	na	Os01g0871700, Os01g0871766	na	na	na	no_seed	na	na	peptide transporter, putative, expressed	na	na	-0.26	0.000124		-0.506051	0.578976	10.7777	14.0687
Os.53707.1.S1_x_at	LOC_Os01g65169	salmon	na	na	na	Os01g0872100	na	na	na	no_seed	na	na	proton-dependent oligopeptide transport, putative, expressed	na	na	-0.69	3.9e-05	*	-0.521831	0.838494	11.9592	80.8657
OsAffx.11741.1.S1_x_at	LOC_Os01g65190	blue	na	na	na	Os01g0872300, Os01g0872400	na	na	na	no_seed	na	na	POT domain containing peptide transporter, putative, expressed	na	na	-0.34	0	*	-0.647465	0.700602	31.0828	39.0781
Os.33629.1.S1_a_at	LOC_Os01g65200	salmon	na	na	na	Os01g0872500	na	na	na	no_seed	na	na	proton-dependent oligopeptide transport, putative, expressed	na	na	-0.06	0.609271		-0.0649532	0.551473	1.1504	10.4488
Os.5254.1.S1_x_at	LOC_Os01g65220	yellow	na	na	na	Os01g0872700	na	na	AT1G75660	no_seed	na	na	XRN 5'-3' exonuclease N-terminus domain containing protein, expressed	na	na	0.22	6.8e-05		0.511226	0.564608	7.40008	22.2438
Os.2328.1.S1_at	LOC_Os01g65230	purple	na	na	na	Os01g0872800	['Resistance or Tolerance']	['Bacterial blight resistance', 'Blast resistance']	AT3G10540	no_seed	na	na	AGC_AGC_other_PDK1_Pk61C.1 - ACG kinases include homologs to PKA, PKG and PKC, expressed	na	na	-0.25	0.025692		-0.317009	0.635194	4.29939	22.8411
Os.30033.1.S1_at	LOC_Os01g65260	blue	na	na	down	Os01g0873100	na	na	na	seed	na	na	amidophosphoribosyltransferase, chloroplast precursor, putative, expressed	na	na	-1.32	0	*	-0.821304	0.852607	113.889	131.683
Os.42329.1.A1_at	LOC_Os01g65310	turquoise	na	na	na	Os01g0873700	na	na	na	no_seed	na	na	DUF803 domain containing, putative, expressed	na	na	0.7	0	*	0.621115	0.687117	70.1933	121.658
Os.6400.1.S1_a_at	LOC_Os01g65320	yellow	na	na	na	Os01g0873800	na	na	AT1G35660	no_seed	na	na	expressed protein	na	na	0.42	8e-05	*	0.481421	0.620403	9.95851	24.9718
Os.9187.1.S1_at	LOC_Os01g65330	green	na	na	na	Os01g0873900	na	na	AT1G34320	no_seed	na	na	expressed protein	na	na	-0.25	0.145956		-0.210509	0.661207	14.9803	32.5803
Os.7053.1.S1_at	LOC_Os01g65380	turquoise	na	na	na	Os01g0874700	na	na	AT4G09160	no_seed	na	na	patellin protein, putative, expressed	na	na	0.72	0	*	0.663503	0.692136	37.8953	42.3954
Os.5420.1.S1_at	LOC_Os01g65410	yellow	na	na	na	Os01g0874900	na	na	AT1G36370	no_seed	na	na	serine hydroxymethyltransferase, mitochondrial precursor, putative, expressed	na	na	-0.03	0.754172		-0.0431053	0.635526	15.2527	24.7096
Os.37438.1.S1_at	LOC_Os01g65420	salmon	na	na	na	Os01g0875000	na	na	AT1G22030	no_seed	na	na	expressed protein	na	na	-0.85	2.9e-05	*	-0.526888	0.80738	11.3733	89.9153
Os.26484.1.S1_at	LOC_Os01g65440	magenta	na	na	na	Os01g0875300	na	na	AT1G44760	no_seed	na	na	universal stress protein domain containing protein, putative, expressed	na	na	-0.2	0.058147		-0.268389	0.744259	6.65328	14.3167
Os.16536.1.S1_at	LOC_Os01g65450	tan	na	na	up	Os01g0875400	na	na	AT4G06599	no_seed	na	na	ubiquitin-like domain-containing CTD phosphatase 1, putative, expressed	na	na	0.27	0.00018	*	0.502549	0.811367	12.6569	81.4881
Os.26261.1.S1_at	LOC_Os01g65520	yellow	na	na	up	Os01g0876400	na	na	AT1G71360	no_seed	na	na	Sad1 / UNC-like C-terminal domain containing protein, putative, expressed	na	na	1.28	2.6e-05	*	0.531382	0.926909	79.3497	124.543
Os.42681.1.S1_at	LOC_Os01g65560	red	na	na	na	na	na	na	AT1G71310	no_seed	na	na	snRK1-interacting protein 1, putative, expressed	na	na	-0.23	0.097533		-0.22031	0.915426	79.3541	118.087
Os.33977.1.S1_at	LOC_Os01g65580	pink	na	na	na	Os01g0877300	na	na	AT5G49880	no_seed	na	na	mitotic checkpoint family protein, putative, expressed	na	na	0.01	0.923089		0.013506	0.763089	11.4265	19.753
Os.26297.1.S1_at	LOC_Os01g65600	turquoise	na	na	na	Os01g0877500	na	na	AT1G33420	no_seed	na	na	PHD-finger domain containing protein, putative, expressed	PHD	Other	0.38	0.000605	*	0.470648	0.68387	35.0568	44.5283
na	LOC_Os01g65620	grey	na	na	na	Os01g0877900	na	na	na	no_seed	na	na	expressed protein	na	na	na	na	na	0.356661	0.193462	0.208422	2.69002
Os.12640.1.S1_at	LOC_Os01g65650	green	na	na	na	Os01g0878300, Os01g0878550	na	na	AT1G72180	no_seed	na	na	receptor-like protein kinase HAIKU2 precursor, putative, expressed	na	na	-0.25	0.257155		-0.155473	0.660276	11.1979	17.3253
Os.17259.1.S1_at	LOC_Os01g65660	yellow	na	na	na	Os01g0878400	na	na	na	no_seed	na	na	amino acid transporter, putative, expressed	na	na	0.1	0.302133		0.140692	0.525366	3.6944	9.89212
Os.10972.1.S1_at	LOC_Os01g65670	yellow	na	na	na	Os01g0878700	['Physiological trait']	['Eating quality']	na	no_seed	na	na	amino acid transporter, putative, expressed	na	na	0.47	0.011534	*	0.341961	0.462941	4.35346	20.7771
Os.10240.1.S1_at	LOC_Os01g65680	green	17	Phenyl propanoid biosynthesis	down	Os01g0878800	na	na	AT4G15093	seed	na	na	4,5-DOPA dioxygenase extradiol, putative, expressed	na	na	-1.11	2e-06	*	-0.618724	0.850963	41.548	61.9145
Os.12038.1.S1_at	LOC_Os01g65700	black	na	na	na	Os01g0879200	na	na	na	no_seed	na	na	expressed protein	na	na	-0.09	0.633281		-0.0680746	0.609811	9.19019	29.1519
Os.15928.1.S1_at	LOC_Os01g65720	purple	na	na	na	Os01g0879400	na	na	AT5G67540	no_seed	GH43	Hydrolases	expressed protein	na	na	-0.22	0.004104		-0.364791	0.845144	16.3396	57.5327
OsAffx.21821.1.S1_at	LOC_Os01g65730	red	na	na	na	Os01g0879500	na	na	AT3G56570	no_seed	na	na	SET domain containing protein, expressed	SET	Other	0.03	0.819249		0.0313604	0.797409	36.7676	73.7505
Os.5334.2.S1_a_at	LOC_Os01g65780	tan	na	na	na	Os01g0880200	na	na	AT3G18660	no_seed	na	na	glycosyl transferase, putative, expressed	na	na	0.39	0.007068	*	0.36943	0.464427	1.34855	20.1016
Os.32182.1.S1_at	LOC_Os01g65790	blue	na	na	na	Os01g0880300	na	na	AT5G09760	no_seed	CE8	Carbohydrate_Esterase	pectinesterase, putative, expressed	na	na	-0.23	0.006687		-0.342332	0.558884	11.2422	19.4528
Os.35603.1.S1_at	LOC_Os01g65800	green	na	na	na	Os01g0880400	na	na	na	no_seed	na	na	powdery mildew resistant protein 5, putative, expressed	na	na	-0.65	0	*	-0.720698	0.745205	24.9664	66.662
Os.4655.1.S1_at	LOC_Os01g65880	blue	na	na	na	Os01g0881300	na	na	AT1G21460	seed	na	na	nodulin MtN3 family protein, putative, expressed	na	na	-1.85	0	*	-0.788102	0.88601	146.071	167.718
Os.25060.1.S1_at	LOC_Os01g65890	turquoise	na	na	na	Os01g0881400	na	na	AT1G19025	no_seed	na	na	DNA repair metallo-beta-lactamase, putative, expressed	na	na	0.28	4.8e-05	*	0.529126	0.658015	22.8568	26.3356
Os.9902.1.S1_at	LOC_Os01g65900	green	na	na	na	Os01g0881500	na	na	AT1G21450	seed	na	na	chitin-inducible gibberellin-responsive protein, putative, expressed	GRAS	TF	-0.29	0.000968	*	-0.44891	0.79003	29.6041	39.8083
Os.29966.1.S1_x_at	LOC_Os01g65904	brown	na	na	na	Os01g0881800	na	na	na	no_seed	na	na	expressed protein	na	na	-0.04	0.823658		-0.0321165	0.625067	17.1394	39.6843
Os.12329.1.S1_at	LOC_Os01g65920	turquoise	na	na	na	Os01g0881900	na	na	na	no_seed	na	na	F-box/LRR-repeat protein 2, putative, expressed	na	na	0.66	0	*	0.682086	0.746904	72.2419	87.1208
Os.49295.1.S1_at	LOC_Os01g65986	pink	na	na	na	Os01g0882300	na	na	AT1G71900	no_seed	na	na	DUF803 domain containing, putative, expressed	na	na	0.13	0.178253		0.19118	0.751163	12.6483	29.8888
Os.55676.1.S1_at	LOC_Os01g65992	blue	na	na	na	Os01g0882400	na	na	na	no_seed	na	na	expressed protein	na	na	-0.43	3.8e-05	*	-0.50423	0.690974	32.0666	42.835
OsAffx.23932.1.S1_at	LOC_Os01g66000	blue	1	photosynthesis	down	Os01g0882500	na	na	AT5G58260	seed	na	na	NADH dehydrogenase I subunit N, putative, expressed	na	na	-2.08	0	*	-0.775945	0.952997	238.825	300.832
Os.429.1.S1_at	LOC_Os01g66030	brown	na	na	na	Os01g0883100	na	na	AT5G20240	no_seed	na	na	OsMADS2 - MADS-box family gene with MIKCc type-box, expressed	MADS	TF	0.01	0.966447		0.00574537	0.791921	41.4329	72.0909
OsAffx.11751.1.S1_at	LOC_Os01g66040	grey	na	na	na	Os01g0883000	na	na	na	no_seed	na	na	receptor kinase, putative, expressed	na	na	-0.11	0.011906		-0.32669	0.629247	2.00007	4.14546
Os.37409.1.S1_at	LOC_Os01g66050	pink	na	na	na	Os01g0883200	na	na	na	no_seed	na	na	wound-responsive family protein, putative, expressed	na	na	-0.05	0.379544		-0.121353	0.691677	5.99441	8.76353
Os.19823.1.S1_at	LOC_Os01g66100	salmon	na	na	na	Os01g0883800	['Morphological trait']	['Dwarf']	na	no_seed	na	na	gibberellin 20 oxidase 2, putative, expressed	na	na	-0.11	0.495213		-0.0947965	0.675837	3.07717	14.7419
Os.12199.1.S1_at	LOC_Os01g66120	turquoise	1	ABA	up	Os01g0884300	['Morphological trait', 'Resistance or Tolerance']	['Root', 'Cold tolerance', 'Salinity tolerance', 'Blast resistance', 'Cold tolerance', 'Drought tolerance', 'Salinity tolerance']	AT1G01720	no_seed	na	na	No apical meristem protein, putative, expressed	NAC	TF	1.41	0	*	0.798796	0.882125	195.59	226.299
Os.17102.1.S1_at	LOC_Os01g66130	turquoise	na	na	na	Os01g0884400	na	na	na	no_seed	na	na	armadillo/beta-catenin repeat family protein, putative, expressed	na	na	0.22	0.026875		0.298252	0.51902	11.6675	20.8273
Os.52769.1.S1_at	LOC_Os01g66140	turquoise	na	na	na	Os01g0884500	na	na	AT5G63700	no_seed	na	na	plus-3 domain containing protein, putative, expressed	SWI/SNF-BAF60b	Other	0.2	0.003202		0.386973	0.503998	12.4294	20.764
Os.27670.1.S1_at	LOC_Os01g66170	red	na	na	na	Os01g0884850, Os01g0884900	na	na	AT1G22850	no_seed	na	na	SNARE associated Golgi protein, putative, expressed	na	na	-0.18	0.021975		-0.308061	0.631	10.9244	27.2487
Os.11485.1.S1_at	LOC_Os01g66180	green	18	biotic stress	down	Os01g0885000	na	na	na	seed	na	na	cytochrome c, putative, expressed	na	na	-0.76	7e-06	*	-0.570461	0.828092	34.0508	53.578
Os.16257.1.S1_at	LOC_Os01g66190	blue	na	na	na	Os01g0885200	na	na	AT1G57680	no_seed	na	na	expressed protein	na	na	-0.45	0	*	-0.637379	0.82127	69.4728	91.5138
Os.10888.1.S1_at	LOC_Os01g66200	magenta	2	cell wall metabolism	down	Os01g0885300	na	na	AT1G24160	seed	na	na	expressed protein	na	na	-0.88	0.000117	*	-0.519349	0.882421	25.721	59.8598
Os.5195.1.S1_at	LOC_Os01g66240	turquoise	na	na	na	Os01g0885600	na	na	AT4G10030	no_seed	GH100	Hydrolases	mitochondrion protein, putative, expressed	na	na	1.19	0	*	0.72293	0.886676	157.575	186.257
Os.31998.1.S1_at	LOC_Os01g66280	yellow	na	na	na	Os01g0886000	na	na	AT1G33780	no_seed	na	na	transcriptional regulator, putative, expressed	na	na	0.18	0.007396		0.361782	0.68011	18.145	44.7361
Os.28114.1.S1_at	LOC_Os01g66300	blue	na	na	na	Os01g0886300	na	na	na	no_seed	na	na	KH domain containing protein, putative, expressed	na	na	-0.43	0	*	-0.750233	0.799053	73.7395	97.2949
OsAffx.21814.1.A1_at	LOC_Os01g66320	blue	na	na	na	Os01g0886500	na	na	na	no_seed	na	na	expressed protein	na	na	-0.39	9.6e-05	*	-0.481733	0.68965	37.1599	55.0812
Os.24870.1.S1_s_at	LOC_Os01g66330	blue	na	na	na	Os01g0886600	na	na	na	no_seed	na	na	ATP-dependent Clp protease ATP-binding subunit clpX, putative, expressed	na	na	-0.34	0.000255	*	-0.452133	0.209863	1.0582	4.23737
Os.8506.1.S1_at	LOC_Os01g66350	yellow	na	na	na	Os01g0886900	na	na	AT5G49820	no_seed	na	na	DUF647 domain containing protein, putative, expressed	na	na	0.4	0.011862	*	0.34611	0.308885	2.20223	6.74426
Os.6029.1.S1_at	LOC_Os01g66379	red	na	na	na	Os01g0887400	na	na	AT1G33330	no_seed	na	na	expressed protein	na	na	-0.22	0.194915		-0.180555	0.833138	54.8412	84.3732
Os.2294.1.S1_at	LOC_Os01g66420	tan	na	na	na	Os01g0887700	na	na	AT3G42790	no_seed	na	na	PHD finger protein, putative, expressed	Alfin-like	TF	0.13	0.127572		0.221056	0.864511	14.1026	36.2855
na	LOC_Os01g66480	grey	na	na	na	Os01g0888132	na	na	na	no_seed	na	na	expressed protein	na	na	na	na	na	-0.148959	0.0859845	0.428677	2.64353
Os.26952.1.S1_at	LOC_Os01g66500	blue	na	na	down	Os01g0888500	na	na	AT1G74260	seed	na	na	phosphoribosylformylglycinamidine synthase, putative, expressed	na	na	-1	0	*	-0.717804	0.876552	143.083	175.048
Os.34130.1.S1_at	LOC_Os01g66510	blue	na	na	na	Os01g0888600, Os01g0888750	na	na	AT4G02600	no_seed	na	na	MLO domain containing protein, putative, expressed	na	na	-1.22	0	*	-0.885816	0.794546	90.0713	117.579
Os.14437.1.S1_at	LOC_Os01g66520	brown	na	na	na	Os01g0888700	na	na	AT3G51270	no_seed	na	na	serine/threonine-protein kinase RIO-like, putative, expressed	na	na	0.03	0.83276		0.0293222	0.856653	50.0363	85.9243
OsAffx.23941.1.S1_at	LOC_Os01g66544	blue	na	na	na	Os01g0888850, Os01g0888900	na	na	na	no_seed	na	na	expressed protein	na	na	-0.32	9.4e-05	*	-0.519541	0.531561	13.1557	18.2957
Os.42638.1.S1_at	LOC_Os01g66560	brown	na	na	na	Os01g0889000	na	na	AT1G67680	no_seed	na	na	signal recognition particle 72 kDa protein, putative, expressed	na	na	-0.04	0.859949		-0.0243857	0.581025	10.3469	19.5626
Os.18459.2.S1_x_at	LOC_Os01g66590	turquoise	na	na	na	Os01g0889400	na	na	AT1G65620	no_seed	na	na	DUF260 domain containing protein, putative, expressed	LOB	TF	0.63	0	*	0.701292	0.648873	30.4577	36.669
Os.23604.1.S1_at	LOC_Os01g66600	red	na	na	na	Os01g0889800	na	na	AT3G25480	no_seed	na	na	rhodanese-like, putative, expressed	na	na	-0.49	0.023381	*	-0.304139	0.843772	59.4268	96.6089
Os.26971.1.S1_at	LOC_Os01g66610	turquoise	na	na	na	Os01g0889900	na	na	na	no_seed	na	na	serine/threonine-protein kinase receptor precursor, putative, expressed	na	na	0.28	0.013769	*	0.363693	0.358914	4.70543	8.33022
OsAffx.2198.1.S1_x_at	LOC_Os01g66620	blue	na	na	na	Os01g0889950	na	na	na	no_seed	na	na	glucosyltransferase, putative, expressed	na	na	-0.14	0.015154		-0.322158	0.420984	2.81856	4.3968
Os.8821.1.S1_at	LOC_Os01g66720	magenta	na	na	na	Os01g0891300	na	na	AT1G65560	no_seed	na	na	NADP-dependent oxidoreductase, putative, expressed	na	na	-0.11	0.505795		-0.0953656	0.772551	9.73346	19.5022
Os.6266.1.S1_x_at	LOC_Os01g66810	grey	na	na	na	na	na	na	na	no_seed	na	na	expressed protein	na	na	0.03	0.58092		0.0779912	0.51824	1.38211	2.45457
Os.8324.1.S1_a_at	LOC_Os01g66940	green	na	na	na	Os01g0894300	na	na	AT2G31390	no_seed	na	na	kinase, pfkB family, putative, expressed	na	na	-0.39	0.002179	*	-0.410292	0.719606	16.9924	25.6774
Os.7134.1.S1_at	LOC_Os01g66960	brown	na	na	na	Os01g0894500	na	na	AT1G05720	no_seed	na	na	selenoprotein precursor, putative, expressed	na	na	-0.04	0.597536		-0.0732302	0.681071	15.9398	34.098
Os.25849.3.S1_x_at	LOC_Os01g66970	green	na	na	na	Os01g0894600	na	na	na	no_seed	na	na	zinc finger, C3HC4 type domain containing protein, expressed	na	na	-1.02	0	*	-0.633745	0.77185	30.8343	87.4248
Os.7137.1.S1_at	LOC_Os01g66980	blue	1	photosynthesis	down	Os01g0894700	na	na	na	seed	na	na	expressed protein	na	na	-1.16	0	*	-0.677067	0.872004	156.18	238.409
Os.6371.1.S1_at	LOC_Os01g67000	red	na	na	na	Os01g0895100	na	na	AT1G65260	no_seed	na	na	membrane-associated 30 kDa protein, chloroplast precursor, putative, expressed	na	na	-0.17	0.004332		-0.373434	0.695335	22.9478	63.8841
Os.36346.1.S1_a_at	LOC_Os01g67040	tan	na	na	na	Os01g0895500	na	na	AT3G59520	no_seed	na	na	OsRhmbd5 - Putative Rhomboid homologue, expressed	na	na	0.08	0.414778		0.114351	0.77524	6.61237	15.279
Os.9213.1.S1_a_at	LOC_Os01g67054	black	na	na	na	Os01g0895600	na	na	na	no_seed	na	na	calreticulin precursor protein, putative, expressed	na	na	-0.13	0.11471		-0.22133	0.56998	5.10662	15.9771
na	LOC_Os01g67080	grey	na	na	na	na	na	na	na	no_seed	na	na	expressed protein	na	na	na	na	na	0.0186759	0.576718	1.75044	2.88288
Os.32192.1.S1_at	LOC_Os01g67090	magenta	na	na	down	Os01g0896200	na	na	AT3G59690	seed	na	na	IQ calmodulin-binding motif domain containing protein, expressed	na	na	-0.59	0.002646	*	-0.422248	0.91377	24.2065	46.0437
na	LOC_Os01g67150	grey	na	na	na	Os01g0896900	na	na	na	no_seed	na	na	expressed protein	na	na	na	na	na	-0.228954	0.530583	1.53361	2.76003
Os.12638.1.S1_at	LOC_Os01g67160	blue	na	na	na	Os01g0897000	na	na	AT2G38620	no_seed	na	na	cyclin-dependent kinase B1-1, putative, expressed	na	na	-0.61	0	*	-0.63618	0.680924	31.5732	48.8017
Os.15584.1.S1_at	LOC_Os01g67170	purple	na	na	na	Os01g0897100	na	na	AT5G48340	no_seed	na	na	expressed protein	na	na	-0.02	0.788024		-0.0362224	0.627524	2.59029	13.9303
Os.10377.1.S1_at	LOC_Os01g67180	tan	na	na	na	Os01g0897200	na	na	AT2G39780	no_seed	na	na	ribonuclease T2 family domain containing protein, expressed	na	na	-0.01	0.860538		-0.0251881	0.574926	2.04671	8.54157
Os.8919.1.S1_at	LOC_Os01g67190	magenta	na	na	na	Os01g0897300	na	na	na	no_seed	na	na	ribonuclease T2 family domain containing protein, expressed	na	na	-0.27	0.099152		-0.231849	0.787507	11.1299	36.0084
Os.37429.1.S1_at	LOC_Os01g67210	red	na	na	na	Os01g0897500	na	na	AT3G02650	no_seed	na	na	PPR repeat domain containing protein, putative, expressed	na	na	-0.35	0.009015	*	-0.330704	0.876085	66.1798	150.314
Os.18285.1.S1_at	LOC_Os01g67220	turquoise	na	na	na	Os01g0897600	na	na	AT5G36890	no_seed	na	na	Os1bglu4 - beta-glucosidase-like protein without signal sequence, expressed	na	na	0.51	2e-06	*	0.594847	0.622411	35.3835	50.3001
Os.10859.1.S1_a_at	LOC_Os01g67290	pink	na	na	na	Os01g0898300	['Morphological trait', 'Physiological trait']	['Root', 'Source activity']	AT1G05960	no_seed	na	na	cyclin-related protein, putative, expressed	na	na	0.15	0.112539		0.226568	0.643092	5.32495	30.2512
Os.36852.1.S1_at	LOC_Os01g67314	brown	na	na	na	Os01g0898600	na	na	na	no_seed	na	na	expressed protein	na	na	0.11	0.405451		0.113822	0.397539	1.48726	3.22198
Os.39420.2.S1_x_at	LOC_Os01g67330	yellow	na	na	na	Os01g0898900	na	na	na	no_seed	na	na	nucleotide-sugar transporter family protein, putative, expressed	na	na	0.28	0.017676	*	0.333096	0.655418	14.5758	34.5355
Os.12116.1.S1_at	LOC_Os01g67340	pink	na	na	na	Os01g0899000	na	na	na	no_seed	na	na	STRUBBELIG-RECEPTOR FAMILY 8 precursor, putative, expressed	na	na	-0.15	0.037293		-0.283069	0.643564	5.68351	9.93112
Os.9896.1.S1_at	LOC_Os01g67370	blue	na	na	na	Os01g0899500	na	na	AT3G59300	no_seed	na	na	expressed protein	na	na	-0.2	0.034251		-0.30033	0.477384	7.50144	20.543
Os.14775.1.S1_at	LOC_Os01g67420	turquoise	8	Plant defense	up	Os01g0900200	na	na	na	no_seed	na	na	lipase, putative, expressed	na	na	1.7	0	*	0.866449	0.881262	171.438	182.125
na	LOC_Os01g67450	grey	na	na	na	Os01g0900700	na	na	na	no_seed	na	na	lipase, putative, expressed	na	na	na	na	na	-0.36801	0.736965	5.87699	10.1429
Os.12030.1.S1_at	LOC_Os01g67480	black	na	na	na	Os01g0900800	na	na	AT1G05805	no_seed	na	na	helix-loop-helix DNA-binding domain containing protein, expressed	bHLH	TF	0.29	0.040467	*	0.275812	0.66709	8.1256	26.5407
Os.18205.1.S1_at	LOC_Os01g67510	red	na	na	na	Os01g0901200	na	na	AT2G19490	no_seed	na	na	recA protein, putative, expressed	na	na	-0.74	0.000112	*	-0.469107	0.802951	47.8307	162.512
Os.49594.1.S1_at	LOC_Os01g67520	brown	na	na	na	Os01g0901300	na	na	na	no_seed	na	na	VTC2, putative, expressed	na	na	0.23	0.027755		0.298772	0.62362	11.6114	24.5804
Os.5174.1.S1_at	LOC_Os01g67530	blue	na	na	na	Os01g0901500	na	na	na	no_seed	na	na	AMP-binding enzyme, putative, expressed	na	na	-0.62	2.4e-05	*	-0.547865	0.745231	51.2552	72.4798
Os.54247.1.S1_at	LOC_Os01g67550	blue	na	na	na	Os01g0901700	na	na	AT1G24340	no_seed	na	na	FAD binding domain containing protein, expressed	na	na	-0.33	0.017359	*	-0.334921	0.518913	17.6246	35.5216
Os.14630.2.S1_at	LOC_Os01g67560	black	na	na	na	Os01g0901800	na	na	na	no_seed	na	na	Divergent PAP2 family domain containing protein, expressed	na	na	-0.28	0.008234	*	-0.353166	0.49701	2.63106	9.23716
Os.14855.1.S1_at	LOC_Os01g67570	red	na	na	na	Os01g0901900	na	na	AT3G48500	no_seed	na	na	PDE312/PTAC10, putative, expressed	na	na	-0.03	0.914157		-0.0149676	0.916567	85.9322	116.041
Os.14090.1.S1_a_at	LOC_Os01g67590	blue	na	na	na	Os01g0902200	na	na	AT1G67690	no_seed	na	na	oligopeptidase, putative, expressed	na	na	-0.16	0.084672		-0.247927	0.382283	3.38786	10.6951
OsAffx.23960.1.S1_s_at	LOC_Os01g67600	black	na	na	na	Os01g0902300	na	na	na	no_seed	na	na	CXE carboxylesterase, putative, expressed	na	na	-0.16	0.072573		-0.250364	0.620999	5.38766	13.0556
OsAffx.21788.2.S1_x_at	LOC_Os01g67640	grey	na	na	na	Os01g0902800	na	na	na	no_seed	na	na	PTR-like peptide transporter, putatuve, expressed	na	na	-0.02	0.72824		-0.0469977	0.543004	2.26193	6.18944
OsAffx.23961.2.S1_s_at	LOC_Os01g67670	grey	na	na	na	Os01g0903100	na	na	na	no_seed	na	na	gibberellin response modulator protein, putative, expressed	GRAS	TF	0.02	0.633315		0.0638514	0.540477	1.7578	3.48054
Os.48518.1.S1_at	LOC_Os01g67740	pink	na	na	na	Os01g0904400	na	na	AT5G62410	no_seed	na	na	chromosome segregation protein, putative, expressed	na	na	-0.09	0.633293		-0.0653557	0.794223	12.0312	17.8226
Os.49428.1.S1_at	LOC_Os01g67770	brown	na	na	na	Os01g0904700	na	na	AT1G67710	no_seed	na	na	two-component response regulator, putative, expressed	ARR-B	TF	0.04	0.730883		0.0460052	0.803373	35.8773	61.2368
Os.13901.1.S1_at	LOC_Os01g67850	green	na	na	na	Os01g0905700	na	na	na	no_seed	na	na	zinc finger, RING-type, putative, expressed	na	na	-0.4	0.006169	*	-0.382255	0.664216	11.5463	16.7778
Os.8999.3.S1_x_at	LOC_Os01g67860	turquoise	na	na	na	Os01g0905800	na	na	AT2G36460	no_seed	na	na	fructose-bisphospate aldolase isozyme, putative, expressed	na	na	0.67	0.000373	*	0.4801	0.553133	13.8308	18.825
Os.50939.1.S1_at	LOC_Os01g67870	brown	na	na	na	Os01g0906000	na	na	AT2G19880	no_seed	GT21	Transferases	expressed protein	na	na	0.36	0.009697	*	0.34677	0.439602	6.36845	22.6335
OsAffx.23963.1.S1_x_at	LOC_Os01g67880	tan	na	na	na	Os01g0906200	na	na	AT1G50500	no_seed	na	na	vacuolar protein sorting-associated protein 53, putative, expressed	na	na	0.34	0.002394	*	0.418739	0.648608	4.19146	16.6028
Os.21106.1.S1_at	LOC_Os01g67920	brown	na	na	na	Os01g0906600	na	na	AT5G63200	no_seed	na	na	tetratricopeptide repeat domain containing protein, expressed	na	na	0.24	0.000129		0.517429	0.69984	25.0014	81.6166
Os.54356.1.S1_at	LOC_Os01g67960	brown	na	na	na	Os01g0907300	na	na	AT3G07180	no_seed	na	na	GPI transamidase component PIG-S-related, putative, expressed	na	na	0.24	0.000167		0.495797	0.624435	16.2758	32.9316
Os.52727.1.S1_at	LOC_Os01g67970	brown	na	na	na	Os01g0907400	['Resistance or Tolerance']	['Bacterial blight resistance']	na	no_seed	na	na	ZOS1-20 - C2H2 zinc finger protein, expressed	C2H2	TF	0.1	0.144442		0.196154	0.566813	5.19621	10.044
Os.7724.1.S1_at	LOC_Os01g68010	blue	na	na	na	Os01g0908100	na	na	AT4G13730	no_seed	na	na	TBC domain containing protein, expressed	na	na	-0.26	0.008898		-0.340606	0.507231	15.5807	33.9017
Os.11316.1.S1_at	LOC_Os01g68020	salmon	na	na	na	Os01g0908200	na	na	AT3G48360	no_seed	na	na	BTBZ2 - Bric-a-Brac, Tramtrack, and Broad Complex BTB domain with TAZ zinc finger and Calmodulin-binding domains, expressed	na	na	-0.43	0	*	-0.624926	0.824483	11.9955	86.8236
Os.4675.1.S1_at	LOC_Os01g68030	salmon	na	na	na	Os01g0908400	na	na	AT1G67785	no_seed	na	na	expressed protein	na	na	-0.23	0.000498		-0.446794	0.731092	6.44783	47.866
Os.26355.1.S1_at	LOC_Os01g68040	brown	na	na	na	Os01g0908500	na	na	AT3G19640	no_seed	na	na	CorA-like magnesium transporter protein, putative, expressed	na	na	0.08	0.127884		0.2159	0.660351	17.5256	36.8602
Os.11396.1.S1_at	LOC_Os01g68060	yellow	na	na	na	Os01g0908700	na	na	na	no_seed	na	na	copine, putative, expressed	na	na	0.4	0.042682	*	0.267561	0.800523	47.7866	77.4842
Os.52250.1.A1_at	LOC_Os01g68070	brown	na	na	na	Os01g0908800	na	na	AT2G36240	no_seed	na	na	PPR repeat containing protein, expressed	na	na	0.22	0.019648		0.320185	0.815216	31.8162	41.9166
na	LOC_Os01g68080	grey	na	na	na	Os01g0908900, Os01g0908950	na	na	na	no_seed	na	na	harpin-induced protein 1 domain containing protein, expressed	na	na	na	na	na	-0.0678401	0.403421	0.47701	1.63751
na	LOC_Os01g68090	green	na	na	na	Os01g0909000	na	na	AT3G26350	no_seed	na	na	harpin-induced protein 1 domain containing protein, expressed	na	na	na	na	na	-0.249383	0.356155	1.32519	4.96071
Os.49417.1.S1_at	LOC_Os01g68120	purple	na	na	down	Os01g0909200	['Others', 'Morphological trait', 'Morphological trait', 'Morphological trait']	['Others', 'Shoot seedling', 'Culm leaf', 'Dwarf']	na	seed	na	na	DCL3, putative, expressed	na	na	-0.29	0.000452	*	-0.443748	0.854931	15.1702	79.7883
na	LOC_Os01g68140	grey	na	na	na	Os01g0909400	na	na	AT4G12690	no_seed	na	na	expressed protein	na	na	na	na	na	-0.273136	0.204281	0.483667	3.63148
OsAffx.11786.1.S1_at	LOC_Os01g68210	turquoise	na	na	na	Os01g0910000	na	na	na	no_seed	na	na	expressed protein	na	na	0.11	0.018812		0.308672	0.34065	2.57118	4.33213
Os.11975.2.A1_at	LOC_Os01g68300	tan	na	na	na	Os01g0910900	na	na	na	no_seed	na	na	expressed protein	na	na	0.33	0.061477		0.271252	0.742565	5.83505	21.7672
Os.12967.4.S1_x_at	LOC_Os01g68320	turquoise	na	na	na	Os01g0911100	na	na	na	no_seed	na	na	DEAD-box ATP-dependent RNA helicase 30, putative, expressed	na	na	0.65	6.8e-05	*	0.517997	0.609268	25.6082	32.9932
Os.9998.2.S1_x_at	LOC_Os01g68324	blue	na	na	na	Os01g0911200	na	na	AT4G21150	no_seed	na	na	dolichyl-diphosphooligosaccharide--protein glycosyltransferase 63 kDasubunit precursor, putative, expressed	na	na	-0.2	0.086717		-0.23928	0.387199	5.60296	14.6022
Os.27858.2.S1_x_at	LOC_Os01g68330	yellow	na	na	up	Os01g0911300	na	na	AT1G70610	no_seed	na	na	antigen peptide transporter-like 1, chloroplast precursor, putative, expressed	na	na	0.59	0.000409	*	0.449133	0.892411	55.1275	93.552
Os.12849.2.S1_x_at	LOC_Os01g68380	turquoise	na	na	na	Os01g0911800	na	na	AT3G23980	no_seed	na	na	expressed protein	na	na	0.59	0	*	0.72582	0.877396	134.184	170.167
Os.39982.1.S1_at	LOC_Os01g68390	brown	na	na	na	Os01g0911900	na	na	AT1G04900	no_seed	na	na	Uncharacterized ACR, COG1565 containing protein, putative, expressed	na	na	0.21	0.039181		0.277023	0.673209	15.5545	29.5564
Os.36529.1.S1_at	LOC_Os01g68440	purple	na	na	na	Os01g0912600	na	na	AT1G28560	no_seed	na	na	expressed protein	na	na	-0.07	0.317433		-0.129036	0.696365	5.32608	20.973
Os.23056.1.S1_at	LOC_Os01g68450	blue	1	photosynthesis	down	Os01g0912700	na	na	AT1G65230	seed	na	na	expressed protein	na	na	-0.65	0	*	-0.724696	0.870384	124.896	161.75
Os.9880.1.S1_a_at	LOC_Os01g68480	blue	na	na	down	Os01g0913000	na	na	AT5G16400	seed	na	na	thioredoxin, putative, expressed	na	na	-1.29	0	*	-0.757104	0.867847	139.002	181.715
Os.9880.3.S1_at	LOC_Os01g68490	red	na	na	na	Os01g0912900	na	na	na	no_seed	na	na	tetratricopeptide-like helical, putative, expressed	na	na	-0.02	0.808608		-0.0347276	0.306966	0.563329	1.542
Os.7317.2.S1_at	LOC_Os01g68589	blue	na	na	na	Os01g0914300	na	na	na	no_seed	na	na	LTPL39 - Protease inhibitor/seed storage/LTP family protein precursor, expressed	na	na	-0.31	0.001564	*	-0.436865	0.521372	6.91563	16.4832
Os.19016.1.S1_at	LOC_Os01g68630	purple	na	na	na	Os01g0914800	na	na	AT4G25360	no_seed	na	na	leaf senescence related protein, putative, expressed	na	na	-0.08	0.067182		-0.243288	0.731663	6.10226	23.1609
Os.27232.1.S1_at	LOC_Os01g68650	turquoise	na	na	na	Os01g0915000	na	na	na	no_seed	na	na	plant-specific domain TIGR01615 family protein, expressed	na	na	2.36	0	*	0.74134	0.842993	117.11	132.595
OsAffx.2439.1.S1_at	LOC_Os01g68680	tan	na	na	na	Os01g0915300, Os01g0915400	na	na	AT3G04240	no_seed	na	na	tetratricopeptide repeat domain containing protein, expressed	na	na	0.37	0.002424	*	0.436092	0.61166	3.06374	28.1919
Os.5763.1.S1_at	LOC_Os01g68700	magenta	na	na	na	Os01g0915600	na	na	AT3G07340	no_seed	na	na	BHLH transcription factor, putative, expressed	bHLH	TF	-0.73	0	*	-0.678871	0.778561	16.8055	157.418
Os.7639.1.S1_at	LOC_Os01g68710	blue	na	na	na	Os01g0915800	na	na	na	no_seed	na	na	peptidyl-prolyl cis-trans isomerase, FKBP-type, putative, expressed	na	na	-0.33	0.000373	*	-0.484315	0.549248	14.2956	36.085
Os.18887.1.S1_at	LOC_Os01g68750	black	na	na	na	Os01g0916200	na	na	AT1G31730	no_seed	na	na	adaptin, putative, expressed	na	na	0	0.984335		0.00261127	0.436846	2.08321	8.18777
Os.33131.1.A1_at	LOC_Os03g20550	turquoise	na	na	na	Os03g0321700	['Resistance or Tolerance', 'Morphological trait']	['Blast resistance', 'Root']	na	no_seed	na	na	WRKY55, expressed	WRKY	TF	1.41	0	*	0.734414	0.894367	153.023	185.813
Os.2685.1.S1_at	LOC_Os01g68790	blue	na	na	na	Os01g0916600	na	na	AT3G23830	no_seed	na	na	RNA recognition motif containing protein, putative, expressed	na	na	-0.51	9.3e-05	*	-0.476946	0.728075	60.945	117.039
Os.26433.1.S1_at	LOC_Os01g68810	pink	na	na	na	Os01g0916800	na	na	AT1G24706	no_seed	na	na	expressed protein	na	na	0.11	0.109745		0.2247	0.78025	15.9083	32.9781
OsAffx.21847.1.S1_s_at	LOC_Os01g68840	blue	na	na	na	Os01g0917300	na	na	na	no_seed	na	na	CRP6 - Cysteine-rich family protein precursor, expressed	na	na	-0.62	4.2e-05	*	-0.517998	0.730134	51.0624	88.7116
Os.23868.1.S1_at	LOC_Os01g68870	brown	na	na	na	Os01g0917500	['Physiological trait']	['Sterility']	AT5G07280	no_seed	na	na	leucine-rich repeat receptor protein kinase EXS precursor, putative, expressed	na	na	0.1	0.356439		0.125383	0.82166	37.9276	59.5086
OsAffx.23977.1.S1_x_at	LOC_Os01g68890	magenta	na	na	na	Os01g0917700	na	na	na	no_seed	na	na	P21-Rho-binding domain containing protein, putative, expressed	na	na	-0.07	0.384008		-0.12502	0.433399	1.62519	9.93412
Os.55775.1.S1_at	LOC_Os01g68930	blue	na	na	na	Os01g0918100	na	na	AT5G48720	no_seed	na	na	expressed protein	na	na	-0.47	4.4e-05	*	-0.508831	0.705487	41.4924	63.7965
Os.34904.1.S1_at	LOC_Os01g68950	turquoise	na	na	na	Os01g0918300	na	na	AT4G26840	no_seed	na	na	ubiquitin family domain containing protein, expressed	na	na	0.51	7e-06	*	0.559798	0.530185	17.096	20.0731
na	LOC_Os01g69010	grey	na	na	na	Os01g0919100	['Resistance or Tolerance']	['Other soil stress tolerance']	na	no_seed	na	na	MATE efflux protein, putative, expressed	na	na	na	na	na	0.194454	0.466654	0.813663	2.24554
Os.3454.1.S1_at	LOC_Os01g69030	yellow	na	na	na	Os01g0919400	['Physiological trait']	['Panicle flower']	AT1G04920	no_seed	na	na	sucrose-phosphate synthase, putative, expressed	na	na	0.28	0.046532	*	0.276062	0.476765	5.37167	17.0327
Os.27953.1.S1_x_at	LOC_Os01g69040	yellow	na	na	na	Os01g0919500	na	na	AT3G07200	no_seed	na	na	zinc finger, C3HC4 type domain containing protein, expressed	na	na	0.03	0.779742		0.0381553	0.750395	31.2832	45.0074
Os.11338.1.S1_at	LOC_Os01g69050	black	na	na	na	Os01g0919600	na	na	AT4G12840	no_seed	na	na	lysine ketoglutarate reductase trans-splicing related 1, putative, expressed	na	na	-0.12	0.186613		-0.194839	0.622304	4.4409	12.4344
Os.17227.1.S1_at	LOC_Os01g69060	blue	1	photosynthesis	down	Os01g0919700	na	na	AT4G12830	seed	na	na	hydrolase, alpha/beta fold family domain containing protein, expressed	na	na	-1.37	0	*	-0.779484	0.939607	212.688	252.987
Os.11114.1.S1_at	LOC_Os01g69080	blue	na	na	na	Os01g0919900	['Resistance or Tolerance', 'Resistance or Tolerance', 'Morphological trait']	['Bacterial blight resistance', 'Blast resistance', 'Culm leaf']	AT2G43710	no_seed	na	na	acyl-desaturase, chloroplast precursor, putative, expressed	na	na	-0.23	0.030615		-0.28528	0.384634	5.3196	14.7544
na	LOC_Os01g69090	yellow	na	na	na	Os01g0920000	na	na	AT1G65320	no_seed	na	na	CBS domain-containing protein, putative, expressed	na	na	na	na	na	0.365392	0.243864	0.78185	4.02887
Os.4875.1.S1_at	LOC_Os01g69100	turquoise	na	na	up	Os01g0920100	na	na	AT3G27210	no_seed	na	na	expressed protein	na	na	1.2	0	*	0.834005	0.851324	137.054	154.893
Os.50224.1.S1_at	LOC_Os01g69110	turquoise	na	na	na	Os01g0920200	['Physiological trait']	['Others']	AT3G27100	no_seed	na	na	expressed protein	na	na	0.51	0	*	0.767324	0.902192	158.554	172.212
Os.27831.1.S1_at	LOC_Os01g69120	GY	na	na	na	Os01g0920300	na	na	AT3G27180	no_seed	na	na	uncharacterized RNA methyltransferase pc1998, putative, expressed	na	na	-0.55	0.003836	*	-0.3888	0.669236	7.51474	74.1242
Os.19079.1.S1_at	LOC_Os01g69130	black	na	na	na	Os01g0920400	na	na	AT4G33650	no_seed	na	na	dynamin family protein, putative, expressed	na	na	0.01	0.865956		0.0234941	0.843756	26.6774	49.5033
Os.50010.1.S1_at	LOC_Os01g69220	blue	na	na	na	Os01g0921300	na	na	AT1G67410	no_seed	GT47	Transferases	exostosin family domain containing protein, expressed	na	na	-0.17	0.095702		-0.242215	0.380216	5.19449	20.8883
Os.8161.1.S1_at	LOC_Os01g69230	brown	na	na	na	Os01g0921400	na	na	na	no_seed	na	na	exo70 exocyst complex subunit domain containing protein, expressed	na	na	-0.02	0.788181		-0.0387806	0.409464	3.11263	9.59447
Os.12984.1.S1_at	LOC_Os01g69250	brown	na	na	na	Os01g0921600	na	na	AT1G27390	no_seed	na	na	mitochondrial import receptor subunit TOM20, putative, expressed	na	na	0.13	0.243781		0.160021	0.928538	75.2355	98.4946
OsAffx.2442.1.S1_x_at	LOC_Os01g69830	yellow	na	na	na	Os01g0922600	na	na	na	no_seed	na	na	OsSPL2 - SBP-box gene family member, expressed	SBP	TF	0.61	0.000116	*	0.491659	0.749084	19.4597	40.488
OsAffx.23983.1.S1_at	LOC_Os01g69840	blue	na	na	na	Os01g0922700	na	na	na	no_seed	na	na	expressed protein	na	na	-1.63	0	*	-0.686347	0.831843	81.6155	106.998
Os.4175.1.S1_at	LOC_Os01g69850	tan	na	na	na	Os01g0922800	['Physiological trait']	['Flowering']	na	no_seed	na	na	OsMADS65 - MADS-box family gene with MIKC* type-box, expressed	MADS	TF	0.12	0.24362		0.160512	0.844426	12.3299	32.095
Os.10214.1.S1_at	LOC_Os01g69870	turquoise	na	na	na	Os01g0923000	na	na	na	no_seed	na	na	expressed protein	na	na	0.49	0.004332	*	0.366547	0.625003	27.4953	35.0911
Os.27083.1.A1_at	LOC_Os01g69900	black	na	na	na	Os01g0923300	na	na	na	no_seed	na	na	CBS domain-containing protein, putative, expressed	na	na	0.11	0.130388		0.202654	0.71952	10.999	36.9764
Os.18959.2.S1_at	LOC_Os01g69910	black	na	na	na	Os01g0923600	na	na	na	no_seed	na	na	calmodulin-binding transcription activator, putative, expressed	CAMTA	TF	0.01	0.955983		0.00780256	0.91453	44.6427	69.9185
Os.12312.1.S1_at	LOC_Os01g69920	turquoise	na	na	up	Os01g0923700	na	na	AT1G27320	no_seed	na	na	histidine kinase, putative, expressed	Orphans	TF	0.79	0	*	0.765869	0.908189	175.153	198.859
Os.5554.1.S1_at	LOC_Os01g69940	brown	na	na	na	Os01g0923900	na	na	AT1G27340	no_seed	na	na	OsFBX32 - F-box domain containing protein, expressed	na	na	-0.01	0.862392		-0.0228926	0.543816	11.6235	31.6154
Os.51456.1.S1_at	LOC_Os01g69950	red	na	na	na	Os01g0924000, Os01g0924100	na	na	AT5G40950	no_seed	na	na	ribosomal protein L27, putative, expressed	na	na	-0.39	0.011009	*	-0.339061	0.73811	19.3175	37.9964
Os.6419.1.S1_at	LOC_Os01g69970	red	na	na	na	Os01g0924300	na	na	AT4G18905	no_seed	na	na	WD domain, G-beta repeat domain containing protein, expressed	na	na	-0.26	0.015324		-0.31528	0.840358	54.0405	104.836
Os.17442.1.S1_at	LOC_Os01g69990	black	na	na	na	Os01g0924600	na	na	AT1G24300	no_seed	na	na	GYF domain containing protein, putative, expressed	na	na	-0.02	0.79817		-0.0366108	0.691863	11.1289	22.458
OsAffx.11801.1.S1_at	LOC_Os01g70010	salmon	na	na	na	Os01g0924800	na	na	na	no_seed	na	na	ribosomal protein L7Ae, putative, expressed	na	na	-0.27	0.000927	*	-0.433923	0.773575	8.24698	49.1002
Os.50767.1.S1_x_at	LOC_Os01g70020	brown	na	na	na	Os01g0924900	na	na	AT5G63550	no_seed	na	na	DEK C terminal domain containing protein, expressed	na	na	-0.08	0.313769		-0.135701	0.495054	3.07973	6.48068
Os.47363.1.A1_at	LOC_Os01g70080	green	na	na	na	Os01g0925100	na	na	na	no_seed	na	na	NB-ARC domain containing protein, expressed	na	na	-0.36	0.010537	*	-0.350522	0.779891	27.5527	37.176
Os.18822.1.A1_at	LOC_Os01g70090	turquoise	na	na	na	Os01g0925200	na	na	AT5G43280	no_seed	na	na	enoyl-CoA hydratase/isomerase family protein, putative, expressed	na	na	0.5	0	*	0.697283	0.770608	68.5688	80.6345
Os.22715.1.S1_at	LOC_Os01g70100	blue	na	na	na	Os01g0925300	na	na	na	no_seed	na	na	zinc finger DHHC domain-containing protein, putative, expressed	na	na	-0.37	0.027278	*	-0.302939	0.544526	14.5206	39.8941
Os.14047.1.S1_a_at	LOC_Os01g70110	green	na	na	na	Os01g0925400	na	na	na	no_seed	na	na	No apical meristem protein, putative, expressed	NAC	TF	-0.55	0.001866	*	-0.412777	0.727928	17.8188	25.9176
Os.11784.1.S1_at	LOC_Os01g70130	black	na	na	na	Os01g0925700	na	na	na	no_seed	na	na	protein kinase domain containing protein, expressed	na	na	0.02	0.89608		0.0192163	0.719955	14.033	38.7574
Os.18673.1.S1_at	LOC_Os01g70140	green	na	na	na	Os01g0925800	na	na	AT5G50870	no_seed	na	na	ubiquitin-conjugating enzyme E2-22 kDa, putative, expressed	na	na	-0.34	0	*	-0.704567	0.688589	16.2007	49.7306
Os.9535.2.S1_x_at	LOC_Os01g70160	black	na	na	na	Os01g0926200	na	na	AT5G15790	no_seed	na	na	zinc finger, C3HC4 type domain containing protein, expressed	na	na	0.04	0.614882		0.0696613	0.545284	3.43268	13.0554
Os.8049.1.S1_a_at	LOC_Os01g70170	yellow	na	na	na	Os01g0926300	na	na	AT5G13420	no_seed	na	na	transaldolase, putative, expressed	na	na	0.31	0.000133	*	0.504171	0.613595	9.52996	19.3058
Os.34126.1.S1_at	LOC_Os01g70180	magenta	na	na	na	Os01g0926400	na	na	na	no_seed	GT47	Transferases	exostosin family domain containing protein, expressed	na	na	-0.27	0.114212		-0.232234	0.810912	9.87931	13.8932
Os.12406.1.S1_at	LOC_Os01g70190	magenta	na	na	na	Os01g0926600	na	na	na	no_seed	GT47	Transferases	exostosin family domain containing protein, expressed	na	na	-0.13	0.22268		-0.173892	0.705515	4.67478	7.26711
Os.18736.1.S1_at	LOC_Os01g70200	magenta	2	cell wall metabolism	down	Os01g0926700	['Morphological trait']	['Culm leaf']	AT1G27440	seed	GT47	Transferases	exostosin family domain containing protein, expressed	na	na	-0.62	0.003739	*	-0.404225	0.920612	26.5951	46.6782
Os.2215.1.S1_at	LOC_Os01g70210	green	na	na	na	Os01g0926800	na	na	na	no_seed	na	na	CRAL/TRIO domain containing protein, expressed	na	na	-0.45	0.032933	*	-0.287511	0.742223	23.3348	34.0176
Os.31816.2.S1_x_at	LOC_Os01g70220	brown	na	na	na	Os01g0927000	['Morphological trait']	['Culm leaf']	AT5G13960	no_seed	na	na	histone-lysine N-methyltransferase, putative, expressed	SET	Other	0.13	0.208753		0.187588	0.641699	8.41352	11.5333
Os.53542.1.S1_at	LOC_Os01g70240	magenta	na	na	na	Os01g0927300	na	na	AT2G35730	no_seed	na	na	expressed protein	na	na	-0.99	6.1e-05	*	-0.512904	0.578265	4.28315	24.5552
Os.23698.1.A1_at	LOC_Os01g70250	brown	na	na	na	Os01g0927400	na	na	na	no_seed	na	na	heat shock protein DnaJ, putative, expressed	na	na	0.02	0.811837		0.0329566	0.653078	10.9681	22.1661
Os.11696.2.S1_x_at	LOC_Os01g70270	turquoise	na	na	na	Os01g0927600	na	na	AT5G62000	no_seed	na	na	auxin response factor, putative, expressed	ARF	TF	0.54	0.001457	*	0.454196	0.582545	14.5179	20.5664
Os.3448.2.S1_x_at	LOC_Os01g70300	turquoise	na	na	na	Os01g0927900	na	na	na	no_seed	na	na	aspartokinase 3, chloroplast precursor, putative, expressed	na	na	0.53	3e-06	*	0.580779	0.604374	27.6613	38.8261
Os.13595.2.S1_x_at	LOC_Os01g70310	yellow	na	na	na	Os01g0928000	['Resistance or Tolerance']	['Salinity tolerance']	na	no_seed	na	na	inducer of CBF expression 2, putative, expressed	bHLH	TF	-0.18	0.386215		-0.121208	0.304986	3.27247	8.30286
Os.5280.1.S1_at	LOC_Os01g70320	pink	na	na	na	Os01g0928100	na	na	AT3G48860	no_seed	na	na	expressed protein	na	na	0.03	0.67367		0.058214	0.726005	12.7543	34.2589
Os.22821.1.S1_a_at	LOC_Os01g70330	turquoise	na	na	na	Os01g0928300	na	na	AT1G03760	no_seed	na	na	prefoldin subunit family protein, expressed	na	na	0.55	0	*	0.701283	0.771097	72.16	97.1231
Os.9796.1.S1_at	LOC_Os01g70380	blue	na	na	na	Os01g0928800	na	na	na	no_seed	na	na	serine palmitoyltransferase 2, putative, expressed	na	na	-0.5	0	*	-0.670648	0.752113	67.6366	95.9894
Os.20144.3.S1_at	LOC_Os01g70390	blue	na	na	na	Os01g0929000	na	na	na	no_seed	na	na	expressed protein	na	na	-0.45	0	*	-0.702732	0.711962	33.1946	43.9824
Os.20144.1.S1_a_at	LOC_Os01g70400	blue	1	photosynthesis	down	Os01g0929100	na	na	AT5G43750	seed	na	na	expressed protein	na	na	-1.63	0	*	-0.760123	0.951582	235.382	286.749
Os.16047.1.S1_at	LOC_Os01g70410	blue	na	na	na	Os01g0929200	na	na	na	no_seed	na	na	protein kinase, putative, expressed	na	na	-0.29	1.8e-05	*	-0.572818	0.577993	9.37115	12.0678
Os.28544.1.S1_at	LOC_Os01g70430	turquoise	na	na	na	Os01g0929500	na	na	AT5G61830	no_seed	na	na	oxidoreductase, short chain dehydrogenase/reductase family domain containing protein, expressed	na	na	0.66	1e-06	*	0.616121	0.639604	34.2063	52.8823
Os.15295.3.S1_x_at	LOC_Os01g70460	red	na	na	na	Os01g0930000	na	na	na	no_seed	na	na	expressed protein	na	na	-0.38	0.058794		-0.24781	0.810886	46.0748	101.286
Os.5458.1.A1_at	LOC_Os01g70470	black	na	na	na	Os01g0930200	na	na	na	no_seed	na	na	expressed protein	na	na	-0.04	0.726074		-0.0504404	0.826785	23.1876	39.2317
Os.26537.2.S1_x_at	LOC_Os01g70520	red	na	na	na	Os01g0930800	na	na	na	no_seed	GH1	Hydrolases	Os1bglu5 - beta-glucosidase homologue, similar to G. max isohydroxyurate hydrolase, expressed	na	na	0.04	0.737736		0.0483943	0.482306	4.71383	10.7384
Os.15260.1.S1_s_at	LOC_Os01g70550	tan	na	na	na	Os01g0931100	na	na	AT5G27730	no_seed	na	na	heparan-alpha-glucosaminide N-acetyltransferase, putative, expressed	na	na	0.61	0.000433	*	0.467132	0.903464	17.1257	53.9028
na	LOC_Os01g70570	green	na	na	na	Os01g0931300	na	na	AT3G05510	no_seed	na	na	acyltransferase, putative, expressed	na	na	na	na	na	-0.0511497	0.339543	2.00049	7.9318
Os.52120.1.S1_x_at	LOC_Os01g70580	tan	na	na	na	Os01g0931400	na	na	AT1G02880	no_seed	na	na	thiamin pyrophosphokinase 1, putative, expressed	na	na	0.07	0.397677		0.112213	0.585273	2.29856	8.85648
OsAffx.2448.1.S1_at	LOC_Os01g70590	turquoise	na	na	na	Os01g0931600	na	na	na	no_seed	na	na	DUF567 domain containing protein, putative, expressed	na	na	0.06	0.339321		0.132087	0.339436	2.07912	5.08784
Os.18167.1.A1_at	LOC_Os01g70670	turquoise	na	na	na	Os01g0932600	na	na	AT4G15840	no_seed	na	na	BTBM1 - Bric-a-Brac, Tramtrack, Broad Complex BTB domain with Meprin and TRAF Homology MATH domain, expressed	TRAF	Other	0.25	0.00058		0.458979	0.599792	30.2908	50.4409
Os.28450.1.S1_at	LOC_Os01g70730	blue	na	na	na	Os01g0933500	na	na	na	no_seed	na	na	flowering promoting factor-like 1, putative, expressed	na	na	-0.66	0	*	-0.691017	0.694715	31.5015	39.5985
Os.4698.1.S1_at	LOC_Os01g70770	green	na	na	na	Os01g0933900	na	na	na	no_seed	na	na	glutathione S-transferase, putative, expressed	na	na	-0.45	0.003279	*	-0.41707	0.497537	9.55123	20.2431
Os.15888.1.A1_at	LOC_Os01g70780	yellow	na	na	na	Os01g0934000	na	na	AT3G62770	no_seed	na	na	WD40-like domain containing protein, putative, expressed	na	na	0.26	0.02936	*	0.296336	0.802307	32.6079	67.3306
Os.11919.1.S1_at	LOC_Os01g70790	black	na	na	na	Os01g0934100	na	na	AT3G16510	no_seed	na	na	SRC2 protein, putative, expressed	na	na	-0.04	0.800291		-0.0348364	0.878437	39.9546	73.7617
Os.11148.1.S1_at	LOC_Os01g70800	pink	na	na	na	Os01g0934200	na	na	AT5G48970	no_seed	na	na	mitochondrial carrier protein, putative, expressed	na	na	0.06	0.359965		0.129684	0.49445	2.82682	7.33279
Os.18365.1.S1_at	LOC_Os01g70810	turquoise	na	na	na	Os01g0934300	na	na	AT4G02560	no_seed	na	na	homeobox domain containing protein, expressed	HB	TF	0.38	0.000223	*	0.473493	0.66615	26.64	31.5967
Os.37376.2.S1_x_at	LOC_Os01g70820	turquoise	na	na	na	Os01g0934350, Os01g0934400	na	na	AT3G05410	no_seed	na	na	lumenal PsbP, putative, expressed	na	na	0.59	0.002687	*	0.405074	0.413671	8.81586	11.7353
Os.33625.4.S1_at	LOC_Os01g70850	yellow	na	na	na	Os01g0934800	na	na	na	no_seed	na	na	esterase, putative, expressed	na	na	0.96	0.00013	*	0.508063	0.816892	42.1162	66.1752
Os.26989.1.S1_a_at	LOC_Os01g70940	brown	na	na	na	Os01g0935500	na	na	AT3G02050	no_seed	na	na	potassium transporter, putative, expressed	na	na	0.18	0.055528		0.278334	0.76121	27.0868	38.1701
Os.23695.2.S1_at	LOC_Os01g70950	turquoise	na	na	up	Os01g0935600	na	na	AT4G03200	no_seed	na	na	spermatogenesis-associated protein 20 precursor, putative, expressed	na	na	1	0	*	0.793363	0.862016	164.968	211.163
Os.9236.1.S1_at	LOC_Os01g70980	yellow	na	na	na	Os01g0935900	na	na	AT2G46505	no_seed	na	na	expressed protein	na	na	0.13	0.042418		0.285084	0.64463	17.4745	40.5076
Os.38163.1.S1_at	LOC_Os01g71000	yellow	1	ABA	up	Os01g0936100	na	na	AT5G18610	no_seed	na	na	protein kinase APK1B, chloroplast precursor, putative, expressed	na	na	0.57	0	*	0.644795	0.819792	50.6518	132.366
Os.10088.1.S1_a_at	LOC_Os01g71010	yellow	na	na	na	Os01g0936200	na	na	na	no_seed	na	na	lipase precursor, putative, expressed	na	na	0.38	0.000892	*	0.437862	0.654083	17.6177	53.1306
OsAffx.11810.1.S1_x_at	LOC_Os01g71020	turquoise	na	na	na	Os01g0936400	na	na	na	no_seed	na	na	expressed protein	na	na	0.03	0.595316		0.0718149	0.298583	1.53891	3.42608
OsAffx.11813.1.S1_at	LOC_Os01g71170	magenta	na	na	na	Os01g0937900	na	na	na	no_seed	na	na	classical arabinogalactan protein 26 precursor, putative, expressed	na	na	-0.18	0.107267		-0.23144	0.575353	2.79226	7.70749
Os.25590.1.S1_at	LOC_Os01g71190	blue	na	na	na	Os01g0938100	na	na	AT4G28660	no_seed	na	na	photosystem II reaction center PSB28 protein, chloroplast precursor, putative, expressed	na	na	-1.29	0	*	-0.630643	0.822157	104.853	149.204
Os.33686.1.S1_at	LOC_Os01g71200	brown	na	na	na	Os01g0938200	na	na	AT4G03110	no_seed	na	na	RNA recognition motif containing protein, putative, expressed	na	na	0.25	0.01737		0.329968	0.582522	10.6159	19.529
Os.53646.1.S1_at	LOC_Os01g71220	blue	na	na	na	Os01g0938600	na	na	AT3G56590	no_seed	na	na	zinc finger protein, putative, expressed	na	na	-0.35	0.000395	*	-0.47118	0.60987	16.0869	31.5502
Os.12071.1.S1_at	LOC_Os01g71230	salmon	na	na	na	Os01g0938900	na	na	AT3G12390	no_seed	na	na	nascent polypeptide-associated complex subunit alpha-like protein 3, putative, expressed	na	na	0.02	0.698924		0.050788	0.586002	1.96156	15.3565
Os.55362.1.S1_at	LOC_Os01g71262	brown	na	na	na	Os01g0939400	na	na	AT5G13470	no_seed	na	na	expressed protein	na	na	0.13	0.025747		0.30385	0.741848	20.6859	29.4832
Os.11390.1.S1_at	LOC_Os01g71280	pink	na	na	na	Os01g0939600	na	na	AT2G41540	no_seed	na	na	glycerol-3-phosphate dehydrogenase, putative, expressed	na	na	-0.36	0.005412	*	-0.382953	0.533424	3.63405	8.95659
Os.50470.1.S1_at	LOC_Os01g71310	green	na	na	na	Os01g0940000	['Morphological trait', 'Morphological trait']	['Root', 'Dwarf']	na	no_seed	na	na	cytokinin dehydrogenase precursor, putative, expressed	na	na	-0.18	0.519699		-0.0909317	0.568189	7.66882	18.9219
Os.53046.1.S1_at	LOC_Os01g71330	red	na	na	na	Os01g0940600	na	na	AT4G31560	no_seed	na	na	expressed protein	na	na	-0.98	0.000172	*	-0.470601	0.902958	96.2346	206.022
Os.2416.1.S1_a_at	LOC_Os01g71340	green	na	na	na	Os01g0940700	na	na	na	no_seed	GH17	Hydrolases	glycosyl hydrolases family 17, putative, expressed	na	na	-0.1	0.809299		-0.0334673	0.570846	9.75718	23.3539
Os.32115.1.S1_at	LOC_Os01g71350	black	na	na	na	Os01g0940800	na	na	na	no_seed	GH17	Hydrolases	glycosyl hydrolases family 17, putative, expressed	na	na	-0.12	0.598902		-0.069253	0.446566	2.00572	10.341
na	LOC_Os01g71370	grey	na	na	na	na	na	na	na	no_seed	na	na	retrotransposon protein, putative, unclassified, expressed	na	na	na	na	na	-0.198466	0.284055	0.211685	0.456375
OsAffx.21885.3.S1_at	LOC_Os01g71430	blue	na	na	na	na	na	na	na	no_seed	na	na	OsFBDUF9 - F-box and DUF domain containing protein, expressed	na	na	-0.4	1e-05	*	-0.568838	0.426773	5.97269	10.0505
OsAffx.11817.1.S1_x_at	LOC_Os01g71700	yellow	na	na	na	Os01g0945100	na	na	na	no_seed	na	na	amino acid permease family protein, putative, expressed	na	na	0	0.977267		-0.00397128	0.444902	1.79251	4.04627
OsAffx.11817.3.S1_x_at	LOC_Os01g71710	yellow	na	na	na	Os01g0945200	na	na	na	no_seed	na	na	amino acid permease family protein, putative, expressed	na	na	-0.06	0.235838		-0.162959	0.170531	0.502644	2.60743
OsAffx.11817.2.S1_x_at	LOC_Os01g71760	green	na	na	na	Os01g0945700	na	na	na	no_seed	na	na	amino acid permease family protein, putative, expressed	na	na	-0.22	8.5e-05		-0.500894	0.504437	2.82578	7.51707
Os.8935.2.S1_x_at	LOC_Os01g71770	turquoise	na	na	na	Os01g0945800	na	na	AT4G36960	no_seed	na	na	RNA recognition motif containing protein, putative, expressed	na	na	0.41	2.4e-05	*	0.553201	0.720176	46.552	79.8881
Os.34520.1.S1_at	LOC_Os01g71790	green	na	na	na	Os01g0946200	na	na	na	seed	na	na	NAM, putative, expressed	na	na	-1.43	0	*	-0.779013	0.858372	55.498	143.002
Os.57379.1.S1_at	LOC_Os01g71960	purple	na	na	na	Os01g0948100	na	na	AT4G30870	no_seed	na	na	endonuclease, putative, expressed	na	na	-0.19	0.093708		-0.237016	0.520217	2.09319	11.0636
OsAffx.27559.1.S1_x_at	LOC_Os01g71970	turquoise	na	na	na	Os01g0948200	na	na	AT1G50420	no_seed	na	na	GRAS family transcription factor containing protein, expressed	GRAS	TF	0.45	4.1e-05	*	0.506969	0.677141	32.9961	43.9339
Os.49684.1.S1_at	LOC_Os01g71990	brown	na	na	na	Os01g0948400	na	na	AT5G14800	no_seed	na	na	pyrroline-5-carboxylate reductase, putative, expressed	na	na	0.47	0.001191	*	0.437283	0.679888	19.8585	33.0152
Os.7012.1.S1_at	LOC_Os01g72000	black	na	na	na	Os01g0948500	na	na	na	no_seed	na	na	armadillo repeat-containing protein, putative, expressed	na	na	-0.16	0.244568		-0.159736	0.886231	40.5614	68.4179
Os.12279.2.S1_a_at	LOC_Os01g72009	turquoise	na	na	na	Os01g0948600	na	na	AT5G04080	no_seed	na	na	expressed protein	na	na	1.07	0	*	0.843323	0.917649	181.271	196.462
Os.54185.1.S1_at	LOC_Os01g72049	blue	na	na	down	Os01g0949060	na	na	na	seed	na	na	retrotransposon, putative, centromere-specific, expressed	na	na	-0.93	0	*	-0.630836	0.852055	121.583	167.648
Os.12000.1.S1_at	LOC_Os01g72080	black	na	na	na	Os01g0949300	na	na	na	no_seed	na	na	calmodulin-like protein 1, putative, expressed	na	na	-0.14	0.377476		-0.119144	0.641584	8.80306	15.0959
OsAffx.2460.1.S1_x_at	LOC_Os01g72090	red	na	na	na	Os01g0949400	['Physiological trait']	['Flowering']	AT3G09150	no_seed	na	na	phycoerythrobilin ferredoxin oxidoreductase, putative, expressed	na	na	-0.25	0.038924		-0.27873	0.648949	11.6632	24.2045
Os.20355.1.S1_at	LOC_Os01g72100	green	na	na	na	Os01g0949500	na	na	AT1G24620	no_seed	na	na	OsCML10 - Calmodulin-related calcium sensor protein, expressed	na	na	-0.96	0	*	-0.667853	0.647092	12.2265	35.7845
Os.24890.1.S1_at	LOC_Os01g72120	black	na	na	na	Os01g0949700	na	na	na	no_seed	na	na	glutathione S-transferase, putative, expressed	na	na	0.12	0.603098		0.0749922	0.5887	4.15677	14.5607
Os.24890.1.S2_at	LOC_Os01g72130	green	na	na	na	Os01g0949750	na	na	AT2G29420	no_seed	na	na	glutathione S-transferase, putative, expressed	na	na	-0.29	0.270522		-0.155281	0.739378	21.569	32.9036
Os.11303.1.S1_at	LOC_Os01g72170	green	na	na	na	Os01g0950300	na	na	na	no_seed	na	na	glutathione S-transferase, putative, expressed	na	na	-0.36	0.056505		-0.257278	0.57282	8.28659	15.863
Os.23711.1.S1_x_at	LOC_Os01g72200	purple	na	na	na	Os01g0950800	na	na	AT1G34570	no_seed	na	na	expressed protein	na	na	-0.21	0.04772		-0.261799	0.758988	8.3767	45.9502
Os.16005.1.S1_at	LOC_Os01g72220	brown	na	na	na	Os01g0951000	na	na	AT5G13480	no_seed	na	na	WD domain, G-beta repeat domain containing protein, expressed	na	na	0.13	0.079097		0.239902	0.841006	41.8509	54.8587
Os.4468.1.S1_at	LOC_Os01g72240	red	na	na	na	Os01g0951200	na	na	AT3G54470	no_seed	na	na	uridine 5-monophosphate synthase, putative, expressed	na	na	-0.21	0.188501		-0.176591	0.769679	34.7404	71.1771
Os.3769.1.S1_a_at	LOC_Os01g72250	yellow	1	ABA	up	Os01g0951400	na	na	na	no_seed	na	na	uridine 5-monophosphate synthase, putative, expressed	na	na	0.83	0	*	0.654378	0.834377	50.8003	188.52
Os.20313.1.S1_s_at	LOC_Os01g72290	magenta	na	na	na	Os01g0952000	na	na	na	no_seed	na	na	expressed protein	na	na	-0.96	1e-06	*	-0.651576	0.708325	8.46436	38.3717
OsAffx.11827.1.S1_x_at	LOC_Os01g72300	green	na	na	na	Os01g0952100	na	na	na	no_seed	na	na	Cupin domain containing protein, expressed	na	na	-0.24	0.007024		-0.374753	0.694166	12.2185	17.7596
Os.34890.1.S1_at	LOC_Os01g72310	blue	na	na	na	Os01g0952200	na	na	na	no_seed	na	na	OsFBO7 - F-box and other domain containing protein, expressed	SNF2	Other	-0.19	0.012242		-0.333738	0.518649	8.62765	20.9478
Os.6169.1.S1_at	LOC_Os01g72320	blue	na	na	na	Os01g0952300	na	na	AT5G19420	no_seed	na	na	FYVE zinc finger domain containing protein, expressed	na	na	-0.11	0.115353		-0.210959	0.381499	2.87846	7.92378
Os.15908.1.S1_s_at	LOC_Os01g72330	blue	na	na	na	Os01g0952500	na	na	na	no_seed	na	na	OsRR4 type-A response regulator, expressed	Orphans	TF	-1.22	0	*	-0.657039	0.666359	33.3182	40.6341
Os.28112.1.S1_at	LOC_Os01g72340	brown	na	na	na	Os01g0952600	na	na	AT3G54440	no_seed	GH2	Hydrolases	beta-galactosidase, putative, expressed	na	na	0.18	0.174907		0.188781	0.757452	23.3228	34.0596
Os.32632.1.S1_a_at	LOC_Os01g72350	blue	na	na	na	Os01g0952700	na	na	AT3G55850	no_seed	na	na	amidohydrolase, putative, expressed	na	na	-0.15	0.067826		-0.240934	0.319344	1.90456	4.53608
Os.5540.1.A1_at	LOC_Os01g72410	green	na	na	na	Os01g0953400	na	na	na	no_seed	na	na	Leucine Rich Repeat family protein, expressed	na	na	-0.4	0.004841	*	-0.404594	0.412352	4.60434	12.3983
Os.5540.2.S1_at	LOC_Os01g72420	green	na	na	na	Os01g0953500	na	na	na	seed	na	na	C2 domain containing protein, putative, expressed	na	na	-0.51	0.00318	*	-0.409733	0.8253	29.3565	41.5651
Os.42819.1.S1_x_at	LOC_Os01g72450	blue	na	na	na	Os01g0953801	na	na	na	no_seed	na	na	DNA binding protein, putative, expressed	na	na	-0.17	4e-05		-0.511895	0.373871	3.32984	6.15835
Os.10877.1.S1_at	LOC_Os01g72480	black	na	na	na	Os01g0954400	na	na	AT5G12310	no_seed	na	na	zinc finger, C3HC4 type domain containing protein, expressed	na	na	0.13	0.284171		0.157426	0.582583	6.18729	20.787
Os.9355.1.S1_at	LOC_Os01g72490	turquoise	na	na	na	Os01g0954500	na	na	AT5G12330	no_seed	na	na	LRP1, putative, expressed	SRS	TF	1.07	0	*	0.70493	0.765201	64.7728	71.5517
Os.49135.1.S1_at	LOC_Os01g72520	grey	na	na	na	Os01g0955000	na	na	AT2G26870	no_seed	na	na	phosphoesterase family protein, putative, expressed	na	na	0.31	0.096065		0.225395	-0.0745622	0.651796	4.79105
OsAffx.2462.1.S1_at	LOC_Os01g72540	yellow	na	na	na	Os01g0955400	na	na	na	no_seed	na	na	OsCML23 - Calmodulin-related calcium sensor protein, expressed	na	na	0.07	0.158968		0.184075	0.373928	0.918635	1.96291
OsAffx.2464.1.S1_at	LOC_Os01g72600	yellow	na	na	na	Os01g0956075	na	na	AT1G08315	no_seed	na	na	spotted leaf 11, putative, expressed	na	na	-0.02	0.78187		-0.0372349	0.516919	4.39574	7.94621
Os.18229.1.S1_at	LOC_Os01g72610	black	na	na	na	Os01g0956200	na	na	na	no_seed	GT61	Transferases	glycosyltransferase, putative, expressed	na	na	0.23	0.269282		0.155091	0.813354	23.1197	64.8702
Os.7395.1.S1_s_at	LOC_Os01g72690	turquoise	na	na	na	Os01g0957000	na	na	AT3G21070	no_seed	na	na	NAD kinase, putative, expressed	na	na	0.21	0.003089		0.405332	0.47987	7.5101	11.3711
Os.26898.1.S1_at	LOC_Os01g72780	red	na	na	na	Os01g0957900	na	na	AT4G23540	no_seed	na	na	expressed protein	na	na	-0.06	0.593567		-0.0703927	0.820928	42.7248	81.3047
Os.14473.1.S1_a_at	LOC_Os01g72790	turquoise	na	na	na	Os01g0958000	na	na	AT5G10270	no_seed	na	na	cyclin-dependent kinase, putative, expressed	na	na	0.64	0	*	0.7286	0.824906	100.789	121.63
Os.25239.1.S1_a_at	LOC_Os01g72800	red	na	na	na	Os01g0958100	na	na	AT2G45770	no_seed	na	na	signal recognition particle receptor, putative, expressed	na	na	-0.64	0.000324	*	-0.456647	0.937433	114.194	214.506
Os.32046.3.S1_at	LOC_Os01g72820	blue	na	na	na	Os01g0958400	na	na	AT2G28480	no_seed	na	na	CRS1/YhbY domain containing protein, putative, expressed	na	na	-0.24	0.01258		-0.322623	0.579123	16.7961	45.3578
Os.6252.1.S1_at	LOC_Os01g72834	pink	na	na	na	Os01g0958500	na	na	na	no_seed	na	na	RNA recognition motif containing protein, putative, expressed	na	na	-0.19	0.064528		-0.257484	0.562995	4.8688	14.4985
Os.19279.2.S1_x_at	LOC_Os01g72860	yellow	na	na	na	Os01g0958700	na	na	na	no_seed	na	na	MAC/Perforin domain containing protein, putative, expressed	na	na	0.89	1e-06	*	0.612114	0.905606	68.7478	139.03
OsAffx.9748.1.S1_x_at	LOC_Os01g72870	blue	na	na	na	Os01g0958800	na	na	AT3G11620	no_seed	na	na	BAS1, putative, expressed	na	na	-0.43	0.000985	*	-0.43	0.635274	30.7501	47.4134
Os.10900.1.S1_at	LOC_Os01g72880	blue	na	na	na	Os01g0958900	na	na	AT4G09140	no_seed	na	na	DNA mismatch repair protein Mlh1, putative, expressed	na	na	-0.38	0.006256	*	-0.355526	0.623645	32.0857	77.2172
OsAffx.24019.1.S1_x_at	LOC_Os01g72890	tan	na	na	na	Os01g0959000	na	na	na	no_seed	na	na	transposon protein, putative, CACTA, En/Spm sub-class, expressed	na	na	0.16	0.045453		0.269118	0.534129	2.10271	9.06328
Os.43012.1.A1_at	LOC_Os01g72940	green	na	na	na	Os01g0959800	na	na	AT5G57190	no_seed	na	na	phosphatidylserine decarboxylase, putative, expressed	na	na	-0.29	0.011138	*	-0.352252	0.73325	17.5443	24.9209
Os.15864.1.S1_s_at	LOC_Os01g72950	blue	1	photosynthesis	down	Os01g0959900	na	na	AT1G74880	seed	na	na	expressed protein	na	na	-0.99	0	*	-0.678495	0.915779	194.985	285.354
Os.5845.1.S1_at	LOC_Os01g72960	purple	na	na	na	Os01g0960000	na	na	AT5G09310	no_seed	na	na	expressed protein	na	na	-0.17	0.002932		-0.393855	0.703954	5.23482	15.9195
Os.37762.2.S1_x_at	LOC_Os01g72980	red	na	na	na	Os01g0960300	na	na	AT2G13440	no_seed	na	na	tRNA uridine 5-carboxymethylaminomethyl modification enzyme gidA, putative, expressed	na	na	-0.48	0.001013	*	-0.424065	0.857221	60.6515	124.1
na	LOC_Os01g73000	grey	na	na	na	Os01g0960500	na	na	AT5G63970	no_seed	na	na	copine, putative, expressed	na	na	na	na	na	0.0811018	-0.140679	0.114933	1.75784
na	LOC_Os01g73024	grey	na	na	na	Os01g0961000	na	na	na	no_seed	na	na	expressed protein	na	na	na	na	na	0.0710101	-0.140056	0.183428	2.3779
Os.26443.1.S1_at	LOC_Os01g73040	pink	na	na	na	Os01g0961200	na	na	na	no_seed	na	na	CBS domain-containing protein, putative, expressed	na	na	0.29	0.036061	*	0.283677	0.722127	10.1341	31.3289
Os.29815.2.S1_x_at	LOC_Os01g73110	turquoise	na	na	na	Os01g0962100	na	na	AT5G45310	no_seed	na	na	expressed protein	na	na	0.92	0	*	0.638779	0.71818	62.1947	73.4768
Os.18681.1.S1_at	LOC_Os01g73120	tan	na	na	up	Os01g0962200	na	na	AT1G71190	no_seed	na	na	expressed protein	na	na	0.53	0.000223	*	0.507436	0.839366	13.8482	67.6213
Os.5520.1.S1_at	LOC_Os01g73140	yellow	na	na	na	Os01g0962400	na	na	AT1G77710	no_seed	na	na	ubiquitin-fold modifier 1 precursor, putative, expressed	na	na	0.4	0.000183	*	0.509859	0.76407	30.7736	46.0604
Os.23226.1.S1_at	LOC_Os01g73150	brown	na	na	na	Os01g0962500	na	na	AT1G04945	no_seed	na	na	expressed protein	na	na	0.22	0.083226		0.236443	0.866684	40.4536	51.3368
Os.15894.1.A1_a_at	LOC_Os01g73170	green	na	na	na	Os01g0962700	na	na	na	no_seed	na	na	peroxidase precursor, putative, expressed	na	na	-0.68	0.011007	*	-0.368226	0.697836	12.9797	19.2199
na	LOC_Os01g73180	grey	na	na	na	na	na	na	na	no_seed	na	na	expressed protein	na	na	na	na	na	-0.00240821	0.412091	0.777914	1.19958
[truncated: 12,271 more rows]
[truncated: 2 more columns]
