# Supplementary material for: Meta-analysis of drought-tolerant genotypes in Oryza sativa: A network-based approach
Source: PLoS One. 2019 May 6;14(5):e0216068. doi: 10.1371/journal.pone.0216068 (PMC6502313; doi:10.1371/journal.pone.0216068)
Supplement: S3 Table — (XLSX) [file pone.0216068.s003.xlsx]

## Sheet: Sheet3
Table S3: Module Preservation Statistics
Modules	Module Size	log.psummary.qual	Zsummary.qual
Turquoise	2686	-545.41	49.16
Blue	2500	-350.36	39.13
Grey	1431	-0.03	-6.85
Brown	1327	-221.69	31.8
Yellow	1203	-377.11	40.89
Green	1192	-237.33	32.87
Gold	1000	-0.74	0.9
Red	884	-951.16	64.2
Black	677	-363.28	39.93
Pink	633	-187.34	29.18
Magenta	415	-254.31	33.44
Purple	390	-164.44	27.02
GreenYellow	347	-203.85	29.63
Tan	335	-148.85	25.74
Salmon	250	-217.2	30.48
