# Supplementary material for: Meta-analysis of drought-tolerant genotypes in Oryza sativa: A network-based approach
Source: PLoS One. 2019 May 6;14(5):e0216068. doi: 10.1371/journal.pone.0216068 (PMC6502313; doi:10.1371/journal.pone.0216068)
Supplement: S4 Table — (XLSX) [file pone.0216068.s004.xlsx]

## Sheet: Sheet4
Gene	Cluster_no	ClusterName	MapMan (pathway and function)	RAP (Os ID)	modules	RGAP gene description	Transcription factors	Fold-change	Gene names/Ricencode Annoation	Uniprot Annotation	Arabidopsis Orthologs	Arabidopsis-ortholog-annotation	GSE41647_6hr_fc	P value	filtered	e_mexp_2401_seed_fc	e_mexp_2401_filtered	filtered	GSE21651_seed_fc	P value	filtered	GSE26280_till_fc	P value	filtered	GSE24048_Azu_leaves	P value	filtered	GSE24048_Blala_leaves_fc	P value	filtered	GSE26280_PE_fc	P value	filtered	GSE25176_D3	P value	filtered	GSE26280_booting_fc	P value	filtered
LOC_Os01g06660	U1	ABA	fermentation.PDC	Os01g0160100	yellow	thiamine pyrophosphate enzyme, C-terminal TPP binding domain containing protein, expressed	na	1.6	na	na	na	na	2.46	0.003045	*	2.3	2e-06	*	2.26	0.016233	*	1.56	0.00786	*	0.93	0.046859	*	2.51	0.001538	*	2.72	0.012155	*	-0.33	0.483293		1.53	0.001733	*
LOC_Os01g40094	U1	ABA	protein.postranslational modification	Os01g0583100	turquoise	protein phosphatase 2C, putative, expressed	na	2.03	OsABI2|OsPP2C06|OsABIL1	Probable protein phosphatase 2C 6 (EC 3.1.3.16) (OsPP2C06) [LOC_Os01g40094]	AT1G17550	At1g17550 Q9LNP9 P2C07_ARATH Protein phosphatase 2C 7 precursor (EC 3.1.3.16) (AtPP2C07) (Protein HYPERSENSITIVE TO ABA 2) (Protein phosphatase 2C HAB2) (PP2C HAB2) [HAB2] [F1L3.32]	3.11	0.000236	*	0.37	0.272669		2.83	0.011754	*	-0.27	0.262987		2.4	0.000268	*	3.24	0.000648	*	1.2	0.011312	*	2.91	0.000208	*	3.19	0.000859	*
LOC_Os01g47600	U1	ABA	RNA.regulation of transcription.High mobility group (HMG) family	Os01g0666200	brown	HMG1/2, putative, expressed	HMG	0.3	na	na	AT2G34450	At2g34450 O64702 HMG14_ARATH High mobility group B protein 14 (Nucleosome/chromatin assembly factor group D 14) [HMGB14] [NFD14] [F13P17.25]	-0.1	0.467769		-0.77	0.01307	*	0.79	0.058625		1.25	9.9e-05	*	0.9	0.008028	*	-0.45	0.176525		0.37	0.024243	*	1.14	0.039561	*	0.29	0.204022
LOC_Os01g62760	U1	ABA	protein.postranslational modification	Os01g0846300	turquoise	protein phosphatase 2C, putative, expressed	na	1.82	OsPP2C09|OsPP15|OsPYL2	Probable protein phosphatase 2C 9 (EC 3.1.3.16) (OsPP2C09) [LOC_Os01g62760] [OsJ_003961] [OsJ_04060] [P0446B05.26-1] [P0446B05.26-2] [P0446B05.26-3]	AT1G07430	At1g07430 Q9LNW3 P2C03_ARATH Protein phosphatase 2C 3 (EC 3.1.3.16) (AtPP2C03) (Protein AKT1-INTERACTING 1) (Protein phosphatase 2C AIP1) (PP2C AIP1) [AIP1] [F22G5.22]	2.43	5e-06	*	-1.64	0.000356	*	2.15	0.017648	*	1.1	0.008309	*	2.4	2.1e-05	*	2.54	0.003346	*	1.68	0.003636	*	2.73	0.015736	*	3.33	0.001395	*
LOC_Os01g66120	U1	ABA	development.unspecified	Os01g0884300	turquoise	No apical meristem protein, putative, expressed	NAC	1.41	OsNAC6|SNAC2	NAC domain-containing protein 48 (ONAC048) [NAC48] [NAC6] [LOC_Os01g66120] [B1065E10.51]	AT1G01720	At1g01720 Q39013 NAC2_ARATH NAC domain-containing protein 2 (ANAC002) [NAC002] [ATAF1] [T1N6.12]	2.4	0.004681	*	1.56	0.00077	*	2.06	0.01403	*	0.44	0.07456		1.25	0.029907	*	0.25	0.01001		2.25	0.000139	*	1.88	0.01913	*	1.61	0.0037	*
LOC_Os01g71000	U1	ABA	protein.postranslational modification.kinase.receptor like cytoplasmatic kinase VII	Os01g0936100	yellow	protein kinase APK1B, chloroplast precursor, putative, expressed	na	0.57	OsRLCK55	na	AT5G18610	At5g18610 Q1PDV6 PBL27_ARATH Serine/threonine-protein kinase PBL27 (EC 2.7.11.1) (PBS1-like protein 27) (Receptor-like cytoplasmic kinase PBL27) [PBL27] [T28N17.90]	0.73	0.035934	*	0.38	0.005145	*	1.1	0.002513	*	0.45	0.039035	*	0.35	0.417041		0.81	0.021508	*	1.44	0.002177	*	0.26	0.270217		0.62	0.024749	*
LOC_Os01g72250	U1	ABA	na	Os01g0951400	yellow	uridine 5-monophosphate synthase, putative, expressed	na	0.83	na	Uridine 5'-monophosphate synthase (UMP synthase) [Includes: Orotate phosphoribosyltransferase (EC 2.4.2.10) (OPRTase); Orotidine 5'-phosphate decarboxylase (EC 4.1.1.23) (OMPdecase)] [UMPS2] [LOC_Os01g72250] [B1147A04.39]	na	na	1.41	0.014275	*	-0.25	0.201504		1.88	0.006783	*	1	0.036837	*	0.81	0.060997		0.3	0.160812		1.75	0.003665	*	0.21	0.384091		1.18	0.001836	*
LOC_Os02g43430	U1	ABA	protein.postranslational modification.kinase.receptor like cytoplasmatic kinase VII	Os02g0650500	turquoise	protein kinase domain containing protein, expressed	na	0.64	na	na	na	na	1.37	0.000644	*	-0.08	0.516085		0.87	0.049666	*	0.4	0.020016	*	0.79	0.040292	*	0.03	0.901914		1.69	0.000483	*	0.56	0.151903		0.78	0.01999	*
LOC_Os02g50230	U1	ABA	protein.degradation	Os02g0735100	yellow	peptidase, putative, expressed	na	0.61	na	na	AT5G51740	na	0.89	0.041733	*	0.75	0.005972	*	1.06	0.06729		0.42	0.027021	*	0.43	0.314866		1.07	0.042232	*	1.4	0.001176	*	-0.18	0.070447		0.18	0.309818
LOC_Os02g50270	U1	ABA	cell.organisation	Os02g0735700	turquoise	ankyrin repeat-containing protein, putative, expressed	na	0.75	na	na	AT2G01680	At2g01680 Q9ZU96 Y2168_ARATH Ankyrin repeat-containing protein At2g01680 [T8O11.15]	1.29	0.001904	*	-0.57	0.03888	*	0.97	0.042632	*	0.77	0.000495	*	1.08	0.024366	*	0.39	0.043214	*	1.35	0.025094	*	1.09	0.040828	*	0.94	0.030854	*
LOC_Os02g52780	U1	ABA	hormone metabolism.abscisic acid.signal transduction	Os02g0766700	turquoise	bZIP transcription factor, putative, expressed	bZIP	1.89	OsbZIP23	na	AT3G19290	At3g19290 Q9M7Q2 AI5L7_ARATH ABSCISIC ACID-INSENSITIVE 5-like protein 7 (ABA-responsive element-binding protein 2) (Abscisic acid responsive elements-binding factor 4) (ABRE-binding factor 4) (bZIP transcription factor 38) (AtbZIP38) [ABF4] [AREB2] [BZIP38] [MVI11.7]	2.54	0.000319	*	-0.25	0.201151		1.91	0.040301	*	1.21	0.000225	*	2.68	0.00013	*	2.01	0.000633	*	1.38	0.004165	*	3.08	0.004134	*	3.17	0.005111	*
LOC_Os03g06330	U1	ABA	protein.postranslational modification.kinase.receptor like cytoplasmatic kinase VII	Os03g0159100	yellow	tyrosine protein kinase domain containing protein, putative, expressed	na	1	na	na	AT5G56460	At5g56460 Q9FM85 PBL16_ARATH Probable serine/threonine-protein kinase PBL16 (EC 2.7.11.1) (PBS1-like protein 16) [PBL16] [MCD7.23]	2.3	0.000461	*	1.17	0.001687	*	1.71	0.052155		1.15	0.029854	*	0.36	0.333972		1.77	0.002231	*	1.55	0.00131	*	-1.46	0.035682	*	0.78	0.013456	*
LOC_Os03g12470	U1	ABA	protein.postranslational modification.kinase.receptor like cytoplasmatic kinase VII	Os03g0225700	yellow	OsWAK25 - OsWAK receptor-like protein kinase, expressed	na	0.59	OsWAK25	na	AT2G23450	At2g23450 Q8RY67 WAKLO_ARATH Wall-associated receptor kinase-like 14 precursor (EC 2.7.11.-) [WAKL14] [F26B6.10]	1.46	0.000641	*	1.19	0.001969	*	0.87	0.182214		0.76	0.022619	*	0.13	0.630095		-0.15	0.479855		1.82	0.018449	*	-0.5	0.064903		0.6	0.050865
LOC_Os03g16170	U1	ABA	protein.postranslational modification	Os03g0268600	turquoise	protein phosphatase 2C, putative, expressed	na	2.96	na	Probable protein phosphatase 2C 30 (EC 3.1.3.16) (OsPP2C30) [LOC_Os03g16170] [OJA1364E02.13] [OsJ_009875] [OSJNBa0071M09.4]	AT1G07430	At1g07430 Q9LNW3 P2C03_ARATH Protein phosphatase 2C 3 (EC 3.1.3.16) (AtPP2C03) (Protein AKT1-INTERACTING 1) (Protein phosphatase 2C AIP1) (PP2C AIP1) [AIP1] [F22G5.22]	3.89	2.1e-05	*	2.5	9.7e-05	*	3.5	0.000159	*	2.01	0.097774		3.13	0.003862	*	3.9	0.000188	*	2.04	0.000527	*	3.3	0.004845	*	3.66	0.004522	*
LOC_Os04g01590	U1	ABA	amino acid metabolism.degradation.glutamate family.arginine	Os04g0106300	turquoise	arginase, putative, expressed	na	1.01	OsARG	Arginase 1, mitochondrial precursor (EC 3.5.3.1) (Arginine amidohydrolase 1) [ARG1] [LOC_Os04g01590] [OsJ_13517] [OSJNBb0004G23.10] [OSJNBb0085F13.5]	AT4G08900	At4g08900 P46637 ARGI1_ARATH Arginase 1, mitochondrial precursor (EC 3.5.3.1) (Arginine amidohydrolase 1) [ARGAH1] [T3H13.7]	0.75	0.003138	*	0.05	0.718398		1.7	0.009835	*	1.28	5.6e-05	*	1.12	0.014116	*	0.88	0.088221		1.49	0.005305	*	1.1	0.059212		1.53	0.001704	*
LOC_Os04g19740	U1	ABA	PS.calvin cycle.transketolase	Os04g0266900	turquoise	transketolase, chloroplast precursor, putative, expressed	na	3.69	na	na	na	na	3.58	0.00242	*	4.01	0.00024	*	4.46	0.014131	*	3.68	0.000811	*	3.49	0.006514	*	4.06	7.1e-05	*	4.59	0.000717	*	4.22	0.009461	*	3.95	0.002596	*
LOC_Os05g36000	U1	ABA	na	Os05g0435700	brown	FabA-like domain containing protein, expressed	na	0.3	na	na	na	na	-1.05	0.008252	*	0.12	0.404306		0.13	0.636327		1.28	0.01308	*	0.96	0.001146	*	0.93	0.021748	*	-0.8	0.078879		1.16	0.070379	#	0.36	0.015801	*
LOC_Os05g38290	U1	ABA	protein.postranslational modification	Os05g0457200	turquoise	protein phosphatase 2C, putative, expressed	na	3.26	OsPP2C49	Probable protein phosphatase 2C 49 (EC 3.1.3.16) (OsPP2C49) [LOC_Os05g38290] [OJ1362_D02.1]	na	na	4.09	0.000461	*	-0.52	0.000896	*	3.84	0.001688	*	2.33	0.000608	*	4.36	9e-06	*	4.34	0.000285	*	1.68	0.001636	*	5.64	0.006732	*	4.72	0.000508	*
LOC_Os05g39410	U1	ABA	protein.postranslational modification.kinase.receptor like cytoplasmatic kinase VII	Os05g0471000	yellow	expressed protein	na	1.16	na	na	na	na	2.59	0.005288	*	0.02	0.872052		2.3	0.006105	*	0.99	0.009387	*	-0.21	0.5458		0.86	0.007269	*	2.87	0.000754	*	-0.28	0.464518		2.24	0.00073	*
LOC_Os05g39770	U1	ABA	amino acid metabolism.degradation.branched-chain group.shared	Os05g0475400	turquoise	aminotransferase, putative, expressed	na	3.34	Osh36|OsAMTR1	na	AT3G08860	At3g08860 Q9SR86 AGT23_ARATH Alanine--glyoxylate aminotransferase 2 homolog 3, mitochondrial precursor (EC 2.6.1.44) (Beta-alanine-pyruvate aminotransferase 3) [T16O11.21]	3.29	6.8e-05	*	2.41	2.6e-05	*	3.88	0.015386	*	1.35	0.112334		3.43	0.024415	*	4.62	0.005138	*	6.06	0.003473	*	3.62	0.032177	*	4.21	0.013017	*
LOC_Os05g46040	U1	ABA	protein.postranslational modification	Os05g0537400	turquoise	protein phosphatase 2C, putative, expressed	na	2.54	OsABIL3	Probable protein phosphatase 2C 50 (EC 3.1.3.16) (OsPP2C50) [LOC_Os05g46040] [OJ1741_B01.18] [OSJNBa0052K01.2]	na	na	3.3	0.006495	*	2.35	3.9e-05	*	2.91	2.4e-05	*	1.66	0.054062		2.94	0.000109	*	2.6	0.000273	*	2.22	0.000141	*	3.12	0.026684	*	2.62	0.000163	*
LOC_Os05g48060	U1	ABA	na	Os05g0554400	turquoise	phosphatidylserine synthase, putative, expressed	na	0.83	SUI2	CDP-diacylglycerol--serine O-phosphatidyltransferase 2 (EC 2.7.8.8) (Phosphatidylserine synthase 2) [PSS2] [LOC_Os05g48060] [OJ1263_E10.9] [OsJ_19482]	na	na	0.53	0.040102	*	-0.06	0.667094		1.24	0.016293	*	1.06	0.023884	*	1.12	0.002211	*	1.18	8e-06	*	0.91	0.006018	*	1.14	0.101758	#	0.98	0.00259	*
LOC_Os06g07070	U1	ABA	protein.postranslational modification.kinase.receptor like cytoplasmatic kinase VII	Os06g0166900	yellow	BRASSINOSTEROID INSENSITIVE 1-associated receptor kinase 1 precursor, putative, expressed	na	0.65	na	na	na	na	1.69	0.001461	*	-0.05	0.64548		1.62	0.026829	*	0.59	0.006828	*	-0.07	0.718425		-0.78	0.002471	*	2.06	0.000143	*	0.7	0.18813		0.98	0.017319	*
LOC_Os06g08280	U1	ABA	protein.postranslational modification	Os06g0181100, Os06g0181200	turquoise	protein kinase domain containing protein, expressed	na	1.24	na	na	AT3G46920	na	1.67	0.000944	*	1.47	0.000422	*	1.59	0.00272	*	1.2	0.004794	*	0.78	0.015596	*	1.16	0.016559	*	1.7	0.001907	*	1.19	0.053409		1.12	0.004064	*
LOC_Os06g41360	U1	ABA	na	Os06g0617800	turquoise	phosphoribosyl transferase, putative, expressed	na	1.29	na	Ribose-phosphate pyrophosphokinase 2, chloroplastic precursor (EC 2.7.6.1) (Phosphoribosyl pyrophosphate synthase 2) [LOC_Os06g41360] [P0012B02.3-1] [P0012B02.3-2]	na	na	1.75	4.2e-05	*	1.46	0.008883	*	1.78	0.018242	*	0.57	0.004327	*	1.21	0.005465	*	0.05	0.908053		1.68	0.000263	*	2.24	0.001681	*	1.66	0.007463	*
LOC_Os07g41140	U1	ABA	protein.postranslational modification.kinase.receptor like cytoplasmatic kinase VII	Os07g0602700	turquoise	receptor-like protein kinase precursor, putative, expressed	na	0.87	OsRPK1	na	AT3G02130	At3g02130 Q9S7I6 RPK2_ARATH LRR receptor-like serine/threonine-protein kinase RPK2 precursor (EC 2.7.11.1) (Protein TOADSTOOL 2) (Receptor-like protein kinase 2) [RPK2] [TOAD2] [F14P3.22] [F1C9.8]	0.37	0.098195		-0.37	0.035549	*	1.5	0.007523	*	1.12	0.010024	*	1.13	0.005385	*	1.05	0.01129	*	1.85	0.02778	*	1.27	0.015535	*	1.05	0.017267	*
LOC_Os07g41280	U1	ABA	OPP.oxidative PP.6-phosphogluconolactonase	Os07g0604000	turquoise	6-phosphogluconolactonase, putative, expressed	na	1.21	na	Probable 6-phosphogluconolactonase 2 (EC 3.1.1.31) (6PGL 2) [LOC_Os07g41280] [OsJ_024061] [OSJNBb0040H10.9]	AT1G13700	At1g13700 Q9LMX8 6PGL1_ARATH Probable 6-phosphogluconolactonase 1 (EC 3.1.1.31) (6PGL 1) [F21F23.14]	1.71	0.000235	*	-0.65	0.013201	*	1.92	0.00038	*	0.14	0.660173		2.24	0.002825	*	0.59	0.353044		3	0.016479	*	1.46	0.093591	#	0.99	0.010511	*
LOC_Os07g46280	U1	ABA	misc.gluco-, galacto- and mannosidases	Os07g0656200	turquoise	Os7bglu26 - beta-mannosidase/glucosidase/exoglucanase, expressed	na	2.42	na	Beta-glucosidase 26 precursor (EC 3.2.1.21) (Os7bglu26) [BGLU26] [LOC_Os07g46280] [OsJ_25416]	na	na	3.09	0.003395	*	2.74	3e-06	*	3.13	0.003541	*	1.53	0.002092	*	3.04	0.0069	*	1.7	0.017686	*	2.31	0.00041	*	2.46	0.014153	*	3.19	0.001612	*
LOC_Os07g47270	U1	ABA	protein.postranslational modification.kinase.receptor like cytoplasmatic kinase VII	Os07g0668900	turquoise	protein kinase APK1B, chloroplast precursor, putative, expressed	na	0.85	na	na	na	na	1.36	0.008934	*	-0.12	0.196718		1.52	0.024705	*	0.8	0.00379	*	0.83	0.018278	*	0.85	0.016274	*	1.77	0.008572	*	0.54	0.006116	*	1.16	0.001561	*
LOC_Os08g02700	U1	ABA	PS.calvin cycle.aldolase	Os08g0120600	yellow	fructose-bisphospate aldolase isozyme, putative, expressed	na	0.79	na	na	na	na	2.51	0.000131	*	1.32	0.002054	*	2.44	0.04005	*	1.28	0.102528		-2.3	0.001864	*	-1.43	0.006164	*	2.72	7.1e-05	*	0.04	0.85875		1.24	0.004952	*
LOC_Os08g36320	U1	ABA	amino acid metabolism.synthesis.central amino acid metabolism.GABA.Glutamate decarboxylase	Os08g0465800	turquoise	decarboxylase, putative, expressed	na	1.68	OsGAD1	na	na	na	2.45	5.6e-05	*	1.7	0.000696	*	2.2	0.022778	*	1.33	0.013738	*	1.58	0.022411	*	1.53	0.001124	*	1.57	0.001208	*	2.38	0.001865	*	1.6	0.00158	*
LOC_Os09g21340	U1	ABA	transport.misc	Os09g0381100	turquoise	nucleobase-ascorbate transporter, putative, expressed	na	0.97	na	na	na	na	0.98	0.016499	*	-0.95	0.000226	*	1.09	0.018515	*	0.81	0.000449	*	1.06	0.000148	*	1.61	0.00027	*	1.42	1.2e-05	*	1.88	0.00111	*	1.78	0.000331	*
LOC_Os09g33860	U1	ABA	protein.postranslational modification.kinase.receptor like cytoplasmatic kinase VII	Os09g0513600	turquoise	protein kinase, putative, expressed	na	1.14	na	na	AT3G59350	At3g59350 B9DFG5 PTI13_ARATH PTI1-like tyrosine-protein kinase 3 (EC 2.7.10.2) (PTI1-3) [PTI13] [F25L23.210]	1.14	0.015838	*	1.3	0.002888	*	1.64	0.006644	*	0.31	0.125124		1.3	0.008086	*	1.47	0.040289	*	2.28	0.002087	*	0.9	0.009321	*	0.84	0.010229	*
LOC_Os10g26570	U1	ABA	glycolysis.plastid branch.phosphofructokinase (PFK)	Os10g0405600	yellow	phosphofructokinase, putative, expressed	na	0.85	na	na	na	na	1.95	0.00242	*	1	0.016854	*	1.2	0.039415	*	0.44	0.024314	*	0.04	0.846644		0.65	0.0057	*	1.01	0.000511	*	0.36	0.145401		1.25	0.000549	*
LOC_Os10g40020	U1	ABA	misc.short chain dehydrogenase/reductase (SDR)	Os10g0547900	turquoise	oxidoreductase, short chain dehydrogenase/reductase family domain containing family, expressed	na	1.99	na	na	na	na	2.21	0.023163	*	1.56	0.007587	*	2.22	4.1e-05	*	1.63	0.016285	*	1.71	0.008627	*	1.3	0.05036		2.5	0.000159	*	2.67	0.002025	*	3.32	0.000432	*
LOC_Os01g56180	U2	Chaperons	not assigned.unknown	Os01g0767600	yellow	expressed protein	na	1.47	na	na	AT5G64510	na	2.54	1.1e-05	*	1.82	0.002119	*	2.03	0.062011		1.62	0.023385	*	1.23	0.018915	*	1.04	0.068119		2.1	0.000362	*	-0.18	0.361536		1.92	0.003716	*
LOC_Os02g03600	U2	Chaperons	stress.abiotic.heat	Os02g0128400	turquoise	dnaJ domain containing protein, expressed	na	0.69	na	na	na	na	0.75	0.062474		-0.12	0.19728		0.94	0.17016		0.61	0.003816	*	0.92	0.007936	*	0.44	0.065457		1.34	0.002958	*	1.14	0.027607	*	0.85	0.002341	*
LOC_Os02g19150	U2	Chaperons	protein.degradation.serine protease	Os02g0293500	yellow	AAA family ATPase, putative, expressed	na	0.44	na	na	na	na	1.32	1.4e-05	*	0.15	0.427609		1.32	0.022957	*	0.64	0.015396	*	0.24	0.237818		-0.02	0.917703		1.1	0.005913	*	-1.1	0.014864	*	0.7	0.010729	*
LOC_Os02g32520	U2	Chaperons	stress.abiotic.heat. protein.degradation.serine protease	Os02g0526400	turquoise	ERD1 protein, chloroplast precursor, putative, expressed	na	2.9	OsClpD1	Chaperone protein ClpD1, chloroplastic precursor (ATP-dependent Clp protease ATP-binding subunit ClpD homolog 1) (Casein lytic proteinase D1) [CLPD1] [LOC_Os02g32520] [P0458B05.10]	AT5G51070	At5g51070 P42762 CLPD_ARATH Chaperone protein ClpD, chloroplastic precursor (EC 3.6.1.3) (ATP-dependent Clp protease ATP-binding subunit ClpD homolog) (Casein lytic proteinase D) (ERD1 protein) (Protein EARLY RESPONSIVE TO DEHYDRATION 1) (Protein SENESCENCE ASSOCIATED GENE 15) [CLPD] [ERD1] [SAG15] [K3K7.27]	4.61	2.8e-05	*	1.3	0.003474	*	3.49	0.001738	*	3.09	0.000445	*	1.12	0.15834		2.51	0.022202	*	4.97	0.000125	*	3.13	0.045667	*	4.52	0.000117	*
LOC_Os02g46640	U2	Chaperons	stress.abiotic.heat	Os02g0693200	tan	heat shock protein DnaJ, putative, expressed	na	0.38	na	na	AT5G16650	na	0.72	0.000693	*	-0.89	0.000434	*	0.96	0.014807	*	0.31	0.077687		0.68	0.019995	*	-0.28	0.242384		0.75	0.085861		0.76	0.027983	*	0.43	0.001186	*
LOC_Os02g47580	U2	Chaperons	not assigned.unknown	Os02g0704600	turquoise	expressed protein	na	0.77	na	na	AT3G50910	na	0.99	0.001395	*	0.59	0.025278	*	1	0.032575	*	0.69	0.000273	*	0.45	0.125009		1.09	0.001298	*	0.8	0.001757	*	1.2	0.047178	*	0.78	0.037657	*
LOC_Os03g11910	U2	Chaperons	stress.abiotic.heat	Os03g0218500	turquoise	DnaK family protein, putative, expressed	na	2.76	na	na	AT2G32120	At2g32120 Q9SKY8 HSP7H_ARATH Heat shock 70 kDa protein 8 (Heat shock protein 70-8) (AtHsp70-8) (Heat-shock protein 70T-2) [HSP70-8] [HSP70T-2] [F22D22.13]	2.79	0.000105	*	3.14	0	*	2.54	0.005821	*	2.38	0.000926	*	3.21	0.003096	*	3.12	9.7e-05	*	3.79	0.001891	*	3.82	0.001949	*	1.89	0.026862	*
LOC_Os03g12370	U2	Chaperons	RNA.regulation of transcription.HSF,Heat-shock transcription factor family	Os03g0224700	yellow	HSF-type DNA-binding domain containing protein, expressed	HSF	0.57	OsHsfA9	Heat stress transcription factor A-9 (Heat stress transcription factor 8) (rHsf8) (Heat stress transcription factor 9) (OsHsf-09) [HSFA9] [HSF09] [HSF8] [LOC_Os03g12370] [OsJ_009601] [OSJNBa0081P02.6]	na	na	1.6	0.000948	*	1.08	0.003061	*	0.87	0.049843	*	0.2	0.071028		-0.44	0.23674		0.05	0.829438		1.26	0.017925	*	0.2	0.584127		0.52	0.003072	*
LOC_Os03g15890	U2	Chaperons	RNA.RNA binding	Os03g0265600	turquoise	RNA recognition motif containing protein, expressed	na	1.68	na	na	AT1G07350	At1g07350 Q84TH4 SR45A_ARATH Serine/arginine-rich splicing factor SR45a (At-SR45A) (AtSR45a) (Protein TRANSFORMER2-like) (atTra2) [SR45A] [TRA2] [F22G5.31]	2.64	0.030545	*	0.4	0.097521		1.07	0.021672	*	1.47	0.000202	*	2.04	0.006379	*	2.31	0.007884	*	1.93	0.000419	*	1.63	0.05411		2.19	0.006183	*
LOC_Os03g18200	U2	Chaperons	stress.abiotic.heat	Os03g0293000, Os03g0293100	yellow	heat shock protein DnaJ, putative, expressed	na	0.95	OsERdj3A	DnaJ protein ERDJ3A precursor (Chaperone protein dnaJ C27) (OsDjC27) (Endoplasmic reticulum dnaJ domain-containing protein 3A) (OsERdj3A) [ERDJ3A] [DJC27] [LOC_Os03g18200]	AT3G08970	At3g08970 Q9SR96 DNJ63_ARATH DnaJ protein ERDJ3A precursor (Chaperone protein dnaJ 63) (AtDjA63) (AtJ63) (Endoplasmic reticulum dnaJ domain-containing protein 3A) (AtERdj3A) (Protein SCJ1 homolog ERDJ3A) (THERMOSENSITIVE MALE STERILE 1, TMS1) [ERDJ3A] [A63] [T16O11.7]	2.08	0.002569	*	0.71	0.002162	*	1.68	0.009386	*	0.75	0.001795	*	0.6	0.660623		1.79	0.030598	*	2.55	0.002234	*	-2.14	0.039658	*	1.52	0.000959	*
LOC_Os03g56540	U2	Chaperons	na	Os03g0776900	yellow	heat shock protein DnaJ, putative, expressed	na	1.1	na	na	na	na	1.85	4e-06	*	1.99	0.003528	*	1.9	0.023421	*	0.13	0.649726		0.07	0.922908		1.8	0.016306	*	2.06	0.000228	*	0.16	0.242537		0.65	0.25276
LOC_Os03g58150	U2	Chaperons	not assigned.unknown	Os03g0795800	yellow	transmembrane BAX inhibitor motif-containing protein, putative, expressed	na	0.29	na	na	AT3G63310	na	1.21	0.003054	*	0.72	0.005959	*	0.88	0.020957	*	0.1	0.079176		-0.62	0.036373	*	-0.47	0.010821	*	1.43	0.006081	*	-0.58	0.092713		0.51	0.030048	*
LOC_Os03g58160	U2	Chaperons	RNA.regulation of transcription.HSF,Heat-shock transcription factor family	Os03g0795900	turquoise	heat stress transcription factor, putative, expressed	HSF	1	OsHsfA2e	Heat stress transcription factor A-2e (Heat stress transcription factor 12) (OsHsf-12) [HSFA2E] [HSF12] [LOC_Os03g58160] [OsJ_012388] [OSJNBb0021G19.9]	na	na	1.49	6.1e-05	*	1.19	0.001163	*	1.19	0.005349	*	0.66	0.001643	*	0.98	0.001398	*	1.2	0.000225	*	1.51	0.006959	*	1.12	0.034792	*	0.34	0.010635	*
LOC_Os04g30890	U2	Chaperons	cell.division	Os04g0377932	turquoise	MYB family transcription factor, putative, expressed	MYB-related	0.75	na	na	AT3G11450	na	0.99	0.000277	*	0.75	0.008925	*	1.12	0.023027	*	0.73	0.000744	*	0.4	0.046728	*	0.8	0.033955	*	0.85	0.006188	*	0.92	0.047916	*	0.68	0.021119	*
LOC_Os06g21560	U2	Chaperons	not assigned.unknown	Os06g0320100	turquoise	CDK5RAP3, putative, expressed	na	0.66	na	na	AT5G06830	At5g06830 Q9FG23 CK5P3_ARATH CDK5RAP3-like protein [MPH15.20]	1.07	0.003237	*	-0.26	0.12653		1.06	0.062163		0.79	0.002988	*	0.58	0.005215	*	0.41	0.188416		1.13	0.02302	*	0.61	0.204108		1.06	0.004957	*
LOC_Os07g44310	U2	Chaperons	stress.abiotic.heat	Os07g0637100, Os07g0637150	yellow	heat shock protein DnaJ, putative, expressed	na	0.77	na	na	AT3G62190	na	1.22	0.026786	*	0.44	0.22794		1.18	0.055578		0.03	0.888391		0.52	0.018635	*	1.35	0.027151	*	1.56	0.001057	*	-0.08	0.876285		0.96	0.00335	*
LOC_Os09g35790	U2	Chaperons	RNA.regulation of transcription.HSF,Heat-shock transcription factor family	Os09g0526600	yellow	HSF-type DNA-binding domain containing protein, expressed	HSF	1.41	OsHsfB2c	Heat stress transcription factor B-2c (Heat stress transcription factor 24) (OsHsf-24) [HSFB2C] [HSF24] [LOC_Os09g35790] [OJ1439_F07.16-1] [OJ1439_F07.16-2]	na	na	3.28	7.7e-05	*	-0.68	0.025175	*	1.41	0.183831		0.93	0.012036	*	3.07	0.005216	*	2.78	0.018383	*	3.39	1.1e-05	*	-2.05	0.044418	*	1.04	0.062395
LOC_Os10g28340	U2	Chaperons	RNA.regulation of transcription.HSF,Heat-shock transcription factor family	Os10g0419300	yellow	heat stress transcription factor, putative, expressed	HSF	1.64	OsHSF6|OsHsfA2c	Heat stress transcription factor A-2c (Heat stress transcription factor 25) (OsHsf-25) (Heat stress transcription factor 6) (OsHSF6) (rHsf6) [HSFA2C] [HSF25] [HSF6] [LOC_Os10g28340] [OsJ_030304]	AT3G22830	At3g22830 Q9LUH8 HFA6B_ARATH Heat stress transcription factor A-6b (AtHsfA6b) (AtHsf-07) [HSFA6b] [HSF07] [MWI23.20]	2.87	0.011069	*	2.13	1.3e-05	*	1.92	0.053915		0.8	0.012313	*	2.64	0.048423	*	2.23	0.097652		2.63	0.007704	*	-1.29	0.133117		1.5	0.032828	*
LOC_Os11g47760	U2	Chaperons	stress.abiotic.heat	Os11g0703900	tan	DnaK family protein, putative, expressed	na	0.71	HSP70	na	AT5G02500	At5g02500 P22953 MD37E_ARATH Probable mediator of RNA polymerase II transcription subunit 37e (Heat shock 70 kDa protein 1) (Heat shock cognate 70 kDa protein 1) (Heat shock cognate protein 70-1) (AtHsc70-1) (Heat shock protein 70-1) (AtHsp70-1) (Protein EARLY-RESPONSIVE TO DEHYDRATION 2) [MED37E] [ERD2] [HSC70-1] [HSP70-1] [MED37_4] [T22P11.90]	2.29	0.084379		-1.94	5e-05	*	0.45	0.347958		1.03	0.019922	*	1.19	0.064508		-0.17	0.709055		0.43	0.295321		2.44	0.010486	*	0.73	0.075118
LOC_Os01g40610	U3	cell wall metabolism	cell.cycle	Os01g0588700	yellow	coiled-coil domain-containing protein, putative, expressed	na	0.46	na	na	AT1G17130	na	0.75	0.001239	*	0.12	0.42034		1.16	0.017204	*	0.25	0.009701		0.15	0.670886		0.42	0.110851		1.46	0.008945	*	-0.2	0.491938		0.71	0.028362	*
LOC_Os01g62900	U3	cell wall metabolism	amino acid metabolism.synthesis.glutamate family.proline	Os01g0848200	turquoise	amino acid kinase, putative, expressed	na	3.31	na	na	na	na	3.61	0.003466	*	3.13	3e-05	*	4.1	0.013701	*	3.06	0.001155	*	3.73	0.000135	*	3.9	0.003428	*	3.89	0.000196	*	4.07	0.002354	*	3.52	0.001547	*
LOC_Os02g04840	U3	cell wall metabolism	ell wall.precursor synthesis.sugar kinases.arabinose-1-kinase	Os02g0141300	turquoise	GHMP kinases ATP-binding protein, putative, expressed	na	1.46	GHMP kinase/CAP1	na	AT4G16130	At4g16130 O23461 ARAK_ARATH L-arabinokinase (EC 2.7.1.46) (AtISA1) [ARA1] [ISA1] [dl4105w] [FCAALL.288]	2.17	0.009076	*	1.3	0.000106	*	2.34	0.03689	*	1.46	0.000891	*	1.86	0.030253	*	0	0.990212		2.81	0.000693	*	0.97	0.044619	*	1.31	0.011085	*
LOC_Os02g07160	U3	cell wall metabolism	secondary metabolism.isoprenoids.tocopherol biosynthesis.hydroxyphenylpyruvate dioxygenase	Os02g0168100	turquoise	glyoxalase family protein, putative, expressed	na	2.05	na	na	AT1G06570	At1g06570 P93836 HPPD_ARATH 4-hydroxyphenylpyruvate dioxygenase (EC 1.13.11.27) (4-hydroxyphenylpyruvic acid oxidase) (4HPPD) (HPD) (HPPDase) [HPD] [PDS1] [F12K11.9]	2.98	0.000456	*	2.21	5.9e-05	*	1.84	0.011392	*	0.39	0.119917		2.32	0.026716	*	1.99	0.026876	*	3.05	0.003263	*	2.96	0.048403	*	2.29	0.040735	*
LOC_Os02g10310	U3	cell wall metabolism	amino acid metabolism.degradation.aromatic aa.tyrosine	Os02g0196800	turquoise	fumarylacetoacetase, putative, expressed	na	1.67	na	na	AT1G12050	na	2.26	0.000148	*	2.08	2.5e-05	*	1.98	0.045472	*	0.61	0.000408	*	2.22	0.001569	*	1.41	0.002685	*	2.77	0.001844	*	1.82	0.041914	*	1.35	0.030462	*
LOC_Os03g04450	U3	cell wall metabolism	not assigned.unknown	Os03g0137400	turquoise	expressed protein	na	0.65	OsOSCA4.1	na	AT4G35870	At4g35870 Q9SZT4 CSCLE_ARATH CSC1-like protein At4g35870 [GFS10] [F4B14_140]	0.95	0.011789	*	0.57	0.030748	*	0.89	0.079822		0.35	0.027526	*	0.78	0.049395	*	0.2	0.209723		1.49	0.001887	*	0.93	0.036759	*	0.46	0.030788	*
LOC_Os03g18130	U3	cell wall metabolism	amino acid metabolism.synthesis.aspartate family.asparagine	Os03g0291500	turquoise	asparagine synthetase, putative, expressed	na	3.09	OsASN1|OsAS1	Asparagine synthetase [glutamine-hydrolyzing] 1 (EC 6.3.5.4) (Glutamine-dependent asparagine synthetase 1) [LOC_Os03g18130]	na	na	3.66	1.8e-05	*	-1.92	0.000145	*	2.35	0.083831		2.63	0.046014	*	5.7	0.001506	*	1.57	0.212094		5.4	1.9e-05	*	5.8	0.00176	*	5	1.6e-05	*
LOC_Os03g42830	U3	cell wall metabolism	transport.misc	Os03g0626700	turquoise	MATE efflux family protein, putative, expressed	na	1.85	MATE efflux protein	na	na	na	1.52	0.001348	*	1.78	0.002889	*	1.96	0.002192	*	1.11	0.001286	*	2.54	0.00506	*	1.38	0.028269	*	3.09	0.000604	*	3.18	0.006851	*	1.44	0.009143	*
LOC_Os03g61710	U3	cell wall metabolism	minor CHO metabolism.galactose.galactokinases	Os03g0832600	turquoise	GHMP kinases ATP-binding protein, putative, expressed	na	0.79	GHMP kinase	na	AT3G06580	At3g06580 Q9SEE5 GALK1_ARATH Galactokinase (EC 2.7.1.6) (Galactose kinase) [GAL1] [GALK] [F5E6.9]	1.23	0.000568	*	0.36	0.008952	*	1.27	0.006021	*	0.7	0.001129	*	0.94	0.009438	*	0.14	0.464867		1.53	0.000611	*	0.86	0.064207		0.97	0.007857	*
LOC_Os04g39020	U3	cell wall metabolism	fermentation.aldehyde dehydrogenase	Os04g0464200	turquoise	aldehyde dehydrogenase, putative, expressed	na	0.97	BAD1|OsBADH1	Betaine aldehyde dehydrogenase 1 (EC 1.2.1.8) (OsBADH1) [BADH1] [LOC_Os04g39020] [OSJNBa0060P14.8]	AT3G48170	At3g48170 Q9STS1 BADH2_ARATH Betaine aldehyde dehydrogenase 2, mitochondrial precursor (EC 1.2.1.8) (BADH) (Aldehyde dehydrogenase family 10 member A9) [ALDH10A9] [T24C20.50]	1.06	0.008946	*	-0.75	0.003093	*	1.46	0.023174	*	0.99	0.000427	*	0.85	0.001026	*	1.69	0.000117	*	1.32	0.002992	*	1.4	0.010862	*	1.66	0.001302	*
LOC_Os04g52730	U3	cell wall metabolism	cell wall.precursor synthesis.MUR4	Os04g0618200	yellow	NAD dependent epimerase/dehydratase family domain containing protein, expressed	na	0.77	MUR4	Probable UDP-arabinose 4-epimerase 2 (EC 5.1.3.5) (OsUEL-2) (UDP-D-xylose 4-epimerase 2) (UDP-galactose 4-epimerase-like protein 2) [UEL-2] [LOC_Os04g52730] [OsJ_16180] [OSJNBa0058K23.4] [OSJNBa0093O08.14]	na	na	2.12	0.00056	*	1	0.003562	*	1.22	0.058809		0.97	0.014387	*	-0.84	0.006427	*	-1.16	0.008349	*	2.05	0.0001	*	0.32	0.522506		1.54	0.002708	*
LOC_Os04g57320	U3	cell wall metabolism	PS.lightreaction.cyclic electron flow-chlororespiration	Os04g0668900	yellow	immutans protein, putative, expressed	na	0.97	OsIM1/Immutans	na	AT4G22260	At4g22260 Q56X52 AOX4_ARATH Ubiquinol oxidase 4, chloroplastic/chromoplastic precursor (EC 1.10.3.11) (Alternative oxidase 4) (Plastid terminal oxidase) (Protein IMMUTANS) [AOX4] [IM] [PTOX] [T10I14_90]	1.6	0.000184	*	1.33	0.000462	*	1.87	0.023833	*	1.15	0.000954	*	-0.09	0.505999		0.96	0.018005	*	1.37	0.003466	*	-0.09	0.725828		1.48	0.004377	*
LOC_Os05g38150	U3	cell wall metabolism	amino acid metabolism.synthesis.glutamate family.proline	Os05g0455500	turquoise	amino acid kinase, putative, expressed	na	1.5	OsP5CS|OsP5CS1	Delta-1-pyrroline-5-carboxylate synthase (P5CS) [Includes: Glutamate 5-kinase (EC 2.7.2.11) (GK) (Gamma-glutamyl kinase); Gamma-glutamyl phosphate reductase (EC 1.2.1.41) (GPR) (Glutamate-5-semialdehyde dehydrogenase) (Glutamyl-gamma-semialdehyde dehydrogenase)] [P5CS] [LOC_Os05g38150] [OJ1651_D06.9]	AT2G39800	At2g39800 P54887 P5CS1_ARATH Delta-1-pyrroline-5-carboxylate synthase A (P5CS A) [Includes: Glutamate 5-kinase (EC 2.7.2.11) (GK) (Gamma-glutamyl kinase); Gamma-glutamyl phosphate reductase (EC 1.2.1.41) (GPR) (Glutamate-5-semialdehyde dehydrogenase) (Glutamyl-gamma-semialdehyde dehydrogenase)] [P5CSA] [P5CS1] [T5I7.10]	1.18	0.000785	*	1.1	0.002784	*	1.69	0.019268	*	1.01	0.017126	*	1.87	2e-06	*	1.85	0.003062	*	1.68	0.00032	*	2.47	0.01364	*	2.1	0.02908	*
LOC_Os05g51630	U3	cell wall metabolism	stress.abiotic.drought/salt	Os05g0594700	turquoise	early-responsive to dehydration protein-related, putative, expressed	na	1.08	OsOSCA1.2	na	na	na	1.44	1.3e-05	*	-0.33	0.065813		1.08	0.003906	*	1.55	0.012904	*	1.12	0.000821	*	1.17	0.011133	*	1.32	0.003964	*	1.55	0.004364	*	0.98	0.010984	*
LOC_Os05g51670	U3	cell wall metabolism	cell wall.precursor synthesis.UGE	Os05g0595100	turquoise	NAD dependent epimerase/dehydratase family protein, putative, expressed	na	3.58	UGE-1	UDP-glucose 4-epimerase 1 (EC 5.1.3.2) (OsUGE-1) (UDP-galactose 4-epimerase 1) [UGE-1] [LOC_Os05g51670] [OsJ_19776] [OSJNBa0030I14.9]	AT4G10960	At4g10960 Q9SN58 UGE5_ARATH UDP-glucose 4-epimerase 5 (EC 5.1.3.2) (AtUGE5) (UDP-galactose 4-epimerase 5) [UGE5] [F25I24.170] [F8M12.10]	4.88	0.000207	*	1.97	0.000145	*	3.65	0.012686	*	3.37	4e-06	*	3.98	0.001063	*	3.58	7.4e-05	*	4.55	0.001879	*	4.87	0.002354	*	3.66	0.000117	*
LOC_Os06g01360	U3	cell wall metabolism	amino acid metabolism.degradation.aromatic aa.tyrosine	Os06g0103300	turquoise	homogentisate 1,2-dioxygenase, putative, expressed	na	1.78	na	Homogentisate 1,2-dioxygenase (EC 1.13.11.5) (Homogentisate oxygenase) (Homogentisic acid oxidase) (Homogentisicase) [HGO] [LOC_Os06g01360] [OsJ_19811] [OSJNBa0075G19.26]	AT5G54080	At5g54080 Q9ZRA2 HGD_ARATH Homogentisate 1,2-dioxygenase (EC 1.13.11.5) (Homogentisate oxygenase) (Homogentisic acid oxidase) (Homogentisicase) [HGO] [MJP23.6]	1.94	0.001118	*	1.96	2.5e-05	*	1.94	0.001638	*	1.56	0.001102	*	1.87	0.000205	*	1.26	0.009372	*	2.77	0.02582	*	2.34	0.038266	*	1.66	0.015522	*
LOC_Os01g02020	U4	AA_degradation_Mitochondrial_ETC	secondary metabolism.isoprenoids.mevalonate pathway.acetyl-CoA C-acyltransferase	Os01g0110400	turquoise	acetyl-CoA acetyltransferase, cytosolic, putative, expressed	na	1.65	na	na	na	na	2.17	2.1e-05	*	1.05	0.010855	*	2.14	0.001418	*	1.14	0.000262	*	1.84	0.000299	*	1.61	0.018708	*	2.51	0.000422	*	1.88	0.016225	*	1.92	0.000756	*
LOC_Os01g08810	U4	AA_degradation_Mitochondrial_ETC	misc.cytochrome P450	Os01g0183600	yellow	cytochrome P450, putative, expressed	na	0.81	na	na	na	na	2.35	2.5e-05	*	0.56	0.065413		0.93	0.065798		0.3	0.34869		1.22	0.174333		-0.33	0.421854		3.41	0.00055	*	-0.78	0.082198		0.48	0.094009
LOC_Os01g16350	U4	AA_degradation_Mitochondrial_ETC	amino acid metabolism.degradation.branched-chain group.leucine	Os01g0269000	turquoise	hydroxymethylglutaryl-CoA lyase, putative, expressed	na	1.45	na	na	AT2G26800	At2g26800 O81027 HMGCL_ARATH Hydroxymethylglutaryl-CoA lyase, mitochondrial (EC 4.1.3.4) (HL) (HMG-CoA lyase) (3-hydroxy-3-methylglutarate-CoA lyase) [HMGCL] [F12C20.16]	2.34	3.5e-05	*	0.97	0.004093	*	2.31	0.0059	*	0.98	0.000569	*	2.09	0.006509	*	1.19	0.011323	*	2.51	4.1e-05	*	0.43	0.108699		1.42	0.00207	*
LOC_Os01g52460	U4	AA_degradation_Mitochondrial_ETC	C1-metabolism	Os01g0722800	tan	regulator of ribonuclease, putative, expressed	na	0.27	na	na	AT5G16450	At5g16450 Q9FFE0 RRAA2_ARATH Putative 4-hydroxy-4-methyl-2-oxoglutarate aldolase 2 (EC 4.1.3.17) (HMG aldolase 2) (Oxaloacetate decarboxylase) (EC 4.1.1.3) (OAA decarboxylase) (Regulator of ribonuclease activity homolog 2) (RraA-like protein 2) [MQK4.18]	0.59	0.074172		-0.84	0.000217	*	0.57	0.042967	*	0.6	1.4e-05	*	0.36	0.054254		0.14	0.271496		0.02	0.910949		0.74	0.033989	*	0.51	0.007217	*
LOC_Os01g58380	U4	AA_degradation_Mitochondrial_ETC	Biodegradation of Xenobiotics.3-hydroxybutyryl-CoA dehydrogenase	Os01g0796400	turquoise	3-hydroxybutyryl-CoA dehydrogenase, putative, expressed	na	1.14	na	na	AT3G15290	na	1.98	0.003529	*	0.33	0.074715		1.85	0.002806	*	1.02	0.000783	*	1.44	0.02592	*	-0.06	0.827716		2.44	8.7e-05	*	0.95	0.028263	*	1.52	0.011796	*
LOC_Os02g43720	U4	AA_degradation_Mitochondrial_ETC	amino acid metabolism.degradation.aromatic aa.tryptophan	Os02g0654100	turquoise	enoyl-CoA hydratase/isomerase family protein, putative, expressed	na	1.02	na	na	AT4G16800	At4g16800 F4JML5 ECH2M_ARATH Probable enoyl-CoA hydratase 2, mitochondrial precursor (EC 4.2.1.17) [dl4425c]	1.53	0.002265	*	0.51	0.085347		1.51	0.06392		0.55	0.020744	*	1.42	0.004236	*	0.82	0.048708	*	1.59	0.000985	*	0.19	0.535401		1.3	0.023147	*
LOC_Os03g19250	U4	AA_degradation_Mitochondrial_ETC	na	Os03g0305100	turquoise	AMP-binding enzyme, putative, expressed	na	1.08	na	na	na	na	1.85	0.002074	*	-0.28	0.14279		1.79	0.049327	*	0.67	0.000823	*	1.57	0.003925	*	-0.63	0.190513		2.5	4.5e-05	*	2.28	0.020845	*	1	0.013323	*
LOC_Os03g19680	U4	AA_degradation_Mitochondrial_ETC	amino acid metabolism.degradation.aromatic aa.tryptophan	Os03g0310400	turquoise	enoyl-CoA hydratase/isomerase family protein, putative, expressed	na	0.79	na	na	AT4G16210	At4g16210 Q6NL24 ECH1P_ARATH Probable enoyl-CoA hydratase 1, peroxisomal (EC 4.2.1.17) (Enoyl-CoA hydratase isoform A) [ECHIA] [dl4145c]	1.5	0.006429	*	-0.7	0.007719	*	1.44	0.013547	*	0.58	0.040322	*	0.87	0.073544		0.16	0.701785		1.8	0.009379	*	1.17	0.014018	*	0.95	0.000371	*
LOC_Os03g61920	U4	AA_degradation_Mitochondrial_ETC	mitochondrial electron transport / ATP synthesis.electron transfer flavoprotein	Os03g0835400	turquoise	electron transfer flavoprotein subunit alpha, mitochondrial precursor, putative, expressed	na	1.74	na	Electron transfer flavoprotein subunit alpha, mitochondrial precursor (Alpha-ETF) [ETFA] [LOC_Os03g61920] [OsJ_012687] [OSJNBa0096I06.15]	AT1G50940	At1g50940 Q9C6I6 ETFA_ARATH Electron transfer flavoprotein subunit alpha, mitochondrial precursor (Alpha-ETF) [ETFA] [F8A12.16]	2.26	0.004579	*	1.34	0.000716	*	2.18	0.006784	*	1.45	0.000784	*	2.04	0.014976	*	1.22	0.034927	*	2.87	0.000292	*	1.76	0.000344	*	2.26	0.000705	*
LOC_Os05g03480	U4	AA_degradation_Mitochondrial_ETC	na	Os05g0125500	turquoise	acyl-coenzyme A dehydrogenase, mitochondrial precursor, putative, expressed	na	1.58	na	Isovaleryl-CoA dehydrogenase, mitochondrial precursor (EC 1.3.8.4) (IVD) [OsJ_16966] [OSJNBb0079L11.8] [P0683F12.2]	AT3G45300	At3g45300 Q9SWG0 IVD_ARATH Isovaleryl-CoA dehydrogenase, mitochondrial precursor (EC 1.3.8.4) (IVD) [IVD] [F18N11.6]	2.54	0.003357	*	0.92	0.008086	*	2.07	0.022919	*	1.25	0.001626	*	1.83	0.001422	*	0.57	0.38324		2.68	8.7e-05	*	1.64	0.058323	#	1.83	0.004899	*
LOC_Os07g45000	U4	AA_degradation_Mitochondrial_ETC	misc.cytochrome P450	Os07g0644600	turquoise	cytochrome P450, putative, expressed	na	0.91	na	na	na	na	1.56	4.3e-05	*	-0.15	0.171454		1.35	0.023568	*	1.18	0.001595	*	1.26	0.001174	*	0.59	0.065919		1.29	0.002239	*	0.73	0.139012		1.22	0.001409	*
LOC_Os08g32850	U4	AA_degradation_Mitochondrial_ETC	amino acid metabolism.degradation.branched-chain group.leucine	Os08g0424200	turquoise	methylcrotonoyl-CoA carboxylase beta chain, mitochondrial precursor, putative, expressed	na	0.75	na	na	AT4G34030	At4g34030 Q9LDD8 MCCB_ARATH Methylcrotonoyl-CoA carboxylase beta chain, mitochondrial precursor (EC 6.4.1.4) (MCCase subunit beta) (3-methylcrotonyl-CoA carboxylase 2) (3-methylcrotonyl-CoA:carbon dioxide ligase subunit beta) [MCCB] [F17I5.220] [F28A23.210]	1.37	0.000234	*	0.16	0.360661		1.08	0.017679	*	0.66	0.001949	*	1.02	0.002498	*	0.64	0.011432	*	1.3	0.000236	*	0.08	0.217099		0.9	0.054369
LOC_Os08g43170	U4	AA_degradation_Mitochondrial_ETC	secondary metabolism.isoprenoids.mevalonate pathway.HMG-CoA synthase	Os08g0544900, Os08g0545101	yellow	hydroxymethylglutaryl-CoA synthase, putative, expressed	na	0.52	na	na	na	na	1.09	0.003981	*	-0.64	0.013266	*	1.16	0.052943		0.28	0.013215	*	0.42	0.329997		0.27	0.263761		1.51	0.000958	*	-0.09	0.491868		1.22	0.006149	*
LOC_Os10g37210	U4	AA_degradation_Mitochondrial_ETC	mitochondrial electron transport / ATP synthesis.electron transfer flavoprotein	Os10g0516300	turquoise	FAD dependent oxidoreductase domain containing protein, expressed	na	1.55	na	Electron transfer flavoprotein-ubiquinone oxidoreductase, mitochondrial precursor (EC 1.5.5.1) (ETF-QO) (ETF-ubiquinone oxidoreductase) [LOC_Os10g37210] [OSJNBa0076F20.3]	AT2G43400	At2g43400 O22854 ETFQO_ARATH Electron transfer flavoprotein-ubiquinone oxidoreductase, mitochondrial precursor (EC 1.5.5.1) (ETF-QO) (ETF-ubiquinone oxidoreductase) [ETFQO] [T1O24]	2.24	0.000147	*	1.44	0.002266	*	2.02	0.007587	*	0.8	0.003919	*	1.99	0.003033	*	0.79	0.029652	*	2.37	0.00012	*	2.07	0.004623	*	1.23	0.03817	*
LOC_Os12g41250	U4	AA_degradation_Mitochondrial_ETC	amino acid metabolism.degradation.branched-chain group.leucine	Os12g0605800	turquoise	methylcrotonoyl-CoA carboxylase subunit alpha, mitochondrial precursor, putative, expressed	na	1.23	na	Methylcrotonoyl-CoA carboxylase subunit alpha, mitochondrial precursor (EC 6.4.1.4) (MCCase subunit alpha) (3-methylcrotonyl-CoA carboxylase 1) (3-methylcrotonyl-CoA:carbon dioxide ligase subunit alpha) [MCCA] [LOC_Os12g41250] [OsJ_36794]	AT1G03090	At1g03090 Q42523 MCCA_ARATH Methylcrotonoyl-CoA carboxylase subunit alpha, mitochondrial precursor (EC 6.4.1.4) (MCCase subunit alpha) (3-methylcrotonyl-CoA carboxylase 1) (3-methylcrotonyl-CoA:carbon dioxide ligase subunit alpha) [MCCA] [F10O3.9] [F10O3_8]	1.84	0.000545	*	1.31	0.007937	*	1.88	0.027122	*	0.63	0.009088	*	1.78	0.000795	*	0.98	0.001126	*	1.8	0.0035	*	0.7	0.244011		1.05	0.013723	*
LOC_Os01g43170	U5	RNA binding and processing	RNA.processing	Os01g0619000	yellow	polypyrimidine tract-binding protein, putative, expressed	na	0.52	na	na	na	na	0.94	0.057755		0.44	0.048587	*	0.97	0.019807	*	0.65	0.009707	*	0.46	0.070758		0.72	0.00277	*	0.81	0.000336	*	-0.47	0.024155	*	0.64	0.034153	*
LOC_Os02g14760	U5	RNA binding and processing	RNA.RNA binding	Os02g0244600	turquoise	CID11, putative, expressed	na	1.2	na	na	na	na	1.46	0.000295	*	0.88	0.001637	*	1.37	0.01853	*	0.35	0.14189		1.35	5.5e-05	*	1.26	0.006507	*	1.16	0.000655	*	1.81	0.008817	*	2.2	0.000875	*
LOC_Os02g39300	U5	RNA binding and processing	development.unspecified	Os02g0605600	turquoise	RNA-binding protein Luc7-like, putative, expressed	na	0.62	na	na	na	na	0.53	0.000163	*	-0.27	0.204343		0.86	0.010514	*	0.69	0.003439	*	0.88	4.3e-05	*	0.92	0.000807	*	0.91	0.005182	*	0.59	0.030111	*	0.83	0.041213	*
LOC_Os02g58090	U5	RNA binding and processing	RNA.processing.splicing	Os02g0827300	brown	PSP domain containing protein, expressed	na	0.35	na	na	AT4G21660	na	0.08	0.297151		-0.37	0.101739		0.6	0.063861		0.84	0.009796	*	0.51	0.003166	*	0.49	0.082777		0.41	0.028265	*	0.83	0.018317	*	0.35	0.024032	*
LOC_Os03g01970	U5	RNA binding and processing	not assigned.unknown	Os03g0110400	brown	THO complex subunit 1, putative, expressed	na	0.31	na	na	AT5G09860	At5g09860 Q93VM9 THOC1_ARATH THO complex subunit 1 (AtTHO1) (HPR1 homolog) (AtHPR1) [THO1] [EMU] [HPR1] [MYH9.7]	-0.71	0.002193	*	-0.09	0.64934		0.49	0.08306		0.91	0.001858	*	0.81	0.001064	*	0.77	0.010207	*	-0.16	0.09256		0.9	0.122017		0.53	0.00354	*
LOC_Os03g17710	U5	RNA binding and processing	RNA.RNA binding	Os03g0285900	brown	splicing factor, arginine/serine-rich, putative, expressed	na	0.34	na	na	na	na	0.33	0.01985	*	-0.51	0.010278	*	0.55	0.058921		0.62	0.014359	*	0.47	0.002608	*	0.64	0.009162	*	0.02	0.883558		0.83	0.062142		0.47	0.017116	*
LOC_Os05g30140	U5	RNA binding and processing	RNA.processing.splicing	Os05g0364600	turquoise	RNA recognition motif containing protein, expressed	na	1.1	na	na	AT1G02840	At1g02840 O22315 SR34_ARATH Serine/arginine-rich-splicing factor SR34 (At-SR34) (At-SRp34) (AtSR34) (Pre-mRNA-splicing factor SF2) (SR1 protein) [SR34] [SF2] [SR1] [SRP34] [F22D16.16] [F22D16_30]	1.1	0.000149	*	0.84	0.001463	*	0.94	0.108241		0.76	0.000973	*	1.31	0.00099	*	1.3	0.005477	*	1.48	0.003971	*	1.89	0.002624	*	1.01	0.036354	*
LOC_Os07g44970	U5	RNA binding and processing	DNA.repair	Os07g0644300	brown	XPA-binding protein 2, putative, expressed	na	0.27	na	na	AT5G28740	na	-0.57	0.019353	*	-0.01	0.927856		0.39	0.291203		0.75	0.000717	*	0.61	0.010951	*	0.33	0.159367		0.12	0.41409		0.9	0.034595	*	0.38	0.077519
LOC_Os08g15080	U5	RNA binding and processing	RNA.RNA binding	Os08g0249400	brown	proline rich protein 3, putative, expressed	na	0.37	na	na	AT3G21215	na	-0.36	0.195483		-0.09	0.652763		0.44	0.155257		1.07	0.000558	*	0.65	0.026429	*	0.44	0.019393	*	-0.31	0.079376		1.04	0.078994	#	0.87	0.080657
LOC_Os10g02630	U5	RNA binding and processing	RNA.processing.splicing. development.unspecified	Os10g0115600	tan	transposon protein, putative, CACTA, En/Spm sub-class, expressed	na	0.35	na	na	na	na	0.81	0.088682		-0.72	0.030405	*	0.72	0.0244	*	0.41	0.040697	*	0.77	0.006033	*	-0.05	0.826064		-0.43	0.027283	*	1.05	0.00941	*	0.62	0.116217
LOC_Os10g33275	U5	RNA binding and processing	DNA.synthesis/chromatin structure	Os10g0471350	turquoise	DEAD/DEAH box helicase domain containing protein, expressed	na	0.56	na	na	na	na	0.54	0.044745	*	0.32	0.152549		0.35	0.102395		0.87	5.9e-05	*	0.75	0.001953	*	0.67	0.028305	*	0.78	0.005175	*	0.55	0.007698	*	0.67	0.001852	*
LOC_Os10g35220	U5	RNA binding and processing	RNA.RNA binding	Os10g0495000	tan	KH domain containing protein, putative, expressed	na	0.28	na	na	na	na	0.6	0.000424	*	-0.69	0.001408	*	0.63	0.148124		0.76	0.000559	*	0.52	0.004536	*	-0.24	0.094295		0.06	0.226844		0.59	0.043911	*	0.67	0.00181	*
LOC_Os11g47830	U5	RNA binding and processing	RNA.processing.splicing	Os11g0704700	brown	RNA recognition motif containing protein, expressed	na	0.54	na	na	na	na	0.18	0.260069		-0.38	0.085098		1.05	0.038205	*	1.29	0.007584	*	0.78	0.000778	*	0.84	0.077031		-0.03	0.83075		1.38	0.039193	*	0.55	0.005812	*
LOC_Os02g11050	U6	Protein degradation	protein.degradation.ubiquitin.proteasom	Os02g0205300	yellow	26S protease regulatory subunit, putative, expressed	na	0.41	na	na	AT5G19990	At5g19990 Q9C5U3 PRS8A_ARATH 26S protease regulatory subunit 8 homolog A (26S proteasome AAA-ATPase subunit RPT6a) (26S proteasome subunit 8 homolog A) (Regulatory particle triple-A ATPase subunit 6a) [RPT6A] [SUG1] [F28I16.140]	0.67	0.009069	*	0.33	0.037252	*	0.47	0.061116		0.35	0.000672	*	0.12	0.218171		0.56	0.023422	*	0.92	0.002863	*	0.11	0.561809		0.51	0.019916	*
LOC_Os02g21970	U6	Protein degradation	protein.degradation.ubiquitin.proteasom	Os02g0325100	yellow	26S protease regulatory subunit 6B, putative, expressed	na	0.33	na	na	AT5G58290	At5g58290 Q9SEI4 PRS6B_ARATH 26S protease regulatory subunit 6B homolog (26S protease subunit 6B homolog) (26S proteasome AAA-ATPase subunit RPT3) (Protein BMAA insensitive morphology 409) (Regulatory particle triple-A ATPase subunit 3) [RPT3] [BIM409] [MCK7.16]	0.48	0.006627	*	0.2	0.029061		0.6	0.005693	*	0.33	0.013468	*	-0.06	0.744613		0.51	0.00671	*	0.84	0.000485	*	0.05	0.809047		0.43	0.011992	*
LOC_Os02g42320	U6	Protein degradation	protein.degradation.ubiquitin.proteasom	Os02g0634900	yellow	peptidase, T1 family, putative, expressed	na	0.3	na	na	na	na	0.77	0.000768	*	-0.16	0.196706		0.82	0.058706		0.56	0.022217	*	-0.19	0.046002		0.35	0.164552		0.77	0.005806	*	-0.51	0.149241		0.51	0.001076	*
LOC_Os03g33580	U6	Protein degradation	cell.division	Os03g0448600	yellow	mitotic checkpoint protein, putative, expressed	na	0.85	na	na	AT3G19590	At3g19590 Q9LJN8 BUB31_ARATH Mitotic checkpoint protein BUB3.1 (Protein BUDDING UNINHIBITED BY BENZYMIDAZOL 3.1) [BUB3.1] [MMB12.5]	0.89	0.00049	*	0.96	0.002625	*	1.7	0.039742	*	0.65	0.00244	*	0.3	0.177225		0.92	0.018929	*	2.06	0.000344	*	0.14	0.640322		1.08	0.03514	*
LOC_Os03g60370	U6	Protein degradation	misc.acid and other phosphatases	Os03g0818100	turquoise	histidine acid phosphatase, putative, expressed	na	2.08	na	na	AT1G09870	na	2.34	1.8e-05	*	2.07	9.7e-05	*	2.79	0.000161	*	1.13	0.001209	*	2.23	0.000863	*	1.84	0.001906	*	3.22	0.001433	*	2.93	0.015161	*	2.75	0.008977	*
LOC_Os05g41620	U6	Protein degradation	not assigned.unknown	Os05g0496000	turquoise	expressed protein	na	1.6	na	na	AT5G04000	na	2.31	3.7e-05	*	1.72	0.000395	*	2.51	0.000178	*	0.85	0.008788	*	1.03	0.02738	*	0.23	0.470044		2.74	0.00361	*	2.5	0.021304	*	1.62	0.002452	*
LOC_Os05g46490	U6	Protein degradation	not assigned.unknown	Os05g0542600	turquoise	mov34 family protein, putative, expressed	na	0.76	na	na	AT1G80210	na	1.16	0.001957	*	0.02	0.820844		1.09	0.003862	*	0.62	0.001258	*	0.91	0.000432	*	0.27	0.235405		1.38	0.003288	*	1.04	0.018398	*	0.67	0.023004	*
LOC_Os05g48340	U6	Protein degradation	protein.degradation.ubiquitin.proteasom	Os05g0557200	turquoise	proteasome-related, putative, expressed	na	2.46	na	na	AT3G15180	na	2.89	1e-05	*	2.71	1.9e-05	*	3.07	0.013091	*	2.13	0.03871	*	2.83	0.000274	*	1.26	0.042639	*	3.21	0.000248	*	3.2	0.01852	*	2.43	0.005386	*
LOC_Os08g12820	U6	Protein degradation	protein.degradation.ubiquitin.proteasom	Os08g0224700	yellow	proteasome/cyclosome repeat containing protein, expressed	na	0.27	na	na	AT2G32730	At2g32730 O48844 PSD1A_ARATH 26S proteasome non-ATPase regulatory subunit 1 homolog A (26S proteasome regulatory subunit RPN2a) (AtRPN2a) (26S proteasome regulatory subunit S1 homolog A) [RPN2A] [F24L7.13]	0.71	0.045605	*	0.63	0.000291	*	0.55	0.044719	*	0.03	0.833891		-0.14	0.482478		0.29	0.079158		0.94	0.010139	*	-0.54	0.148423		0.17	0.092218
LOC_Os08g30810	U6	Protein degradation	protein.degradation	Os08g0398700	turquoise	puromycin-sensitive aminopeptidase, putative, expressed	na	0.79	na	Aminopeptidase M1-B (EC 3.4.11.2) (Alpha-aminoacylpeptide hydrolase) [LOC_Os08g30810] [OJ1051_A08.7] [OJ1198_B10.19]	na	na	1.08	0.002402	*	0.13	0.27179		1.24	0.017408	*	0.56	0.0007	*	1.02	0.0037	*	0.9	0.00187	*	1.65	0.001323	*	0.35	0.312871		0.86	0.006991	*
LOC_Os01g19800	U7	Ubiquitination	protein.degradation.ubiquitin.E3.RING	Os01g0303600	turquoise	zinc finger, C3HC4 type, putative, expressed	na	1.8	na	na	AT1G02610	na	2.68	0.000907	*	2.31	0.000724	*	2.24	0.005854	*	-0.15	0.665887		1.72	0.003602	*	1.69	0.010087	*	3.48	3.4e-05	*	2.86	0.00748	*	1.34	0.006876	*
LOC_Os01g35040	U7	Ubiquitination	RNA.processing	Os01g0534800	yellow	ZOS1-09 - C2H2 zinc finger protein, expressed	na	0.75	na	na	AT4G15420	na	1.92	4.2e-05	*	0.7	0.004458	*	1.04	0.061026		0.41	0.022127	*	-0.28	0.532048		0.3	0.456725		2.16	0.003244	*	0.65	0.064985		0.7	0.032087	*
LOC_Os04g39040	U7	Ubiquitination	protein.degradation	Os04g0464500	yellow	UBA and UBX domain-containing protein, putative, expressed	na	0.36	na	na	AT4G04210	At4g04210 Q8RWU7 PUX4_ARATH Plant UBX domain-containing protein 4 (PUX4) (CDC48-interacting UBX-domain protein 4) [PUX4] [T27D20.10]	0.69	0.000361	*	0.42	0.014599	*	0.53	0.034422	*	0.22	0.001678		0.02	0.91536		0.4	0.032271	*	0.69	0.055219		0.14	0.208415		0.39	0.033197	*
LOC_Os06g06810	U7	Ubiquitination	protein.degradation.subtilases	Os06g0163500	turquoise	OsSub49 - Putative Subtilisin homologue, expressed	na	0.94	na	na	AT5G19660	At5g19660 Q0WUG6 SBT61_ARATH Subtilisin-like protease SBT6.1 precursor (EC 3.4.21.-) (Site-1 protease) (AtS1P) (Subtilase subfamily 6 member 1) (AtSBT6.1) [SBT6.1] [S1P]	1.3	0.003942	*	0.69	0.00406	*	1.17	0.038831	*	0.73	0.003449	*	1.08	0.001214	*	0.94	0.01848	*	1.8	0.001705	*	0.48	0.385891		1.08	0.008242	*
LOC_Os06g46366	U7	Ubiquitination	protein.degradation.ubiquitin.E3.RING	Os06g0677300	turquoise	zinc finger, C3HC4 type, domain containing protein, expressed	na	1.08	na	na	AT5G60580	na	1.5	0.004535	*	-0.22	0.170405		1.12	0.006743	*	1.19	0.000104	*	1.64	0.000518	*	0.44	0.241974		2.26	0.001456	*	1.63	0.085826		1.02	0.02482	*
LOC_Os06g50050	U7	Ubiquitination	protein.degradation.AAA type	Os06g0714500	turquoise	AAA-type ATPase family protein, putative, expressed	na	0.59	na	na	AT4G27680	na	0.78	8.3e-05	*	0.67	0.003612	*	0.88	0.002316	*	0.4	0.001136	*	0.53	0.030996	*	0.33	0.025979	*	1.13	0.005536	*	0.66	0.1686	#	0.25	0.025505
LOC_Os07g44950	U7	Ubiquitination	RNA.regulation of transcription.bZIP transcription factor family	Os07g0644100	yellow	bZIP transcription factor domain containing protein, expressed	bZIP	1.13	OsbZIP60	bZIP transcription factor 60 (OsbZIP60) [BZIP60] [LOC_Os07g44950] [OJ1003_C06.133] [OJ1458_B07.101]	na	na	2.03	0.00097	*	1.39	0.000695	*	1.21	0.009271	*	0.84	0.010383	*	0.16	0.832546		1.46	0.124		2.12	0.002918	*	0.73	0.089257		1.11	0.005967	*
LOC_Os10g37630	U7	Ubiquitination	protein.degradation	Os10g0520600	yellow	UBX domain-containing protein, putative, expressed	na	0.46	na	na	AT4G10790	At4g10790 Q9M0N1 PUX10_ARATH Plant UBX domain-containing protein 10 (PUX10) [PUX10] [T12H20.9]	0.52	0.008198	*	0.96	0.001845	*	0.97	0.101069		0.28	0.012836	*	0.11	0.59161		0.68	0.096919		1.43	0.004438	*	-0.35	0.046498	*	0.11	0.519035
LOC_Os01g10250	U8	Plant defense	na	Os01g0199400	turquoise	hydrolase, alpha/beta fold family domain containing protein, expressed	na	1.19	na	na	AT5G11650	na	1.63	0.007079	*	-0.04	0.869753		1.06	0.078393		0.56	0.011782	*	1.37	0.008935	*	1.85	0.000143	*	1.98	0.010142	*	0.94	0.049068	*	1.5	0.004316	*
LOC_Os01g67420	U8	Plant defense	na	Os01g0900200	turquoise	lipase, putative, expressed	na	1.7	na	na	na	na	0.86	0.002583	*	1.26	0.000521	*	1.38	0.031862	*	0.89	0.025974	*	2.2	0.016422	*	2.08	0.000723	*	2.72	0.001932	*	2.41	0.013358	*	2.33	0.000525	*
LOC_Os02g17500	U8	Plant defense	transport.sugars	Os02g0274900	turquoise	transporter family protein, putative, expressed	na	1.49	OsGMST1	na	AT1G79820	At1g79820 Q2V4B9 PLST3_ARATH Probable plastidic glucose transporter 3 [F19K16.22] [F20B17.24]	1.75	0.000182	*	1.45	0.000144	*	1.26	0.009599	*	1.02	0.001544	*	1.41	0.000147	*	2.2	0.00067	*	2.05	0.000792	*	1.67	0.004214	*	1.8	0.002476	*
LOC_Os03g20020	U8	Plant defense	major CHO metabolism.degradation.sucrose.invertases.neutral	Os03g0314800	turquoise	plant neutral invertase domain containing protein, expressed	na	1.81	OsNIN1	Neutral/alkaline invertase 1, mitochondrial precursor (EC 3.2.1.26) (OsNIN1) [NIN1] [LOC_Os03g20020]	AT1G56560	At1g56560 Q9FXA8 INVA_ARATH Alkaline/neutral invertase A, mitochondrial precursor (EC 3.2.1.26) (A/N-INVA) [INVA] [F25P12.99]	2.68	0.000487	*	1.88	0.000557	*	2.34	0.016898	*	0.71	0.003032	*	1.61	0.001167	*	2.12	0.006053	*	3.28	4.8e-05	*	1.45	0.025059	*	1.97	0.016159	*
LOC_Os05g33730	U8	Plant defense	Biodegradation of Xenobiotics	Os05g0407500	turquoise	gibberellin receptor GID1L2, putative, expressed	na	0.9	GID1|OsGID1	Gibberellin receptor GID1 (EC 3.-.-.-) (Gibberellin-insensitive dwarf protein 1) (Protein GIBBERELLIN INSENSITIVE DWARF1) [GID1] [LOC_Os05g33730] [OJ1657_H11.10] [P0040B10.6]	AT5G27320	At5g27320 Q940G6 GID1C_ARATH Gibberellin receptor GID1C (EC 3.-.-.-) (AtCXE19) (Carboxylesterase 19) (GID1-like protein 3) (Protein GA INSENSITIVE DWARF 1C) (AtGID1C) [GID1C] [CXE19] [GID1L3] [F21A20.30]	1.22	0.000698	*	0.08	0.572562		1.19	0.09777		0.79	0.016058	*	0.74	0.043104	*	1.32	0.001031	*	0.92	0.004722	*	1.08	0.024104	*	1.22	0.064388
LOC_Os05g35570	U8	Plant defense	transport.nucleotides	Os05g0430700	brown	DUF803 domain containing, putative, expressed	na	0.41	na	na	AT2G21120	At2g21120 Q8GWX2 NIPA6_ARATH Probable magnesium transporter NIPA6 [F26H11.12]	-1.81	0.002401	*	-1.23	0.00932	*	0.89	0.003079	*	0.88	0.002591	*	1.29	0.005673	*	0.91	0.003091	*	0.93	0.070213		2.01	0.018447	*	1.27	0.066185
LOC_Os06g11090	U8	Plant defense	Biodegradation of Xenobiotics	Os06g0214300	turquoise	CXE carboxylesterase, putative, expressed	na	1.51	na	na	na	na	1.71	0.007095	*	1.84	0.002642	*	1.64	0.077508		0.45	0.077364		1.37	0.01865	*	1.79	0.005137	*	2.65	0.000307	*	2.23	0.069499	#	1.06	0.013065	*
LOC_Os09g23150	U8	Plant defense	na	Os09g0394700	yellow	monoglyceride lipase, putative, expressed	na	0.54	na	na	AT1G73480	na	1.74	0.009509	*	-0.26	0.183676		1.72	0.020522	*	0.43	0.07051		-1.08	0.020708	*	0.41	0.130859		1.33	0.000942	*	-1.01	0.045417	*	1.66	0.000924	*
LOC_Os11g13670	U8	Plant defense	Biodegradation of Xenobiotics	Os11g0240600	turquoise	gibberellin receptor GID1L2, putative, expressed	na	1.03	na	na	na	na	1.06	0.000366	*	-1.04	0.001457	*	1.47	0.001805	*	1.22	0.004057	*	1.48	0.000802	*	1.33	0.000178	*	1.15	0.043369	*	1.81	0.030558	*	1.56	0.002126	*
LOC_Os01g16900	U9	TCA	TCA / org. transformation.other organic acid transformaitons.IDH	Os01g0276100	yellow	dehydrogenase, putative, expressed	na	0.28	na	na	AT5G03290	At5g03290 Q945K7 IDH5_ARATH Isocitrate dehydrogenase [NAD] catalytic subunit 5, mitochondrial precursor (EC 1.1.1.41) (IDH-V) (Isocitric dehydrogenase 5) (NAD(+)-specific ICDH 5) [IDH5] [F12E4_20] [MOK16.20]	1.32	0.01576	*	0.88	0.000713	*	0.86	0.03112	*	0.11	0.323502		-1.07	0.005954	*	-0.38	0.021513	*	1.48	0.003412	*	-0.93	0.055532		0.25	0.062528
LOC_Os02g10070	U9	TCA	TCA / org. transformation.TCA.CS	Os02g0194100	yellow	citrate synthase, putative, expressed	na	0.52	na	na	AT2G44350	At2g44350 P20115 CISY4_ARATH Citrate synthase 4, mitochondrial precursor (EC 2.3.3.16) [CSY4] [F4I1.16]	1.04	0.003116	*	0.66	0.005175	*	1.01	0.067065		0.58	0.002935	*	-0.05	0.802093		0.58	0.047991	*	1.16	0.001668	*	-0.4	0.013108	*	0.46	0.002462	*
LOC_Os02g13840	U9	TCA	gluconeogenese/ glyoxylate cycle.citrate synthase	Os02g0232400	yellow	citrate synthase, putative, expressed	na	0.68	na	na	AT2G42790	At2g42790 Q9SJH7 CISY3_ARATH Citrate synthase 3, peroxisomal precursor (EC 2.3.3.16) [CSY3] [F7D19.21]	1.58	0.000628	*	0.39	0.099513		1.3	0.039127	*	0.08	0.384753		0.77	0.140415		0.15	0.324454		1.79	0.000789	*	-0.09	0.337091		0.78	0.011761	*
LOC_Os03g04410	U9	TCA	TCA / org. transformation.TCA.aconitase	Os03g0136900	yellow	aconitate hydratase protein, putative, expressed	na	0.92	na	na	na	na	1.73	0.001	*	1.57	7.7e-05	*	1.68	0.002545	*	0.92	0.067017		0.1	0.777542		1.02	0.005529	*	2.01	0.003248	*	-1.11	0.047944	*	1.27	0.008515	*
LOC_Os04g40310	U9	TCA	TCA / org. transformation.TCA.IDH	Os04g0479200	yellow	dehydrogenase, putative, expressed	na	0.41	na	na	na	na	1.41	0.008822	*	1.16	0.001551	*	1.61	0.004428	*	0.37	0.010221	*	-1.16	0.017368	*	-0.31	0.219575		1.81	0.000102	*	-1.3	0.110662		0.52	0.109018
LOC_Os04g42580	U9	TCA	RNA.regulation of transcription.unclassified	Os04g0504600	brown	carboxyvinyl-carboxyphosphonate phosphorylmutase, putative, expressed	na	0.3	na	na	AT2G43180	na	-0.8	0.000787	*	-0.34	0.032117	*	1.05	0.007198	*	1.22	0.000108	*	0.62	0.003762	*	0.98	0.006577	*	0.01	0.965393		0.93	0.046151	*	-0.01	0.825506
LOC_Os01g64730	U10	Protein kinases	RNA.regulation of transcription.bZIP transcription factor family	Os01g0867300	turquoise	bZIP transcription factor domain containing protein, expressed	bZIP	3.34	OsABF1|OsABI5|OREB1|OsbZIP10	na	AT5G44080	na	3.8	0.000826	*	2.54	0.000116	*	3.03	0.026136	*	3.38	7.3e-05	*	2.63	0.0152	*	3.84	0.000532	*	3.95	0.000613	*	4.3	0.005248	*	3.88	0.000814	*
LOC_Os02g16680	U10	Protein kinases	RNA.regulation of transcription.bZIP transcription factor family	Os02g0266800	turquoise	bZIP transcription factor domain containing protein, expressed	bZIP	1	OsbZIP20|RITA1	na	AT5G24800	At5g24800 Q9FUD3 BZIP9_ARATH Basic leucine zipper 9 (AtbZIP9) (bZIP protein 9) (Basic leucine zipper OPAQUE 2 homolog 2) (Basic leucine zipper O2 homolog 2) [BZIP9] [BZO2H2] [F6A4.10]	1.24	0.000338	*	-0.4	0.03712	*	1.39	0.002248	*	0.75	0.016983	*	0.97	0.00076	*	0.82	0.008691	*	1.69	0.038285	*	1.77	0.035307	*	1.39	0.00841	*
LOC_Os05g49420	U10	Protein kinases	RNA.regulation of transcription.bZIP transcription factor family	Os05g0569300	turquoise	transcription factor, putative, expressed	bZIP	2.24	na	na	AT2G46270	At2g46270 P42776 GBF3_ARATH G-box-binding factor 3 (bZIP transcription factor 55) (AtbZIP55) [GBF3] [BZIP55] [T3F17.8]	2.59	0.001538	*	-0.45	0.033066	*	2.32	0.065996		1.93	6e-05	*	2.72	0.003731	*	2.06	0.031726	*	2.82	0.001299	*	3.36	0.003107	*	3.45	0.004837	*
LOC_Os08g36790	U10	Protein kinases	hormone metabolism.abscisic acid.signal transduction	Os08g0472000	turquoise	bZIP transcription factor, putative, expressed	bZIP	1.04	TRAB1|OsbZIP66	bZIP transcription factor TRAB1 (Protein ABA RESPONSIVE ELEMENT 1) [TRAB1] [ABA1] [LOC_Os08g36790] [P0013B04.7]	na	na	1.12	0.002518	*	-0.75	0.029277	*	1.43	0.035272	*	0.99	6e-06	*	1.39	0.000132	*	1.01	0.013003	*	1.52	0.001488	*	1.62	0.037457	*	1.62	0.000848	*
LOC_Os12g13170	U10	Protein kinases	RNA.regulation of transcription.bZIP transcription factor family	Os12g0233800	turquoise	transcription factor, putative, expressed	bZIP	0.53	OsZIP-1a|OsbZIP86	na	AT1G32150	At1g32150 Q84LG2 BZP68_ARATH bZIP transcription factor 68 (AtbZIP68) [BZIP68] [F3C3.7]	0.66	0.007359	*	-0.29	0.099335		0.88	0.013006	*	0.74	0.002048	*	0.36	0.118995		0.6	0.011606	*	0.82	0.001817	*	0.4	0.218721		1	0.002534	*
LOC_Os01g61410	U11	ETC	mitochondrial electron transport / ATP synthesis.NADH-DH.type II.internal matrix	Os01g0830100	yellow	NADH-ubiquinone oxidoreductase, mitochondrial precursor, putative, expressed	na	0.47	na	na	AT1G07180	At1g07180 Q8GWA1 NDA1_ARATH Internal alternative NAD(P)H-ubiquinone oxidoreductase A1, mitochondrial precursor (EC 1.6.5.9) (Internal alternative NADH dehydrogenase NDA1) (Internal non-phosphorylating NAD(P)H dehydrogenase 1) (AtNDI1) (NADH:ubiquinone reductase (non-electrogenic) NDA1) [NDA1] [NDI1] [F10K1.11]	1.49	0.003553	*	0.92	0.000192	*	0.29	0.009379	*	0.5	0.305996		-0.25	0.286559		0.09	0.662131		1.38	0.009019	*	-1.13	0.073449		0.71	0.065531
LOC_Os02g47200	U11	ETC	mitochondrial electron transport / ATP synthesis.alternative oxidase	Os02g0700400	turquoise	transposon protein, putative, unclassified, expressed	na	1.38	OsAOX1c|AOX1c	na	na	na	2.12	7.4e-05	*	0.98	0.012601	*	1.11	0.071322		0.24	0.297229		1.21	0.000871	*	2.1	0.003161	*	1.25	0.018959	*	2.45	0.001936	*	1.44	0.004555	*
LOC_Os04g51160	U11	ETC	mitochondrial electron transport / ATP synthesis.alternative oxidase	Os04g0600300	yellow	transposon protein, putative, unclassified, expressed	na	1.36	OsAOX1b	na	na	na	2.87	0.00217	*	2.08	0.00022	*	2.45	0.056644		1.83	0.010883	*	-1.07	0.169941		0.41	0.529128		3.94	8.4e-05	*	-1.34	0.037364	*	2.09	0.000387	*
LOC_Os06g29180	U11	ETC	C1-metabolism	Os06g0486800	turquoise	erythronate-4-phosphate dehydrogenase domain containing protein, expressed	na	0.97	na	Formate dehydrogenase 1, mitochondrial precursor (EC 1.2.1.2) (FDH 1) (NAD-dependent formate dehydrogenase 1) [LOC_Os06g29180] [P0008F02.23] [P0404G03.8]	AT5G14780	At5g14780 Q9S7E4 FDH_ARATH Formate dehydrogenase, chloroplastic/mitochondrial precursor (EC 1.2.1.2) (FDH) (NAD-dependent formate dehydrogenase) [FDH1] [FDH] [T9L3_80]	1.6	0.000145	*	0.11	0.245904		1.31	0.014977	*	0.14	0.114028		1.58	0.009145	*	0.8	0.014132	*	1.56	0.000427	*	1.74	0.001279	*	0.91	0.002361	*
LOC_Os08g04630	U11	ETC	mitochondrial electron transport / ATP synthesis.NADH-DH.type II.internal matrix. External	Os08g0141400	yellow	external NADH-ubiquinone oxidoreductase 1, mitochondrial precursor, putative, expressed	na	1.33	na	na	na	na	2.09	0.000104	*	1.77	0.001241	*	2.41	0.020764	*	1.42	0.000127	*	-0.42	0.288681		2.48	0.005966	*	2.63	0.001813	*	-0.72	0.123351		1.49	0.021875	*
LOC_Os04g33040	U12	starch metabolism	major CHO metabolism.degradation.starch.starch cleavage	Os04g0403300	turquoise	alpha-amylase precursor, putative, expressed	na	0.87	na	na	AT1G76130	At1g76130 Q8LFG1 AMY2_ARATH Probable alpha-amylase 2 (EC 3.2.1.1) (AtAMY2) (1,4-alpha-D-glucan glucanohydrolase) [AMY2] [T23E18.6]	1.24	0.000879	*	0.83	0.001067	*	1.08	0.000685	*	0.67	0.008799	*	0.83	0.000565	*	0.72	0.05068		1.3	0.002253	*	1.11	0.004824	*	0.62	0.00197	*
LOC_Os05g50380	U12	starch metabolism	major CHO metabolism.synthesis.starch.AGPase	Os05g0580000	turquoise	glucose-1-phosphate adenylyltransferase large subunit, chloroplast precursor, putative, expressed	na	3.37	OsAPL3	na	AT1G27680	At1g27680 P55230 GLGL2_ARATH Glucose-1-phosphate adenylyltransferase large subunit 2, chloroplastic precursor (EC 2.7.7.27) (ADP-glucose pyrophosphorylase) (ADP-glucose synthase) (AGPase S) (Alpha-D-glucose-1-phosphate adenyl transferase) [APL2] [T22C5.13]	1.16	0.002066	*	2.45	0.001192	*	4.06	0.007065	*	3.85	0.00339	*	3.89	1e-06	*	4.15	0.018269	*	4.56	8.6e-05	*	5.58	0.00158	*	3.95	0.000796	*
LOC_Os07g43390	U12	starch metabolism	major CHO metabolism.degradation.starch.D enzyme	Os07g0627000	turquoise	4-alpha-glucanotransferase, chloroplast precursor, putative, expressed	na	1.34	DPE1	4-alpha-glucanotransferase DPE1, chloroplastic/amyloplastic precursor (EC 2.4.1.25) (Amylomaltase) (Disproportionating enzyme) (D-enzyme) (Protein DISPROPORTIONATING ENZYME 1) [DPE1] [LOC_Os07g43390] [OJ1339_F05.134] [P0506F02.102]	AT5G64860	At5g64860 Q9LV91 DPE1_ARATH 4-alpha-glucanotransferase DPE1, chloroplastic/amyloplastic precursor (EC 2.4.1.25) (Amylomaltase) (Disproportionating enzyme) (D-enzyme) (Protein DISPROPORTIONATING ENZYME 1) [DPE1] [MXK3.9]	0.72	0.00794	*	1.2	0.000155	*	1.44	0.030879	*	1.52	0.001996	*	1.16	0.002221	*	1.99	0.001077	*	2.02	0.033895	*	1.77	0.053997	#	1.26	0.003193	*
LOC_Os10g32810	U12	starch metabolism	major CHO metabolism.degradation.starch.starch cleavage.beta amylase	Os10g0465700	turquoise	beta-amylase, putative, expressed	na	3.38	na	na	na	na	3.81	0.002551	*	0.8	0.060962		3.34	0.024988	*	3.16	0.005244	*	4.13	0.004157	*	3.52	0.004949	*	4.35	0.007769	*	5.35	0.001096	*	3.44	0.003523	*
LOC_Os10g41550	U12	starch metabolism	major CHO metabolism.degradation.starch.starch cleavage.beta amylase	Os10g0565200	turquoise	beta-amylase, putative, expressed	na	1.91	na	na	AT4G17090	At4g17090 O23553 BAM3_ARATH Beta-amylase 3, chloroplastic precursor (EC 3.2.1.2) (1,4-alpha-D-glucan maltohydrolase) (Beta-amylase 8) (Chloroplast beta-amylase) (CT-BMY) [BAM3] [BMY8] [CTBMY] [dl4575c] [FCAALL.5]	2.79	0.027584	*	0.12	0.655716		2.94	0.002569	*	0.07	0.521712		2.4	0.020188	*	1.32	0.016829	*	4.03	0.000152	*	3.44	0.00633	*	1.99	0.002522	*
LOC_Os01g64970	U13	bZIP	protein.postranslational modification	Os01g0869900	turquoise	CAMK_CAMK_like.11 - CAMK includes calcium/calmodulin depedent protein kinases, expressed	na	1.46	SAPK4|OSPDK	Serine/threonine-protein kinase SAPK4 (EC 2.7.11.1) (Osmotic stress/abscisic acid-activated protein kinase 4) [SAPK4] [LOC_Os01g64970] [OsJ_04228] [P0039A07.8-1] [P0677H08.40-1]	na	na	1.4	0.002476	*	0.37	0.046649	*	0.45	0.052476		1.67	6.8e-05	*	1.52	0.006878	*	1.9	0.001157	*	1.73	0.011019	*	2.45	0.002994	*	2.27	0.00219	*
LOC_Os02g34600	U13	bZIP	protein.postranslational modification	Os02g0551100	turquoise	CAMK_CAMK_like.13 - CAMK includes calcium/calmodulin depedent protein kinases, expressed	na	1.41	SAPK6|OSRK1	Serine/threonine-protein kinase SAPK6 (EC 2.7.11.1) (Osmotic stress/abscisic acid-activated protein kinase 6) [SAPK6] [LOC_Os02g34600] [OJ1004_H01.2] [P0451A10.35]	na	na	2.13	0.002706	*	1.35	0.005792	*	2.01	0.029635	*	1.18	0.002884	*	0.57	0.043519	*	2	0.000149	*	1.61	0.025344	*	0.97	0.115896		1.5	0.00019	*
LOC_Os03g27280	U13	bZIP	protein.postranslational modification	Os03g0390200	turquoise	CAMK_CAMK_like.19 - CAMK includes calcium/calmodulin depedent protein kinases, expressed	na	1.47	SAPK1	Serine/threonine-protein kinase SAPK1 (EC 2.7.11.1) (Osmotic stress/abscisic acid-activated protein kinase 1) [SAPK1] [LOC_Os03g27280] [OOSJNBa0017N12.8]	na	na	2.33	0.000117	*	1.79	1.9e-05	*	2.2	0.016312	*	0.93	0.009937	*	0.96	0.069112		0.82	0.128704		2.63	0.015293	*	1.35	0.034181	*	1.86	0.000499	*
LOC_Os05g36160	U13	bZIP	not assigned.unknown	Os05g0437700	turquoise	G-box-binding factor 4, putative, expressed	bZIP	1.39	na	na	na	na	1.28	2e-05	*	0.68	0.011445	*	1.33	0.012347	*	0.88	0.018167	*	2.19	0.00074	*	0.81	0.001173	*	2.26	0.000122	*	2.18	0.003015	*	1.88	0.000478	*
LOC_Os06g10880	U13	bZIP	hormone metabolism.abscisic acid.signal transduction	Os06g0211200	turquoise	bZIP transcription factor, putative, expressed	bZIP	0.88	OsAREB8|OsAREB1|OsbZIP46|OsABF2|ABL1	na	na	na	1.03	0.022355	*	-0.12	0.535979		1.17	0.012289	*	0.45	0.023178	*	1.45	0.003007	*	1.11	0.00524	*	0.89	0.001694	*	1.67	0.009484	*	1.08	0.000137	*
LOC_Os01g01080	na	na	na	Os01g0100900	yellow	decarboxylase, putative, expressed	na	0.55	OsSPL	Sphingosine-1-phosphate lyase precursor (EC 4.1.2.27) (S1PL) (SP-lyase) (SPL) (Sphingosine-1-phosphate aldolase) [SPL] [LOC_Os01g01080] [OsJ_00009] [P0402A09.4] [P0672D08.8]	AT1G27980	At1g27980 Q9C509 SGPL_ARATH Sphingosine-1-phosphate lyase (EC 4.1.2.27) (AtSPL1) (S1PL) (SP-lyase) (SPL) (Dihydrosphingosine phosphate lyase 1) (AtDPL1) (Sphingosine-1-phosphate aldolase) [DPL1] [F13K9.8]	1.29	0.000158	*	0.49	0.022139	*	0.89	0.039548	*	0.6	0.008149	*	-0.05	0.837945		0.29	0.111294		1.34	0.001122	*	-0.03	0.903525		0.75	0.012016	*
LOC_Os01g01610	na	na	na	Os01g0105800	turquoise	IscA-like iron-sulfur assembly protein, mitochondrial precursor, putative, expressed	na	1.14	na	na	AT2G16710	At2g16710 Q8LBM4 ISAM1_ARATH Iron-sulfur assembly protein IscA-like 1, mitochondrial precursor [T24I21.12]	1.36	0.002221	*	1.06	0.003367	*	1.57	0.010057	*	1.08	0.002779	*	1.04	0.013017	*	1.51	0.006595	*	1.6	0.006759	*	1.6	0.035936	*	0.2	0.14828
LOC_Os01g01620	na	na	na	Os01g0105900	turquoise	kinase, pfkB family, putative, expressed	na	1.12	na	na	AT1G19600	na	1.16	2.1e-05	*	0.91	0.016291	*	1.5	0.006794	*	0.75	0.034249	*	1.58	0.002317	*	0.73	0.002903	*	1.02	0.001505	*	1.62	0.003846	*	1.09	0.002219	*
LOC_Os01g03144	na	na	na	Os01g0121600, Os01g0121700	turquoise	white-brown complex homolog protein 7, putative, expressed	na	1.77	na	na	AT2G01320	At2g01320 Q9ZU35 AB7G_ARATH ABC transporter G family member 7 (ABC transporter ABCG.7) (AtABCG7) (White-brown complex homolog protein 7) (AtWBC7) [ABCG7] [WBC7] [F10A8.20]	3.06	0.001343	*	-1.43	6e-05	*	2.62	0.006628	*	1.29	0.007401	*	2.12	0.021222	*	1.95	0.021	*	2.92	0.010984	*	1.86	0.075422	#	2.07	0.001204	*
LOC_Os01g03520	na	na	na	Os01g0125900	yellow	ubiquitin conjugating enzyme protein, putative, expressed	na	0.4	na	na	AT2G16920	At2g16920 Q9ZVX1 UBC23_ARATH Probable ubiquitin-conjugating enzyme E2 23 (EC 2.3.2.23) (E2 ubiquitin-conjugating enzyme 23) (Ubiquitin carrier protein 23) [UBC23] [F12A24.10]	0.67	0.049914	*	0.34	0.021935	*	0.76	0.057065		0.39	0.023551	*	0.34	0.081658		0.48	0.042712	*	1.14	0.012591	*	-0.25	0.063366		0.44	0.063564
LOC_Os01g03710	na	na	na	Os01g0127900	yellow	mannose-6-phosphate isomerase, putative, expressed	na	0.67	na	na	AT3G02570	At3g02570 Q9M884 MPI1_ARATH Mannose-6-phosphate isomerase 1 (EC 5.3.1.8) (Phosphohexomutase 1) (Phosphomannose isomerase 1) (PMI1) (Protein MATERNAL EFFECT EMBRYO ARREST 31) [PMI1] [MEE31] [F16B3.20]	1.88	0.000124	*	1.99	0.000129	*	1.67	0.000877	*	-0.06	0.81524		0.33	0.313946		-0.71	0.240718		2.95	0.001049	*	-1.43	0.071786		0.07	0.853304
LOC_Os01g04200	na	na	na	Os01g0133500	turquoise	metallo-beta-lactamase family protein, putative, expressed	na	0.97	na	na	AT1G25375	na	0.84	0.007112	*	1.22	0.000969	*	0.79	0.103257		0.7	0.00136	*	0.98	0.005205	*	1.19	0.006226	*	1.5	0.001086	*	1.31	0.006141	*	0.88	0.005302	*
LOC_Os01g04600	na	na	na	Os01g0138600	brown	expressed protein	na	0.27	na	na	AT3G20070	na	-0.83	0.000298	*	-0.76	0.022746	*	0.87	0.017288	*	1.03	0.000582	*	0.26	0.15974		0.64	0.108765		0.15	0.218577		0.93	0.118034	#	1.05	0.000709	*
LOC_Os01g05830	na	na	na	Os01g0151600	turquoise	expressed protein	na	2.11	na	na	AT5G59960	na	2.53	0.000681	*	1.81	0.000728	*	2.4	0.000169	*	0.68	0.004389	*	2.52	0.00249	*	1.27	0.004419	*	2.77	1.6e-05	*	2.99	0.014431	*	3.28	0.00015	*
LOC_Os01g07200	na	na	na	Os01g0166100	turquoise	staphylococcal nuclease homologue, putative, expressed	na	1.23	na	Probable staphylococcal-like nuclease CAN1 (EC 3.1.31.-) (Calcium-dependent nuclease 1) (Ca(2+)-dependent nuclease 1) [LOC_Os01g07200] [OsJ_00507] [P0701D05.20]	AT3G56170	At3g56170 F4IZC5 CAN1_ARATH Staphylococcal-like nuclease CAN1 (EC 3.1.31.-) (Calcium-dependent nuclease 1) (AtCAN1) (Ca(2+)-dependent nuclease 1) [CAN1] [CAN] [F18O21.130]	1.99	0.000508	*	0.71	0.005183	*	2.1	0.009839	*	0.84	0.010036	*	0.7	0.244142		-0.54	0.22557		2.33	0.000304	*	2.06	0.017477	*	1.84	0.00064	*
LOC_Os01g07530	na	na	na	Os01g0170000	turquoise	uncharacterized glycosyltransferase, putative, expressed	na	2	na	Galactinol--sucrose galactosyltransferase (EC 2.4.1.82) (Raffinose synthase) [RFS] [LOC_Os01g07530] [OJ1276_B06.38] [OsJ_00538] [P0583G08.2]	AT5G40390	At5g40390 Q9FND9 RFS5_ARATH Probable galactinol--sucrose galactosyltransferase 5 (EC 2.4.1.82) (Protein SEED IMBIBITION 1-LIKE) (Raffinose synthase 5) [RFS5] [RS5] [MPO12.100] [MPO12.13]	3.19	0.002769	*	-0.7	0.00845	*	1.53	0.095883		0.59	0.049742	*	1.7	0.005861	*	3.6	0.000869	*	2.86	8.2e-05	*	2.89	0.021988	*	3.66	6.6e-05	*
LOC_Os01g09300	na	na	na	Os01g0188100	turquoise	oxidoreductase, putative, expressed	na	1.3	na	na	AT1G35190	na	1.15	0.002287	*	0.16	0.121613		1.31	0.012172	*	1.65	0.000815	*	1.26	0.007249	*	2.28	0.002023	*	2.68	0.044353	*	0.91	0.043038	*	1.39	0.038323	*
LOC_Os01g09640	na	na	na	Os01g0192300	turquoise	Myb transcription factor, putative, expressed	MYB-related	2.03	OsMYB1R1	na	AT5G56840	na	3.02	0.001442	*	-0.37	0.557626		2.75	0.007691	*	0.5	0.239795		2.47	0.00435	*	2.35	0.001203	*	2.94	0.00137	*	2.8	0.000464	*	2.83	5e-05	*
LOC_Os01g10290	na	na	na	Os01g0200000	yellow	autophagy-related protein 3, putative, expressed	na	0.42	na	na	AT5G61500	At5g61500 Q0WWQ1 ATG3_ARATH Autophagy-related protein 3 (Autophagy-related E2-like conjugation enzyme ATG3) (AtAPG3) (Protein autophagy 3) [ATG3] [APG3] [K11J9.3]	0.77	0.003404	*	0.08	0.515923		0.85	0.010756	*	-0.06	0.591729		0.53	0.062227		0.61	0.005137	*	1.32	0.002229	*	-0.61	0.033089	*	0.56	0.01238	*
LOC_Os01g11980	na	na	na	Os01g0219100	tan	SFT2, putative, expressed	na	0.28	na	na	AT5G24170	na	0.77	0.000507	*	-0.72	0.002441	*	0.41	0.114307		0.16	0.416211		0.54	0.000582	*	0.31	0.071791		0.09	0.493149		0.58	0.031853	*	0.64	0.001293	*
LOC_Os01g12470	na	na	na	Os01g0224400	yellow	mitochondrial carrier protein, putative, expressed	na	0.82	na	na	na	na	1.26	0.013912	*	1.04	0.000159	*	1.46	0.045254	*	0.59	0.002637	*	0.19	0.404742		0.77	0.025141	*	1.58	0.013003	*	0.21	0.102518		1.08	0.003134	*
LOC_Os01g14100	na	na	na	Os01g0243200	turquoise	BT1 family protein, putative, expressed	na	1.07	na	na	AT5G54860	At5g54860 Q8RWQ5 FBT4_ARATH Probable folate-biopterin transporter 4 [MBG8.12]	1.48	0.002942	*	0.61	0.00094	*	1.65	0.028268	*	1.38	0.000264	*	0.41	0.086978		1.35	0.024968	*	1.37	0.00024	*	0.56	0.014191	*	1.6	0.00024	*
LOC_Os01g14950	na	na	na	Os01g0253300	brown	importin subunit alpha, putative, expressed	na	0.4	alpha1a	Importin subunit alpha-1a [LOC_Os01g14950]	na	na	0.03	0.843047		-0.63	0.000227	*	0.55	0.071312		1.04	0.004242	*	0.94	0.003139	*	0.25	0.368288		0.47	0.054133		1.18	0.021572	*	0.61	0.053867
LOC_Os01g16170	na	na	na	Os01g0266800	turquoise	PQ loop repeat domain containing protein, expressed	na	2.44	na	na	AT2G41050	na	2.38	0.000521	*	-0.61	0.005657	*	2.99	0.028462	*	1.55	0.025668	*	4.08	0.001785	*	1.09	0.318886		2.5	0.013864	*	4.57	0.005096	*	4.94	1.9e-05	*
LOC_Os01g16430	na	na	na	Os01g0270100	turquoise	cysteine proteinase inhibitor precursor protein, putative, expressed	na	0.81	OcXII	Cysteine proteinase inhibitor 12 precursor (Oryzacystatin XII) (OC-XII) (Oryzacystatin-12) [LOC_Os01g16430] [P0667A10.20]	AT3G12490	At3g12490 Q8H0X6 CYT6_ARATH Cysteine proteinase inhibitor 6 precursor (AtCYS-6) (PIP-M) (PRLI-interacting factor M) [CYS6] [MQC3.31] [T2E22.19]	0.53	0.028822	*	0.69	0.00046	*	1.17	0.034324	*	0.62	0.010955	*	0.88	0.000714	*	1.09	0.003242	*	1.17	0.000362	*	1.02	0.022761	*	1.13	0.006722	*
LOC_Os01g32780	na	na	na	Os01g0511100	turquoise	universal stress protein domain containing protein, putative, expressed	na	3.71	na	na	AT1G68300	na	4.32	0.002755	*	3.18	0.000432	*	3.68	0.005631	*	2.61	0.004848	*	3.75	0.000314	*	3.85	0.002903	*	5.11	0.006545	*	4.72	0.011854	*	4.49	7.9e-05	*
LOC_Os01g33420	na	na	na	Os01g0518500	brown	glycosyl hydrolase family protein 27, putative, expressed	na	0.54	na	na	AT3G26380	na	0.55	0.053847		-0.4	0.076585		0.62	0.090758		1.14	0.001892	*	1.09	0.000766	*	1.1	0.004807	*	-0.53	0.049411	*	1.47	0.069972		0.52	0.00449	*
LOC_Os01g41220	na	na	na	Os01g0595400	turquoise	DUF538 domain containing protein, putative, expressed	na	0.71	na	na	AT5G19590	na	1.01	0.000182	*	0.52	0.002593	*	0.97	0.014501	*	0.64	0.001788	*	0.66	0.005423	*	0.71	0.009923	*	0.58	0.000462	*	0.68	0.074111	#	0.81	0.022157	*
LOC_Os01g45640	na	na	na	Os01g0644000	turquoise	tat pathway signal sequence family protein, expressed	na	4.03	na	na	na	na	4.23	0.002367	*	2.16	0.000292	*	3.4	0.01295	*	4.76	0.012311	*	4.76	0.007946	*	3.44	0.033719	*	5.65	0.011762	*	5.92	0.000443	*	4.16	0.010607	*
LOC_Os01g47690	na	na	na	Os01g0667200	turquoise	metallo-beta-lactamase family protein, putative, expressed	na	1.53	OsGLYII1|OsETHE1	na	AT1G53580	At1g53580 Q9C8L4 ETHE1_ARATH Persulfide dioxygenase ETHE1 homolog, mitochondrial precursor (EC 1.13.11.18) (Glyoxalase II) (Glx II) (Sulfur dioxygenase ETHE1) [GLY3] [F22G10.9] [T3F20.11]	2.11	0.007868	*	-0.08	0.527152		2.03	0.006137	*	1.48	0.004786	*	1.9	0.000292	*	1.93	0.001859	*	2.07	0.000906	*	1.37	0.003074	*	1.91	0.004891	*
LOC_Os01g49710	na	na	na	Os01g0692000	turquoise	glutathione S-transferase, putative, expressed	na	1.42	na	na	na	na	2.08	0.002091	*	1.89	0.000333	*	1.76	0.023303	*	-0.06	0.684953		1.36	0.006018	*	1.19	0.016877	*	2.41	0.001971	*	1.96	0.135433		1.14	0.010008	*
LOC_Os01g49720	na	na	na	Os01g0692100	turquoise	glutathione S-transferase, putative, expressed	na	2.95	na	na	na	na	3.39	0.002596	*	2.07	0.003131	*	3.35	0.004015	*	2.54	9.9e-05	*	3.62	0.000117	*	2.98	0.000227	*	3.11	4.4e-05	*	4.29	0.024733	*	3.16	5.6e-05	*
LOC_Os01g52110	na	na	na	Os01g0719100	turquoise	RING finger and CHY zinc finger domain-containing protein 1, putative, expressed	na	2.44	OsRZFP34	na	na	na	3.77	0.000559	*	1.44	0.009906	*	2.34	0.024534	*	1.45	0.013676	*	2.56	0.003768	*	2.54	0.004146	*	1.74	0.000929	*	4.04	0.007477	*	2.68	0.022032	*
LOC_Os01g52720	na	na	na	Os01g0727400	brown	Complex I intermediate-associated protein 30 domain containing protein, putative, expressed	na	0.32	na	na	AT1G72420	na	-0.95	0.002377	*	-0.91	0.00358	*	0.87	0.156496		1.46	0.001608	*	0.11	0.385886		1.04	0.070508		-0.53	0.148864		1.1	0.044719	*	1.37	0.000765	*
LOC_Os01g53090	na	na	na	Os01g0731100, Os01g0731600	turquoise	pathogen-related protein, putative, expressed	na	1.91	na	na	AT1G78780	na	2.79	0.001491	*	0.18	0.387791		0.19	0.484057		0.62	0.036034	*	2.52	0.000301	*	1.89	0.002161	*	1.96	0.002727	*	3.51	0.013617	*	3.1	6.2e-05	*
LOC_Os01g53880	na	na	na	Os01g0741900	turquoise	OsIAA6 - Auxin-responsive Aux/IAA gene family member, expressed	AUX/IAA	1.69	IAA6|OsIAA6	Auxin-responsive protein IAA6 (Indoleacetic acid-induced protein 6) [IAA6] [LOC_Os01g53880] [OsJ_03405] [P0439E07.11]	na	na	0.75	0.018641	*	-1.23	0.002469	*	2.06	0.027123	*	2.15	0.006828	*	3.41	0.000892	*	0.85	0.209422		3.29	0.01954	*	2.89	0.018166	*	2.29	0.006154	*
LOC_Os01g55650	na	na	na	Os01g0762000	turquoise	phospholipase, patatin family, putative, expressed	na	1.12	na	na	AT5G04040	At5g04040 Q9LZA6 SDP1_ARATH Triacylglycerol lipase SDP1 (EC 3.1.1.3) (Protein SUGAR-DEPENDENT 1) [SDP1] [F8F6.10] [F8F6.250]	1.81	0.001188	*	-0.29	0.131161		1.64	0.00652	*	1.19	0.004529	*	1.57	0.013594	*	0.13	0.511065		2.65	0.001629	*	1.28	0.091925	#	1.26	0.006404	*
LOC_Os01g55780	na	na	na	Os01g0763600	tan	glycerophosphoryl diester phosphodiesterase family protein, putative, expressed	na	0.39	na	na	AT5G08030	At5g08030 Q9SD81 GDPD6_ARATH Glycerophosphodiester phosphodiesterase GDPD6 precursor (EC 3.1.4.46) (Glycerophosphodiester phosphodiesterase 6) (ATGDPD6) [GDPD6] [F13G24.230]	0.8	0.010206	*	-0.72	0.002543	*	0.5	0.010394	*	0.44	0.004261	*	0.67	1e-05	*	-0.14	0.09425		0.75	0.014248	*	0.48	0.107872	#	0.74	0.007355	*
LOC_Os01g56070	na	na	na	Os01g0766200	turquoise	RING finger protein, putative, expressed	na	0.94	na	na	AT1G19310	na	1.65	3.5e-05	*	0.78	0.000415	*	1.25	0.168772		0.91	0.000517	*	0.43	0.158008		0.59	0.207947		1.87	9.4e-05	*	0.76	0.170772		1.26	0.000318	*
LOC_Os01g56300	na	na	na	Os01g0769000	turquoise	expressed protein	na	1.26	na	na	AT3G22270	na	2.26	0.019655	*	0.59	0.038851	*	1.51	0.021735	*	0.93	0.000765	*	0.74	0.061908		1.53	0.013652	*	1.96	0.019657	*	0.92	0.211923		1.73	0.001043	*
LOC_Os01g56550	na	na	na	Os01g0772200	yellow	transcription initiation factor IIF beta subunit, putative, expressed	na	0.78	OsTFIIF2-2	na	AT1G75510	na	1.88	0.016981	*	1.18	0.001381	*	0.83	0.020338	*	0.11	0.530758		-0.05	0.303833		0.95	0.008997	*	1.93	0.002301	*	-0.32	0.165934		0.69	0.007661	*
LOC_Os01g57450	na	na	na	Os01g0783500	turquoise	universal stress protein domain containing protein, putative, expressed	na	1.89	na	na	AT1G11360	na	2.44	0.00199	*	1.98	2.2e-05	*	2.39	0.001165	*	1.07	0.000804	*	1.59	0.011974	*	1.58	0.012091	*	3.03	0.000903	*	2.41	0.00435	*	1.92	0.001444	*
LOC_Os01g57460	na	na	na	Os01g0783600	turquoise	frataxin, putative, expressed	na	0.64	na	na	AT4G03240	At4g03240 Q9ZR07 FRDA_ARATH Frataxin, mitochondrial precursor (EC 1.16.3.1) (Fxn) [FH] [F4C21.17]	0.75	0.012942	*	0.41	0.062679		0.95	0.053484		0.69	0.005347	*	0.71	0.019926	*	0.48	0.047269	*	0.84	0.006131	*	0.8	0.01068	*	0.53	0.02441	*
LOC_Os01g59130	na	na	na	Os01g0805700	turquoise	proline-rich family protein, putative, expressed	na	0.54	na	na	AT2G26770	At2g26770 O48791 SCAB1_ARATH Stomatal closure-related actin-binding protein 1 [SCAB1] [F18A8.14]	0.92	0.001237	*	-0.25	0.057622		0.77	0.090892		0.47	0.0022	*	0.27	0.144029		0.05	0.533517		1.47	0.0012	*	0.66	0.119009		1	0.000626	*
LOC_Os01g60910	na	na	na	Os01g0824600	brown	CAMK_KIN1/SNF1/Nim1_like.12 - CAMK includes calcium/calmodulin depedent protein kinases, expressed	na	0.49	na	CBL-interacting protein kinase 11 (EC 2.7.11.1) (OsCIPK11) [CIPK11] [LOC_Os01g60910] [P0031D02.33-1]	na	na	-0.98	0.005851	*	-1.2	0.001031	*	0.77	0.067115		1.52	0.001611	*	0.87	0.000121	*	1.79	0.000316	*	-0.24	0.196587		1.4	0.055225		1.3	0.006297	*
LOC_Os01g61710	na	na	na	Os01g0833700	tan	coatomer subunit delta, putative, expressed	na	0.35	na	Coatomer subunit delta-3 (Delta-coat protein 3) (Archain) (Delta-COP 3) [LOC_Os01g61710] [P0460C04.25]	na	na	0.64	0.018928	*	-0.9	1.3e-05	*	0.72	0.081201		0.85	0.00852	*	0.24	0.098829		0.2	0.262119		0.36	0.094207		0.56	0.047742	*	0.79	7.1e-05	*
LOC_Os01g64360	na	na	na	Os01g0863300	turquoise	MYB family transcription factor, putative, expressed	MYB	3.16	na	na	na	na	4.35	0	*	2.12	3.4e-05	*	3.97	0.022247	*	1.97	0.00088	*	2.83	0.000205	*	3.59	0.000283	*	2.83	0.001616	*	4.61	0.006961	*	3.88	0.000344	*
LOC_Os01g65450	na	na	na	Os01g0875400	tan	ubiquitin-like domain-containing CTD phosphatase 1, putative, expressed	na	0.27	na	na	AT4G06599	At4g06599 Q8W3M6 UBCP_ARATH Ubiquitin-like domain-containing CTD phosphatase (EC 3.1.3.16) (Nuclear proteasome inhibitor UBLCP1) [T11G11]	0.37	0.001975	*	-0.51	0.025143	*	0.62	0.036192	*	0.48	0.000134	*	0.09	0.342786		-0.15	0.344369		0.63	0.038896	*	0.65	0.019833	*	0.55	0.000532	*
LOC_Os01g65520	na	na	na	Os01g0876400	yellow	Sad1 / UNC-like C-terminal domain containing protein, putative, expressed	na	1.28	na	na	AT1G71360	na	2.89	0.002623	*	1.85	0.000107	*	2	0.033828	*	0.67	0.006212	*	0.14	0.853469		2.18	0.015486	*	3.39	0.00326	*	-2.17	0.00179	*	1.6	0.031082	*
LOC_Os01g68330	na	na	na	Os01g0911300	yellow	antigen peptide transporter-like 1, chloroplast precursor, putative, expressed	na	0.59	na	na	AT1G70610	At1g70610 Q8RY46 AB26B_ARATH ABC transporter B family member 26, chloroplastic precursor (ABC transporter ABCB.26) (AtABCB26) (Antigen peptide transporter-like 1) (Transporter associated with antigen processing-like protein 1) (AtTAP1) [ABCB26] [TAP1] [F24J13.18] [F5A18.21]	1.62	0.004234	*	0.48	0.007261	*	0.51	0.021479	*	-0.28	0.25499		0.45	0.144518		1.08	0.025241	*	1.66	0.000454	*	-0.49	0.092857		0.51	0.156438
LOC_Os01g68770	na	na	na	Os01g0916400	turquoise	selenium-binding protein, putative, expressed	na	1.24	OsSBP	na	AT4G14030	At4g14030 O23264 SEBP1_ARATH Selenium-binding protein 1 [SBP1] [dl3055c] [FCAALL.79]	1.66	0.000103	*	1.21	0.000873	*	1.27	0.0419	*	0.26	0.467518		0.99	0.002754	*	1.38	0.001148	*	1.14	0.002204	*	1.8	0.000279	*	2.12	0.000177	*
LOC_Os01g69100	na	na	na	Os01g0920100	turquoise	expressed protein	na	1.2	na	na	AT3G27210	At3g27210 Q9LK32 Y3721_ARATH Uncharacterized protein At3g27210 [Y-2] [K17E12.3]	1.32	0.012257	*	-0.46	0.025248	*	1.83	0.004732	*	1.74	0.001305	*	1.18	0.001465	*	1.52	0.000617	*	1.04	0.006621	*	1.81	0.00388	*	1.52	0.003775	*
LOC_Os01g69920	na	na	na	Os01g0923700	turquoise	histidine kinase, putative, expressed	Orphans	0.79	OHK2|OsHk3	Probable histidine kinase 3 (EC 2.7.13.3) (OsHK3) (OsCRL2) [HK3] [OHK2] [LOC_Os01g69920] [B1455F06.33] [P0592G05.17]	AT1G27320	At1g27320 Q9C5U1 AHK3_ARATH Histidine kinase 3 (EC 2.7.13.3) (Arabidopsis histidine kinase 3) (AtHK3) (Protein AUTHENTIC HIS-KINASE 3) (Protein ORESARA 12) [AHK3] [ORE12] [F17L21.11]	1.24	0.000326	*	-0.4	0.034073	*	1.31	0.02714	*	0.86	0.000605	*	1.24	0.02642	*	0.18	0.151127		1.53	0.000807	*	0.96	0.057083	#	0.87	0.004761	*
LOC_Os01g70950	na	na	na	Os01g0935600	turquoise	spermatogenesis-associated protein 20 precursor, putative, expressed	na	1	na	na	AT4G03200	na	1.56	0.002284	*	0.79	0.016497	*	1.32	0.064895		0.6	0.001358	*	1.12	0.003683	*	1.36	0.006611	*	1.44	0.002744	*	0.6	0.103098		1.08	0.084418
LOC_Os01g73120	na	na	na	Os01g0962200	tan	expressed protein	na	0.53	na	na	AT1G71190	na	1.34	0.006851	*	-0.87	0.001006	*	1.25	0.010059	*	0.63	0.005023	*	0.18	0.491554		-0.75	0.030087	*	0.87	0.103629		1.35	0.022349	*	1.08	0.000763	*
LOC_Os01g73300	na	na	na	Os01g0964000	turquoise	VAMP-like protein YKT62, putative, expressed	na	0.87	na	na	AT5G58060	At5g58060 Q9ZRD6 YKT61_ARATH VAMP-like protein YKT61 precursor (AtYKT61) (Geranylgeranylated protein 1) (AtGP1) [YKT61] [K21L19.5] [K21L19_40]	0.9	0.039668	*	0.11	0.442959		1.33	0.00699	*	1.11	0.006319	*	0.72	0.057527		1.27	0.003426	*	1.34	0.00065	*	1.01	0.013421	*	0.71	0.000245	*
LOC_Os01g73530	na	na	na	Os01g0966100	yellow	ABC transporter, ATP-binding protein, putative, expressed	na	0.46	na	na	AT4G39850	At4g39850 Q94FB9 AB1D_ARATH ABC transporter D family member 1 (EC 3.6.3.47) (ABC transporter ABCD.1) (AtABCD1) (Peroxisomal ABC transporter 1) (AtPXA1) (Protein ACETATE NON-UTILIZING 2) (Protein COMATOSE) (Protein PEROXISOME DEFECTIVE 3) (Ped3p) [ABCC1] [ACN2] [CTS] [PED3] [PMP2] [PXA1] [T5J17.20]	1.87	0.003541	*	0.75	0.014908	*	0.38	0.052893		0.18	0.29549		-0.08	0.709516		-0.07	0.670968		1.42	0.009723	*	-0.92	0.161049		0.35	0.121016
LOC_Os02g02050	na	na	na	Os02g0110700	turquoise	SNF2 family N-terminal domain containing protein, expressed	SNF2	0.8	na	na	na	na	0.79	0.017703	*	-0.38	0.121001		1.25	0.000288	*	0.93	0.012814	*	1.22	0.000368	*	0.84	0.012141	*	1.35	0.003578	*	0.7	0.241505		0.99	0.011954	*
LOC_Os02g03610	na	na	na	Os02g0128600	turquoise	ADP-ribosylation factor, putative, expressed	na	0.51	na	na	na	na	0.77	0.000119	*	0.14	0.300966		0.75	0.02474	*	0.33	0.045962	*	0.39	0.076963		0.48	0.011937	*	0.95	0.000413	*	0.46	0.06262		0.64	0.003239	*
LOC_Os02g04160	na	na	na	Os02g0134300	turquoise	transcription elongation factor 1, putative, expressed	na	1.99	OsTEF1	na	AT5G46030	At5g46030 Q8LEF3 ELOF1_ARATH Transcription elongation factor 1 homolog [MCL19.8]	2.67	0.005269	*	1.85	0.00084	*	2.22	0.012717	*	2.02	0.011184	*	2.02	0.002476	*	1.44	0.008081	*	2.57	0.025131	*	2.82	0.002052	*	1.7	0.026483	*
LOC_Os02g07210	na	na	na	Os02g0168600	yellow	OTU-like cysteine protease family protein, putative, expressed	na	0.45	na	na	AT3G22260	na	1.17	0.012392	*	0.69	0.010728	*	1.33	0.019421	*	0.32	0.146745		-0.31	0.426055		-0.49	0.126069		1.51	0.003017	*	-0.56	0.026866	*	0.79	0.007392	*
LOC_Os02g09430	na	na	na	Os02g0187200	brown	exostosin family domain containing protein, expressed	na	0.27	na	na	AT4G38040	na	-0.6	0.025802	*	-0.71	0.013616	*	0.72	0.087857		0.7	0.023407	*	0.86	0.005416	*	0.63	0.001744	*	0.1	0.48683		0.89	0.119127		0.76	0.004919	*
LOC_Os02g09810	na	na	na	Os02g0191300	turquoise	amino acid transporter, putative, expressed	na	2.13	na	na	na	na	3.32	1.7e-05	*	2.06	3.8e-05	*	2.66	0.035277	*	0.77	0.005744	*	3.68	0.008944	*	-0.5	0.296849		4.19	0.000576	*	2.13	0.002554	*	2.88	0.00249	*
LOC_Os02g10290	na	na	na	Os02g0196600	turquoise	copper-transporting ATPase, putative, expressed	na	1.07	OsHMA4	na	na	na	1.1	0.003266	*	0.76	0.020695	*	1.38	0.01159	*	0.38	0.103543		1.39	0.011385	*	0.92	0.068687		2.4	0.001957	*	1.3	0.129063		1.16	0.006389	*
LOC_Os02g10470	na	na	na	Os02g0198200	turquoise	EF hand family protein, putative, expressed	na	1.33	na	na	na	na	2.19	0.002076	*	-1.86	0.006922	*	2.21	0.001095	*	0.59	0.055742		1.3	0.034457	*	0.6	0.171128		3.56	3e-06	*	2.27	0.007007	*	2.52	0.00122	*
LOC_Os02g12360	na	na	na	Os02g0215000	yellow	nuclear protein ZAP-related, putative, expressed	na	0.57	na	na	AT5G62760	na	0.85	0.010947	*	0.29	0.187461		0.79	0.017993	*	0.61	0.013989	*	0.48	0.008482	*	0.87	0.005358	*	1.07	0.01452	*	-0.45	0.160963		0.71	0.017621	*
LOC_Os02g14980	na	na	na	Os02g0247800	turquoise	calcium-binding EF hand family protein, putative, expressed	na	2	na	na	AT1G53210	na	2.72	0.000155	*	2.32	1.2e-05	*	2.3	0.008422	*	1.97	0.000745	*	1.62	0.000462	*	1.49	0.014102	*	1.87	0.000826	*	2.97	0.026857	*	1.9	0.000285	*
LOC_Os02g16620	na	na	na	Os02g0265900	turquoise	reticulon domain containing protein, putative, expressed	na	0.89	na	na	na	na	1.54	0.003067	*	0.48	0.035548	*	1.34	0.028333	*	0.33	0.021967	*	0.98	0.003883	*	0.5	0.001562	*	1.39	0.000738	*	1.25	0.003268	*	0.99	0.055911
LOC_Os02g17380	na	na	na	Os02g0274000	turquoise	EMB1303, putative, expressed	na	0.71	Rf2	na	na	na	1.22	0.013644	*	-0.75	0.014408	*	1.38	0.009728	*	0.83	0.000175	*	0.69	0.026304	*	0.02	0.943931		1.45	0.001162	*	0.84	0.004088	*	1.27	0.001082	*
LOC_Os02g22160	na	na	na	Os02g0327500	yellow	DNA binding protein, putative, expressed	na	0.78	na	na	na	na	2.22	4.1e-05	*	1.66	0.000171	*	2.02	0.001758	*	0.34	0.226334		-1.29	0.070519		-1.01	0.035152	*	3.16	6.9e-05	*	0.51	0.180087		0.93	0.006072	*
LOC_Os02g27360	na	na	na	Os02g0473200	turquoise	aspartic proteinase-like protein 2 precursor, putative, expressed	na	2.27	OsAP19	na	AT1G05840	na	2.46	0.001767	*	2.25	0.000481	*	2.33	0.005041	*	1.38	0.000298	*	2.09	0.004119	*	2.52	0.018085	*	3.49	3e-06	*	3.21	0.010829	*	2.71	0.018743	*
LOC_Os02g28720	na	na	na	Os02g0488600	turquoise	spotted leaf 11, putative, expressed	na	1.57	na	na	AT3G07360	At3g07360 Q9SRT0 PUB9_ARATH U-box domain-containing protein 9 (EC 2.3.2.27) (Plant U-box protein 9) (RING-type E3 ubiquitin transferase PUB9) [PUB9] [F21O3.7]	2.34	0.000197	*	0.32	0.145815		1.6	0.005703	*	1.02	0.00668	*	1.79	0.009332	*	1.6	0.001573	*	1.97	0.001982	*	2.29	0.005036	*	1.81	0.000168	*
LOC_Os02g32580	na	na	na	Os02g0527200	turquoise	expressed protein	na	2.01	na	na	AT2G27830	na	2.9	0.000634	*	1.1	0.011189	*	2.76	0.027044	*	1.26	0.114748		2.54	0.029103	*	2.48	0.000479	*	1.59	0.002872	*	2.6	0.054031	#	1.88	0.001218	*
LOC_Os02g33230	na	na	na	Os02g0535700	turquoise	nucleoside-diphosphate-sugar epimerase, putative, expressed	na	0.61	na	na	AT5G22350	At5g22350 Q93YN4 ELM1_ARATH Mitochondrial fission protein ELM1 (Protein ELONGATED MITOCHONDRIA 1) [ELM1] [MWD9.14]	0.89	0.001371	*	-0.79	0.00117	*	0.89	0.081746		0.65	0.000405	*	0.76	0.093763		0.85	0.043245	*	0.78	0.000219	*	0.76	0.09414		1.05	6.6e-05	*
LOC_Os02g33580	na	na	na	Os02g0539100	turquoise	digalactosyldiacylglycerol synthase, chloroplast precursor, putative, expressed	na	0.8	na	na	na	na	0.96	0.000959	*	0.26	0.023686		1.16	0.014156	*	0.64	0.003756	*	0.91	0.010759	*	0.86	0.006596	*	1.7	0.002107	*	1.05	0.017115	*	0.87	0.018095	*
LOC_Os02g37420	na	na	na	Os02g0586400	yellow	ras-related protein, putative, expressed	na	0.3	na	na	AT4G17170	At4g17170 P92963 RAB1C_ARATH Ras-related protein RABB1c (AtRABB1c) (Ras-related protein Rab2A) (AtRab2A) [RABB1C] [RAB2] [RAB2A] [dl4620c] [FCAALL.365]	0.76	0.000968	*	-0.7	0.013894	*	0.76	0.004215	*	0.13	0.075233		0.11	0.269903		0.33	0.071674		1.05	0.00057	*	0	0.963418		0.72	0.001036	*
LOC_Os02g37930	na	na	na	Os02g0592400	yellow	hypoxia-responsive family protein, putative, expressed	na	0.66	na	na	AT3G05550	na	1.65	0.001118	*	1.3	0.00065	*	1.59	0.033314	*	0.82	0.006206	*	-1.22	0.006971	*	0.2	0.434673		1.45	0.014465	*	-0.37	0.091061		1.23	0.010523	*
LOC_Os02g41840	na	na	na	Os02g0629000	turquoise	DUF584 domain containing protein, putative, expressed	na	3.08	na	na	na	na	4.18	0.001321	*	1.67	0.000273	*	3.65	0.021022	*	0.73	0.051775		5.22	0.00023	*	0.16	0.810443		6.11	0.001173	*	5.49	0.010505	*	3.27	0.005614	*
LOC_Os02g42940	na	na	na	Os02g0643000	turquoise	MSP domain containing protein, expressed	na	1.59	na	na	na	na	2.15	0.000787	*	1.17	0.000457	*	1.37	0.009209	*	0.38	0.063139		2.17	0.017062	*	1.22	0.007339	*	2.64	0.004599	*	2.73	0.006265	*	1.29	0.020923	*
LOC_Os02g43010	na	na	na	Os02g0644000	turquoise	vacuolar-processing enzyme precursor, putative, expressed	na	2.16	OsVPE3|REP-2	na	AT1G62710	At1g62710 Q39044 VPEB_ARATH Vacuolar-processing enzyme beta-isozyme precursor (EC 3.4.22.34) (Asparaginyl endopeptidase beta-VPE) (Beta-VPE) [bVPE] [F23N19.7]	2.74	0.004561	*	2.44	0.000145	*	2.77	0.011935	*	2.06	0.00064	*	1.94	7.3e-05	*	1.89	0.005325	*	2.64	0.00146	*	2.97	0.001016	*	1.79	0.001033	*
LOC_Os02g43040	na	na	na	Os02g0644500	yellow	expressed protein	na	0.78	na	na	na	na	1.81	0.004206	*	1.55	0.000737	*	1.38	0.041511	*	0.26	0.054638		0.52	0.057654		0.81	0.011152	*	2.32	5.4e-05	*	-0.91	0.111288		-0.06	0.784864
LOC_Os02g44870	na	na	na	Os02g0669100	turquoise	dehydrin, putative, expressed	na	2.3	OsDhn1|OsLip9	na	AT1G20450	At1g20450 P42759 ERD10_ARATH Dehydrin ERD10 (Low-temperature-induced protein LTI45) [ERD10] [LTI29] [LTI45] [F5M15.21] [F5M15_20]	3.28	0.000188	*	-0.12	0.574397		2.44	0.014521	*	1.79	0.00093	*	1.61	0.007654	*	3.35	0.009687	*	2.89	0.00032	*	3.66	0.008779	*	3.15	0.000553	*
LOC_Os02g47840	na	na	na	Os02g0707900	turquoise	universal stress protein domain containing protein, putative, expressed	na	2.43	na	na	AT5G14680	na	3.02	0.000256	*	1.97	2.6e-05	*	2.83	0.000127	*	1.44	0.001226	*	2.5	3.8e-05	*	2.66	0.000812	*	3.92	0.000234	*	3.05	0.019017	*	1.95	0.009636	*
LOC_Os02g48000	na	na	na	Os02g0709800	yellow	TBC domain containing protein, expressed	na	0.31	na	na	AT5G52580	na	0.86	0.006799	*	0.08	0.467171		0.81	0.004842	*	0.42	0.001685	*	-0.21	0.406524		0.39	0.080442		1.04	0.013354	*	-0.73	0.023994	*	0.48	0.012627	*
LOC_Os02g48630	na	na	na	Os02g0717500	yellow	expressed protein	na	1.31	na	na	AT5G48020	na	2.38	0.001138	*	1.22	0.001586	*	2.54	0.03675	*	0.38	0.06549		1.98	0.149739		-0.11	0.556872		3.51	1.2e-05	*	-0.71	0.079515		1.3	0.022065	*
LOC_Os02g48670	na	na	na	Os02g0717900	yellow	slowmo homolog, putative, expressed	na	0.36	na	na	AT5G13070	na	0.73	0.016517	*	0.67	0.017639	*	0.75	0.113193		-0.26	0.078934		0.3	0.070003		0.18	0.351405		1.2	5.6e-05	*	-0.26	0.369323		0.23	0.087198
LOC_Os02g48740	na	na	na	Os02g0719100	turquoise	fimbrin-like protein 2, putative, expressed	na	1.11	na	na	AT5G35700	At5g35700 Q9FKI0 FIMB5_ARATH Fimbrin-5 (AtFIM5) (Fimbrin-like protein 2) (Fimbrin5) [FIM5] [FIM2] [MXH1.5]	1.55	0.008255	*	1.4	3.4e-05	*	1.13	0.009406	*	0.74	7.6e-05	*	0.53	0.013921	*	1.22	0.000712	*	1.72	0.003859	*	1.11	0.086975		1.58	0.004297	*
LOC_Os02g50350	na	na	na	Os02g0736400	turquoise	dihydroorotate dihydrogenase protein, putative, expressed	na	2.04	OsDHODH1	na	AT3G17810	At3g17810 Q9LVI9 DPYD_ARATH Dihydropyrimidine dehydrogenase (NADP(+)), chloroplastic precursor (EC 1.3.1.2) (DHPDH) (DPD) (Dihydroorotate dehydrogenase-like protein) (Dihydrothymine dehydrogenase) (Dihydrouracil dehydrogenase) (Protein PYRIMIDINE 1) [PYD1] [PYD1A] [MEB5.3]	3.16	0.000589	*	1.55	2.1e-05	*	2.76	0.00302	*	0.92	0.000908	*	2.89	0.046513	*	0.46	0.066163		4.4	0.000129	*	2.48	0.031511	*	1.38	0.022287	*
LOC_Os02g51290	na	na	na	Os02g0747500	turquoise	HVA22, putative, expressed	na	2.07	na	na	na	na	2.16	0.017074	*	0.77	0.008433	*	2.14	0.022972	*	1.47	0.003694	*	2.43	0.02105	*	2.59	0.003535	*	3.62	0.001564	*	2.43	0.004346	*	2.33	5.2e-05	*
LOC_Os02g51780	na	na	na	Os02g0754100	yellow	ribonuclease protein, putative, expressed	na	0.54	na	na	AT1G77680	At1g77680 Q0WPN0 DI32L_ARATH Inactive exonuclease DIS3L2 (DIS3-like exonuclease 2) (Protein SUPPRESSOR OF VARICOSE) (RRP44 homolog B) (Ribosomal RNA-processing protein 44 homolog B) (AtRRP44B) [SOV] [DIS3L2] [T32E8.1] [T5M16]	1.1	0.004158	*	0.42	0.009522	*	0.88	0.001708	*	0.32	0.024105	*	0.17	0.383237		0.89	0.012566	*	1.21	0.000806	*	-0.26	0.127261		0.7	0.018718	*
LOC_Os02g52920	na	na	na	Os02g0768200	brown	emp24/gp25L/p24 family protein, putative, expressed	na	0.27	na	na	na	na	-1.09	0.004424	*	-0.34	0.203662		0.34	0.400358		1.16	0.006003	*	0.71	0.008866	*	1.03	0.043999	*	-0.23	0.344586		0.98	0.012482	*	0.74	0.039447	*
LOC_Os02g53410	na	na	na	Os02g0774200	yellow	expressed protein	na	1.64	na	na	na	na	3.49	0.000234	*	1.83	0.001147	*	2.53	0.002413	*	1.14	0.0303	*	1.63	0.271422		-0.48	0.081157		4.5	0.006188	*	0.11	0.686395		1.86	0.024451	*
LOC_Os02g54140	na	na	na	Os02g0782500	turquoise	hsp20/alpha crystallin family protein, putative, expressed	na	4.28	na	18.6 kDa class III heat shock protein (18.6 kDa heat shock protein) (OsHsp18.6) [HSP18.6] [LOC_Os02g54140] [OJ1311_D08.6-1] [OsJ_08623]	AT1G54050	At1g54050 Q9SYG1 HS174_ARATH 17.4 kDa class III heat shock protein (17.4 kDa heat shock protein 2) (AtHsp17.4B) [HSP17.4B] [F15I1.13]	4.46	0.000112	*	5.23	0	*	4.86	0.006693	*	3.14	0.002972	*	4.46	0.025185	*	5.33	0.016525	*	5.75	0.000434	*	5.25	0.003821	*	2.73	0.001482	*
LOC_Os02g54780	na	na	na	Os02g0789600	turquoise	CYPRO4, putative, expressed	na	1.28	na	na	na	na	1.86	0.004463	*	1.13	0.001408	*	1.36	0.026155	*	0.48	0.049589	*	0.85	0.033481	*	1.59	0.001978	*	2.01	0.002683	*	1.56	0.011809	*	1.52	0.003028	*
LOC_Os02g55970	na	na	na	Os02g0803300	yellow	ANTH, putative, expressed	na	0.78	na	na	na	na	1.75	4.1e-05	*	1.44	0.005557	*	1.46	0.112194		0.26	0.089498		0.52	0.064893		-0.29	0.286267		1.21	0.001273	*	0.04	0.897009		1.08	0.001817	*
LOC_Os02g56210	na	na	na	Os02g0805900	brown	hydrolase, NUDIX family, domain containing protein, expressed	na	0.37	na	na	AT5G13570	At5g13570 Q8GW31 DCP2_ARATH mRNA-decapping enzyme subunit 2 (EC 3.6.1.62) (AtDCP2) (Protein DECAPPING 2) (M(7)GpppN-mRNA hydrolase DCP2) (Protein TRIDENT) [DCP2] [TDT] [MSH12.3]	0.34	0.058199		-0.76	0.007868	*	0.66	0.016566	*	0.65	5.6e-05	*	0.77	0.006095	*	0.49	0.039759	*	0.14	0.2563		0.96	0.004509	*	0.72	0.015353	*
LOC_Os02g56560	na	na	na	Os02g0810400	yellow	CK1_CaseinKinase_1.6 - CK1 includes the casein kinase 1 kinases, expressed	na	0.29	na	na	AT3G23340	At3g23340 Q9LW62 CKL10_ARATH Casein kinase 1-like protein 10 (EC 2.7.11.1) (Protein CASEIN KINASE I-LIKE 10) [CKL10] [CKI2] [MLM24.7]	0.83	0.000816	*	-0.42	0.006613	*	0.65	0.076723		0.24	0.01666		0.02	0.914791		0.31	0.315552		1.24	0.002405	*	-0.84	0.108189		0.73	0.001831	*
LOC_Os02g56850	na	na	na	Os02g0813500	yellow	glutathione reductase, putative, expressed	na	0.74	OsGR2|RGRC2	Glutathione reductase, cytosolic (EC 1.8.1.7) (GR) (GRase) [GRC2] [RGRC2] [LOC_Os02g56850] [OJ1293_E04.4-1] [OsJ_08842] [OSJNBa0053L11.26-1]	AT3G24170	At3g24170 P48641 GSHRC_ARATH Glutathione reductase, cytosolic (EC 1.8.1.7) (GR) (GRase) (OBP29) [MUJ8.7]	1.44	0.000385	*	1.03	0.000367	*	1.24	0.016771	*	0.77	0.000532	*	-0.39	0.17983		0.69	0.085816		1.46	0.000273	*	0.1	0.445003		1.16	0.00674	*
LOC_Os02g57260	na	na	na	Os02g0817700	yellow	3-ketoacyl-CoA thiolase, peroxisomal precursor, putative, expressed	na	0.6	Osl57	na	AT2G33150	At2g33150 Q56WD9 THIK2_ARATH 3-ketoacyl-CoA thiolase 2, peroxisomal precursor (EC 2.3.1.16) (Acetyl-CoA acyltransferase 2) (Beta-ketothiolase 2) (Peroxisomal 3-oxoacyl-CoA thiolase 2) (Peroxisome defective protein 1) [PED1] [KAT2] [F25I18.11]	1.49	0.000188	*	-0.23	0.08452		1.37	0.005041	*	0.29	0.01143	*	0.76	0.128213		0.37	0.030556	*	1.52	0.003122	*	-0.25	0.181026		0.61	0.038036	*
LOC_Os02g58570	na	na	na	Os02g0832600	yellow	PRLI-interacting factor A, putative, expressed	na	0.48	na	na	AT5G19900	na	0.76	0.001942	*	0.69	0.001672	*	0.69	0.013748	*	0.3	0.010586	*	0.59	0.037226	*	0.35	0.05695		1.23	0.004823	*	-0.15	0.525039		0.29	0.082095
LOC_Os03g01190	na	na	na	Os03g0101600	turquoise	dehydrogenase, putative, expressed	na	0.77	na	na	AT5G61510	na	1.06	0.000143	*	-0.03	0.662201		0.87	0.021597	*	0.95	0.000137	*	1.11	1.3e-05	*	0.5	0.049755	*	0.97	0.05114		1.27	0.031596	*	0.79	0.008011	*
LOC_Os03g01740	na	na	na	Os03g0107700	yellow	expressed protein	na	0.79	na	Cyclin-dependent protein kinase inhibitor EL2 [EL2] [LOC_Os03g01740] [OsJ_09102]	na	na	2.64	0.002015	*	1	0.002653	*	2.45	0.037041	*	0.33	0.42658		-1.2	0.074211		-1.11	0.062325		2.81	0.000109	*	-0.35	0.331066		1.4	0.035423	*
LOC_Os03g02420	na	na	na	Os03g0115200	brown	KH domain containing protein, putative, expressed	na	0.27	na	na	AT3G13230	na	0.19	0.282871		-0.9	0.000347	*	0.87	0.005081	*	0.77	0.01275	*	0.89	0.004311	*	0	0.991691		-0.27	0.111187		1.2	0.015107	*	0.2	0.350895
LOC_Os03g04370	na	na	na	Os03g0136500	yellow	protein-methionine-S-oxide reductase, putative, expressed	na	0.57	na	na	AT2G17705	na	1.78	0.003547	*	0.62	0.027159	*	1.65	0.005098	*	0.55	0.017977	*	-1.2	0.000248	*	-0.69	0.073179		2.08	0.000225	*	0.16	0.306856		1.24	0.000635	*
LOC_Os03g04770	na	na	na	Os03g0141200	turquoise	beta-amylase, putative, expressed	na	2.55	na	na	AT3G23920	At3g23920 Q9LIR6 BAM1_ARATH Beta-amylase 1, chloroplastic precursor (EC 3.2.1.2) (1,4-alpha-D-glucan maltohydrolase) (Beta-amylase 7) (Thioredoxin-regulated beta-amylase) (TR-BAMY) [BAM1] [BMY7] [TRBAMY] [F14O13.12]	4.03	0.001112	*	1.88	0.003024	*	2.16	0.012877	*	1.77	0.000786	*	1.75	0.046837	*	3.34	0.003261	*	3.52	8.4e-05	*	2.14	0.135792		3.71	0.001724	*
LOC_Os03g04920	na	na	na	Os03g0142800	turquoise	multidrug resistance-associated protein, putative, expressed	na	1.21	na	ABC transporter C family member 13 (EC 3.6.3.-) (OsABCC13) (Multidrug resistance-associated protein 13) (OsMRP13) (OsMRP5) (Protein LOW PHYTIC ACID 2) [ABCC13] [LPA2] [LOC_Os03g04920]	AT1G04120	At1g04120 Q7GB25 AB5C_ARATH ABC transporter C family member 5 (EC 3.6.3.44) (ABC transporter ABCC.5) (AtABCC5) (ATP-energized glutathione S-conjugate pump 5) (Glutathione S-conjugate-transporting ATPase 5) (Multidrug resistance-associated protein 5) [ABCC5] [MRP5] [F20D22.11]	1.31	0.000501	*	1.24	0.000136	*	1.51	0.022107	*	0.26	0.034289		1.22	0.005067	*	1.82	0.000206	*	1.9	0.000802	*	1.41	0.016881	*	0.97	0.032098	*
LOC_Os03g05310	na	na	na	Os03g0146400	turquoise	pheophorbide a oxygenase, chloroplast precursor, putative, expressed	na	1.71	OsPAO	na	AT3G44880	At3g44880 Q9FYC2 PAO_ARATH Pheophorbide a oxygenase, chloroplastic precursor (EC 1.14.15.17) (AtPaO) (Pheide a oxygenase) (Accelerated cell death 1) (Lethal leaf-spot 1 homolog) (Lls1) [PAO] [ACD1] [F28D10_70]	2.59	0.003467	*	0.98	0.006303	*	2.03	0.021247	*	1.48	0.004097	*	1.82	0.003067	*	1.86	0.005019	*	2.37	0.000183	*	1.45	0.026304	*	2.28	0.001565	*
LOC_Os03g05330	na	na	na	Os03g0146600	turquoise	HEAT repeat family protein, putative, expressed	na	1.04	na	na	AT2G36810	At2g36810 F4IP13 SHGR6_ARATH Protein SHOOT GRAVITROPISM 6 [SGR6] [F13K3.21]	1.6	0.066964		0.42	0.017177	*	0.97	0.074936		0.85	0.003852	*	1.21	0.015193	*	0.01	0.965326		1.87	0.005259	*	1.43	0.009071	*	1.49	0.030098	*
LOC_Os03g05760	na	na	na	Os03g0152100	yellow	transcription factor Dp, putative, expressed	E2F-DP	0.68	na	na	AT5G03415	At5g03415 Q9FNY2 DPB_ARATH Transcription factor-like protein DPB (DP-like protein B) (AtDPbB) (E2F dimerization partner protein B) [DPB] [DP1] [F12E4.160]	1.32	0.021702	*	0.22	0.253524		1.34	0.014495	*	0.54	0.025605	*	0.29	0.211898		-0.39	0.029607	*	1.55	0.00012	*	0.39	0.409881		1.38	0.014102	*
LOC_Os03g06520	na	na	na	Os03g0161200	turquoise	sulfate transporter, putative, expressed	na	1.75	na	na	AT3G51895	At3g51895 Q9SV13 SUT31_ARATH Sulfate transporter 3.1 (AST12) (AtST1) [SULTR3;1] [ST1] [ATEM1.15] [F4F15.10]	2.18	0.000741	*	0.11	0.626692		2.34	0.001996	*	1.18	0.019193	*	1.93	0.00149	*	2.53	0.000693	*	1.62	0.002474	*	2.22	0.045027	*	1.88	0.010059	*
LOC_Os03g07190	na	na	na	Os03g0168200	turquoise	expressed protein	na	1.69	na	na	AT1G13990	na	2.9	0.000213	*	1.73	0.001188	*	2.55	0.001629	*	1.81	0.005851	*	1.38	0.002605	*	1.16	0.00404	*	2.31	0.000196	*	0.82	0.052848		1.79	0.012257	*
LOC_Os03g08230	na	na	na	Os03g0180000	yellow	sodium/calcium exchanger protein, putative, expressed	na	0.44	na	na	AT1G54115	At1g54115 Q9SYG9 CCX4_ARATH Cation/calcium exchanger 4 (AtCCX4) (Protein CATION CALCIUM EXCHANGER 4) (Protein CATION EXCHANGER 10) [CCX4] [CAX10] [F15I1.21]	1.35	0.021962	*	0.16	0.063197		0.91	0.003195	*	-0.1	0.587093		0.24	0.531333		0.32	0.431533		1.37	0.059951		-0.29	0.133276		0.41	0.225219
LOC_Os03g11590	na	na	na	Os03g0215000	yellow	integral membrane protein, putative, expressed	na	0.45	na	na	AT1G76340	At1g76340 Q9S845 GONS3_ARATH GDP-mannose transporter GONST3 (Protein GOLGI NUCLEOTIDE SUGAR TRANSPORTER 3) [GONST3] [F15M4.16]	1.37	0.00087	*	0.31	0.015976	*	1.03	0.049783	*	0.41	0.04304	*	-0.49	0.352806		0.2	0.392191		1.87	0.009553	*	-1.43	0.034888	*	0.97	0.027446	*
LOC_Os03g11900	na	na	na	Os03g0218400	yellow	transporter family protein, putative, expressed	na	0.88	OsMST4	na	AT5G26340	At5g26340 Q94AZ2 STP13_ARATH Sugar transport protein 13 (Hexose transporter 13) (Multicopy suppressor of snf4 deficiency protein 1) [STP13] [MSS1] [F9D12.17]	3.09	0.002555	*	1.14	0.000615	*	1.43	0.044446	*	1.63	0.014705	*	-1.06	0.038259	*	0.87	0.14809		2.09	0.000109	*	-1.47	0.010106	*	1.22	0.031639	*
LOC_Os03g12820	na	na	na	Os03g0230300	turquoise	ATP8, putative, expressed	na	3.27	OsSRO1c	na	na	na	4.35	0.00103	*	3.83	0.000551	*	2.6	0.034982	*	1.48	0.004536	*	3.99	0.020597	*	2.99	0.030853	*	5.05	0.002239	*	4.48	0.012027	*	2.95	0.028578	*
LOC_Os03g15860	na	na	na	Os03g0265300	yellow	mitochondrial carrier protein, putative, expressed	na	0.46	na	na	AT2G39970	At2g39970 O04200 PXN_ARATH Peroxisomal nicotinamide adenine dinucleotide carrier (Peroxisomal NAD carrier) (Peroxisomal membrane protein 38, (PMP36)) (AtPMP38) (Protein ABERRANT PEROXISOME MORPHOLOGY 3) (Solute carrier family 25 member 17) [PXN] [APEM3] [T28M21.13]	1.05	0.018182	*	-0.1	0.476239		1.13	0.042016	*	0.25	0.053595		0.82	0.08287		-0.54	0.030572	*	1.57	0.017211	*	-0.76	0.047849	*	0.93	0.001524	*
LOC_Os03g15960	na	na	na	Os03g0266300	turquoise	hsp20/alpha crystallin family protein, putative, expressed	na	2.28	na	17.9 kDa class I heat shock protein (17.9 kDa heat shock protein 1) (OsHsp17.9A) [HSP17.9A] [LOC_Os03g15960] [OJ1364E02.6]	AT1G53540	At1g53540 P13853 HS17C_ARATH 17.6 kDa class I heat shock protein 3 (17.6 kDa heat shock protein 3) (AtHsp17.6C) [HSP17.6C] [F22G10.20]	3.08	0.00169	*	2.19	0.000502	*	2.19	0.002999	*	1.92	0.000533	*	3.08	0.000155	*	2.07	0.000551	*	3.46	0.002675	*	2.42	0.010879	*	1.4	0.007885	*
LOC_Os03g16670	na	na	na	Os03g0273800	turquoise	haloacid dehalogenase-like hydrolase family protein, putative, expressed	na	2.23	na	na	AT5G02230	na	2.98	0.000584	*	-0.07	0.505981		2.33	0.046089	*	0.66	0.002507	*	2.11	0.015882	*	3.17	0.001589	*	2.97	0.005035	*	3.47	0.001003	*	3.83	0.010208	*
LOC_Os03g17310	na	na	na	Os03g0281466, Os03g0281600	yellow	calcium-transporting ATPase, endoplasmic reticulum-type, putative, expressed	na	0.58	osECA1	na	AT1G07670	At1g07670 Q9XES1 ECA4_ARATH Calcium-transporting ATPase 4, endoplasmic reticulum-type (EC 3.6.3.8) [ECA4] [F24B9.24]	1.67	0.004205	*	1.04	0.012927	*	0.99	0.020376	*	0.03	0.824244		-0.08	0.768794		0.53	0.031037	*	1.67	0.003273	*	-0.51	0.243026		0.51	0.002392	*
LOC_Os03g17800	na	na	na	Os03g0287100	turquoise	phosphatidylinositol transfer protein alpha isoform, putative, expressed	na	1.66	na	na	na	na	2.29	0.005122	*	0.29	0.103912		1.81	0.026852	*	1.51	0.002337	*	1.17	0.108765		1.89	0.015611	*	2.58	7e-05	*	2.33	0.002003	*	2.19	0.000135	*
LOC_Os03g17940	na	na	na	Os03g0288700	turquoise	phosphatase, putative, expressed	na	0.67	na	na	AT5G03080	At5g03080 Q6NLA5 LPPG_ARATH Lipid phosphate phosphatase gamma, chloroplastic precursor (EC 3.1.3.-) (AtLPPG) (Phosphatidic acid phosphatase gamma) (Plastidic phosphatidic acid phosphatase gamma) [LPPG] [F15A17.110]	0.75	0.000236	*	0.29	0.067664		0.63	0.02429	*	0.47	0.001876	*	0.29	0.024674	*	1.1	0.010725	*	0.8	0.003362	*	1.05	0.028902	*	1.08	0.005319	*
LOC_Os03g19290	na	na	na	Os03g0305600	turquoise	mitochondrial import inner membrane translocase subunit Tim17, putative, expressed	na	5.39	na	na	AT4G16160	At4g16160 Q0WMZ5 OP162_ARATH Outer envelope pore protein 16-2, chloroplastic (Chloroplastic outer envelope pore protein of 16 kDa 2) (AtOEP16-2) (OEP16-2) (Outer plastid envelope protein 16-S) (AtOEP16-S) (Seeds outer plastid envelope protein 16) [OEP162] [dl4120w] [FCAALL.207]	5.99	0.001431	*	5.52	5e-05	*	5.73	0.000793	*	4.71	1.1e-05	*	5.77	0.003399	*	5.8	1.6e-05	*	4.84	0.005901	*	6.85	0.009905	*	5.6	0.001529	*
LOC_Os03g20670	na	na	na	Os03g0322800	yellow	ELMO/CED-12 family protein, putative, expressed	na	0.6	na	na	AT3G03610	na	1.14	0.000484	*	0.01	0.968576		1.16	0.00354	*	0.35	0.057662		0.45	0.080361		0.74	0.013782	*	1.28	0.028425	*	-0.36	0.144687		1.19	0.022445	*
LOC_Os03g21060	na	na	na	Os03g0327800	turquoise	No apical meristem protein, putative, expressed	NAC	2.11	OsNAP	na	na	na	3.09	0.008019	*	0.2	0.120048		3.02	0.002656	*	2.43	0.000128	*	2.76	0.022373	*	-0.24	0.704989		5.08	0.004383	*	2.23	0.031377	*	2.77	0.001355	*
LOC_Os03g22120	na	na	na	Os03g0340500	turquoise	sucrose synthase, putative, expressed	na	2.41	na	Sucrose synthase 4 (EC 2.4.1.13) (OsSUS4) (Sucrose-UDP glucosyltransferase 4) [SUS4] [LOC_Os03g22120] [OsJ_10783]	AT4G02280	At4g02280 Q9M111 SUS3_ARATH Sucrose synthase 3 (EC 2.4.1.13) (AtSUS3) (Sucrose-UDP glucosyltransferase 3) [SUS3] [T2H3.8]	3.36	5e-06	*	2.47	0.000613	*	3.14	0.013156	*	1.78	0.001658	*	3.07	0.000606	*	1.71	0.006508	*	2.96	0.014601	*	3.35	0.00362	*	2.03	0.020689	*
LOC_Os03g29180	na	na	na	Os03g0405100	turquoise	ubiquinone biosynthesis protein COQ9, mitochondrial precursor, putative, expressed	na	0.58	na	na	AT1G19140	na	0.71	0.001517	*	0.39	0.028627	*	0.73	0.044566	*	0.64	0.010569	*	0.57	0.005188	*	0.85	0.000638	*	0.53	0.090175		0.8	0.001248	*	0.37	0.017691	*
LOC_Os03g31550	na	na	na	Os03g0429800	turquoise	aldehyde oxidase, putative, expressed	na	1	na	Xanthine dehydrogenase (EC 1.17.1.4) [XDH] [LOC_Os03g31550] [OsJ_11360] [OSJNBa0091B22.11]	AT4G34890	At4g34890 Q8GUQ8 XDH1_ARATH Xanthine dehydrogenase 1 (EC 1.17.1.4) (AtXDH1) [XDH1] [T11I11.130]	1.54	3.9e-05	*	0.58	0.01092	*	1.51	0.003143	*	1.12	0.001525	*	1.17	0.000854	*	0.19	0.170238		1.82	0.001749	*	1.14	0.012927	*	0.74	0.042892	*
LOC_Os03g41390	na	na	na	Os03g0610400	turquoise	ZOS3-15 - C2H2 zinc finger protein, expressed	na	2.04	na	na	na	na	3.05	0.005109	*	1.1	0.007391	*	2.35	0.012941	*	0.53	0.064544		1.77	0.005303	*	2.05	0.00857	*	4.18	0.000238	*	3.02	0.021688	*	1.49	0.000612	*
LOC_Os03g45370	na	na	na	Os03g0656500	turquoise	sodium/calcium exchanger protein, putative, expressed	na	1.36	OsCCX2	na	na	na	1.78	2.4e-05	*	1.2	0.000533	*	1.42	0.016315	*	0.23	0.41046		1.09	0.016557	*	1.91	0.00129	*	1.5	0.005166	*	1.52	0.00247	*	1.84	0.004394	*
LOC_Os03g45730	na	na	na	Os03g0659400	yellow	DNA-binding protein-like, putative, expressed	na	1.96	na	na	AT5G47430	At5g47430 B9DFV2 PQT3L_ARATH E3 ubiquitin ligase PQT3-like (EC 2.3.2.27) [MQL5.29]	3.28	0.003898	*	3.04	0.000222	*	2.28	0.007418	*	1.31	0.006387	*	0.62	0.062223		2.33	0.014217	*	3.39	0.00161	*	0.37	0.289198		1.6	0.018261	*
LOC_Os03g47120	na	na	na	Os03g0674300	turquoise	CBS domain containing protein, expressed	na	1.41	na	na	AT2G14520	At2g14520 Q9ZQR4 Y2452_ARATH DUF21 domain-containing protein At2g14520 (CBS domain-containing protein CBSDUF3) [CBSDUF3] [T13P21.10]	1.55	0.000129	*	1.63	2.4e-05	*	1.59	0.008174	*	1.17	0.00056	*	1.26	0.001792	*	1.44	0.006925	*	2.04	0.00438	*	2.03	0.013983	*	0.95	0.00117	*
LOC_Os03g48380	na	na	na	Os03g0689900	turquoise	expressed protein	na	0.78	na	na	AT1G27150	na	0.91	1.6e-05	*	-1.02	0.000387	*	0.98	0.002865	*	0.81	0.01107	*	1.52	3.4e-05	*	0.65	0.086629		1	0.001346	*	1.59	0.00122	*	1.05	0.011048	*
LOC_Os03g48780	na	na	na	Os03g0694000	turquoise	Cupin domain containing protein, expressed	na	2.58	na	Germin-like protein 3-6 precursor [LOC_Os03g48780] [OsJ_011707] [OSJNBb0021O11.11]	na	na	2.76	9.4e-05	*	2.82	1.7e-05	*	2.84	0.005604	*	2.41	0.021404	*	2.87	0.002646	*	2.5	0.005409	*	3.37	4.6e-05	*	3.63	0.00358	*	2.16	0.014226	*
LOC_Os03g48970	na	na	na	Os03g0696300	turquoise	nuclear transcription factor Y subunit, putative, expressed	CCAAT	1.1	OsNF-YA4	na	AT3G20910	At3g20910 Q945M9 NFYA9_ARATH Nuclear transcription factor Y subunit A-9 (AtNF-YA-9) [NFYA9] [MFD22.2]	1.54	1e-05	*	-1.42	0.00038	*	1.5	0.004722	*	1.33	0.000816	*	1.62	0.000924	*	0.58	0.001205	*	1.23	0.005579	*	1.98	0.026308	*	2.18	0.010924	*
LOC_Os03g50280	na	na	na	Os03g0710700	yellow	GLTP domain containing protein, putative, expressed	na	0.69	na	na	AT4G39670	At4g39670 Q8L7U7 ACDH_ARATH ACD11 homolog protein (Probable ceramide-1-phosphate transfer protein) [T19P19.60]	1.57	0.017118	*	1.54	3.2e-05	*	1.03	0.125911		-0.07	0.760119		-0.35	0.494866		0.52	0.449601		1.78	0.002987	*	-0.65	0.210819		0.67	0.013186	*
LOC_Os03g50870	na	na	na	Os03g0717900	yellow	expressed protein	na	1.02	na	na	AT3G17800	At3g17800 Q9LVJ0 UVB31_ARATH UV-B-induced protein At3g17800, chloroplastic precursor [MEB5.2]	1.95	0.001041	*	0.84	0.015314	*	1.49	0.074537		1.06	0.007887	*	0.53	0.02459	*	1.75	0.032476	*	0.82	0.000999	*	-0.15	0.175414		1.97	0.00067	*
LOC_Os03g51520	na	na	na	Os03g0725050, Os03g0725100	turquoise	fip1 motif family protein, expressed	na	1.01	na	na	AT5G58040	At5g58040 F4KDH9 FIPS5_ARATH FIP1[V]-like protein (AtFIP1(V)) (Factor interacting with poly(A) polymerase 1-like 5) (AtFIPS5) (Protein HOMOLOG OF YEAST FIP1 [V]) [FIPS5] [FIP1[V]]	1.49	0.000178	*	1.23	0.000937	*	1.34	0.009426	*	0.58	0.013279	*	1.28	0.00183	*	1.16	0.006516	*	1.73	0.00084	*	0.42	0.188111		0.91	0.00885	*
LOC_Os03g51920	na	na	na	Os03g0729000	turquoise	peptidase, M50 family, putative, expressed	na	2.95	na	Probable zinc metalloprotease EGY3, chloroplastic precursor (EC 3.4.24.-) (Protein ETHYLENE-DEPENDENT GRAVITROPISM-DEFICIENT AND YELLOW-GREEN 3) (OsEGY3) [EGY3] [LOC_Os03g51920] [OsJ_12438] [OSJNBb0011H13.3]	AT1G17870	At1g17870 Q9LMU1 EGY3_ARATH Probable zinc metallopeptidase EGY3, chloroplastic precursor (EC 3.4.24.-) (Protein ETHYLENE-DEPENDENT GRAVITROPISM-DEFICIENT AND YELLOW-GREEN 3) (AtEGY3) [EGY3] [F2H15.10]	3.55	0.006029	*	0.63	0.004079	*	2.46	0.038136	*	3.38	0.004532	*	3.45	1.1e-05	*	4.23	8e-06	*	3.08	0.003974	*	4.38	0.003873	*	2.87	0.002664	*
LOC_Os03g53750	na	na	na	Os03g0748700	yellow	nuclear prelamin A recognition factor, putative, expressed	na	1.02	na	na	AT4G16440	At4g16440 Q94CL6 NAR1_ARATH Protein NAR1 (Nuclear architecture related 1) (Protein GROWTH AT DIFFERENT OXYGEN LEVELS INFLUENCES MORPHOGENESIS) ([FeFe]-hydrogenase-like protein GOLLUM) [NAR1] [GOLLUM] [dl4245c] [FCAALL.367]	1.75	0.003099	*	1.47	7.6e-05	*	1.59	0.022934	*	0.34	0.054567		1.03	0.140268		0.47	0.363447		2.23	0.001268	*	0.19	0.249386		0.9	0.005146	*
LOC_Os03g55850	na	na	na	Os03g0767800	turquoise	cold acclimation protein WCOR413, putative, expressed	na	1.87	Oscor413-pm1	na	AT3G50830	At3g50830 Q9SVL6 CRPM2_ARATH Cold-regulated 413 plasma membrane protein 2 (AtCOR413-PM2) [COR413PM2] [F18B3.110]	2.61	0.005998	*	0.97	0.003809	*	1.8	0.031347	*	0.81	0.004956	*	2.07	0.000103	*	2.24	0.001006	*	2.58	0.000649	*	2.86	0.001179	*	2.2	0.00502	*
LOC_Os03g57210	na	na	na	Os03g0786000	turquoise	glycine-rich protein, putative, expressed	na	0.64	na	na	na	na	1.45	1e-06	*	-0.47	0.018395	*	0.95	0.012974	*	0.34	0.038262	*	0.78	0.0194	*	0.3	0.297841		0.85	0.001017	*	0.87	0.01107	*	0.69	0.001093	*
LOC_Os03g59040	na	na	na	Os03g0805100	turquoise	squalene synthetase, putative, expressed	na	1.54	SQS	na	AT4G34640	At4g34640 P53799 FDFT1_ARATH Squalene synthase 1 (EC 2.5.1.21) (SQS 1) (SS 1) (FPP:FPP farnesyltransferase 1) (Farnesyl-diphosphate farnesyltransferase 1) [SQS1] [T4L20.220]	0.04	0.668293	#	-0.34	0.048845	*	2.13	0.010736	*	0.93	0.001908	*	1.84	0.001968	*	2.53	0.000859	*	2.63	0.000463	*	2.75	0.018586	*	2.68	0.00014	*
LOC_Os03g59320	na	na	na	Os03g0807900	yellow	expressed protein	na	1.72	na	na	AT5G19855	At5g19855 Q8L9X2 RBCX2_ARATH Chaperonin-like RbcX protein 2, chloroplastic precursor (AtRBCX2) [RBCX2] [F28I16] [T29J13]	2.98	0.000348	*	1.1	0.000545	*	1.94	0.00805	*	1.06	0.001995	*	0.57	0.162308		2.13	0.048522	*	2.89	3e-06	*	2.3	0.034642	*	2.43	0.019855	*
LOC_Os03g59360	na	na	na	Os03g0808300	turquoise	remorin, putative, expressed	na	0.93	na	na	na	na	1.16	3.8e-05	*	-0.99	0.006762	*	1.21	0.031307	*	0.53	0.004905	*	1.53	0.00021	*	1.04	0.004017	*	1.21	0.024667	*	1.39	0.028325	*	1.55	6.3e-05	*
LOC_Os03g59700	na	na	na	Os03g0811600	turquoise	peptidyl-prolyl cis-trans isomerase, putative, expressed	na	0.45	na	na	AT2G38730	At2g38730 Q9ZVJ4 CYP22_ARATH Peptidyl-prolyl cis-trans isomerase CYP22 (EC 5.2.1.8) (PPIase CYP22) (Cyclophilin of 22 kDa) (Cyclophilin-22) [CYP22] [CYP22-1] [T6A23.7]	0.44	0.002331	*	-0.16	0.33631		0.8	0.00114	*	0.56	0.002094	*	0.46	0.029247	*	0.52	0.019607	*	0.62	0.000128	*	0.71	0.051813	#	0.45	0.019918	*
LOC_Os03g60130	na	na	na	Os03g0815900	turquoise	transcription elongation factor protein, putative, expressed	na	1.11	na	na	AT2G38560	At2g38560 Q9ZVH8 RDO2_ARATH Transcription elongation factor TFIIS (Protein REDUCED DORMANCY 2) [TFIIS] [RDO2]	1.59	0.001262	*	0.22	0.249365		1.37	0.002922	*	1.4	0.001133	*	1.17	1e-05	*	0.61	0.266422		1.82	0.00095	*	1.83	0.013558	*	0.78	0.04335	*
LOC_Os03g60140	na	na	na	Os03g0816000	tan	U-box domain-containing protein, putative, expressed	na	0.31	na	na	AT5G05230	At5g05230 Q6DBN5 PUB62_ARATH U-box domain-containing protein 62 (EC 2.3.2.27) (Plant U-box protein 62) (RING-type E3 ubiquitin transferase PUB62) [PUB62] [K18I23.3]	0.82	0.005485	*	-0.53	0.010208	*	0.74	0.021692	*	0.52	0.047259	*	0.22	0.046334		0.09	0.250633		-0.54	0.032332	*	0.69	0.052144	#	0.65	0.039656	*
LOC_Os03g60560	na	na	na	Os03g0820300	turquoise	ZOS3-21 - C2H2 zinc finger protein, expressed	C2H2	3.03	ZFP182|ZOS3-21	na	na	na	4.49	0.000704	*	3.71	0.000679	*	2.72	0.027246	*	1.13	0.000258	*	2.03	0.006099	*	3.05	0.028558	*	4.93	9e-05	*	4.09	0.010376	*	3.58	0.002739	*
LOC_Os03g62620	na	na	na	Os03g0843300	turquoise	late embryogenesis abundant protein, putative, expressed	na	0.78	na	na	AT2G44060	na	0.79	0.001114	*	0.58	0.057255		1	0.064042		0.87	0.004364	*	0.73	0.001191	*	0.94	0.000472	*	0.6	0.014428	*	1.02	0.083406		0.95	0.00011	*
LOC_Os03g64219	na	na	na	Os03g0859800	turquoise	OTU-like cysteine protease family protein, putative, expressed	na	1.47	na	na	AT5G04250	na	1.88	1.8e-05	*	0.81	0.007314	*	1.91	0.020877	*	1.84	0.000161	*	1.18	0.006876	*	1.37	0.005572	*	1.72	0.012083	*	1.33	0.070396	#	1.68	0.0026	*
LOC_Os04g01230	na	na	na	Os04g0102500	yellow	phosphoglycerate mutase, putative, expressed	na	0.54	na	na	AT5G64460	At5g64460 Q9FGF0 PGML1_ARATH Phosphoglycerate mutase-like protein 1 [T12B11.5]	1.38	0.011573	*	0.61	0.019215	*	1.09	0.028977	*	-0.04	0.732585		-0.31	0.195823		1.09	0.016473	*	1.5	0.022433	*	-1.05	0.011626	*	0.75	0.033313	*
LOC_Os04g14790	na	na	na	Os04g0224900, Os04g0225001	yellow	FAD dependent oxidoreductase domain containing protein, expressed	na	0.82	na	na	AT3G10370	At3g10370 Q9SS48 SDP6_ARATH Glycerol-3-phosphate dehydrogenase SDP6, mitochondrial precursor (EC 1.1.5.3) (Protein SUGAR-DEPENDENT 6) [SDP6] [F14P13.3]	1.62	0.002386	*	0.74	0.001274	*	1.56	0.00742	*	0.66	0.024042	*	0.93	0.008829	*	0.96	0.000255	*	1.53	0.000265	*	-1.03	0.036923	*	0.95	0.024315	*
LOC_Os04g17100	na	na	na	Os04g0244800	turquoise	heavy metal-associated domain containing protein, expressed	na	1.57	na	na	na	na	2.41	1.9e-05	*	-0.99	0.000688	*	1.8	0.081006		0.85	0.039884	*	0.88	0.030451	*	1.93	0.002566	*	1.8	0.008385	*	3.04	0.001161	*	3.14	2.8e-05	*
LOC_Os04g23580	na	na	na	Os04g0301700	turquoise	xylosyltransferase, putative, expressed	na	1.73	na	na	na	na	2.44	4.2e-05	*	2.29	0.002821	*	2.27	0.002978	*	1.81	0.001513	*	0.43	0.092722		1.66	0.022259	*	1.87	0.000846	*	1.68	0.073348	#	2.2	4e-06	*
LOC_Os04g35380	na	na	na	Os04g0433200	turquoise	expressed protein	na	0.82	na	na	AT4G06676	At4g06676 Q5BPL5 EI24_ARATH Protein EI24 homolog [T2N12.19]	1.04	0.035791	*	-0.35	0.054611		1.4	0.050764		0.39	0.2073		1.16	0.004827	*	0.83	0.012073	*	1.52	0.038216	*	0.65	0.181009		1.25	0.021225	*
LOC_Os04g37720	na	na	na	Os04g0450200	brown	pentatricopeptide, putative, expressed	na	0.44	na	na	AT5G09450	At5g09450 Q94B59 PP372_ARATH Pentatricopeptide repeat-containing protein At5g09450, mitochondrial precursor [T5E8_250]	-0.36	0.190357		-0.69	0.007872	*	1.01	0.008907	*	1.23	0.00067	*	0.65	0.014395	*	0.69	0.012733	*	0.29	0.160646		1.28	0.039528	*	0.84	0.005635	*
LOC_Os04g38720	na	na	na	Os04g0460600	turquoise	no apical meristem protein, putative, expressed	NAC	1.31	OsNAC2|OsTIL1|OMTN2|OsORE1	na	AT5G07680	At5g07680 Q9FLR3 NAC79_ARATH NAC domain-containing protein 79 (ANAC79) (ANAC80) (AtNAC79) (AtNAC80) [NAC079] [TGT2] [MBK20.13]	1.71	0.000864	*	-1.41	0.010405	*	1.54	0.004486	*	1	0.002191	*	1.61	0.000635	*	1.93	0.001229	*	2.49	0.063883		2.13	0.00848	*	1.6	0.000307	*
LOC_Os04g39440	na	na	na	Os04g0470100	turquoise	ras-related protein, putative, expressed	na	1.07	na	na	na	na	1.57	0.000893	*	1.2	0.000357	*	1.63	0.018431	*	0.33	0.021895	*	1.07	0.010706	*	-0.31	0.31211		2.02	0.000278	*	1.44	0.028526	*	1.23	0.00303	*
LOC_Os04g39660	na	na	na	Os04g0472600	turquoise	OsFBDUF22 - F-box and DUF domain containing protein, expressed	na	0.55	na	na	na	na	0.93	0.006615	*	-0.53	0.040192	*	0.78	0.019399	*	0.56	0.003755	*	0.91	0.001138	*	0.15	0.588963		0.95	0.007414	*	1.14	0.035013	*	0.63	0.000348	*
LOC_Os04g39980	na	na	na	Os04g0475600	turquoise	gibberellin 20 oxidase 2, putative, expressed	na	1.45	DAO	2-oxoglutarate-dependent dioxygenase DAO (EC 1.14.11.-) (Protein DIOXYGENASE FOR AUXIN OXIDATION) [DAO] [LOC_Os04g39980] [OSJNBa0022H21.12]	AT1G14130	na	1.78	7.1e-05	*	0.44	0.098813		1.09	0.107558		0.89	0.053335		1.84	0.030671	*	1.03	0.010164	*	1.69	0.001214	*	2.6	0.028946	*	2.61	0.001606	*
LOC_Os04g40660	na	na	na	Os04g0482800	turquoise	MA3 domain containing protein, expressed	na	0.53	na	na	na	na	0.82	0.000312	*	-0.69	0.008883	*	0.78	0.035847	*	0.71	7.2e-05	*	1.01	0.000451	*	0.42	0.024629	*	0.87	0.001644	*	0.62	0.010042	*	0.52	0.030627	*
LOC_Os04g42700	na	na	na	Os04g0506100	turquoise	receptor-like protein kinase precursor, putative, expressed	na	1.06	na	na	na	na	1	0.015776	*	-0.35	0.059554		1.24	0.045958	*	1.17	0.004457	*	1.54	0.007919	*	1.06	0.048755	*	2.27	7.9e-05	*	1.76	0.030177	*	0.87	0.048193	*
LOC_Os04g43680	na	na	na	Os04g0517100	yellow	MYB family transcription factor, putative, expressed	MYB	0.55	Osmyb4	Myb-related protein Myb4 (OsMyb4) (Transcription factor RLTR1) [MYB4] [LTR1] [LOC_Os04g43680] [OSJNBa0073E02.6]	na	na	2.39	0.000351	*	0.44	0.096298		1.14	0.088387		0.21	0.479138		0.26	0.605502		-1.5	0.090332		2.73	0.006854	*	-0.68	0.108498		0.82	0.021793	*
LOC_Os04g44810	na	na	na	Os04g0530400	turquoise	syntaxin-18, putative, expressed	na	0.9	na	na	AT1G51740	At1g51740 P59277 SYP81_ARATH Syntaxin-81 (AtSYP81) [SYP81] [F19C24.5]	1.15	2.1e-05	*	0.06	0.644534		1.41	0.075503		0.88	0.001881	*	0.69	0.005549	*	0.61	0.166641		1.78	0.003026	*	1.17	0.055344	#	1.1	0.000868	*
LOC_Os04g45810	na	na	na	Os04g0541700	turquoise	homeobox associated leucine zipper, putative, expressed	HB	3.55	Oshox22	Homeobox-leucine zipper protein HOX22 (HD-ZIP protein HOX22) (Homeodomain transcription factor HOX22) (OsHox22) [HOX22] [LOC_Os04g45810] [OsJ_014981] [OSJNBb0103I08.6]	na	na	4.47	0.001756	*	2.67	9e-06	*	2.75	0.030094	*	1.38	0.003154	*	3.3	8e-06	*	4.93	0.007805	*	1.96	4.3e-05	*	5.92	0.00415	*	5.49	0.008859	*
LOC_Os04g48390	na	na	na	Os04g0573000	turquoise	uncharacterized membrane protein, putative, expressed	na	2.13	OsSPX-MFS1|OsPSS1	SPX domain-containing membrane protein Os04g0573000 [LOC_Os04g48390] [OsJ_15847] [OSJNBa0019K04.6]	na	na	2.79	0.010586	*	2.19	2e-06	*	2.78	0.002634	*	1.35	0.027488	*	1.11	0.034757	*	2.24	0.01801	*	3.29	0.004715	*	2.21	0.011482	*	2.98	0.001507	*
LOC_Os04g50864	na	na	na	Os04g0596400	turquoise	expressed protein	na	0.72	na	na	AT1G68310	At1g68310 Q9C9G6 AE7_ARATH Protein AE7 (AS1/2 enhancer 7) (Asymmetric leaves 1/2 enhancer 7) [AE7] [T22E19.6]	1.01	0.00036	*	0.17	0.107435		1.03	0.002354	*	0.75	0.001159	*	0.71	0.024628	*	0.47	0.105309		1.02	0.000462	*	0.93	0.03922	*	0.76	1.5e-05	*
LOC_Os04g51150	na	na	na	Os04g0600200	yellow	transposon protein, putative, unclassified, expressed	na	1.08	AOX1a|OsAOX1a	na	na	na	2.34	4.5e-05	*	1.65	8.1e-05	*	1.93	0.031538	*	0.95	0.013121	*	0.05	0.918111		0.92	0.127161		2.83	0.001044	*	-0.5	0.060334		0.52	0.159995
LOC_Os04g51610	na	na	na	Os04g0605500	turquoise	calcium-transporting ATPase, plasma membrane-type, putative, expressed	na	1.86	na	na	AT5G57110	At5g57110 Q9LF79 ACA8_ARATH Calcium-transporting ATPase 8, plasma membrane-type (EC 3.6.3.8) (Ca(2+)-ATPase isoform 8) [ACA8] [MUL3.5]	2.21	8e-06	*	1.91	0.000153	*	2.1	0.000934	*	0.7	0.039078	*	1.66	0.000537	*	2.25	2.3e-05	*	1.5	0.010578	*	2.75	0.000902	*	2.58	2.5e-05	*
LOC_Os04g52850	na	na	na	Os04g0619500	turquoise	OTU-like cysteine protease family protein, putative, expressed	na	0.5	na	na	AT3G62940	na	0.7	0.001855	*	-0.08	0.564811		0.71	0.025493	*	0.65	0.00645	*	0.62	0.00102	*	0.42	0.055704		0.47	0.010224	*	0.9	0.007883	*	0.35	0.200523
LOC_Os04g55040	na	na	na	Os04g0643100	yellow	vacuolar ATP synthase subunit D 1, putative, expressed	na	0.62	na	na	AT3G58730	At3g58730 Q9XGM1 VATD_ARATH V-type proton ATPase subunit D (V-ATPase subunit D) (Vacuolar H(+)-ATPase subunit D) (Vacuolar proton pump subunit D) [VHA-D] [VATD] [VATPD] [T20N10_80]	0.92	0.000617	*	0.48	0.025764	*	0.82	0.035989	*	0.42	0.018639	*	0.37	0.017106	*	0.88	0.003741	*	1.13	0.000522	*	0.39	0.035182	*	0.75	0.000454	*
LOC_Os04g57550	na	na	na	Os04g0671200	yellow	amine oxidase, flavin-containing, domain containing protein, expressed	na	1.16	na	na	na	na	2.13	0.000248	*	1.79	4e-05	*	1.79	0.025579	*	0.88	0.013317	*	0.19	0.739794		1.32	0.047671	*	2.09	0.001052	*	-0.27	0.115154		1.27	0.003776	*
LOC_Os04g58560	na	na	na	Os04g0682000	turquoise	cysteine protease ATG4, putative, expressed	na	0.52	OsAtg4	Cysteine protease ATG4B (EC 3.4.22.-) (Autophagy-related protein 4 homolog B) [ATG4B] [APG4B] [LOC_Os04g58560] [OSJNBa0032F06.13]	AT3G59950	At3g59950 Q9M1Y0 ATG4B_ARATH Cysteine protease ATG4b (EC 3.4.22.-) (Autophagy-related protein 4 homolog b) (AtAPG4b) (Protein autophagy 4b) [ATG4B] [APG4B] [F24G16.220]	0.5	0.004039	*	-0.4	0.091402		0.86	0.014496	*	0.34	0.067185		0.64	0.017878	*	0.6	0.013756	*	1.16	0.001031	*	0.85	0.015237	*	0.59	0.02039	*
LOC_Os05g01250	na	na	na	Os05g0102900	yellow	SNF7 domain containing protein, putative, expressed	na	0.31	na	na	AT3G10640	na	1.08	0.000664	*	0.09	0.537864		1.02	0.053622		0.3	0.046033	*	-0.7	0.069874		-0.21	0.028657		1.44	0.001692	*	-0.49	0.121087		0.65	0.002583	*
LOC_Os05g04620	na	na	na	Os05g0137300	turquoise	expressed protein	na	0.7	na	na	AT1G48300	na	1.18	0.004516	*	0.2	0.179896		0.7	0.100634		0.32	0.044055	*	0.81	0.001824	*	0.64	0.00539	*	0.67	0.027324	*	1.22	0.029494	*	0.84	0.00471	*
LOC_Os05g05260	na	na	na	Os05g0144800	brown	helicase, putative, expressed	na	0.3	na	na	na	na	-0.75	0.000214	*	-0.47	0.018965	*	0.72	0.099611		1.44	0.000101	*	1.01	0.032953	*	0.72	0.01822	*	-0.04	0.796713		0.1	0.707193		0.46	0.014256	*
LOC_Os05g07090	na	na	na	Os05g0163700	turquoise	acyl-coenzyme A dehydrogenase, mitochondrial precursor, putative, expressed	na	1.81	na	na	na	na	2.54	2.6e-05	*	1.49	9.7e-05	*	2.75	0.000524	*	1.47	0.001585	*	2.05	0.024612	*	-0.47	0.196575		3.35	0.0004	*	2.6	0.006244	*	2.13	0.004137	*
LOC_Os05g07810	na	na	na	Os05g0170200	turquoise	universal stress protein domain containing protein, putative, expressed	na	2.71	na	na	na	na	3.47	0.000476	*	2.6	0.002044	*	2.76	0.022567	*	1.41	2.6e-05	*	3.15	0.002838	*	1.8	0.041651	*	4.33	0.003891	*	4.24	0.00644	*	2.73	0.001366	*
LOC_Os05g09380	na	na	na	Os05g0185800	turquoise	AR791, putative, expressed	na	0.65	na	na	AT1G52080	na	0.95	0.003571	*	-0.87	0.000459	*	0.95	0.043803	*	0.64	0.004885	*	0.88	0.003948	*	0.75	0.005083	*	0.83	0.040689	*	1.01	0.028671	*	0.96	0.004884	*
LOC_Os05g10670	na	na	na	Os05g0195101, Os05g0195200	turquoise	zinc finger CCCH type family protein, putative, expressed	C3H	2.22	OsTZF1	Zinc finger CCCH domain-containing protein 35 (OsC3H35) (Protein DELAY OF THE ONSET OF SENESCENCE-like) [LOC_Os05g10670] [P0473H02.8]	na	na	2.96	3e-06	*	2.43	8.4e-05	*	2.44	0.029362	*	1.49	0.000465	*	2.41	0.016531	*	0.85	0.020809	*	2.49	0.000183	*	3.42	0.000273	*	2.57	6.5e-05	*
LOC_Os05g10730	na	na	na	Os05g0196100, Os05g0196250	yellow	ABC transporter, ATP-binding protein, putative, expressed	na	0.91	na	na	AT3G21250	At3g21250 Q8LGU1 AB8C_ARATH ABC transporter C family member 8 precursor (EC 3.6.3.44) (ABC transporter ABCC.8) (AtABCC8) (ATP-energized glutathione S-conjugate pump 6) (Glutathione S-conjugate-transporting ATPase 6) (Multidrug resistance-associated protein 6) [ABCC8] [MRP6] [MRP8] [MXL8.11]	1.38	0.000935	*	0.81	0.006426	*	1.54	0.05738		0.7	0.056692		0.83	0.045516	*	1.31	0.034148	*	1.58	0.000353	*	-0.96	0.099283		1.2	0.017162	*
LOC_Os05g23940	na	na	na	Os05g0305100	brown	transcription initiation factor IIB, putative, expressed	na	0.28	na	na	AT3G09360	na	-0.32	0.038949	*	-0.59	0.001799	*	0.64	0.059158		0.65	0.007527	*	0.43	0.008652	*	0.36	0.035892	*	-0.07	0.312552		0.74	0.110709		0.94	0.062691
LOC_Os05g25194	na	na	na	Os05g0316100	yellow	metal cation transporter, putative, expressed	na	0.34	na	na	AT3G08650	At3g08650 Q9C9Z1 ZTP50_ARATH Putative zinc transporter At3g08650 [F17O14.12]	0.79	0.000625	*	0.62	0.001875	*	0.44	0.113989		0.51	0.003018	*	-0.33	0.121884		0.39	0.020356	*	0.98	0.007826	*	-0.57	0.065939		0.5	0.009661	*
LOC_Os05g25310	na	na	na	Os05g0317200	yellow	acyl-CoA synthetase protein, putative, expressed	na	0.57	na	na	AT2G04350	At2g04350 Q9SJD4 LACS8_ARATH Long chain acyl-CoA synthetase 8 (EC 6.2.1.3) [LACS8] [T1O3] [T23O15.3]	1.1	0.000626	*	-0.28	0.050274		1.01	0.010221	*	0.52	0.000288	*	0.55	0.006998	*	0.96	0.005685	*	1.4	0.006089	*	-0.13	0.19003		0.75	0.005798	*
LOC_Os05g25840	na	na	na	Os05g0323800	yellow	ELMO/CED-12 family protein, putative, expressed	na	0.32	OsAGSW1	na	AT1G79600	At1g79600 Q9MA15 Y1796_ARATH Uncharacterized aarF domain-containing protein kinase At1g79600, chloroplastic precursor (EC 2.7.-.-) [F20B17.3]	1.16	0.021929	*	0.25	0.08964		0.69	0.027301	*	0.39	0.012551	*	-0.19	0.551185		-0.08	0.687836		1.06	0.003388	*	-0.8	0.055918		0.62	0.093353
LOC_Os05g27530	na	na	na	Os05g0341600	turquoise	ras-related protein, putative, expressed	na	0.58	na	na	na	na	0.76	0.009405	*	-0.54	0.017272	*	1.07	0.076751		0.47	0.003353	*	1.03	0.001017	*	0.29	0.152911		1.13	0.001312	*	0.44	0.13259		0.99	0.000364	*
LOC_Os05g28740	na	na	na	Os05g0355400	tan	universal stress protein domain containing protein, putative, expressed	na	0.49	UspA	na	na	na	1.83	6e-06	*	-2.05	0.000182	*	2.39	0.031092	*	0.52	0.000242	*	1.14	0.02077	*	-0.35	0.192947		0.42	0.020324	*	0.97	0.008057	*	0.24	0.020039
LOC_Os05g32320	na	na	na	Os05g0389400	turquoise	integral membrane transporter family protein, putative, expressed	na	1.45	na	na	AT1G64890	At1g64890 Q9XIQ7 FBT7_ARATH Probable folate-biopterin transporter 7 [F13O11.19]	1.63	0.000872	*	1.21	5.4e-05	*	1.66	0.033857	*	1.39	0.000551	*	1.2	0.005042	*	1.71	0.002879	*	1.36	0.028301	*	1.98	0.002583	*	1.84	3.1e-05	*
LOC_Os05g32630	na	na	na	Os05g0392700	turquoise	mitochondrial carrier protein, putative, expressed	na	1.1	na	na	AT3G05290	At3g05290 Q9MA90 PNC1_ARATH Peroxisomal adenine nucleotide carrier 1 (AtPNC1) [PNC1] [T12H1.26]	1.96	0.000232	*	1.29	0.004497	*	1.68	0.012353	*	0.67	0.000762	*	0.82	0.044915	*	-0.14	0.593434		2.22	0.000293	*	1.14	0.006191	*	1.29	0.010548	*
LOC_Os05g32850	na	na	na	Os05g0395300	turquoise	CBS domain containing protein, expressed	na	0.95	na	na	AT4G14240	At4g14240 Q67XQ0 Y4424_ARATH DUF21 domain-containing protein At4g14240 (CBS domain-containing protein CBSDUF1) [CBSDUF1] [dl3160c] [FCAALL.149]	0.61	0.022652	*	0.26	0.14755		1.2	0.070978		0.97	0.002562	*	1.22	2.9e-05	*	0.97	0.020751	*	1.41	0.000648	*	1.45	0.028645	*	1.09	0.000614	*
LOC_Os05g34770	na	na	na	Os05g0420600	yellow	cytochrome c, putative, expressed	na	0.42	OsCc1	Cytochrome c [CC-1] [LOC_Os05g34770] [OsJ_017825] [OsJ_18585] [OSJNBb0092E21.3] [P0426G01.18]	AT4G10040	At4g10040 Q9T0G2 CYC2_ARATH Cytochrome c-2 (Cytochrome c At4g10040) [CYTC-2] [T5L19.170]	0.63	0.000759	*	0.17	0.284595		0.39	0.024404	*	0.36	0.012305	*	0.09	0.60902		1.02	0.023055	*	0.94	0.002959	*	-0.16	0.175413		0.59	0.006057	*
LOC_Os05g35110	na	na	na	Os05g0425700	turquoise	OsFBL22 - F-box domain and LRR containing protein, expressed	na	1.13	na	na	AT1G21410	At1g21410 Q9LPL4 SKP2A_ARATH F-box protein SKP2A (FBL5-like protein) (AtFBL5) (SKP2-like protein 1) (AtSKP2;1) [SKP2A] [F24J8.5]	1.61	0.000316	*	1.11	0.003029	*	1.32	0.007911	*	0.36	0.029299	*	1.61	4.3e-05	*	0.71	0.016744	*	1.17	0.00212	*	1.86	0.016104	*	1.17	0.004575	*
LOC_Os05g36150	na	na	na	Os05g0437500	turquoise	Yip1 domain containing protein, expressed	na	0.62	na	na	na	na	0.82	0.027233	*	0.5	0.002581	*	0.88	0.000967	*	0.63	6.8e-05	*	0.52	0.040295	*	0.56	0.009441	*	1.08	0.026122	*	0.34	0.116212		0.78	0.005213	*
LOC_Os05g38830	na	na	na	Os05g0463900	turquoise	HECT-domain domain containing protein, expressed	na	1.3	na	na	na	na	1.93	6.3e-05	*	1.28	0.000242	*	1.76	0.009619	*	0.79	0.015333	*	1.41	0.003901	*	0.89	0.007647	*	2.6	0.000559	*	0.6	0.210435		1.28	0.006642	*
LOC_Os05g41450	na	na	na	Os05g0494100	turquoise	histone-like transcription factor and archaeal histone, putative, expressed	CCAAT	0.7	na	na	AT3G12480	na	1.15	0.025924	*	-0.27	0.070513		1.16	0.006792	*	0.33	0.070473		1.09	0.002894	*	0.01	0.951515		1.68	0.004985	*	1.03	0.022762	*	0.8	0.00104	*
LOC_Os05g44050	na	na	na	Os05g0516600	yellow	ras-related protein, putative, expressed	na	0.39	OsRab7|OsRab7B3	na	AT3G18820	At3g18820 Q9LS94 RAG3F_ARATH Ras-related protein RABG3f (AtRABG3f) (Ras-related protein Rab71) (AtRab71) (Ras-related protein Rab7B) (AtRab7B) [RABG3F] [RAB71] [RAB7B] [MVE11.21]	0.87	0.000961	*	-0.48	0.011782	*	1.09	0.003551	*	0.51	0.001041	*	0.28	0.173298		0	0.999998		1.16	0.023592	*	-0.21	0.047991		0.83	0.004353	*
LOC_Os05g44590	na	na	na	Os05g0521500	turquoise	ATP-dependent protease La, putative, expressed	na	0.84	na	na	AT2G25740	na	0.9	0.000893	*	0.6	0.00456	*	0.87	0.107978		0.66	0.002827	*	0.82	0.002005	*	1.01	0.029767	*	1.25	0.005993	*	1.13	0.046105	*	0.93	0.000843	*
LOC_Os05g44900	na	na	na	Os05g0524100	turquoise	expressed protein	na	2.62	na	na	na	na	3.2	3e-06	*	1.14	0.003101	*	3.14	0.000248	*	0.76	0.001305	*	3.23	0.036506	*	2.97	0.016763	*	4.79	0.0001	*	4.17	0.019687	*	2.44	0.010014	*
LOC_Os05g46460	na	na	na	Os05g0542200	yellow	hydrolase, alpha/beta fold family domain containing protein, expressed	na	0.52	na	na	AT5G53050	na	2.34	5e-06	*	0.31	0.148488		1.87	0.007351	*	-0.2	0.042427		-0.83	0.033678	*	-1.13	0.033519	*	1.6	0.00439	*	-0.24	0.499255		1.42	0.035067	*
LOC_Os05g46860	na	na	na	Os05g0546700	turquoise	FHA domain containing protein, putative, expressed	FHA	0.59	na	na	AT3G20550	At3g20550 Q8W4D8 DDL_ARATH FHA domain-containing protein DDL (Protein DAWDLE) [DDL] [K10D20.9]	0.52	0.009719	*	0.59	0.012715	*	0.74	0.036489	*	0.38	0.030891	*	0.76	0.00524	*	0.61	0.002304	*	0.83	0.007007	*	0.8	0.029808	*	0.45	0.005305	*
LOC_Os05g48330	na	na	na	Os05g0557100	turquoise	aspartyl protease family protein, putative, expressed	na	1.14	na	na	AT3G12700	na	1.83	0.006228	*	0.48	0.033561	*	1.47	0.080824		0.12	0.488432		1.49	0.00622	*	0.67	0.073066		2.3	0.036587	*	1.72	0.061565	#	0.86	0.008495	*
LOC_Os05g48590	na	na	na	Os05g0559400	yellow	OsIAA19 - Auxin-responsive Aux/IAA gene family member, expressed	AUX/IAA	0.42	na	Auxin-responsive protein IAA19 (Indoleacetic acid-induced protein 19) [IAA19] [LOC_Os05g48590] [OsJ_19520] [OSJNBa0001A14.14]	na	na	0.95	0.005203	*	0.4	0.051094		1	0.027191	*	0.2	0.002489		-0.02	0.920002		-0.17	0.110838		1.3	0.013521	*	0.03	0.79443		0.49	0.006022	*
LOC_Os05g48750	na	na	na	Os05g0561500	turquoise	3-deoxy-manno-octulosonate cytidylyltransferase, putative, expressed	na	1.06	na	na	AT1G53000	At1g53000 Q9C920 KDSB_ARATH 3-deoxy-manno-octulosonate cytidylyltransferase, mitochondrial precursor (EC 2.7.7.38) (CMP-2-keto-3-deoxyoctulosonic acid synthase) (AtCKS) (CMP-KDO synthase) [KDSB] [CKS] [KDO1] [F14G24.28]	1.5	0.000331	*	-1.12	0.002818	*	0.99	0.004747	*	0.99	0.009205	*	1.3	0.001765	*	1.34	0.008432	*	1.21	0.019157	*	1.84	0.003765	*	1.86	0.003108	*
LOC_Os05g49300	na	na	na	Os05g0568100	turquoise	iron-sulfur cluster assembly enzyme ISCU, mitochondrial precursor, putative, expressed	na	1.4	na	na	na	na	2.01	0.000244	*	1.48	0.000513	*	1.61	0.005065	*	1.1	0.00488	*	1.12	0.034792	*	1.5	0.005377	*	1.54	0.002653	*	1.71	1.7e-05	*	1.51	0.000436	*
LOC_Os06g04460	na	na	na	Os06g0136000	turquoise	hypersensitive-induced response protein, putative, expressed	na	0.82	na	na	AT5G51570	At5g51570 Q9FHM7 HIR4_ARATH Hypersensitive-induced response protein 4 (AtHIR4) [HIR4] [K17N15.12]	1.21	0.000173	*	0.53	0.026776	*	1.14	0.056794		1.12	2.8e-05	*	0.25	0.283388		0.95	0.002949	*	1.45	0.004133	*	0.63	0.00324	*	0.96	0.00015	*
LOC_Os06g05100	na	na	na	Os06g0142900	tan	transketolase, putative, expressed	na	0.45	na	na	AT5G11380	na	1.34	0.042621	*	-1.06	0.001701	*	0.06	0.870132		1.04	0.004821	*	0.83	0.008463	*	-0.72	0.068163		0.61	0.01837	*	0.95	0.091601		0.96	0.009367	*
LOC_Os06g07540	na	na	na	Os06g0171900	turquoise	WD-40 repeat family protein, putative, expressed	na	0.75	SRWD3	na	na	na	1.28	0.000414	*	0.74	0.00093	*	0.91	0.030555	*	0.26	0.027283		1.19	0.000507	*	0.14	0.035642		1.44	0.002608	*	0.74	0.018679	*	0.3	0.010055	*
LOC_Os06g07760	na	na	na	Os06g0174300	turquoise	sulfiredoxin-1, putative, expressed	na	1.41	OsSrx	na	AT1G31170	At1g31170 Q8GY89 SRX_ARATH Sulfiredoxin, chloroplastic/mitochondrial precursor (EC 1.8.98.2) (AtSRX) [SRX] [F28K20.12]	2.33	0.001198	*	-0.55	0.016541	*	1.76	0.003759	*	1.33	0.011459	*	1.37	0.062093		1.08	0.02411	*	2.32	0.010315	*	1.84	0.011561	*	2.12	0.013029	*
LOC_Os06g11450	na	na	na	Os06g0218300	yellow	zinc finger, C3HC4 type domain containing protein, expressed	na	0.62	na	na	na	na	2.23	0.000192	*	1.75	0.000454	*	2	0.000799	*	-0.08	0.63998		-0.47	0.312553		-0.84	0.262832		2.3	0.03417	*	-1.06	0.022998	*	0.56	0.098009
LOC_Os06g12530	na	na	na	Os06g0231300	yellow	CS domain containing protein, putative, expressed	na	0.62	ROX3	na	AT5G53400	At5g53400 Q9LV09 BOB1_ARATH Protein BOBBER 1 [BOB1] [MYN8.1]	1.23	0.003386	*	1.29	0.000525	*	1.43	0.047621	*	0.15	0.130789		0.25	0.772032		1.05	0.184538		1.55	0.009377	*	-1.31	0.011894	*	0.41	0.018473	*
LOC_Os06g15370	na	na	na	Os06g0264500	turquoise	peptide transporter PTR2, putative, expressed	na	1.94	na	na	AT1G68570	At1g68570 Q9SX20 PTR18_ARATH Protein NRT1/ PTR FAMILY 3.1 (AtNPF3.1) [NPF3.1] [NITR] [F24J5.19]	2.31	2.2e-05	*	0.95	0.016991	*	1.19	0.270352		1.55	0.02104	*	2.64	0.015296	*	1.36	0.086371		2.87	0.000112	*	3.37	0.003817	*	2.05	0.02206	*
LOC_Os06g20340	na	na	na	Os06g0308100	turquoise	dual specificity protein phosphatase, putative, expressed	na	0.55	OsIBR5	na	AT2G04550	At2g04550 Q84JU4 IBR5_ARATH Protein-tyrosine-phosphatase IBR5 (EC 3.1.3.48) (Protein INDOLE-3-BUTYRIC ACID RESPONSE 5) (Protein IBA RESPONSE 5) (SKP1-interacting partner 33) [IBR5] [SKIP33] [T1O3.4]	0.97	7.1e-05	*	0.3	0.1011		0.7	0.021478	*	0.35	0.004648	*	0.32	0.017691	*	0.16	0.291577		1.06	0.000816	*	0.61	0.028348	*	0.89	0.002346	*
LOC_Os06g22080	na	na	na	Os06g0326700	turquoise	diacylglycerol O-acyltransferase, putative, expressed	na	1.23	na	na	AT3G51520	At3g51520 Q9ASU1 DGAT2_ARATH Diacylglycerol O-acyltransferase 2 (EC 2.3.1.20) [DGAT2] [F26O13.160]	1.78	0.000689	*	0.84	0.006242	*	1.58	0.031015	*	0.73	0.014583	*	1.23	0.000982	*	0.86	0.01163	*	2.06	0.000121	*	1.36	0.012852	*	1.47	0.000248	*
LOC_Os06g24704	na	na	na	Os06g0354500	yellow	acyl-coenzyme A oxidase, putative, expressed	na	0.96	OsACX3	na	AT1G06290	At1g06290 P0CZ23 ACOX3_ARATH Acyl-coenzyme A oxidase 3, peroxisomal precursor (EC 1.3.3.6) (AOX 3) (Acyl-CoA oxidase 3) (Medium-chain acyl-CoA oxidase) (AtCX3) [ACX3] [At1g06300] [F9P14.15] [F9P14_11] [T2D23.1]	2.21	8e-06	*	0.12	0.336004		1.84	0.00485	*	1.06	0.001213	*	0.61	0.073998		0.25	0.283822		2.43	0.004072	*	-0.68	0.037342	*	1.56	0.004832	*
LOC_Os06g29400	na	na	na	Os06g0489200	turquoise	surp module family protein, putative, expressed	na	0.73	na	G patch domain-containing protein TGH homolog (Protein TOUGH homolog) [LOC_Os06g29400] [OsJ_21406] [P0583E12.23]	AT5G23080	At5g23080 Q8GXN9 TGH_ARATH G patch domain-containing protein TGH (Protein TOUGH) [TGH] [MYJ24.7]	0.5	0.053401		0.37	0.077647		0.86	0.032469	*	0.8	0.000413	*	0.83	0.005245	*	0.94	0.012835	*	1.32	0.000413	*	0.8	0.147594		0.7	0.005067	*
LOC_Os06g30750	na	na	na	Os06g0503400	turquoise	reticulon domain containing protein, putative, expressed	na	1.33	na	na	na	na	1.79	7e-06	*	1.44	4e-06	*	1.55	0.006148	*	0.83	0.00027	*	0.92	0.001062	*	1.72	0.004251	*	1.59	3.8e-05	*	1.7	0.013472	*	1.24	0.001765	*
LOC_Os06g37180	na	na	na	Os06g0568200	turquoise	ATP synthase, putative, expressed	na	0.49	na	na	na	na	0.59	0.010069	*	-0.6	0.022468	*	0.55	0.014634	*	0.66	1.2e-05	*	0.66	0.003778	*	0.81	0.001128	*	0.84	0.015871	*	0.58	0.125839		0.87	0.000916	*
LOC_Os06g40060	na	na	na	Os06g0602800	turquoise	glycosyltransferase family protein, putative, expressed	na	1.21	na	na	na	na	1.7	0.000382	*	1.33	0.000562	*	1.56	0.010317	*	0.68	0.000449	*	0.87	0.048043	*	1.04	0.018526	*	2.45	2.6e-05	*	0.84	0.044899	*	1.24	0.004977	*
LOC_Os06g40080	na	na	na	Os06g0603000	turquoise	heme oxygenase 1, putative, expressed	na	0.96	Se5|OsHY1|OsHO1|YGL2	Heme oxygenase 1, chloroplastic precursor (EC 1.14.14.18) (Protein PHOTOPERIODIC SENSITIVITY 5) [HO1] [HY1] [SE5] [LOC_Os06g40080] [OsJ_21897] [P0486H12.31]	AT2G26670	At2g26670 O48782 HMOX1_ARATH Heme oxygenase 1, chloroplastic precursor (EC 1.14.14.18) (AtHO1) (Protein GENOMES UNCOUPLED 2) (Protein REVERSAL OF THE DET PHENOTYPE 4) [HO1] [GUN2] [HY1] [HY6] [TED4] [F18A8.4]	1.49	7.6e-05	*	0.28	0.142759		0.84	0.07293		0.06	0.12673		1.35	0.030876	*	0.83	0.001957	*	1.54	0.000695	*	1.55	0.005497	*	1.37	0.008566	*
LOC_Os06g41010	na	na	na	Os06g0612800	tan	zinc finger A20 and AN1 domain-containing stress-associated protein, putative, expressed	na	0.34	OsiSAP8	Zinc finger A20 and AN1 domain-containing stress-associated protein 8 (OsSAP8) (Stress-associated protein 3) [SAP8] [SAP3] [LOC_Os06g41010] [OsJ_021110] [P0417G12.11] [P0429G06.28]	AT1G51200	At1g51200 Q8H0X0 SAP2_ARATH Zinc finger A20 and AN1 domain-containing stress-associated protein 2 (AtSAP2) [SAP2] [F11M15.6] [F11M15.7]	1.2	0.00148	*	-1.12	0.00014	*	0.65	0.031843	*	0.77	0.006006	*	0.27	0.014254	*	-0.27	0.061965		0.16	0.330631		1.15	0.000758	*	0.48	0.129423
LOC_Os06g43640	na	na	na	Os06g0643900	turquoise	Ser/Thr protein phosphatase family protein, putative, expressed	na	1.15	OsSAP1	na	AT5G34850	At5g34850 Q949Y3 PPA26_ARATH Bifunctional purple acid phosphatase 26 precursor [Includes: Acid phosphatase (EC 3.1.3.2); Peroxidase (EC 1.11.1.7)] [PAP26] [T5E15.10]	1.47	0.001443	*	0.63	0.016858	*	1.53	0.00341	*	0.84	0.000733	*	1.37	0.02878	*	0.77	0.008713	*	2.08	0.000469	*	1.43	0.000422	*	1.26	0.003404	*
LOC_Os06g45710	na	na	na	Os06g0668200	turquoise	phosphoglycerate kinase protein, putative, expressed	na	2.83	na	na	AT1G79550	At1g79550 Q9SAJ4 PGKY3_ARATH Phosphoglycerate kinase 3, cytosolic (EC 2.7.2.3) [PGK3] [T8K14.3]	2.66	0.067464		2.75	3.6e-05	*	2.73	0.030005	*	3.06	2e-06	*	2.61	3.6e-05	*	3.75	0.000126	*	3.4	0.000204	*	3.97	0.008757	*	2.25	0.032113	*
LOC_Os06g45910	na	na	na	Os06g0670500	turquoise	peptidyl-prolyl cis-trans isomerase-like 4, putative, expressed	na	0.59	na	na	AT1G53720	At1g53720 Q6Q151 CYP59_ARATH Peptidyl-prolyl cis-trans isomerase CYP59 (EC 5.2.1.8) (AtCYP59) (PPIase CYP59) (Cyclophilin-59) [CYP59] [F22G10.24]	0.68	0.005419	*	0.5	0.062263		0.88	0.007446	*	0.48	0.011759	*	0.66	0.002063	*	0.55	0.036878	*	1.11	0.005342	*	0.46	0.057154		0.7	0.010372	*
LOC_Os06g46900	na	na	na	Os06g0682900	turquoise	phosphosulfolactate synthase-related protein, putative, expressed	na	3.03	HSA32	na	AT4G21320	At4g21320 Q8GWL1 HSA32_ARATH Protein HEAT-STRESS-ASSOCIATED 32 (Heat-stress-associated 32-kDa protein) [HSA32] [T6K22.50]	3.38	0.00301	*	3.08	9e-06	*	2.44	0.045418	*	2.12	0.003081	*	3.71	0.011879	*	3.07	0.004961	*	4.33	0.001425	*	3.59	0.00019	*	2.89	0.001602	*
LOC_Os06g48350	na	na	na	Os06g0698674	turquoise	CPuORF14 - conserved peptide uORF-containing transcript, expressed	na	0.65	na	na	AT1G77840	At1g77840 Q9S825 IF5Z_ARATH Probable eukaryotic translation initiation factor 5-2 (eIF-5 2) [F28K19.5] [T32E8.15]	1	1.1e-05	*	0.66	0.003747	*	0.78	0.06641		0.15	0.050512		0.39	0.221926		0.4	0.006973	*	1.27	0.000303	*	0.97	0.010001	*	0.63	0.004351	*
LOC_Os06g48970	na	na	na	Os06g0702800	tan	expressed protein	na	0.27	na	na	AT3G10572	At3g10572 Q8W4B2 APEM9_ARATH Protein APEM9 (ABERRANT PEROXISOME MORPHOLOGY 9) (Protein DAYU) [APEM9] [DAU] [F18K10.16]	0.54	0.005364	*	-0.64	0.000804	*	0.23	0.0084		0.62	0.001801	*	0.49	0.003253	*	-0.02	0.881282		0.22	0.017566		0.69	0.013866	*	0.25	0.00371
LOC_Os06g49790	na	na	na	Os06g0712300	yellow	acyltransferase, putative, expressed	na	0.81	na	na	AT2G45670	At2g45670 Q8S8S2 LPCT2_ARATH Lysophospholipid acyltransferase LPEAT2 (EC 2.3.1.25) (Lysophosphatidylethanolamine acyltransferase 2) (AtLPEAT2) [LPEAT2] [F17K2.20]	1.55	0.006503	*	1.04	0.002666	*	0.75	0.029197	*	0.21	0.042797		0.18	0.317919		1.01	0.010309	*	1.71	0.000434	*	0.06	0.857066		1.24	0.020074	*
LOC_Os06g50870	na	na	na	Os06g0724400	turquoise	DNL zinc finger domain containing protein, putative, expressed	na	0.89	OsDNLZ1	na	AT5G27280	na	1.57	0.00474	*	-0.52	0.04646	*	0.45	0.308861		0.18	0.369656		1.01	0.002586	*	1.45	0.000501	*	1.16	0.021436	*	1.83	0.000373	*	1.23	0.004273	*
LOC_Os07g07020	na	na	na	Os07g0164600	brown	mediator of RNA polymerase II transcription subunit 31, putative, expressed	SOH1	0.27	na	na	AT5G19910	At5g19910 Q8VYB1 MED31_ARATH Mediator of RNA polymerase II transcription subunit 31 (Mediator complex subunit 31) (Mediator complex subunit SOH1) [MED31] [MED31_1] [F28I16.60]	0.07	0.380288		-0.65	0.000739	*	0.11	0.8134		0.74	0.018779	*	0.54	0.028392	*	0.32	0.191623		0.16	0.096573		0.78	0.004888	*	0.76	0.008438	*
LOC_Os07g09420	na	na	na	Os07g0192000	yellow	ATPase, putative, expressed	na	0.86	na	na	na	na	2.7	0.000165	*	-0.28	0.298614		2.38	0.051824		0.97	0.04567	*	-1.07	0.00489	*	0.97	0.047119	*	2.04	0.00282	*	-0.03	0.872915		1.48	0.005097	*
LOC_Os07g10840	na	na	na	Os07g0209100	turquoise	uncharacterized glycosyltransferase, putative, expressed	na	3.78	na	na	AT3G57520	At3g57520 Q94A08 RFS2_ARATH Probable galactinol--sucrose galactosyltransferase 2 (EC 2.4.1.82) (Protein SEED IMBIBITION 2) (Raffinose synthase 2) [RFS2] [RS2] [SIP2] [T8H10.120]	4.25	0.01178	*	2.68	2.9e-05	*	3.25	0.001122	*	3.93	0.001927	*	4.31	0.000733	*	4.43	0.000297	*	3.9	1e-06	*	5.07	0.000225	*	3.45	0.027469	*
LOC_Os07g14590	na	na	na	Os07g0249700	yellow	hydrolase, putative, expressed	na	0.48	na	IAA-amino acid hydrolase ILR1-like 7 precursor (EC 3.5.1.-) [ILL7] [LOC_Os07g14590] [P0021G06.114]	AT3G02875	At3g02875 P54968 ILR1_ARATH IAA-amino acid hydrolase ILR1 precursor (EC 3.5.1.-) [ILR1] [F13E7.18]	1.21	0.000149	*	1.07	0.001843	*	0.72	0.050634		0.26	0.062015		0.3	0.089815		-0.54	0.239855		1.54	0.000526	*	-0.34	0.306315		0.73	0.027811	*
LOC_Os07g16970	na	na	na	Os07g0271000	turquoise	rab GDP dissociation inhibitor alpha, putative, expressed	na	1.7	na	na	na	na	2.37	0.006679	*	-0.03	0.893884		2.46	0.01679	*	2.39	0.011335	*	1.4	0.006469	*	1.09	0.100834		2.72	4.6e-05	*	2.29	0.009902	*	1.94	0.001018	*
LOC_Os07g22700	na	na	na	Os07g0409700	brown	tim44-like domain containing protein, expressed	na	0.3	na	na	AT2G36070	At2g36070 Q5XF06 TI442_ARATH Mitochondrial import inner membrane translocase subunit TIM44-2 precursor [TIM44-2] [F11F19.2]	-0.81	0.009945	*	-0.08	0.678427		0.45	0.324628		0.9	0.015737	*	0.73	0.013471	*	0.59	0.045882	*	0.15	0.40779		0.49	0.251011		0.71	0.005154	*
LOC_Os07g30170	na	na	na	Os07g0485100	turquoise	nitrilase, putative, expressed	na	0.92	na	na	AT5G64370	At5g64370 Q8H183 BUP1_ARATH Beta-ureidopropionase (EC 3.5.1.6) (N-carbamoyl-beta-alanine amidohydrolase) (Protein PYRIMIDINE 3) [PYD3] [BETA-UP] [MSJ1.21]	1.78	0.000244	*	-0.65	0.000611	*	1.88	0.011922	*	0.84	0.001621	*	0.83	0.078221		-0.33	0.214342		2.41	0.000647	*	1.1	0.017303	*	1.16	0.000247	*
LOC_Os07g37650	na	na	na	Os07g0563800	turquoise	GTPase-activating protein, putative, expressed	na	0.77	na	na	AT5G54310	At5g54310 Q9FL69 AGD5_ARATH Probable ADP-ribosylation factor GTPase-activating protein AGD5 (ARF GAP AGD5) (Protein ARF-GAP DOMAIN 5) (AtAGD5) (Protein ZIGA3) [AGD5] [ZIG3] [ZIGA3] [MDK4.13]	1.39	0.006863	*	-0.94	0.013356	*	0.59	0.001988	*	0.89	0.000612	*	1.32	0.00169	*	0.35	0.143452		1.19	0.03231	*	1.22	0.000914	*	1.15	5.5e-05	*
LOC_Os07g41160	na	na	na	Os07g0602900	turquoise	protein of unknown function DUF1675 domain containing protein, expressed	na	2.1	na	Ninja-family protein Os07g0602900 [LOC_Os07g41160] [OSJNBb0018H10.21] [OSJNBb0039M16.11]	AT3G29575	At3g29575 Q94F39 AFP3_ARATH Ninja-family protein AFP3 (ABI five-binding protein 3) (ABI5-binding protein 3) [AFP3] [MWE13.5]	2.57	0.004242	*	1.85	0.004907	*	2.51	0.015234	*	0.34	0.057848		2.04	0.001096	*	2.8	0.00075	*	2.22	0.00346	*	2.97	0.029668	*	2.7	0.003149	*
LOC_Os07g43950	na	na	na	Os07g0633200	yellow	RNA recognition motif containing protein, putative, expressed	na	2.05	na	na	na	na	3.27	1e-06	*	1.98	0.000156	*	2.9	0.004316	*	2.47	0.000368	*	1.99	0.029272	*	3.06	0.000272	*	3.78	0.000339	*	-0.11	0.827462		0.76	0.006614	*
LOC_Os07g44410	na	na	na	Os07g0638100	turquoise	WD40-like Beta Propeller Repeat family protein, expressed	na	2.32	na	na	AT4G01870	na	2.93	7.4e-05	*	1.33	0.001397	*	3.28	0.005663	*	1.75	0.010458	*	3.23	0.026743	*	1.34	0.00056	*	4.27	0.010172	*	2.89	0.053722	#	1.64	0.026931	*
LOC_Os07g46160	na	na	na	Os07g0655300	yellow	MBTB14 - Bric-a-Brac, Tramtrack, Broad Complex BTB domain with Meprin and TRAF Homology MATH domain, expressed	na	0.43	na	na	AT3G06190	At3g06190 Q9M8J9 BPM2_ARATH BTB/POZ and MATH domain-containing protein 2 (Protein BTB-POZ AND MATH DOMAIN 2) (AtBPM2) [BPM2] [F28L1.13]	1.17	0.000455	*	0.52	0.030407	*	0.83	0.088938		0.11	0.326574		0.2	0.398643		0.11	0.441143		1.37	0.000204	*	-0.61	0.061935		0.31	0.071188
LOC_Os07g46990	na	na	na	Os07g0665200	turquoise	copper/zinc superoxide dismutase, putative, expressed	na	1.73	na	Superoxide dismutase [Cu-Zn] 2 (EC 1.15.1.1) [SODCC2] [SODCC.2] [LOC_Os07g46990] [OJ1343_D04.132] [P0450A04.103]	AT1G08830	At1g08830 P24704 SODC1_ARATH Superoxide dismutase [Cu-Zn] 1 (EC 1.15.1.1) (Copper/zinc superoxide dismutase 1) [CSD1] [SODCC] [F22O13.32]	2.03	6.2e-05	*	1.76	0.000238	*	1.7	0.013472	*	1.34	0.022659	*	1.68	0.00266	*	2.01	0.005773	*	1.56	0.005556	*	1.94	0.016659	*	2.01	0.007992	*
LOC_Os07g47180	na	na	na	Os07g0668000	yellow	transposon protein, putative, unclassified, expressed	na	0.61	na	na	na	na	0.81	0.002946	*	0.71	0.004706	*	1.03	0.026019	*	0.16	0.017337		0.33	0.108642		0.79	0.010333	*	1.32	0.006241	*	0.07	0.434497		0.46	0.059973
LOC_Os07g47590	na	na	na	Os07g0673200	yellow	expressed protein	na	1.17	na	Probable E3 ubiquitin-protein ligase BAH1-like 2 (EC 2.3.2.27) (RING-type E3 ubiquitin transferase BAH1-like 2) [LOC_Os07g47590] [OsJ_25542] [P0470D12.139]	AT1G02860	At1g02860 Q9SRX9 BAH1_ARATH E3 ubiquitin-protein ligase BAH1 (EC 2.3.2.27) (Protein BENZOIC ACID HYPERSENSITIVE 1) (Protein NITROGEN LIMITATION ADAPTATION) (RING-type E3 ubiquitin transferase BAH1) [BAH1] [NLA] [F22D16.14]	2.69	0.000189	*	1.15	0.000397	*	1.78	0.02451	*	0.09	0.683957		2.13	0.154567		-0.33	0.137934		3.68	0.000189	*	-1.12	0.030387	*	0.98	0.151806
LOC_Os07g48160	na	na	na	Os07g0679300	turquoise	alpha-galactosidase precursor, putative, expressed	na	1.66	na	na	AT3G56310	At3g56310 Q8VXZ7 AGAL3_ARATH Alpha-galactosidase 3 precursor (EC 3.2.1.22) (AtAGAL3) (Alpha-D-galactoside galactohydrolase 3) (Melibiase) [AGAL3] [F18O21.270]	2.05	0.001285	*	0	0.96411		2.06	0.035831	*	0.45	0.207682		3.35	1.6e-05	*	0.69	0.015548	*	3.28	8.9e-05	*	2.88	0.003199	*	1.32	0.018648	*
LOC_Os07g48830	na	na	na	Os07g0687900	turquoise	glycosyl transferase 8 domain containing protein, putative, expressed	na	2.98	wsi76	na	AT1G56600	At1g56600 Q9FXB2 GOLS2_ARATH Galactinol synthase 2 (EC 2.4.1.123) (AtGolS2) (GolS-2) [GOLS2] [F25P12.95]	4.45	0.00032	*	1.83	0.001877	*	2.01	0.071111		1.36	0.010629	*	2.85	0.000677	*	3.75	8.3e-05	*	3.07	0.000167	*	5.39	0.003456	*	3.23	0.013639	*
LOC_Os07g49270	na	na	na	Os07g0693500	turquoise	AMP deaminase, putative, expressed	na	1.93	na	Probable AMP deaminase (EC 3.5.4.6) [AMPD] [LOC_Os07g49270] [OsJ_25692] [P0034A04.129]	AT2G38280	At2g38280 O80452 AMPD_ARATH AMP deaminase (EC 3.5.4.6) (AtAMPD) (Protein EMBRYONIC FACTOR 1) [AMPD] [FAC1] [F16M14.21]	2.27	1.8e-05	*	2.21	0.000178	*	2.05	0.004149	*	1.48	0.006067	*	2.02	5.7e-05	*	1.76	0.00481	*	3.07	0.000315	*	2.52	0.000911	*	1.61	0.020089	*
LOC_Os08g01410	na	na	na	Os08g0104900	yellow	phosphate/phosphoenolpyruvate translocator-related protein, putative, expressed	na	0.76	OsUGT2	na	AT1G77610	At1g77610 Q9C521 UGAL1_ARATH UDP-galactose transporter 1 (At-UDP-GalT1) [UDP-GALT1] [T5M16.20]	1.73	0.002765	*	1.35	0.001779	*	1.56	0.010094	*	0.56	0.007456	*	-0.53	0.121382		0.26	0.500986		1.67	0.01812	*	-0.67	0.006144	*	1.43	0.003724	*
LOC_Os08g01620	na	na	na	Os08g0107500	turquoise	shwachman-Bodian-Diamond syndrome protein, putative, expressed	na	0.76	na	na	AT1G43860	na	1.07	0.000136	*	0.8	0.001359	*	0.98	0.023796	*	0.57	0.015837	*	0.61	0.007021	*	0.59	0.015069	*	1.03	0.005682	*	0.81	0.067464		0.63	0.014392	*
LOC_Os08g01740	na	na	na	Os08g0109000	turquoise	VHS and GAT domain containing protein, expressed	na	1.05	na	na	AT5G63640	na	1.01	0.00109	*	1	0.011891	*	1.34	0.053166		0.74	0.001395	*	0.96	0.00301	*	1.88	0.00063	*	1.55	0.002083	*	0.54	0.282377	#	1.07	0.003943	*
LOC_Os08g01920	na	na	na	Os08g0110700	turquoise	SGR2, putative, expressed	na	1.3	na	na	AT1G31480	At1g31480 Q8W5R2 SHGR2_ARATH Phospholipase SGR2 (EC 3.1.1.-) (Protein SHOOT GRAVITROPISM 2) [SGR2] [F27M3.29] [T8E3.1]	1.32	0.008547	*	1.4	0.000478	*	1.33	0.033079	*	1.1	0.0021	*	1.58	0.008928	*	1.22	0.008332	*	1.97	0.000412	*	0.74	0.291928		1.54	0.007178	*
LOC_Os08g02850	na	na	na	Os08g0121900	tan	zinc finger family protein, putative, expressed	na	0.72	na	Glycosyltransferase family 92 protein Os08g0121900 (EC 2.4.1.-) [LOC_Os08g02850] [B1203H11.32] [OsJ_25865] [OSJNBa0073J19.9] [OSJNBa0091F23.17]	AT3G27330	na	1.08	0.009423	*	-1.14	0.020835	*	1.39	0.017103	*	0.46	0.051857		1.03	0.003699	*	0.84	0.146753		0.98	0.025696	*	0.99	0.111101	#	0.96	0.005294	*
LOC_Os08g08060	na	na	na	Os08g0178100	brown	vacuolar protein sorting-associated protein 18, putative, expressed	na	0.45	na	na	AT1G12470	na	-0.06	0.769014		-0.7	0.035579	*	0.47	0.074226		1.18	0.000361	*	0.7	0.000242	*	1	0.005427	*	0.76	0.000653	*	0.69	0.086354		0.85	0.004351	*
LOC_Os08g16480	na	na	na	Os08g0265500	turquoise	ATPase, AFG1 family domain containing protein, expressed	na	0.75	na	na	AT4G30490	na	0.86	0.00305	*	-0.48	0.017691	*	1.27	0.015536	*	0.55	0.010618	*	1.17	0.010924	*	0.84	0.002752	*	1.81	0.000371	*	0.23	0.260271		1.05	0.002705	*
LOC_Os08g17600	na	na	na	Os08g0277900	turquoise	SNARE domain containing protein, putative, expressed	na	0.48	na	na	AT1G79590	At1g79590 Q94KK7 SYP52_ARATH Syntaxin-52 (AtSYP52) [SYP52] [F20B17.2]	0.68	0.005304	*	-0.59	0.004169	*	0.61	0.038319	*	0.5	0.000156	*	0.77	0.002772	*	0.29	0.144312		0.95	0.001508	*	0.86	0.014872	*	0.6	0.002818	*
LOC_Os08g20660	na	na	na	Os08g0301500	turquoise	sucrose-phosphate synthase, putative, expressed	na	0.76	na	Probable sucrose-phosphate synthase 4 (EC 2.4.1.14) (Sucrose phosphate synthase 4F) (OsSPS4F) (UDP-glucose-fructose-phosphate glucosyltransferase) [SPS4] [SPS8] [LOC_Os08g20660] [OJ1115_A07.105]	AT5G20280	At5g20280 Q94BT0 SPSA1_ARATH Sucrose-phosphate synthase 1 (EC 2.4.1.14) (Sucrose-phosphate synthase 1F) (AtSPS1F) (Sucrose-phosphate synthase 5.1) (AtSPS5.1) (UDP-glucose-fructose-phosphate glucosyltransferase) [SPS1] [SPSA1] [F5O24.170]	0.73	0.037864	*	0.17	0.068042		1.18	0.006602	*	0.59	0.007328	*	1.12	0.010806	*	1.04	0.003686	*	1.61	6.9e-05	*	0.28	0.235897		0.85	0.002877	*
LOC_Os08g24946	na	na	na	Os08g0337300	turquoise	EDM2, putative, expressed	na	0.66	na	na	AT5G55390	At5g55390 F4K3G5 EDM2_ARATH Protein ENHANCED DOWNY MILDEW 2 [EDM2] [MTE17.10]	1.19	0.002359	*	-0.43	0.063355		0.96	0.002648	*	0.67	0.012146	*	0.87	0.011272	*	0.41	0.202006		1.07	0.001794	*	0.53	0.154691		1.19	0.016357	*
LOC_Os08g29600	na	na	na	Os08g0385000	turquoise	seed maturation protein PM41, putative, expressed	na	2.83	na	na	AT2G21820	na	3.37	0.001557	*	1.76	1.3e-05	*	3.1	0.004537	*	1.68	0.002622	*	2.8	0.001312	*	2.96	0.00047	*	3.74	1e-06	*	4.23	0.001682	*	3.27	9.3e-05	*
LOC_Os08g31560	na	na	na	Os08g0408200	yellow	WD-40 repeat family protein, putative, expressed	na	0.58	SRWD4	na	na	na	1.26	0.003325	*	0.73	0.001582	*	0.96	0.016935	*	0.43	0.007001	*	0.49	0.014762	*	0.36	0.069051		1.55	0.001879	*	-0.68	0.016558	*	0.6	0.02417	*
LOC_Os08g33710	na	na	na	Os08g0434100	turquoise	ribonuclease T2 family domain containing protein, expressed	na	2.65	na	na	AT1G26820	At1g26820 P42815 RNS3_ARATH Ribonuclease 3 precursor (EC 3.1.27.1) [RNS3] [T24P13.23] [T2P11.1]	3.25	0.001148	*	1.31	0.004086	*	2.58	0.024678	*	0.95	0.010231	*	3.51	0.003249	*	3.4	0.002132	*	2.75	0.002073	*	4.3	0.003391	*	2.96	0.000438	*
LOC_Os08g33850	na	na	na	Os08g0436100	turquoise	nucleoside-triphosphatase, putative, expressed	na	0.71	na	na	AT2G02970	At2g02970 O80612 APY6_ARATH Probable apyrase 6 (EC 3.6.1.5) (AtAPY6) (ATP-diphosphatase) (ATP-diphosphohydrolase) (Adenosine diphosphatase) (ADPase) (NTPDase) (Nucleoside triphosphate diphosphohydrolase 6) [APY6] [T17M13.14]	1.12	0.000655	*	0.06	0.46572		1.03	0.008267	*	0.71	0.002194	*	0.61	0.014924	*	0.04	0.754587		1.3	0.002329	*	1.13	0.027781	*	0.9	0.00631	*
LOC_Os08g35620	na	na	na	Os08g0457600, Os08g0457901	yellow	HD domain containing protein, putative, expressed	na	0.65	na	Probable GTP diphosphokinase RSH2, chloroplastic precursor (EC 2.7.6.5) (RelA/SpoT homolog 2) (OsRSH2) (ppGpp synthetase RSH2) [RSH2] [LOC_Os08g35620] [OsJ_27564] [P0493A04.9]	AT1G54130	At1g54130 Q9SYH1 RSH3C_ARATH Probable GTP diphosphokinase RSH3, chloroplastic precursor (EC 2.7.6.5) (RelA/SpoT homolog 3) (AtRSH3) (ppGpp synthetase RSH3) [RSH3] [F15I1.23]	1.18	0.000686	*	0.61	0.002744	*	1.41	0.011269	*	0.23	0.3158		0.51	0.053917		1.28	0.008179	*	1.23	0.029486	*	-0.64	0.083292		0.42	0.150754
LOC_Os08g36420	na	na	na	Os08g0467400	tan	metal cation transporter, putative, expressed	na	0.32	na	na	AT1G68100	At1g68100 Q9M647 IAR1_ARATH IAA-alanine resistance protein 1 precursor [IAR1] [T23K23.5]	0.36	0.024887	*	-0.79	0.013851	*	0.82	0.072924		1.01	0.006475	*	0.11	0.705438		-0.03	0.895437		-0.08	0.678731		1.04	0.035664	*	0.85	0.003221	*
LOC_Os08g37130	na	na	na	Os08g0476300	turquoise	oxidoreductase, short chain dehydrogenase/reductase family domain containing protein, expressed	na	1.37	na	na	AT3G50560	na	1.33	0.001097	*	0.29	0.017008	*	1.47	0.019549	*	1.11	0.067088		1.4	0.000551	*	2.07	0.001456	*	1.51	0.020762	*	2.13	0.008617	*	1.45	0.014234	*
LOC_Os08g41250	na	na	na	Os08g0524000	turquoise	signal recognition particle receptor subunit beta, putative, expressed	na	0.64	na	na	AT5G05670	na	0.7	0.000445	*	-0.29	0.234989		0.64	0.050267		0.75	0.000459	*	0.73	0.024832	*	0.56	0.101637		1.32	0.000142	*	1.09	0.069695	#	0.58	3.1e-05	*
LOC_Os08g44390	na	na	na	Os08g0558100	turquoise	EF hand family protein, putative, expressed	na	1.57	na	na	na	na	2.3	0.002463	*	1.84	0.000265	*	1.96	0.071211		0.52	0.005519	*	2.09	0.000681	*	1.4	0.009688	*	2.41	0.000146	*	1.48	0.015002	*	1.3	0.031253	*
LOC_Os08g45010	na	na	na	Os08g0564100	turquoise	ABC transporter, ATP-binding protein, putative, expressed	na	0.59	na	na	AT5G60790	At5g60790 Q9FJH6 AB1F_ARATH ABC transporter F family member 1 (ABC transporter ABCF.1) (AtABCF1) (GCN20-type ATP-binding cassette protein GCN1) [ABCF1] [GCN1] [MAE1.10]	0.9	0.002958	*	0.14	0.086343		0.45	0.1106		0.79	0.010531	*	0.66	0.004928	*	0.62	0.060627		0.63	0.075752		1.03	0.008267	*	0.47	0.015309	*
LOC_Os09g01590	na	na	na	Os09g0103100	tan	triacylglycerol lipase 1 precursor, putative, expressed	na	0.38	na	na	AT2G15230	At2g15230 Q71DJ5 LIP1_ARATH Triacylglycerol lipase 1 precursor (EC 3.1.1.3) [LIP1] [F15A23.3]	0.83	0.011785	*	-0.84	0.004632	*	0.73	0.015232	*	0.53	0.003336	*	0.99	0.000328	*	0.29	0.078983		-0.08	0.422133		0.93	0.037929	*	0.32	0.036965	*
LOC_Os09g04790	na	na	na	Os09g0133600	turquoise	PAP fibrillin family domain containing protein, expressed	na	0.97	na	Probable plastid-lipid-associated protein 2, chloroplastic precursor (Fibrillin-like protein 2) [PAP2] [LOC_Os09g04790] [P0406E03.32-1]	AT4G22240	At4g22240 O49629 PAP2_ARATH Probable plastid-lipid-associated protein 2, chloroplastic precursor (AtPap2) (Fibrillin-1b) [PAP2] [FBN1b] [FIB1b] [T10I14.70]	1.89	0	*	0.59	0.000871	*	0.99	0.021798	*	0.86	0.013457	*	0.55	0.015117	*	1.38	0.000831	*	1.29	0.000991	*	0.77	0.016333	*	1.28	0.000388	*
LOC_Os09g22540	na	na	na	Os09g0393200	tan	transcription factor jumonji, putative, expressed	Jumonji	0.43	na	na	na	na	1.37	0.010047	*	-0.98	0.005187	*	0.49	0.093894		0.54	0.109206		0.3	0.184541		0.15	0.300612		0.26	0.231368		0.73	0.078334	#	1.17	0.005923	*
LOC_Os09g23350	na	na	na	Os09g0397300	tan	trehalose synthase, putative, expressed	na	0.5	na	na	AT1G68020	At1g68020 Q94AH8 TPS6_ARATH Alpha,alpha-trehalose-phosphate synthase [UDP-forming] 6 (EC 2.4.1.15) (Trehalose-6-phosphate synthase 6) (AtTPS6) [TPS6] [T23K23.13]	1.31	5.5e-05	*	-1.4	0.004104	*	1.38	0.037576	*	0.26	0.117926		0.75	0.073076		-0.88	0.032169	*	1.53	0.014905	*	1.6	0.005987	*	0.46	0.054113
LOC_Os09g23380	na	na	na	Os09g0397900	brown	metallo-beta-lactamase, putative, expressed	na	0.36	na	na	AT2G01730	At2g01730 Q8GUU3 CPS3B_ARATH Cleavage and polyadenylation specificity factor subunit 3-II (EC 3.1.27.-) (Cleavage and polyadenylation specificity factor 73 kDa subunit II) (AtCPSF73-II) (CPSF 73 kDa subunit II) (Protein EMBRYO SAC DEVELOPMENT ARREST 26) [CPSF73-II] [EDA26] [FEG] [T8O11.10]	0.07	0.745599		-0.65	0.016528	*	0.36	0.410369		1.27	0.000312	*	0.49	0.013796	*	0.27	0.238617		0.27	0.309667		1.11	0.019402	*	0.93	0.00144	*
LOC_Os09g26700	na	na	na	Os09g0438400	yellow	choline/ethanolamine kinase, putative, expressed	na	0.53	na	na	AT2G26830	At2g26830 O81024 EKI_ARATH Probable ethanolamine kinase (EC 2.7.1.82) (Protein EMBRYO DEFECTIVE 1187) [EMB1187] [F12C20.13]	1.18	0.000736	*	0.29	0.123751		1.07	0.076246		0.33	0.093663		-0.3	0.048361	*	0.55	0.056036		1.26	0.000275	*	-0.02	0.925474		0.85	0.006068	*
LOC_Os09g26880	na	na	na	Os09g0440300	turquoise	aldehyde dehydrogenase, putative, expressed	na	1.13	OsALDH7|OsALDH7B6|ALDH7B7	na	AT1G54100	At1g54100 Q9SYG7 AL7B4_ARATH Aldehyde dehydrogenase family 7 member B4 (EC 1.2.1.3) (Antiquitin-1) (Turgor-responsive ALDH) [ALDH7B4] [F15I1.19]	1.6	0.000519	*	-0.49	0.050308		1.77	0.032334	*	0.81	0.00093	*	1.41	0.022073	*	1.42	0.012278	*	1.82	0.002893	*	1.09	0.030778	*	1.81	0.008279	*
LOC_Os09g32690	na	na	na	Os09g0504700	yellow	zinc finger, C3HC4 type domain containing protein, expressed	na	0.39	na	na	na	na	1.2	0.000888	*	0.42	0.084369		1.1	0.030297	*	0.32	0.022667	*	-0.72	0.013051	*	-0.38	0.005777	*	1.41	0.000578	*	-0.15	0.24457		0.85	0.008621	*
LOC_Os09g33820	na	na	na	Os09g0513100	turquoise	lecithine cholesterol acyltransferase, putative, expressed	na	2.06	na	na	AT3G03310	At3g03310 Q93V61 LCAT3_ARATH Phospholipase A(1) LCAT3 (EC 3.1.1.32) (Lecithin-cholesterol acyltransferase-like 3) [LCAT3] [T21P5.27]	2.79	0.001386	*	2.32	0.000283	*	2.73	0.001432	*	1.44	0.002061	*	2.9	0.004057	*	1.38	0.0112	*	3.51	0.004532	*	1.53	0.069593		1.74	0.005367	*
LOC_Os09g36200	na	na	na	Os09g0532000	turquoise	senescence-inducible chloroplast stay-green protein 1, putative, expressed	na	3.05	SGR	Protein STAY-GREEN, chloroplastic precursor (Protein STAYGREEN) [SGR] [LOC_Os09g36200] [OJ1254_E07.23] [P0515E01.8]	na	na	3.63	0.005514	*	0.56	0.021581	*	3.09	0.003544	*	2.8	3.9e-05	*	3.1	0.009319	*	3.74	0.004593	*	4.2	0.035906	*	4.57	0.018938	*	4.59	1.2e-05	*
LOC_Os09g36360	na	na	na	Os09g0534000	turquoise	protein of unknown function containing protein, expressed	na	0.76	na	na	AT1G29760	At1g29760 F4I340 SEI2_ARATH Seipin-2 (AtSEIPIN2) [SEI2] [F1N18.1]	1.14	0.008105	*	1.03	0.000186	*	1.12	0.018098	*	0.23	0.089745		0.73	0.01894	*	0.7	0.003998	*	1.29	0.001223	*	0.76	0.015365	*	0.36	0.06311
LOC_Os09g36440	na	na	na	Os09g0534800	turquoise	transcription initiation factor IIB, putative, expressed	na	0.92	OsTFIIB	Transcription initiation factor IIB (General transcription factor TFIIB) [TFIIB] [LOC_Os09g36440] [OJ1112_E07.31] [P0569E11.1]	AT3G10330	At3g10330 Q9SS44 TF2B2_ARATH Transcription initiation factor IIB-2 (General transcription factor TFIIB-2) (AtTFIIB2) [TFIIB2] [F14P13.7]	1.33	0	*	1.12	0.000313	*	0.96	0.048714	*	0.81	0.001204	*	0.81	0.001468	*	-0.03	0.910544		1.53	0.000332	*	1.41	0.035783	*	0.65	0.005433	*
LOC_Os09g37100	na	na	na	Os09g0543100	turquoise	phospholipase D, putative, expressed	na	1.27	na	na	AT4G35790	At4g35790 Q9C5Y0 PLDD1_ARATH Phospholipase D delta (EC 3.1.4.4) (AtPLDdelta) (PLD delta) [PLDDELTA] [F4B14.60]	1.56	0.000883	*	1.32	0.00077	*	1.79	0.041129	*	0.7	0.028828	*	0.89	0.011449	*	0.97	0.028423	*	1.44	0.027804	*	1.99	0.024969	*	2.06	0.00842	*
LOC_Os09g39560	na	na	na	Os09g0569100	yellow	genetic modifier, putative, expressed	na	0.52	na	na	AT4G11570	na	1.89	5e-06	*	-0.73	0.002156	*	1.17	0.075816		-0.04	0.786573		0	0.986003		0.57	0.061304		2.15	0.000251	*	-0.76	0.053035		0.91	0.038324	*
LOC_Os10g10434	na	na	na	Os10g0183900	brown	dimethyladenosine transferase, putative, expressed	na	0.46	na	na	AT2G47420	At2g47420 O22268 DIM1A_ARATH Ribosomal RNA small subunit methyltransferase (EC 2.1.1.-) (18S nuclear rRNA (adenine(1785)-N(6)/adenine(1786)-N(6))-dimethyltransferase) (Adenosine dimethyl transferase 1A) (Dimethyladenosine transferase 1A) [DIM1A] [T30B22.28]	0.18	0.410824		-0.33	0.001434	*	0.83	0.040575	*	0.93	0.005337	*	0.76	0.019207	*	0.42	0.105757		0.12	0.119958		1.08	0.027324	*	0.59	0.021375	*
LOC_Os10g21810	na	na	na	Os10g0362300	turquoise	histidine kinase, putative, expressed	Orphans	0.99	OHK3|OsHk5	Probable histidine kinase 5 (EC 2.7.13.3) (OsHK5) (OsCRL3) [HK5] [OHK3] [LOC_Os10g21810] [OsJ_31230] [OSJNBa0073L01.1]	AT5G35750	At5g35750 Q9C5U2 AHK2_ARATH Histidine kinase 2 (EC 2.7.13.3) (Arabidopsis histidine kinase 2) (AtHK2) (Protein AUTHENTIC HIS-KINASE 2) [AHK2] [MXH1.16]	1.59	0.003838	*	-0.19	0.037082		1.17	0.008248	*	0.83	0.011916	*	1.35	0.005287	*	1.1	0.035742	*	1.76	0.000214	*	0.36	0.373956		1.38	0.002414	*
LOC_Os10g25010	na	na	na	Os10g0389000	turquoise	OsCML8 - Calmodulin-related calcium sensor protein, expressed	na	1.23	na	Probable calcium-binding protein CML8 (Calmodulin-like protein 8) [CML8] [LOC_Os10g25010]	AT3G50360	At3g50360 O82659 CML20_ARATH Probable calcium-binding protein CML20 (Calmodulin-like protein 20) (Centrin 1) (AtCEN1) [CML20] [CEN1] [F11C1.200]	1.7	0.003825	*	1.15	0.000491	*	1.89	0.002777	*	1.05	0.004218	*	1.37	0.060135		0.96	0.022882	*	2.52	1.1e-05	*	0.35	0.035306	*	1.11	0.002475	*
LOC_Os10g25030	na	na	na	Os10g0389200	turquoise	red chlorophyll catabolite reductase, putative, expressed	na	1.66	OsRCCR1	na	AT4G37000	At4g37000 Q8LDU4 RCCR_ARATH Red chlorophyll catabolite reductase, chloroplastic precursor (EC 1.3.7.12) (AtRCCR) (RCC reductase) (Accelerated cell death protein 2) [RCCR] [ACD2] [C7A10_360]	2.01	3.3e-05	*	0.35	0.037606	*	2.21	0.004727	*	1.71	0.000238	*	1.93	0.001352	*	1.83	0.005825	*	3.06	0.000271	*	1.92	0.020438	*	1.41	0.00268	*
LOC_Os10g25210	na	na	na	Os10g0391200	turquoise	OsFBX384 - F-box domain containing protein, expressed	na	1.32	na	na	na	na	1.99	0.001293	*	1.62	0.000119	*	0.78	0.131801		1.04	0.001073	*	1.6	1.8e-05	*	1.07	0.019247	*	2.18	4.3e-05	*	1.85	0.080317	#	0.6	0.013482	*
LOC_Os10g29514	na	na	na	na	brown	expressed protein	na	0.54	na	na	na	na	-0.41	0.130686		-0.16	0.276245		0.97	0.004452	*	0.9	0.003865	*	0.84	0.001064	*	0.9	0.009212	*	0.58	0.035019	*	1.06	0.070052	#	0.92	0.010401	*
LOC_Os10g32680	na	na	na	Os10g0463800	turquoise	expressed protein	na	2.41	FLO7	na	AT1G07040	na	3.25	0.003367	*	1.49	0.000995	*	3.06	0.007463	*	2.15	0.008209	*	3.39	0.002113	*	1.18	0.035118	*	3.93	0.001401	*	1.96	0.020071	*	3.08	0.000907	*
LOC_Os10g34540	na	na	na	Os10g0486900	turquoise	tetratricopeptide repeat protein 1, putative, expressed	na	0.61	na	na	AT4G30480	na	0.94	0.010568	*	-0.37	0.049696	*	0.65	0.143065		0.59	0.002241	*	0.8	0.015277	*	0.53	0.046961	*	0.99	0.018797	*	0.95		#	0.73	6e-06	*
LOC_Os10g35070	na	na	na	Os10g0492900	turquoise	alpha-galactosidase precursor, putative, expressed	na	3	na	na	AT5G08380	At5g08380 Q9FT97 AGAL1_ARATH Alpha-galactosidase 1 precursor (EC 3.2.1.22) (AtAGAL1) (Alpha-D-galactoside galactohydrolase 1) (Melibiase 1) [AGAL1] [F8L15.110]	3.73	2.6e-05	*	1.93	0.000783	*	2.81	0.005868	*	2.27	0.000812	*	3.58	0.006069	*	2.22	0.005973	*	3.42	0.021537	*	4.68	0.010289	*	3.55	0.000597	*
LOC_Os10g35770	na	na	na	Os10g0501500	yellow	E2F-related protein, putative, expressed	na	0.66	na	na	AT2G23790	At2g23790 O64823 MCU2_ARATH Calcium uniporter protein 2, mitochondrial precursor [F27L4.3]	1.89	0.009364	*	1.18	0.000228	*	1.95	0.014818	*	1.56	0.003639	*	-1.6	0.006885	*	-0.88	0.211803		2.25	0.046994	*	-1.36	0.071803		1.97	0.003095	*
LOC_Os10g36810	na	na	na	Os10g0511800, Os10g0511900	turquoise	plus-3 domain containing protein, putative, expressed	SWI/SNF-BAF60b	0.83	na	na	AT2G16485	At2g16480 Q9SIV5 C3H19_ARATH Zinc finger CCCH domain-containing protein 19 (AtC3H19) (Protein Needed for RDR2-independent DNA methylation) [NERD] [At2g16485/At2g16480] [F16F14]	1.15	0.130372		0.06	0.669135		0.65	0.009793	*	0.91	0.000167	*	1.08	0.00925	*	0.73	0.015648	*	1.25	0.017392	*	0.89	0.101348		1.04	0.002712	*
LOC_Os10g39090	na	na	na	Os10g0535600	yellow	hydrolase, alpha/beta fold family protein, putative, expressed	na	0.83	na	na	na	na	2.26	0.000757	*	0.06	0.728802		1.58	0.06049		0.66	0.037872	*	-0.77	0.233016		0.13	0.631476		2.01	0.001458	*	0.31	0.354078		1.72	0.001345	*
LOC_Os10g39790	na	na	na	Os10g0545000	turquoise	CorA-like magnesium transporter protein, putative, expressed	na	0.52	na	Putative magnesium transporter MRS2-G [MRS2-G] [LOC_Os10g39790] [OsJ_28078] [OSJNBa0001O14.11]	AT3G58970	At3g58970 Q93ZD7 MRS24_ARATH Magnesium transporter MRS2-4 (Magnesium Transporter 6) (AtMGT6) [MRS2-4] [MGT6] [F17J16.20]	0.72	0.01385	*	0.12	0.432658		0.88	0.005013	*	0.51	0.001163	*	0.75	0.034304	*	0.26	0.064841		1.14	0.00107	*	0.1	0.318154		0.63	0.017186	*
LOC_Os10g40490	na	na	na	Os10g0552400	yellow	U-box domain containing protein, expressed	na	1.16	na	na	AT3G61390	At3g61390 Q8GZ84 PUB36_ARATH U-box domain-containing protein 36 (EC 2.3.2.27) (Plant U-box protein 36) (RING-type E3 ubiquitin transferase PUB36) [PUB36] [F2A19.1] [T20K12.290]	3.14	7.1e-05	*	1.69	0.002603	*	2.57	0.004414	*	1.5	0.00011	*	-0.91	0.035696	*	0.28	0.699298		3.1	0.009551	*	-1.7	0.025833	*	1.98	0.002666	*
LOC_Os10g41560	na	na	na	Os10g0565300	turquoise	expressed protein	na	1.93	na	na	AT4G17140	na	2.37	0.000108	*	2.24	7.7e-05	*	2.25	0.002837	*	1.79	6.8e-05	*	1.83	0.001153	*	1.73	0.006784	*	2.7	0.004212	*	1.65	0.068033		2.2	0.000817	*
LOC_Os11g03780	na	na	na	Os11g0132600	turquoise	alpha-N-arabinofuranosidase, putative, expressed	na	2.08	na	na	na	na	2.6	0.00118	*	1.78	0.000269	*	3.47	0.000463	*	2.43	0.009717	*	2.04	0.001239	*	1.48	0.017474	*	2.55	0.008763	*	2.58	0.01098	*	1.45	0.004633	*
LOC_Os11g05990	na	na	na	Os11g0158400	turquoise	digalactosyldiacylglycerol synthase, chloroplast precursor, putative, expressed	na	1.06	na	na	na	na	0.96	0.006365	*	-0.06	0.534032		1.45	0.001163	*	0.97	0.002319	*	1.08	0.092005		1.51	0.042592	*	1.74	0.005961	*	0.96	0.038238	*	1.55	0.002561	*
LOC_Os11g07600	na	na	na	Os11g0177400	yellow	ABC-2 type transporter domain containing protein, expressed	na	0.46	na	na	AT1G71960	At1g71960 Q84TH5 AB25G_ARATH ABC transporter G family member 25 (ABC transporter ABCG.25) (AtABCG25) (White-brown complex homolog protein 26) (AtWBC26) [ABCG25] [WBC26] [F17M19.11]	1.04	0.002297	*	-0.18	0.294903		1.45	0.014587	*	-0.16	0.384037		-0.1	0.716104		0.48	0.12896		1.56	0.000214	*	-0.99	0.040377	*	0.85	0.018781	*
LOC_Os11g07916	na	na	na	Os11g0181500	turquoise	nifU, putative, expressed	na	0.93	na	na	AT5G49940	At5g49940 Q93W20 NIFU2_ARATH NifU-like protein 2, chloroplastic precursor (AtCNfu2) (AtCnfU-V) [NIFU2] [CNFU2] [NFU2] [K9P8.16]	1.58	1.5e-05	*	0.86	0.005658	*	0.95	0.289438		1.02	0.016449	*	0.28	0.221091		0.54	0.20698		1.89	0.000334	*	0.9	0.064472		0.96	0.000609	*
LOC_Os11g10480	na	na	na	Os11g0210300	turquoise	dehydrogenase, putative, expressed	na	2.1	Adh1	Alcohol dehydrogenase 1 (EC 1.1.1.1) [ADH1] [DUPR11.3] [LOC_Os11g10480] [OsJ_032001]	AT1G77120	At1g77120 P06525 ADH1_ARATH Alcohol dehydrogenase class-P (EC 1.1.1.1) (AtADH) [ADH1] [ADH] [F22K20.19]	2.07	3.2e-05	*	2.51	0	*	1.62	0.031994	*	1.86	0.001292	*	1.48	0.000486	*	2.57	0.006663	*	3.22	6e-05	*	2.58	0.003708	*	2.55	0.000371	*
LOC_Os11g24510	na	na	na	Os11g0432900	turquoise	OsSCP56 - Putative Serine Carboxypeptidase homologue, expressed	na	1.98	na	na	na	na	2.5	0.000279	*	-0.47	0.003205	*	0.8	0.154834		3.08	0.018659	*	2.85	2.8e-05	*	2.43	0.002893	*	1.92	0.00277	*	3.24	0.000809	*	2.07	0.000657	*
LOC_Os11g26760	na	na	na	Os11g0454000	turquoise	dehydrin, putative, expressed	na	5.04	na	Dehydrin Rab16C [RAB16C] [LOC_Os11g26760] [OsJ_032469]	na	na	6.1	0.003946	*	5.89	0.000118	*	5.32	0.00318	*	3.68	0.00328	*	5.2	1e-05	*	5.65	0.00099	*	6.17	0.018584	*	5.66	0.000624	*	5.24	0.000116	*
LOC_Os11g34450	na	na	na	Os11g0546900	turquoise	14-3-3 protein, putative, expressed	na	0.79	na	14-3-3-like protein GF14-D (G-box factor 14-3-3 homolog D) [GF14D] [LOC_Os11g34450] [OsJ_34200]	na	na	1.28	0.008469	*	0.07	0.716329		0.89	0.001181	*	0.3	0.010705	*	0.36	0.026379	*	1.2	0.014438	*	1.11	0.000815	*	1.22	0.055419		1.19	9.6e-05	*
LOC_Os11g37950	na	na	na	Os11g0592000	turquoise	WIP3 - Wound-induced protein precursor, expressed	na	3.42	na	na	AT3G04720	At3g04720 P43082 HEVL_ARATH Hevein-like preproprotein precursor [Contains: CB-HEL; CD-HEL (EC 3.1.-.-) (RNase)] [HEL] [F7O18.21]	3.64	0.009155	*	3.1	7e-05	*	3.28	7.4e-05	*	4.13	0.005854	*	4.45	5.9e-05	*	3.66	0.000793	*	4.22	2e-06	*	3.87	0.022034	*	3.09	0.004546	*
LOC_Os11g44810	na	na	na	Os11g0671000	tan	auxin-repressed protein, putative, expressed	na	0.49	na	na	AT2G33830	At2g33830 P93017 DRMH1_ARATH Dormancy-associated protein homolog 1 (Auxin-repressed protein 1) (AtARP1) (DRM1 homolog 1) (Dormancy-associated protein 2) (AtDRM2) [DRMH1] [ARP1] [DRM2] [T1B8.13]	2.14	0.002208	*	-1.91	0.000243	*	1.79	0.019854	*	0.66	0.001652	*	1.41	0.032961	*	-1.08	0.00506	*	0.89	0.013141	*	0.96	0.027149	*	0.13	0.167168
LOC_Os12g02390	na	na	na	Os12g0116000	turquoise	vacuolar-sorting receptor precursor, putative, expressed	na	1.05	na	na	AT3G52850	At3g52850 P93026 VSR1_ARATH Vacuolar-sorting receptor 1 precursor (AtVSR1) (BP80-like protein b) (AtBP80b) (Epidermal growth factor receptor-like protein 1) (AtELP) (AtELP1) (Spot 3 protein) [VSR1] [BP80B] [ELP] [ELP1] [F8J2.20]	0.14	0.082971	#	0.35	0.007991	*	1.3	0.084864		1.13	0.000174	*	1.3	0.004808	*	1.52	0.019913	*	1.51	0.002812	*	1.93	0.011569	*	1.17	0.017378	*
LOC_Os12g05210	na	na	na	Os12g0147200	turquoise	expressed protein	na	4.1	na	na	na	na	5.39	0.000118	*	4.4	0.000682	*	4.46	0.029009	*	3.66	0.001119	*	2.94	0.008391	*	3.88	0.007003	*	4.95	0.003132	*	5.66	0.013315	*	3.53	0.000267	*
LOC_Os12g05650	na	na	na	Os12g0152700	turquoise	ACT domain containing protein, expressed	na	0.8	na	na	AT5G04740	At5g04740 Q9LZ23 ACR12_ARATH ACT domain-containing protein ACR12 precursor (Protein ACT DOMAIN REPEATS 12) [ACR12] [MUK11.6] [T1E3.100]	1.18	0.005036	*	0.19	0.16892		1.14	0.001994	*	1.15	0.002445	*	0.26	0.042282		0.98	0.028831	*	1.39	0.000833	*	0.5	0.029586	*	0.97	0.004049	*
LOC_Os12g12260	na	na	na	Os12g0224000	turquoise	diacylglycerol kinase 1, putative, expressed	na	1.47	na	na	AT5G63770	At5g63770 Q9FFN7 DGK2_ARATH Diacylglycerol kinase 2 (EC 2.7.1.107) (AtDGK2) (DAG kinase 2) (Diglyceride kinase 2) (DGK 2) [DGK2] [MBK5.25]	1.88	0.018017	*	0.79	0.022241	*	1.43	0.128755		1.6	0.005865	*	0.86	0.125845		2.42	0.007784	*	1.64	0.00051	*	1.43	0.094853		1.93	0.001931	*
LOC_Os12g12880	na	na	na	Os12g0230600	turquoise	expressed protein	na	2.46	na	na	na	na	2.05	0.00042	*	2.38	0.000194	*	2.83	0.008429	*	1.23	0.021278	*	3.61	0.003649	*	1.97	0.054781		4.5	0.014622	*	3.25	0.006723	*	2.97	0.003883	*
LOC_Os12g21789	na	na	na	Os12g0406100	turquoise	expressed protein	na	1.48	na	na	AT3G49880	na	1.92	0.002087	*	0.72	0.015406	*	1.8	0.073321		1.32	0.007285	*	1.4	0.001803	*	2.23	0.003571	*	2.76	0.013449	*	1.19	0.022823	*	1.5	0.001304	*
LOC_Os12g29400	na	na	na	Os12g0478200	turquoise	GRAM domain containing protein, expressed	na	4.11	OsABA45	na	AT5G13200	At5g13200 Q9LYV6 GEML5_ARATH GEM-like protein 5 [T19L5.4] [T31B5_20]	5.04	0.000562	*	3.62	0.000125	*	4.92	0.004983	*	2.62	0.000179	*	3.85	0.008916	*	4.29	0.004265	*	6.01	5.9e-05	*	5.7	0.019781	*	4.02	0.001623	*
LOC_Os12g30510	na	na	na	Os12g0488800	brown	DNA-directed RNA polymerase III subunit RPC9, putative, expressed	na	0.28	na	na	AT5G62950	na	-0.57	0.0039	*	0.14	0.232215		0.64	0.192892		0.86	0.007423	*	0.43	0.039209	*	0.36	0.105087		-0.19	0.406835		0.82	0.118624		0.71	0.019583	*
LOC_Os12g40550	na	na	na	Os12g0597500	turquoise	peptidase, putative, expressed	na	1	OsUAH	Probable ureidoglycolate hydrolase precursor (EC 3.5.1.116) (OsUAH) [UAH] [LOC_Os12g40550] [OsJ_36749]	AT5G43600	At5g43600 Q8VXY9 UAH_ARATH Ureidoglycolate hydrolase precursor (EC 3.5.1.116) (AtUAH) (Allantoate amidohydrolase 2) (AtAHH2) (Ureidoglycolate amidohydrolase) [UAH] [AAH2] [K9D7.10]	1.09	0.010648	*	0.43	0.006123	*	1.18	0.006038	*	0.93	0.0008	*	1.6	0.011254	*	0.72	0.0775		2.02	0.024034	*	1.04	0.025763	*	1.26	0.006172	*
LOC_Os12g41210	na	na	na	Os12g0605300	turquoise	tesmin/TSO1-like CXC domain containing protein, expressed	CPP	0.73	na	na	na	na	1.04	0.00755	*	0.1	0.599169		1.02	0.042715	*	0.9	2.5e-05	*	0.98	0.002227	*	0.68	0.019362	*	0.75	0.024349	*	1	0.008318	*	0.64	0.020076	*
LOC_Os12g41380	na	na	na	Os12g0606900	turquoise	ulp1 protease family protein, putative, expressed	na	0.71	OsOTS2	na	na	na	1.19	0.014458	*	0.47	0.033219	*	0.71	0.013132	*	0.51	0.015655	*	0.89	0.000736	*	0.72	0.015787	*	1.14	0.051484		0.44	0.34419		0.74	0.035937	*
LOC_Os12g42370	na	na	na	Os12g0618300	turquoise	GTPase of unknown function domain containing protein, putative, expressed	na	0.59	na	na	AT1G08410	At1g08410 Q9SJF1 LSG12_ARATH GTPase LSG1-2 (AtLSG1-2) (DAR GTPase 7) (Protein YEAST LSG1 ORTHOLOG 2) [LSG1-2] [DPG7] [T27G7.9]	0.86	0.002505	*	0.7	0.001623	*	0.86	0.014802	*	0.56	1.4e-05	*	0.47	0.008639	*	0.37	0.006023	*	0.76	0.009598	*	0.75	0.026845	*	0.56	0.024701	*
LOC_Os12g43100	na	na	na	Os12g0626100	brown	deoxyhypusine hydroxylase, putative, expressed	na	0.27	na	Deoxyhypusine hydroxylase-B (EC 1.14.99.29) (DOHH-B) (Deoxyhypusine dioxygenase-B) (Deoxyhypusine monooxygenase-B) [LOC_Os12g43100]	na	na	0.03	0.852949		-0.85	0.005419	*	0.83	0.15505		0.92	0.000266	*	0.79	0.00402	*	0.12	0.610718		0.05	0.626463		1.2	0.038974	*	0.26	0.10068
LOC_Os12g43550	na	na	na	Os12g0631100	yellow	ras-related protein, putative, expressed	na	0.52	OsRab5a|gpa1|glup4	na	na	na	1.42	0.024806	*	0.69	0.002172	*	1.11	0.090393		0.45	0.003271	*	-0.16	0.471925		-0.38	0.321861		2.13	0.000181	*	-0.57	0.018041	*	0.46	0.082516
LOC_Os12g43720	na	na	na	Os12g0633600	turquoise	early-responsive to dehydration protein-related, putative, expressed	na	1.72	na	na	AT1G10090	At1g10090 Q94A87 CSCL9_ARATH CSC1-like protein At1g10090 [T27I1.10]	2.1	0.000709	*	0.13	0.18918		1.8	0.00392	*	1.03	0.03758	*	2.14	0.006844	*	2.56	0.001078	*	3.29	0.000328	*	1.81	0.096501		1.78	0.010883	*
