# Supplementary material for: Meta-analysis of drought-tolerant genotypes in Oryza sativa: A network-based approach
Source: PLoS One. 2019 May 6;14(5):e0216068. doi: 10.1371/journal.pone.0216068 (PMC6502313; doi:10.1371/journal.pone.0216068)
Supplement: S5 Table — (XLSX) [file pone.0216068.s005.xlsx]

## Sheet: Sheet5
Probe	Genes	Seed_down	New_MCLs	modules	Cluster_Name	PPIN_status	RAP (Os ID)	Major Trait	Minor Trait	Arabidopsis_ortholog	Seed_genes for string	Enzyme_family	Cell_wall_annotation	Function_RGAP annotation	Family	TF	difference of means	P value	filtered	GS.drought_status_signed	kME	kWithin	kTotal	Kegg	MapMan	GSE41647_6hr_fc	P value	filtered	e_mexp_2401_seed_fc	e_mexp_2401_filtered	filtered	GSE21651_seed_fc	P value	filtered	GSE26280_till_fc	P value	filtered	GSE24048_Azu_leaves	P value	filtered	GSE24048_Blala_leaves_fc	P value	filtered	GSE26280_PE_fc	P value	filtered	GSE25176_D3	P value	filtered
Os.7527.1.S1_at	LOC_Os01g01280	TRUE	D1	blue	photosynthesis and associated processes	down	Os01g0102300	['Physiological trait']	['Source activity']	AT4G24930	seed	na	na	expressed protein	na	na	-1.28	0	*	-0.678087	0.880021	158.168	218.922	[]	['not assigned.no ontology']	-2.57	2.7e-05	*	-0.27	0.424925		-1.9	0.002732	*	-0.13	0.259415		-1.04	0.035939	*	-1.38	0.003214	*	-2.64	0.000889	*	-0.91	0.113573
Os.9865.2.S1_x_at	LOC_Os01g01302	TRUE	D1	blue	photosynthesis and associated processes	down	Os01g0102600	na	na	AT3G26900	seed	na	na	shikimate kinase, putative, expressed	na	na	-1.72	0	*	-0.815108	0.958411	237.798	275.036	[]	['amino acid metabolism.synthesis.aromatic aa.chorismate.shikimate kinase']	-2.46	0.001913	*	-0.7	0.000845	*	-2.67	0.001295	*	-1.27	0.000976	*	-1.62	0.007428	*	-1.2	0.045096	*	-3.52	0.000402	*	-2.25	0.002128	*
Os.30812.1.S1_at	LOC_Os01g01350	TRUE	D5	salmon	tRNA biogenesis	down	Os01g0103000	na	na	na	seed	na	na	SNF7 domain containing protein, putative, expressed	na	na	-1.14	1e-06	*	-0.589589	0.882357	18.5131	136.892	['Endocytosis']	['RNA.regulation of transcription.SNF7']	-2.21	0.000487	*	-1.66	0.007104	*	-1.03	0.032198	*	0.01	0.950008		-0.41	0.202725		-2.22	0.020131	*	-2.2	0.000324	*	-0.79	0.122634
Os.1005.1.S1_at	LOC_Os01g01710	TRUE	D1	green	photosynthesis and associated processes	down	Os01g0106900	na	na	AT5G62790	seed	na	na	1-deoxy-D-xylulose 5-phosphate reductoisomerase, chloroplast precursor, putative, expressed	na	na	-0.49	4.2e-05	*	-0.529932	0.834458	36.2489	55.2281	['Terpenoid backbone biosynthesis', 'Metabolic pathways', 'Biosynthesis of secondary metabolites']	['secondary metabolism.isoprenoids.non-mevalonate pathway.DXR, protein.postranslational modification']	0.77	0.003155	*	-0.93	0.000663	*	-1.06	0.038451	*	-0.23	0.01072		-0.88	0.015041	*	-1	0.022179	*	-1.43	0.012483	*	-0.84	0.027954	*
Os.35815.1.S1_at	LOC_Os01g02080	TRUE	na	blue	na	down	Os01g0111100	na	na	AT1G74070	seed	na	na	peptidyl-prolyl cis-trans isomerase, putative, expressed	na	na	-2.42	0	*	-0.856243	0.945753	220.088	251.234	[]	['cell.cycle.peptidylprolyl isomerase']	-3.25	0.000228	*	-1.25	0.001393	*	-3.36	0.003277	*	-2.24	6.7e-05	*	-1.03	0.15357		-2.43	0.011539	*	-4.34	0.001397	*	-3.5	0.003132	*
Os.6202.1.S1_a_at	LOC_Os01g05670	TRUE	na	blue	na	down	Os01g0150000	na	na	AT3G55360	seed	na	na	3-oxo-5-alpha-steroid 4-dehydrogenase, putative, expressed	na	na	-0.7	0	*	-0.799864	0.893753	160.152	195.891	['Fatty acid elongation', 'Biosynthesis of unsaturated fatty acids', 'Biosynthesis of secondary metabolites', 'Fatty acid metabolism']	['lipid metabolism.exotics (steroids, squalene etc).trans-2-enoyl-CoA reductase (NADPH)']	-1.03	0.001326	*	-0.76	0.006773	*	-1.06	0.001587	*	-0.06	0.168911		-0.77	0.007483	*	-0.75	0.002433	*	-1.09	0.002501	*	-0.72	0.051814	#
Os.15532.1.S1_at	LOC_Os01g07870	TRUE	na	green	na	down	Os01g0173900	na	na	AT3G13080	seed	na	na	ABC transporter family protein, putative, expressed	na	na	-0.45	0.009381	*	-0.356906	0.830141	30.6091	39.0477	[]	['transport.ABC transporters and multidrug resistance systems']	1.52	0.001333	*	-0.86	0.00146	*	-0.47	0.016022	*	0.51	0.129357		-1.42	0.01889	*	-0.64	0.013181	*	-0.9	0.08549		-1.85	0.007463	*
Os.17792.1.S1_at	LOC_Os01g08770	TRUE	D4	red	ribosome biogenesis	na	Os01g0183100	na	na	AT3G10530	no_seed	na	na	WD domain, G-beta repeat domain containing protein, expressed	na	na	-0.36	0.028298	*	-0.286078	0.931003	98.4006	161.19	[]	['development.unspecified']	-1.44	0.000386	*	0.77	0.013225	*	-1	0.054444		0.45	0.004475	*	-0.27	0.371341		0.11	0.469355		-2.18	0.000463	*	0.66	0.068188
Os.27112.1.S1_at	LOC_Os01g09800	TRUE	D3	green	Signalling and post-translational modifications	down	Os01g0194300	['Resistance or Tolerance', 'Resistance or Tolerance', 'Resistance or Tolerance', 'Resistance or Tolerance']	['Blast resistance', 'Bacterial blight resistance', 'Other stress resistance', 'Bacterial blight resistance']	AT1G64280	seed	na	na	BTBA1 - Bric-a-Brac,Tramtrack, Broad Complex BTB domain with Ankyrin repeat region, expressed	na	na	-0.39	0.015149	*	-0.3372	0.801353	31.0244	43.3496	['Plant hormone signal transduction']	['RNA.regulation of transcription.NPR1/NIM1, cell.organisation']	1.19	0.018606	*	-1.36	0.000174	*	-0.08	0.872096		0.7	0.03252	*	-0.94	0.075943		-0.75	0.006419	*	-1.52	0.000635	*	-1.51	0.014802	*
Os.14917.1.S1_at	LOC_Os01g10280	TRUE	na	blue	na	down	Os01g0199900	na	na	AT2G37690	seed	na	na	phosphoribosylaminoimidazole carboxylase, chloroplast precursor, putative, expressed	na	na	-0.87	0	*	-0.630728	0.858365	142.387	204.697	['Purine metabolism', 'Metabolic pathways', 'Biosynthesis of secondary metabolites']	['nucleotide metabolism.synthesis.purine.AIR carboxylase, transport.misc']	-1.72	0	*	0.29	0.120907		-1.23	0.083088		0.28	0.240316		-0.8	0.009694	*	-0.98	0.007839	*	-2.59	0.006627	*	-0.94	0.032103	*
Os.33762.1.S1_at	LOC_Os01g11160	TRUE	na	blue	na	down	Os01g0209800	na	na	AT2G34960	seed	na	na	amino acid permease family protein, putative, expressed	na	na	-1.67	0	*	-0.814975	0.863593	123.467	146.601	[]	['stress.abiotic.unspecified, transport.amino acids']	-1.72	0.013663	*	-0.85	0.028646	*	-2.15	0.058941		0.17	0.837994		-2.28	0.003416	*	-1.67	0.008134	*	-2.87	0.000361	*	-2.94	0.011888	*
Os.9842.1.S1_at	LOC_Os01g12160	TRUE	D8	blue	α-Linolenic acid metabolism	down	Os01g0221100	na	na	na	seed	na	na	OsGH3.3 - Probable indole-3-acetic acid-amido synthetase, expressed	na	na	-1.42	0	*	-0.732457	0.849686	118.211	142.452	['Plant hormone signal transduction']	['hormone metabolism.auxin.induced-regulated-responsive-activated']	-1.06	0.0373	*	-1.38	0.004798	*	-2.2	0.046722	*	-0.6	0.132223		-1.05	0.097318		-2.81	0.005849	*	-1.79	0.006258	*	-1.25	0.052138	#
Os.28972.1.S1_at	LOC_Os01g12390	TRUE	na	blue	na	down	Os01g0223600	na	na	AT4G23740	seed	na	na	inactive receptor kinase At2g26730 precursor, putative, expressed	na	na	-0.99	0	*	-0.833908	0.880942	141.128	168.781	[]	['signalling.receptor kinases.leucine rich repeat III']	-1.44	0.000556	*	-0.97	6.5e-05	*	-0.04	0.743433		-0.51	0.148339		-1.19	0.004972	*	-1.42	0.000416	*	-1.45	0.010954	*	-1.57	0.007616	*
Os.30664.1.S1_at	LOC_Os01g12740	TRUE	D1	blue	photosynthesis and associated processes	down	Os01g0227400	na	na	na	seed	na	na	cytochrome P450, putative, expressed	na	na	-1.02	0	*	-0.768614	0.881512	136.588	172.002	[]	['misc.cytochrome P450']	-0.77	0.20506		-1.33	0.009986	*	-1.42	0.02958	*	-0.18	0.1351		-1.32	0.000287	*	-1.1	0.063741		-1.93	2e-05	*	-1.47	0.112263	#
Os.27709.1.S1_a_at	LOC_Os01g13570	TRUE	na	blue	na	down	Os01g0237100	na	na	na	seed	na	na	phosphoglycerate mutase, putative, expressed	na	na	-1.07	0	*	-0.781465	0.91381	166.512	201.086	[]	['glycolysis.unclear/dually targeted.phosphoglycerate mutase']	-1.85	0.001103	*	-1.38	1e-06	*	-1.48	0.068554		-0.48	0.018268	*	-0.01	0.964815		-0.06	0.766488		-1.91	0.011248	*	-2.02	0.00243	*
Os.19777.1.A1_at	LOC_Os01g13770	TRUE	D1	blue	photosynthesis and associated processes	down	Os01g0239200	na	na	AT5G46110	seed	na	na	DUF250 domain containing protein, putative, expressed	na	na	-1.3	0	*	-0.84657	0.970233	252.787	293.16	[]	['major CHO metabolism.degradation.starch.transporter, RNA.regulation of transcription.bZIP transcription factor family, transport.metabolite transporters at the envelope membrane']	-1.58	9e-05	*	-1.28	0.000649	*	-1.47	0.006187	*	-0.68	0.00193	*	-1.21	0.003411	*	-1.26	0.058355		-2.55	0.003234	*	-1.93	0.02237	*
Os.10662.1.S1_at	LOC_Os01g15320	TRUE	D2	magenta	cell wall metabolism	down	Os01g0257100	na	na	na	seed	na	na	RALFL9 - Rapid ALkalinization Factor RALF family protein precursor, expressed	na	na	-1.08	8.6e-05	*	-0.530206	0.901508	33.8647	93.2479	[]	['not assigned.unknown']	-1.81	0.001552	*	-1.35	0.000887	*	-2.35	0.00843	*	-1.95	0.000815	*	-0.16	0.786132		2.1	0.011661	*	-2.44	0.001607	*	-2.5	0.015756	*
Os.37639.1.S1_at	LOC_Os01g16414	TRUE	na	purple	na	down	Os01g0269900	na	na	AT3G33520	seed	na	na	actin, putative, expressed	na	na	-0.37	2e-06	*	-0.575798	0.882801	17.9013	87.5417	[]	['RNA.regulation of transcription.basic helix-loop-helix family (bHLH), cell.organisation']	-0.75	0.005047	*	-0.68	0.023039	*	0.01	0.889568		0.34	0.043604	*	-0.48	0.00154	*	-0.18	0.265913		-0.59	0.020379	*	-0.81	0.059495
Os.7948.1.S1_a_at	LOC_Os01g17150	TRUE	D1	blue	photosynthesis and associated processes	down	Os01g0278900	na	na	na	seed	na	na	plastid-specific 50S ribosomal protein 5, chloroplast precursor, putative, expressed	na	na	-1.12	0	*	-0.643937	0.884697	150.573	204.113	[]	['protein.synthesis.ribosomal protein.prokaryotic.chloroplast.50S subunit.PSRP5']	-1.44	0.152713		-0.63	0.006367	*	-2.12	0.004427	*	-0.8	0.007784	*	-0.99	0.00975	*	-0.85	0.09078		-3.19	0.00587	*	-0.56	0.038721	*
Os.46041.1.S1_at	LOC_Os01g18210	TRUE	D1	red	photosynthesis and associated processes	na	Os01g0284700	na	na	AT3G62030	no_seed	na	na	peptidyl-prolyl cis-trans isomerase, putative, expressed	na	na	-0.62	0.001993	*	-0.415896	0.88077	84.0485	147.001	[]	['cell.cycle.peptidylprolyl isomerase']	-1.94	0.000176	*	0.32	0.018023	*	-2.04	0.004205	*	-0.82	0.010025	*	0.45	0.054777		0.14	0.499475		-2.63	0.001091	*	1.32	0.0407	*
Os.5439.1.S1_a_at	LOC_Os01g18320	TRUE	D1	blue	photosynthesis and associated processes	down	Os01g0286600	na	na	AT4G01690	seed	na	na	protoporphyrinogen oxidase, chloroplast precursor, putative, expressed	na	na	-1.38	0	*	-0.632357	0.902522	189.236	289.743	['Porphyrin and chlorophyll metabolism', 'Metabolic pathways', 'Biosynthesis of secondary metabolites']	['tetrapyrrole synthesis.protoporphyrin IX oxidase']	-2.99	7.6e-05	*	-0.01	0.969916		-2.95	0.001422	*	-0.6	0.013505	*	-1.2	0.020571	*	0.01	0.975937		-4.06	0.002372	*	-1.07	0.046938	*
Os.15062.1.S1_a_at	LOC_Os01g22980	TRUE	na	blue	na	down	Os01g0332800	na	na	na	seed	na	na	OsSCP3 - Putative Serine Carboxypeptidase homologue, expressed	na	na	-3.25	0	*	-0.903739	0.960904	248.039	287.078	[]	['PS.lightreaction.photosystem II.PSII polypeptide subunits, protein.degradation.serine protease']	-3.81	0.000119	*	-2.49	3e-06	*	-4.25	0.038898	*	-1.25	0.001011	*	-3.93	9.4e-05	*	-2.98	0.024569	*	-4.95	3.9e-05	*	-4.7	0.008361	*
Os.10984.1.S1_at	LOC_Os01g23620	TRUE	D5	green	tRNA biogenesis	down	Os01g0338000	['Physiological trait']	['Eating quality']	na	seed	na	na	miro, putative, expressed	na	na	-0.31	0	*	-0.658468	0.810678	32.2784	58.4439	['Protein processing in endoplasmic reticulum']	['signalling.G-proteins', 'cell.division']	-0.21	0.041187		-0.41	0.006247	*	-0.48	0.159345		-0.26	0.010336		-0.66	0.000273	*	-0.31	0.044812	*	-0.36	0.115526		-0.49	0.061763	#
Os.30790.1.S1_at	LOC_Os01g27480	TRUE	D9	green	Glutathione Metabolism	down	Os01g0372400	na	na	na	seed	na	na	glutathione S-transferase, putative, expressed	na	na	-0.71	0	*	-0.710689	0.819578	34.1695	74.9371	['Glutathione metabolism']	['misc.glutathione S transferases']	-0.05	0.882727		-0.55	0.126472		-0.69	0.103746		-0.54	0.011385	*	-1.31	0.001651	*	-0.85	0.000527	*	-1.34	0.000103	*	-1.53	0.012123	*
Os.9779.1.S1_at	LOC_Os01g32730	TRUE	D1	red	photosynthesis and associated processes	na	Os01g0510600	na	na	AT3G14110	no_seed	na	na	tetratricopeptide repeat containing protein, putative, expressed	na	na	-0.64	0.000271	*	-0.479203	0.879027	88.0699	195.577	[]	['major CHO metabolism.degradation.sucrose.invertases.neutral', 'tetrapyrrole synthesis.regulation', 'misc.UDP glucosyl and glucoronyl transferases']	-1.72	0.002477	*	-0.4	0.035429	*	-1.7	0.012963	*	-0.44	0.001414	*	0.27	0.218594		-0.33	0.112065		-2.11	0.000679	*	1.05	0.010335	*
Os.15440.1.S1_at	LOC_Os01g37050	TRUE	na	blue	na	down	Os01g0551100	na	na	na	seed	na	na	ribonuclease III domain protein, putative, expressed	na	na	-1.28	0	*	-0.721704	0.86345	128.561	162.581	[]	['RNA.processing.ribonucleases']	-1.5	0.004479	*	-1.98	0.000189	*	-1.77	0.035395	*	-0.12	0.272575		-0.72	0.031316	*	-2.11	0.000339	*	-2.7	0.003158	*	-0.73	0.06893
Os.38090.1.S1_at	LOC_Os01g37820	TRUE	D1	red	photosynthesis and associated processes	na	Os01g0558800	na	na	AT4G29400	no_seed	na	na	oxidoreductase/ transition metal ion binding protein, putative, expressed	na	na	-0.37	0.043123	*	-0.270604	0.945297	105.204	153.527	[]	['not assigned.unknown']	-1.83	0.000118	*	0.79	0.000747	*	-0.85	0.113939		-0.05	0.794495		0.19	0.25041		1.15	0.014251	*	-2.25	0.001151	*	0.11	0.716171
Os.48825.1.S1_at	LOC_Os01g38970	TRUE	na	blue	na	down	Os01g0570700	na	na	AT1G29900	seed	na	na	carbamoyl-phosphate synthase large chain, putative, expressed	na	na	-0.77	0	*	-0.778277	0.906551	159.479	189.473	['Pyrimidine metabolism', '"Alanine, aspartate and glutamate metabolism "', 'Metabolic pathways']	['lipid metabolism.FA synthesis and FA elongation.pyruvate kinase', 'amino acid metabolism.synthesis.glutamate family.arginine.carbamoyl-phosphate synthase', 'tetrapyrrole synthesis.ALA dehydratase', 'nucleotide metabolism.synthesis.pyrimidine.carbamoyl phosphate synthetase']	-0.82	0.002498	*	-0.7	0.006022	*	-0.36	0.124283		-0.45	0.003316	*	-0.65	0.023912	*	-1.1	0.006647	*	-1.48	0.009765	*	-0.97	0.059309	#
Os.7488.1.S1_s_at	LOC_Os01g40700	TRUE	D3	purple	Signalling and post-translational modifications	down	Os01g0589700	na	na	AT1G22790	seed	na	na	expressed protein	na	na	-0.4	0.000817	*	-0.431548	0.852327	19.4254	68.322	[]	['not assigned.unknown']	-1.11	6.1e-05	*	-1	0.000229	*	0.27	0.059704		0.58	0.004092	*	-0.48	0.326088		-0.2	0.295812		-0.67	0.102994		-0.74	0.028951	*
Os.15183.1.S1_at	LOC_Os01g40710	TRUE	D1	blue	photosynthesis and associated processes	down	Os01g0589800	na	na	AT1G34000	seed	na	na	high light inducible protein, putative, expressed	na	na	-0.73	0	*	-0.69967	0.920046	179.999	233.292	[]	['PS.lightreaction.photosystem II.PSII polypeptide subunits', 'PS.lightreaction.photosystem I.LHC-I']	-1.42	0.000291	*	-0.93	0.004322	*	-0.89	0.048023	*	-0.44	0.005028	*	-0.42	0.141153		0.15	0.686897		-1.85	0.00132	*	-0.76	0.016115	*
Os.7941.2.S1_s_at	LOC_Os01g41710	TRUE	D1	blue	photosynthesis and associated processes	down	Os01g0600900	na	na	AT2G34430	seed	na	na	chlorophyll A-B binding protein, putative, expressed	na	na	-1.5	0	*	-0.723561	0.906387	163.718	202.703	['Photosynthesis', 'Metabolic pathways']	['PS.lightreaction.photosystem II.LHC-II', 'PS.lightreaction.photosystem II.PSII polypeptide subunits']	-1.12	0.001164	*	-2.25	8e-06	*	-1.18	0.009905	*	-0.45	0.029238	*	-0.98	0.01005	*	-1.4	0.012667	*	-3.84	0.00363	*	-2.6	0.009185	*
Os.46049.1.S1_at	LOC_Os01g41870	TRUE	D3	blue	Signalling and post-translational modifications	down	Os01g0602800	na	na	AT3G13690	seed	na	na	protein kinase, putative, expressed	na	na	-0.88	0	*	-0.674046	0.868661	120.68	157.827	[]	['protein.postranslational modification.kinase.receptor like cytoplasmatic kinase VI', 'protein.postranslational modification.kinase.receptor like cytoplasmatic kinase VII', 'signalling.receptor kinases.DUF 26', 'signalling.receptor kinases.proline extensin like']	-1.39	0.005734	*	-1.22	0.001236	*	-1.57	0.033126	*	-0.85	0.004316	*	-0.78	0.018656	*	-0.27	0.029231	*	-1.51	0.006735	*	-1.01	0.045206	*
Os.21178.1.S2_at	LOC_Os01g42280	TRUE	D1	blue	photosynthesis and associated processes	down	Os01g0607800	na	na	AT5G55740	seed	na	na	pentatricopeptide, putative, expressed	na	na	-1.48	0	*	-0.779801	0.886407	139.308	168.247	[]	['misc.UDP glucosyl and glucoronyl transferases', 'RNA.processing', 'RNA.regulation of transcription.MYB domain transcription factor family', 'protein.postranslational modification', 'transport.misc']	-2.41	0.000152	*	-0.91	0.015127	*	-2.02	0.007757	*	-1.57	0.001995	*	0.33	0.136703		-0.68	0.091937		-2.34	0.000173	*	-2.6	0.045647	*
Os.1500.1.S1_at	LOC_Os01g43070	TRUE	D1	red	photosynthesis and associated processes	na	Os01g0617900	na	na	AT5G11450	no_seed	na	na	psbP-related thylakoid lumenal protein 4, chloroplast precursor, putative, expressed	na	na	-0.32	0.003142	*	-0.378374	0.920689	90.4106	177.193	[]	['PS.lightreaction.photosystem II.PSII polypeptide subunits']	-1.02	0.000301	*	0.22	0.221172		-0.91	0.055653		0.25	0.101877		0.13	0.275288		0.03	0.922651		-1.35	0.000131	*	-0.18	0.135901
Os.32938.1.S1_at	LOC_Os01g43100	TRUE	D3	blue	Signalling and post-translational modifications	down	Os01g0618200	na	na	na	seed	na	na	protein phosphatase 2C, putative, expressed	na	na	-1.23	0	*	-0.839319	0.923673	181.473	211.218	[]	['protein.postranslational modification']	-1.76	0.001892	*	-1.38	0.000169	*	-1.54	0.051964		-0.74	0.017652	*	-0.93	0.027824	*	-0.66	0.065417		-2.06	0.003942	*	-1.61	0.018666	*
Os.52507.1.S1_at	LOC_Os01g43120	TRUE	D1	red	photosynthesis and associated processes	na	Os01g0618400	na	na	na	no_seed	na	na	DEAD/DEAH box helicase, putative, expressed	na	na	-0.67	0.003699	*	-0.373726	0.935951	110.05	180.669	[]	['hormone metabolism.brassinosteroid.synthesis-degradation.BRs.DET2', 'RNA.processing.RNA helicase']	-2.35	5e-05	*	1.4	2.7e-05	*	-2.55	0.007695	*	0.21	0.178207		0.16	0.517624		0.3	0.320029		-2.8	0.000531	*	-0.12	0.726653
Os.32068.1.S1_at	LOC_Os01g43390	TRUE	na	blue	na	down	Os01g0622300	na	na	AT3G14930	seed	na	na	uroporphyrinogen decarboxylase, putative, expressed	na	na	-1.05	0	*	-0.710735	0.882081	163.912	235.848	['Porphyrin and chlorophyll metabolism', 'Metabolic pathways', 'Biosynthesis of secondary metabolites']	['tetrapyrrole synthesis.uroporphyrinogen decarboxylase', 'signalling.G-proteins']	-2.13	3e-05	*	0.12	0.529035		-2.07	0.007163	*	-0.89	0.01105	*	-0.45	0.068342		-0.45	0.088183		-2.27	0.00129	*	-0.87	0.019386	*
Os.27820.1.S1_at	LOC_Os01g43410	TRUE	na	blue	na	down	Os01g0622600	na	na	AT4G23650	seed	na	na	CAMK_CAMK_like.9 - CAMK includes calcium/calmodulin depedent protein kinases, expressed	na	na	-1.05	0	*	-0.85176	0.907239	167.263	210.063	['Plant']	['protein.postranslational modification', 'signalling.calcium']	-1.19	0.000531	*	-1.29	1.2e-05	*	-1.37	0.041329	*	-0.23	0.094914		-1.24	0.000292	*	-0.84	0.015471	*	-2.09	0.00081	*	-1.62	0.007379	*
Os.41164.1.S1_at	LOC_Os01g44390	TRUE	na	blue	na	down	Os01g0635200	na	na	AT1G75250	seed	na	na	MYB family transcription factor, putative, expressed	MYB-related	TF	-3.16	0	*	-0.933321	0.928502	201.523	234.027	[]	['RNA.regulation of transcription.MYB domain transcription factor family', 'RNA.regulation of transcription.MYB-related transcription factor family']	-3.74	1.5e-05	*	-3.1	1.7e-05	*	-2.35	0.077678		-1.92	0.000413	*	-3.66	0.001031	*	-2.8	0.001993	*	-4.3	0.000274	*	-4.52	0.00574	*
Os.2329.1.S1_a_at	LOC_Os01g45274	TRUE	na	blue	na	down	Os01g0639900	na	na	AT5G14740	seed	na	na	carbonic anhydrase, chloroplast precursor, putative, expressed	na	na	-0.94	0	*	-0.758105	0.899644	153.177	188.189	['Nitrogen metabolism']	['TCA / organic transformation.carbonic anhydrases', 'secondary metabolism.unspecified']	-1.02	0.016697	*	-1.58	0.000116	*	-0.7	0.040287	*	-0.46	0.00136	*	-0.8	0.019325	*	0.02	0.951188		-2.07	0.000499	*	-1.76	0.025307	*
Os.35811.1.S1_at	LOC_Os01g45370	TRUE	D3	red	Signalling and post-translational modifications	na	Os01g0640800	na	na	AT1G60230	no_seed	na	na	radical SAM enzyme, putative, expressed	na	na	-0.44	0.000502	*	-0.438514	0.921739	98.7013	189.101	[]	['RNA.regulation of transcription.AtSR transcription factor family', 'protein.postranslational modification', 'transport.peptides and oligopeptides']	-1.28	0.000382	*	0.27	0.09667		-0.98	0.022488	*	-0.02	0.841619		-0.39	0.11606		0.34	0.182855		-1.7	0.00053	*	-0.08	0.472737
Os.32478.1.S1_at	LOC_Os01g46400	TRUE	D2	magenta	cell wall metabolism	down	Os01g0652800	na	na	AT5G15900	seed	na	na	expressed protein	na	na	-0.47	0.000975	*	-0.46013	0.846152	15.5859	40.5093	[]	['cell wall.pectinesterases.PME', 'protein.targeting.mitochondria', 'cell.organisation', 'development.unspecified']	-1.07	0.00018	*	-1	0.010433	*	-0.94	0.010104	*	-1.19	0.014159	*	-0.17	0.401012		0.69	0.177727		-0.93	0.002775	*	0.82	0.225012
OsAffx.2262.1.S1_x_at	LOC_Os01g46926	TRUE	D5	green	tRNA biogenesis	down	Os01g0658400	na	na	na	seed	na	na	ubiquitin-conjugating enzyme, putative, expressed	na	na	-0.36	0.006362	*	-0.374744	0.823855	33.6653	55.1328	['Ubiquitin mediated proteolysis', 'Protein processing in endoplasmic reticulum']	['protein.degradation.ubiquitin.E2']	1.05	8e-05	*	-0.96	0.000153	*	-0.16	0.498446		-0.9	0.00016	*	-1.17	0.002637	*	-0.97	0.003054	*	0.31	0.209467		-0.83	0.001092	*
Os.7971.2.S1_s_at	LOC_Os01g47330	TRUE	D1	red	photosynthesis and associated processes	na	Os01g0662300	na	na	na	no_seed	na	na	ribosomal protein L7/L12 C-terminal domain containing protein, expressed	na	na	-0.55	0.000196	*	-0.465396	0.87734	86.8508	227.684	['Ribosome']	['protein.synthesis.ribosomal protein.prokaryotic.chloroplast.50S subunit.L12', 'protein.synthesis.ribosomal protein.prokaryotic.unknown organellar']	-1.56	0.000103	*	-0.83	0.027072	*	-1.26	0.046888	*	-0.26	0.013216		0.31	0.034857	*	0.17	0.191713		-2.08	0.0048	*	0.47	0.00805	*
Os.9356.1.S1_at	LOC_Os01g48444	TRUE	na	blue	na	down	Os01g0675700	na	na	na	seed	na	na	OsIAA5 - Auxin-responsive Aux/IAA gene family member, expressed	AUX/IAA	Other	-0.65	0	*	-0.838777	0.906688	171.706	214.569	['Plant hormone signal transduction']	['RNA.regulation of transcription.AUX/IAA family']	-0.3	0.014032	*	-0.88	0.000677	*	-0.77	0.030355	*	-0.52	0.003505	*	-0.65	0.018103	*	-0.73	0.036143	*	-1.07	0.000183	*	-0.98	0.039394	*
Os.4701.1.S1_at	LOC_Os01g48690	TRUE	D1	red	photosynthesis and associated processes	na	Os01g0678600	['Physiological trait']	['Source activity']	AT3G15190	no_seed	na	na	ribosomal protein rpS20, putative, expressed	na	na	-0.68	5.1e-05	*	-0.504442	0.891344	93.2461	224.504	['Ribosome']	['protein.synthesis.ribosomal protein.prokaryotic.chloroplast.30S subunit.S20']	-2.02	4e-06	*	-0.24	0.162104		-1.88	0.000695	*	-0.59	0.005868	*	0.56	0.021578	*	0.13	0.496849		-2.28	0.0038	*	-0.01	0.831124
Os.9943.5.S1_x_at	LOC_Os01g49529	TRUE	D3	green	Signalling and post-translational modifications	down	Os01g0689900	na	na	AT1G18390	seed	na	na	OsWAK10d - OsWAK receptor-like cytoplasmic kinase OsWAK-RLCK, expressed	na	na	-0.53	0.002148	*	-0.428477	0.848212	35.9264	46.7906	[]	['stress.abiotic.drought/salt', 'protein.postranslational modification.kinase.receptor like cytoplasmatic kinase VII', 'signalling.receptor kinases.wheat LRK10 like']	1.62	0.04046	*	-0.83	0.010815	*	-0.44	0.491367		-0.57	0.007009	*	-1.84	0.012357	*	-0.29	0.110686		-1.3	0.01218	*	-1.27	0.006021	*
Os.28814.1.S1_at	LOC_Os01g49740	TRUE	D1	blue	photosynthesis and associated processes	down	Os01g0692300	na	na	AT1G66840	seed	na	na	expressed protein	na	na	-1.06	0	*	-0.68403	0.916658	185.382	247.146	[]	['RNA.regulation of transcription.AP2/EREBP, APETALA2/ethylene-responsive element binding protein family']	-2.08	0.000208	*	-1.1	6.9e-05	*	-1.2	0.038027	*	-0.34	0.021223	*	-0.23	0.349431		-0.2	0.332735		-2.84	0.001617	*	-1.5	0.009612	*
Os.33607.1.S1_at	LOC_Os01g49900	TRUE	na	blue	na	down	Os01g0693900	na	na	AT1G18440	seed	na	na	peptidyl-tRNA hydrolase, mitochondrial precursor protein, putative, expressed	na	na	-1.4	0	*	-0.854485	0.957931	238.865	274.417	[]	['protein.synthesis.ribosome biogenesis', 'transport.misc']	-1.93	1e-05	*	-0.59	0.031445	*	-1.52	0.038916	*	-0.57	0.009018	*	-1.64	0.000733	*	-1.44	0.007185	*	-2.76	0.010267	*	-1.67	0.001145	*
Os.50995.1.S1_at	LOC_Os01g50170	TRUE	na	green	na	down	Os01g0696800	na	na	na	seed	na	na	eukaryotic aspartyl protease domain containing protein, expressed	na	na	-0.87	3.1e-05	*	-0.570089	0.899403	44.6608	56.8476	[]	['protein.degradation.aspartate protease']	0.78	0.070917		-1.03	0.013139	*	-1.28	0.000505	*	-1.16	0.022004	*	-1.94	0.026761	*	-1.26	0.035629	*	-1.49	0.00561	*	-1.85	0.010318	*
Os.10472.1.S1_at	LOC_Os01g50934	TRUE	D1	purple	photosynthesis and associated processes	down	Os01g0705500	na	na	na	seed	na	na	fiber protein Fb11, putative, expressed	na	na	-0.33	0.000719	*	-0.422083	0.834895	14.955	77.8785	[]	['not assigned.unknown']	-0.91	0.00178	*	-0.82	0.000885	*	0.2	0.273315		0.17	0.171784		-0.46	0.020075	*	0.13	0.307015		-0.9	0.046708	*	-0.33	0.038822	*
Os.19771.1.S1_at	LOC_Os01g51360	TRUE	na	blue	na	down	Os01g0710700	na	na	AT2G42690	seed	na	na	lipase, putative, expressed	na	na	-1.27	0	*	-0.646589	0.912969	189.753	270.9	[]	['lipid metabolism.lipid degradation.lipases.triacylglycerol lipase']	-2.19	8e-06	*	-1.33	0.002007	*	-2.09	0.002316	*	-0.62	0.008128	*	-0.25	0.497076		-0.69	0.181077		-3.9	0.000298	*	-0.71	0.05745
Os.52362.1.S1_at	LOC_Os01g52400	TRUE	D1	salmon	photosynthesis and associated processes	down	Os01g0722100	na	na	AT4G29540	seed	na	na	bacterial transferase hexapeptide domain containing protein, expressed	na	na	-0.39	0.000993	*	-0.416079	0.889819	19.698	119.211	['Metabolic pathways']	['not assigned.no ontology']	-0.92	0.006334	*	-0.82	0.001476	*	-0.12	0.46865		0.56	0.010492	*	-0.48	0.039428	*	-0.49	0.030862	*	-1.47	0.013235	*	0.16	0.716385
Os.27564.1.S1_a_at	LOC_Os01g52550	TRUE	D7	blue	Signalling_transport	down	Os01g0723800	na	na	na	seed	na	na	ABC transporter, ATP-binding protein, putative, expressed	na	na	-1.3	0	*	-0.707645	0.857408	117.11	153.462	['ABC transporters']	['cell wall.pectinesterases.PME', 'hormone metabolism.auxin.signal transduction', 'transport.ABC transporters and multidrug resistance systems']	-0.88	0.001948	*	-1.58	3.3e-05	*	-2.21	0.0008	*	0.02	0.902575		-1.96	0.02508	*	-0.79	0.018405	*	-2.45	0.005467	*	-1.84	0.017785	*
Os.11791.1.S1_at	LOC_Os01g53060	TRUE	na	blue	na	down	Os01g0730800	na	na	AT2G42770	seed	na	na	peroxisomal membrane protein, putative, expressed	na	na	-1.13	0	*	-0.756637	0.887553	156.335	194.544	['Peroxisome']	['not assigned.no ontology']	-1.56	0.012652	*	-0.25	0.139301		-1.93	0.02308	*	-1.1	0.001093	*	-0.29	0.209704		-0.31	0.268929		-2.59	0.000205	*	-1.61	0.003073	*
Os.18863.1.S1_at	LOC_Os01g53150	TRUE	D1	blue	photosynthesis and associated processes	down	Os01g0732200	na	na	AT5G11480	seed	na	na	GTPase of unknown function domain containing protein, putative, expressed	na	na	-0.93	0	*	-0.770012	0.926255	197.227	242.258	[]	['fermentation.aldehyde dehydrogenase', 'development.unspecified']	-1.51	0.000368	*	-0.46	0.056099		-1.5	0.044963	*	-0.13	0.168504		-0.55	0.038751	*	-0.78	0.021352	*	-1.76	0.020275	*	-1.32	0.108912	#
Os.4947.1.S1_at	LOC_Os01g53520	TRUE	D1	green	photosynthesis and associated processes	down	Os01g0736900	na	na	na	seed	na	na	reticulon domain containing protein, putative, expressed	na	na	-0.33	0.000712	*	-0.446383	0.789443	28.637	46.9264	[]	['stress.biotic', 'protein.targeting.secretory pathway.plasma membrane']	0.15	0.246412		-0.88	5.1e-05	*	0.27	0.194988		0.29	0.046571	*	-0.99	0.028178	*	-0.42	0.015168	*	-0.67	0.050617		-0.99	0.014164	*
Os.11152.1.S1_at	LOC_Os01g54540	TRUE	D1	red	photosynthesis and associated processes	na	Os01g0749200	['Morphological trait']	['Culm leaf']	AT1G78630	no_seed	na	na	ribosomal protein L13, putative, expressed	na	na	-0.67	4.8e-05	*	-0.50355	0.908989	105.084	250.113	['Ribosome']	['protein.synthesis.ribosomal protein.prokaryotic.chloroplast.50S subunit.L13', 'protein.synthesis.ribosome biogenesis']	-1.87	0.00029	*	-0.26	0.096531		-1.68	0.002279	*	-0.44	0.00551	*	0.26	0.323325		0.51	0.06226		-2.44	0.004952	*	-0.27	0.407899
Os.34249.1.S1_at	LOC_Os01g54990	TRUE	na	blue	na	down	Os01g0753500	na	na	na	seed	na	na	auxin response factor, putative, expressed	ARF	TF	-0.85	0	*	-0.719821	0.925997	177.093	232.164	[]	['RNA.regulation of transcription.auxin response transcription factor family (ARF)']	-1.4	0.000406	*	-1.21	0.000988	*	-1.4	0.042665	*	0.11	0.319148		-0.83	0.036122	*	-0.08	0.521865		-1.99	0.001465	*	-0.83	0.023492	*
Os.23673.1.S1_at	LOC_Os01g55290	TRUE	na	red	na	na	Os01g0757700	na	na	AT4G21190	no_seed	na	na	PPR repeat domain containing protein, putative, expressed	na	na	-0.35	0.014255	*	-0.319662	0.929912	92.8583	144.466	[]	['protein.synthesis.ribosome biogenesis']	-1.53	8e-06	*	0.58	0.019849	*	-1.11	0.058259		0.3	0.073708		-0.13	0.611631		0.94	0.004277	*	-1.71	0.004314	*	-0.53	0.076408
Os.9814.1.S1_at	LOC_Os01g55570	TRUE	D1	blue	photosynthesis and associated processes	down	Os01g0761000	na	na	AT1G52220	seed	na	na	expressed protein	na	na	-1.53	0	*	-0.818359	0.939561	206.411	238.929	[]	['PS.lightreaction.photosystem I.PSI polypeptide subunits']	-1.55	0.044481	*	-1.29	0.000496	*	-2.03	0.000775	*	-1.17	0	*	-1.5	0.012161	*	-1.28	0.032856	*	-3.23	0.001743	*	-2.25	0.000908	*
Os.42024.1.S1_at	LOC_Os01g56420	TRUE	D6	green	Development and Flowering	down	Os01g0770700	na	na	AT2G26975	seed	na	na	ctr copper transporter family protein, putative, expressed	na	na	-1.14	0	*	-0.731245	0.794041	29.0346	63.8954	[]	['transport.metal']	0.17	0.091134		-1.87	6e-06	*	-1.39	0.050698		0.19	0.566435		-1.75	0.001004	*	-1.99	0.00058	*	-1.12	0.001227	*	-0.76	0.024545	*
Os.5378.1.S1_at	LOC_Os01g56680	TRUE	D1	blue	photosynthesis and associated processes	down	Os01g0773700	na	na	na	seed	na	na	photosystem II reaction center W protein, chloroplast precursor, putative, expressed	na	na	-0.83	0	*	-0.830075	0.926938	186.579	216.307	['Photosynthesis', 'Metabolic pathways']	['PS.lightreaction.photosystem II.PSII polypeptide subunits']	-1.14	0.000559	*	-1.23	0.003459	*	-0.7	0.008488	*	-0.59	0.0247	*	-0.35	0.095701		-0.91	0.020494	*	-1.65	7.6e-05	*	-0.88	0.021353	*
Os.27717.1.S1_a_at	LOC_Os01g58470	TRUE	D1	blue	photosynthesis and associated processes	down	Os01g0798500	na	na	AT5G44650	seed	na	na	expressed protein	na	na	-1.05	0	*	-0.636326	0.900149	192.466	301.236	[]	['not assigned.unknown']	-2.23	3.2e-05	*	-0.46	0.062881		-2.11	0.010534	*	-0.72	0.000781	*	-0.16	0.339443		-0.26	0.479188		-2.98	0.001408	*	-0.66	0.020667	*
Os.32482.1.S1_at	LOC_Os01g59090	TRUE	D1	blue	photosynthesis and associated processes	down	Os01g0805300	na	na	AT3G56650	seed	na	na	thylakoid lumenal 20 kDa protein, putative, expressed	na	na	-1.79	0	*	-0.813	0.946709	226.367	274.206	[]	['PS.lightreaction.photosystem II.PSII polypeptide subunits']	-2.73	0.001214	*	-0.6	0.015723	*	-2.73	0.001713	*	-1.27	0.008357	*	-1.35	0.027302	*	-1.28	0.012262	*	-3.88	0.001592	*	-2.14	0.06636	#
Os.5404.3.S1_a_at	LOC_Os01g61880	TRUE	D6	blue	Development and Flowering	down	Os01g0835500	na	na	na	seed	na	na	respiratory burst oxidase, putative, expressed	na	na	-1.76	0	*	-0.855213	0.874676	138.463	175.243	[]	['stress.biotic.respiratory burst']	-1.4	0.000309	*	-2.32	0	*	-2.13	0.005057	*	-1.18	0.000901	*	-1.82	0.00808	*	-1	0.108138		-3.02	0.000301	*	-2.58	0.043757	*
Os.35149.1.S1_at	LOC_Os01g63870	TRUE	na	blue	na	down	Os01g0857500	na	na	na	seed	na	na	nucleobase-ascorbate transporter, putative, expressed	na	na	-1.93	0	*	-0.834876	0.956437	224.112	261.312	[]	['transport.misc']	-2.1	0.000883	*	-1.98	0.000791	*	-2.42	0.042542	*	-0.99	0.041501	*	-0.91	0.072304		-1.32	0.037902	*	-3.72	4.7e-05	*	-2.92	0.069311	#
Os.26570.1.S1_s_at	LOC_Os01g64270	TRUE	D1	blue	photosynthesis and associated processes	down	Os01g0862200	na	na	AT2G36145	seed	na	na	expressed protein	na	na	-1.84	0	*	-0.760289	0.938827	221.427	276.734	[]	['major CHO metabolism.degradation.sucrose.hexokinase', 'signalling.receptor kinases.misc']	-3.1	0.000231	*	-0.52	0.016532	*	-2.64	0.008671	*	-0.86	0.001577	*	-1.54	0.027067	*	-1.48	0.060196		-4.41	0.000881	*	-1.41	0.116847	#
Os.5832.1.S1_at	LOC_Os01g64490	TRUE	D2	magenta	cell wall metabolism	down	Os01g0864700	na	na	na	seed	na	na	protein kinase domain containing protein, expressed	na	na	-0.56	0.000932	*	-0.478988	0.878469	19.2896	40.6071	[]	['protein.postranslational modification']	-0.96	0.014231	*	-1.4	0.001207	*	-1.34	0.010575	*	-1.33	0.00054	*	-0.47	0.299404		0.83	0.08257		-0.87	0.037866	*	-0.2	0.609322
Os.30033.1.S1_at	LOC_Os01g65260	TRUE	na	blue	na	down	Os01g0873100	na	na	na	seed	na	na	amidophosphoribosyltransferase, chloroplast precursor, putative, expressed	na	na	-1.32	0	*	-0.821304	0.852607	113.889	131.683	[]	['nucleotide metabolism.synthesis.purine.amidophosphoribosyltransferase', 'RNA.regulation of transcription.homeobox transcription factor family (HB)']	-2.14	0.000627	*	-0.33	0.114073		-2.54	0.034188	*	-0.57	0.12958		-1.12	0.00501	*	-1.07	0.002371	*	-1.37	0.004452	*	-1.85	0.04761	*
Os.10240.1.S1_at	LOC_Os01g65680	TRUE	na	green	na	down	Os01g0878800	na	na	AT4G15093	seed	na	na	4,5-DOPA dioxygenase extradiol, putative, expressed	na	na	-1.11	2e-06	*	-0.618724	0.850963	41.548	61.9145	['Betalain biosynthesis']	['RNA.processing.ribonucleases']	0.54	0.026482	*	-1.51	0.000147	*	-2.15	0.041366	*	-1.42	0.000223	*	-1.1	0.000174	*	-1.78	0.018957	*	-1.07	0.007767	*	-1.78	0.088176	#
OsAffx.23932.1.S1_at	LOC_Os01g66000	TRUE	D1	blue	photosynthesis and associated processes	down	Os01g0882500	na	na	AT5G58260	seed	na	na	NADH dehydrogenase I subunit N, putative, expressed	na	na	-2.08	0	*	-0.775945	0.952997	238.825	300.832	[]	['PS.lightreaction.NADH DH', 'PS.lightreaction.cyclic electron flow-chlororespiration']	-3.33	0.001226	*	-1.66	0.005207	*	-3.43	0.004091	*	-1.62	0.002327	*	-1.17	0.01576	*	-1.17	0.140506		-4.5	0.000105	*	-1.88	0.01513	*
Os.11485.1.S1_at	LOC_Os01g66180	TRUE	D14	green	biotic stress	down	Os01g0885000	na	na	na	seed	na	na	cytochrome c, putative, expressed	na	na	-0.76	7e-06	*	-0.570461	0.828092	34.0508	53.578	['Sulfur metabolism', 'Metabolic pathways']	['mitochondrial electron transport / ATP synthesis.cytochrome c']	0.49	0.042305	*	-1.43	0.005323	*	-0.34	0.306315		-0.55	0.049819	*	-0.56	0.293495		-0.99	0.024217	*	-1.19	0.054911		-1.94	0.009533	*
Os.10888.1.S1_at	LOC_Os01g66200	TRUE	D2	magenta	cell wall metabolism	down	Os01g0885300	na	na	AT1G24160	seed	na	na	expressed protein	na	na	-0.88	0.000117	*	-0.519349	0.882421	25.721	59.8598	[]	['tetrapyrrole synthesis.ALA dehydratase']	-1.2	0.016459	*	-1.62	0.000264	*	-1.44	0.030882	*	-2.23	0.000105	*	-0.29	0.701667		1.32	0.067158		-2.02	0.002397	*	-1.36	0.104191	#
Os.26952.1.S1_at	LOC_Os01g66500	TRUE	na	blue	na	down	Os01g0888500	na	na	AT1G74260	seed	na	na	phosphoribosylformylglycinamidine synthase, putative, expressed	na	na	-1	0	*	-0.717804	0.876552	143.083	175.048	['Purine metabolism', 'Metabolic pathways', 'Biosynthesis of secondary metabolites']	['nucleotide metabolism.synthesis.purine.FGAR amidotransferase']	-1.74	0.003446	*	-0.02	0.887868		-1.03	0.03737	*	0.03	0.762284		-1.15	0.00957	*	-1.28	0.01526	*	-1.69	0.00971	*	-1.61	0.005403	*
Os.7137.1.S1_at	LOC_Os01g66980	TRUE	D1	blue	photosynthesis and associated processes	down	Os01g0894700	na	na	na	seed	na	na	expressed protein	na	na	-1.16	0	*	-0.677067	0.872004	156.18	238.409	[]	['protein.folding']	-2.16	3.8e-05	*	-1.28	0.005548	*	-1.97	0.018534	*	-0.71	0.037194	*	-0.21	0.620919		-1.24	0.01709	*	-2.93	9.6e-05	*	0.07	0.409361
Os.32192.1.S1_at	LOC_Os01g67090	TRUE	na	magenta	na	down	Os01g0896200	na	na	AT3G59690	seed	na	na	IQ calmodulin-binding motif domain containing protein, expressed	na	na	-0.59	0.002646	*	-0.422248	0.91377	24.2065	46.0437	[]	['protein.degradation.ubiquitin.E3.RING', 'signalling.calcium']	-1.38	0.00181	*	-1.57	9.4e-05	*	-1.77	0.005837	*	-1.92	0.001145	*	0.3	0.174035		1.25	0.032327	*	-1.12	0.016438	*	0.91	0.033063	*
Os.49417.1.S1_at	LOC_Os01g68120	TRUE	na	purple	na	down	Os01g0909200	['Others', 'Morphological trait', 'Morphological trait', 'Morphological trait']	['Others', 'Shoot seedling', 'Culm leaf', 'Dwarf']	na	seed	na	na	DCL3, putative, expressed	na	na	-0.29	0.000452	*	-0.443748	0.854931	15.1702	79.7883	[]	['RNA.processing.degradation dicer', 'RNA.silencing.sRNA formation.DCL', 'RNA.silencing.sRNA formation.DRB', 'RNA.silencing.RISC formation.DRB']	-0.8	0.000293	*	-0.42	0.071407		-0.42	0.23049		0.47	0.024734	*	-0.34	0.153536		0.03	0.505613		-0.66	0.00773	*	-0.65	0.134851
Os.23056.1.S1_at	LOC_Os01g68450	TRUE	D1	blue	photosynthesis and associated processes	down	Os01g0912700	na	na	AT1G65230	seed	na	na	expressed protein	na	na	-0.65	0	*	-0.724696	0.870384	124.896	161.75	[]	['DNA.synthesis/chromatin structure']	-0.97	0.00163	*	-0.72	0.028922	*	-1.07	0.007979	*	-0.59	0.001464	*	-0.47	0.070946		0.28	0.350492		-1.37	0.026143	*	-0.71	0.055596
Os.9880.1.S1_a_at	LOC_Os01g68480	TRUE	na	blue	na	down	Os01g0913000	na	na	AT5G16400	seed	na	na	thioredoxin, putative, expressed	na	na	-1.29	0	*	-0.757104	0.867847	139.002	181.715	[]	['redox.thioredoxin']	-1.42	0.000765	*	-1.77	0.000178	*	-2.11	0.006901	*	-0.45	0.05492		-1.12	0.008439	*	-0.27	0.647772		-2.54	0.001795	*	-2.2	0.003788	*
Os.17227.1.S1_at	LOC_Os01g69060	TRUE	D1	blue	photosynthesis and associated processes	down	Os01g0919700	na	na	AT4G12830	seed	na	na	hydrolase, alpha/beta fold family domain containing protein, expressed	na	na	-1.37	0	*	-0.779484	0.939607	212.688	252.987	[]	['not assigned.no ontology']	-2.18	2.7e-05	*	-0.73	0.006653	*	-2.03	0.02616	*	-0.25	0.101399		-1.49	0.000505	*	-1.22	0.041838	*	-2.84	0.000384	*	-2.04	0.070593	#
Os.18736.1.S1_at	LOC_Os01g70200	TRUE	D2	magenta	cell wall metabolism	down	Os01g0926700	['Morphological trait']	['Culm leaf']	AT1G27440	seed	GT47	Transferases	exostosin family domain containing protein, expressed	na	na	-0.62	0.003739	*	-0.404225	0.920612	26.5951	46.6782	[]	['tetrapyrrole synthesis.glu-tRNA reductase', 'misc.UDP glucosyl and glucoronyl transferases']	-1.03	0.003165	*	-1.5	0.000213	*	-1.86	0.017002	*	-1.79	0.006804	*	-0.63	0.093462		1.68	0.023144	*	-1.34	0.017209	*	-0.2	0.556727
Os.20144.1.S1_a_at	LOC_Os01g70400	TRUE	D1	blue	photosynthesis and associated processes	down	Os01g0929100	na	na	AT5G43750	seed	na	na	expressed protein	na	na	-1.63	0	*	-0.760123	0.951582	235.382	286.749	[]	['PS.lightreaction.photosystem II.PSII polypeptide subunits']	-2.44	0.007916	*	-1.06	0.002512	*	-2.69	0.012425	*	-0.71	0.001163	*	-1.19	0.023167	*	-1.69	0.056653		-3.55	0.000551	*	-1.76	0.0154	*
Os.53046.1.S1_at	LOC_Os01g71330	TRUE	D1	red	photosynthesis and associated processes	na	Os01g0940600	na	na	AT4G31560	no_seed	na	na	expressed protein	na	na	-0.98	0.000172	*	-0.470601	0.902958	96.2346	206.022	[]	['not assigned.unknown']	-2.35	0.000276	*	0.91	0.022424	*	-2.52	0.014222	*	-0.26	0.076258		-0.24	0.68894		-0.68	0.030788	*	-3.83	0.006368	*	0.33	0.069753
Os.54185.1.S1_at	LOC_Os01g72049	TRUE	D4	blue	ribosome biogenesis	down	Os01g0949060	na	na	na	seed	na	na	retrotransposon, putative, centromere-specific, expressed	na	na	-0.93	0	*	-0.630836	0.852055	121.583	167.648	[]	['not assigned.unknown']	-1.68	0.000123	*	-0.39	0.160988		-0.29	0.42033		0.34	0.017575	*	-1.49	0.006159	*	-1.35	0.019018	*	-2.61	0.000178	*	-0.49	0.245284
Os.25239.1.S1_a_at	LOC_Os01g72800	TRUE	D1	red	photosynthesis and associated processes	na	Os01g0958100	na	na	AT2G45770	no_seed	na	na	signal recognition particle receptor, putative, expressed	na	na	-0.64	0.000324	*	-0.456647	0.937433	114.194	214.506	['Protein export']	['protein.targeting.chloroplast']	-2.02	0.001194	*	0.3	0.229589		-2.05	0.005877	*	-0.23	0.125803		0.06	0.830866		0.61	0.006322	*	-2.49	0.0005	*	-0.29	0.339076
Os.15864.1.S1_s_at	LOC_Os01g72950	TRUE	D1	blue	photosynthesis and associated processes	down	Os01g0959900	na	na	AT1G74880	seed	na	na	expressed protein	na	na	-0.99	0	*	-0.678495	0.915779	194.985	285.354	[]	['PS.lightreaction.NADH DH']	-2.04	4e-05	*	-1.35	0.003842	*	-1.89	0.022719	*	-0.45	0.013448	*	-0.33	0.245485		-0.03	0.903831		-2.41	9.3e-05	*	-0.72	0.065014
Os.49273.1.S1_at	LOC_Os01g73234	TRUE	D1	blue	photosynthesis and associated processes	down	Os01g0963400	na	na	AT1G76760	seed	na	na	thioredoxin, putative, expressed	na	na	-1.02	0	*	-0.787408	0.870478	141.209	165.36	[]	['redox.thioredoxin']	-1.57	0.000278	*	0.43	0.062128		-1.49	0.017086	*	-0.99	0.002469	*	-0.91	0.012959	*	-1.21	0.001573	*	-2.1	0.001696	*	-1.29	0.064441	#
Os.33788.1.S1_at	LOC_Os01g73540	TRUE	D1	red	photosynthesis and associated processes	na	Os01g0966200	na	na	AT5G36120	no_seed	na	na	YGGT family protein, putative, expressed	na	na	-0.57	0.000604	*	-0.439411	0.893188	83.3556	172.683	[]	['PS.lightreaction.cytochrome b6/f', 'major CHO metabolism.degradation.starch.transporter', 'transport.unspecified cations']	-1.67	0.000423	*	-0.31	0.091765		-1.23	0.176234		-0.56	0.000631	*	0.65	0.128756		0.55	0.204014		-2.09	0.000152	*	-0.13	0.520211
Os.10215.1.S1_at	LOC_Os02g01510	TRUE	na	green	na	down	Os02g0105400	na	na	AT4G17260	seed	na	na	lactate/malate dehydrogenase, putative, expressed	na	na	-1	0	*	-0.647411	0.948137	65.3691	93.5993	['Glycolysis / Gluconeogenesis', 'Cysteine and methionine metabolism', 'Pyruvate metabolism', 'Propanoate metabolism', 'Metabolic pathways', 'Biosynthesis of secondary metabolites']	['fermentation.LDH']	0.94	0.002652	*	-1.41	6.7e-05	*	-0.3	0.266675		-1.11	0.026607	*	-1.7	0.001107	*	-1.66	0.004386	*	-1.58	0.003615	*	-2.41	0.017238	*
Os.53784.1.S1_at	LOC_Os02g02000	TRUE	D8	blue	α-Linolenic acid metabolism	down	Os02g0110200	['Resistance or Tolerance', 'Others']	['Bacterial blight resistance', 'Others']	AT4G15440	seed	na	na	cytochrome P450, putative, expressed	na	na	-1.37	0	*	-0.623517	0.871432	145.874	225.007	['alpha', 'Biosynthesis of secondary metabolites']	['hormone metabolism.jasmonate.synthesis-degradation.allene oxidase synthase', 'stress.biotic.secondary metabolites', 'misc.cytochrome P450', 'RNA.processing.degradation dicer']	-3.16	9.9e-05	*	-0.92	0.050126		-2.36	0.012686	*	-0.78	0.010028	*	0.74	0.111742		-0.02	0.972512		-3.61	0.002402	*	-1.75	0.001222	*
Os.19594.1.A1_at	LOC_Os02g02520	TRUE	D1	blue	photosynthesis and associated processes	down	Os02g0117100	na	na	AT1G73060	seed	na	na	expressed protein	na	na	-0.74	0	*	-0.728822	0.867143	119.868	148.204	[]	['not assigned.unknown']	-0.87	0.122817		-0.54	0.039451	*	-1.37	0.001291	*	-0.6	0.00051	*	-0.8	0.026841	*	0.02	0.935234		-1.85	0.003658	*	-0.79	0.100243
Os.25097.1.S1_at	LOC_Os02g02750	TRUE	D13	blue	cell_vessicle_transport	down	Os02g0119800	na	na	na	seed	na	na	CDP-alcohol phosphatidyltransferase, putative, expressed	na	na	-0.84	0	*	-0.866192	0.861687	127.589	173.413	['Phosphonate and phosphinate metabolism', 'Glycerophospholipid metabolism', 'Ether lipid metabolism', 'Metabolic pathways', 'Biosynthesis of secondary metabolites']	['misc.misc2', 'RNA.regulation of transcription.AtSR transcription factor family']	-0.96	0.003421	*	-1.02	0.000113	*	-1.01	0.000762	*	-0.46	0.02544	*	-1.27	2.2e-05	*	-0.7	0.002431	*	-1.48	0.00086	*	-1.28	0.000821	*
Os.2448.1.S1_at	LOC_Os02g02840	TRUE	D2	magenta	cell wall metabolism	down	Os02g0120800	['Resistance or Tolerance']	['Blast resistance']	AT3G51300	seed	na	na	ras-related protein, putative, expressed	na	na	-0.42	0.030431	*	-0.309334	0.915558	22.3914	33.9737	['Phagosome', 'AGE']	['signalling.G-proteins']	-1.21	3e-06	*	-1.2	0.001172	*	-1.43	0.025796	*	-1.74	0.000556	*	0.75	0.137938		1.24	0.065025		-1.32	0.002302	*	0.91	0.109803
Os.51258.1.S1_at	LOC_Os02g03250	TRUE	D1	blue	photosynthesis and associated processes	down	Os02g0125000	na	na	AT5G51545	seed	na	na	expressed protein	na	na	-0.92	0	*	-0.703535	0.925882	205.263	296.588	[]	['PS.lightreaction.photosystem II.PSII polypeptide subunits']	-1.48	0.000473	*	-1.13	0.000304	*	-1.34	0.02453	*	-0.56	8.3e-05	*	-0.19	0.438365		-0.38	0.110598		-2.34	0.005218	*	-0.47	0.04058	*
Os.27658.1.S1_a_at	LOC_Os02g03540	TRUE	na	blue	na	down	Os02g0127700	na	na	AT2G44530	seed	na	na	phosphoribosyl transferase, putative, expressed	na	na	-0.44	1e-06	*	-0.583333	0.852099	122.551	184.051	['Pentose phosphate pathway', 'Purine metabolism', 'Metabolic pathways', 'Biosynthesis of secondary metabolites', 'Carbon metabolism', 'Biosynthesis of amino acids']	['amino acid metabolism.synthesis.histidine', 'nucleotide metabolism.synthesis.PRS-PP', 'misc.oxidases - copper, flavone etc']	-0.81	0.001864	*	-0.73	0.000901	*	-0.77	0.022489	*	0.37	0.001739	*	-0.44	0.053345		-0.04	0.769915		-0.82	0.069649		-0.65	0.029362	*
Os.14493.1.S1_at	LOC_Os02g03670	TRUE	na	blue	na	down	Os02g0129300	na	na	AT5G48790	seed	na	na	expressed protein	na	na	-2.03	0	*	-0.813597	0.965569	248.34	292.396	[]	['stress.biotic']	-2.8	7e-06	*	-2.03	6.2e-05	*	-2.83	0.033784	*	-0.69	0.0298	*	-1.86	0.001452	*	-1.65	0.004173	*	-3.91	0.003033	*	-2.95	0.053381	#
Os.27375.1.A1_at	LOC_Os02g04460	TRUE	D1	red	photosynthesis and associated processes	na	Os02g0137200	na	na	AT2G43030	no_seed	na	na	ribosomal protein L3, putative, expressed	na	na	-0.47	0.001195	*	-0.417161	0.891885	88.0491	192.859	['Ribosome']	['protein.synthesis.ribosomal protein.prokaryotic.chloroplast.50S subunit.L3']	-1.44	0.004024	*	-0.82	0.004053	*	-1.35	0.006916	*	-0.12	0.259606		0.17	0.364259		0.64	0.009023	*	-1.66	0.004226	*	0.5	0.008701	*
Os.14283.1.A1_at	LOC_Os02g06300	TRUE	D1	blue	photosynthesis and associated processes	down	Os02g0157700	na	na	AT5G08650	seed	na	na	GTP-binding protein lepA, putative, expressed	na	na	-0.95	0	*	-0.719743	0.897191	160.487	204.51	[]	['misc.oxidases - copper, flavone etc', 'protein.synthesis.elongation', 'signalling.G-proteins']	-1.66	4.9e-05	*	-1.03	0.006472	*	-1.7	0.011634	*	-0.24	0.058863		-0.47	0.063066		-0.34	0.159653		-2.08	0.00521	*	-1.43	0.068058
Os.11093.1.S1_at	LOC_Os02g07060	TRUE	D7	magenta	Signalling_transport	down	Os02g0167300	na	na	na	seed	na	na	tubulin/FtsZ domain containing protein, putative, expressed	na	na	-0.4	0.006731	*	-0.390277	0.888455	24.0269	55.5914	['Phagosome']	['lipid metabolism.FA synthesis and FA elongation.acyl CoA ligase', 'secondary metabolism.phenylpropanoids', 'cell.organisation']	-0.84	2.4e-05	*	-1.14	0.00117	*	-1.05	0.018202	*	-0.76	0.006026	*	-0.31	0.451482		1.24	0.005698	*	-0.65	0.003744	*	0.02	0.867873
Os.51202.1.S1_at	LOC_Os02g07220	TRUE	na	blue	na	down	Os02g0168700	na	na	AT4G19830	seed	na	na	peptidyl-prolyl cis-trans isomerase, FKBP-type, putative, expressed	na	na	-0.81	0	*	-0.823404	0.902203	161.404	185.257	[]	['protein.aa activation.leucine-tRNA ligase', 'protein.folding']	-1.23	0.001893	*	-0.19	0.339635		-0.79	0.045041	*	-0.56	0.003281	*	-0.8	0.047068	*	-0.58	0.091239		-1.46	0.003609	*	-1.34	0.037988	*
Os.5934.1.S1_at	LOC_Os02g07350	TRUE	na	blue	na	down	Os02g0169900	na	na	AT1G31190	seed	na	na	inositol-1-monophosphatase, putative, expressed	na	na	-0.78	0	*	-0.812731	0.921844	176.031	211.137	['Inositol phosphate metabolism', 'Metabolic pathways', 'Phosphatidylinositol signaling system']	['minor CHO metabolism.myo-inositol.inositol phosphatase']	-1.22	0.003885	*	-0.78	0.00506	*	-1.11	0.022968	*	-0.66	0.016874	*	-0.36	0.22311		-0.15	0.245158		-1.52	0.007883	*	-1	0.043252	*
Os.15690.1.S1_at	LOC_Os02g07360	TRUE	na	blue	na	down	Os02g0170000	na	na	AT2G35130	seed	na	na	pentatricopeptide containing protein, putative, expressed	na	na	-1.02	0	*	-0.6348	0.895405	175.483	257.039	[]	['hormone metabolism.salicylic acid.synthesis-degradation', 'misc.UDP glucosyl and glucoronyl transferases', 'RNA.regulation of transcription.putative transcription regulator', 'development.unspecified']	-1.93	0.001282	*	-0.92	0.001753	*	-2.13	0.010729	*	-0.11	0.20725		0.06	0.855209		-0.32	0.169283		-2.91	0.00189	*	-1.43	0.06026
Os.7295.1.S1_at	LOC_Os02g07410	TRUE	D10	magenta	Serine metabolism	down	Os02g0170100	na	na	AT2G35120	seed	na	na	glycine cleavage system H protein, putative, expressed	na	na	-0.47	6e-05	*	-0.525436	0.880242	20.2445	83.5197	['"Glycine, serine and threonine metabolism "', 'Glyoxylate and dicarboxylate metabolism', 'Metabolic pathways', 'Biosynthesis of secondary metabolites', 'Carbon metabolism']	['PS.photorespiration.glycine cleavage.H protein']	-1.09	0.000118	*	-1.11	0.00122	*	-1.11	0.046099	*	-0.6	0.024422	*	0.01	0.928959		0.54	0.005625	*	-0.87	0.031806	*	-0.14	0.56225
Os.49797.1.A1_at	LOC_Os02g08140	TRUE	D3	blue	Signalling and post-translational modifications	down	Os02g0178000	na	na	AT5G57630	seed	na	na	CAMK_KIN1/SNF1/Nim1_like.14 - CAMK includes calcium/calmodulin depedent protein kinases, expressed	na	na	-1.11	0	*	-0.8855	0.870375	131.447	155.214	[]	['protein.postranslational modification']	-1.17	0.002858	*	-1.32	0.003585	*	-0.7	0.118552		-0.87	0.007948	*	-1.17	0.01006	*	-1.31	0.000128	*	-1.74	0.004754	*	-1.75	0.030187	*
Os.16502.1.S1_at	LOC_Os02g08380	TRUE	D1	red	photosynthesis and associated processes	na	Os02g0180200	na	na	AT2G24020	no_seed	na	na	CR084 protein, putative, expressed	na	na	-0.34	0.006558	*	-0.36172	0.941472	114.136	192.546	[]	['not assigned.unknown']	-1.2	0.000107	*	-0.1	0.697131		-1.19	0.011178	*	-0.12	0.245854		0.43	0.009223	*	0.3	0.062833		-1.49	0.004492	*	0.37	0.041463	*
Os.13494.1.S1_at	LOC_Os02g09150	TRUE	na	blue	na	down	Os02g0184200	na	na	AT1G15690	seed	na	na	inorganic H+ pyrophosphatase, putative, expressed	na	na	-0.92	0	*	-0.812773	0.916474	181.83	215.099	['Oxidative phosphorylation']	['PS.calvin cycle.rubisco small subunit', 'transport.amino acids', 'transport.H+ transporting pyrophosphatase']	-0.48	0.024215	*	-0.93	0.001228	*	-1.07	0.017569	*	-0.48	0.000614	*	-0.76	0.007294	*	-1.46	0.001069	*	-1.83	0.000665	*	-1.15	0.02238	*
Os.24972.1.S1_at	LOC_Os02g09930	TRUE	D2	magenta	cell wall metabolism	down	Os02g0192500	na	na	na	seed	GT2	Transferases	CSLA1 - cellulose synthase-like family A; mannan synthase, expressed	na	na	-1.01	0.000295	*	-0.491416	0.824679	24.2764	59.8282	[]	['cell wall.cellulose synthesis.cellulose synthase']	-1.26	0.003516	*	-1.2	0.005944	*	-2.01	0.006334	*	-1.74	0.00482	*	-0.38	0.588193		2.57	0.00437	*	-2.33	0.00547	*	-3.24	0.002484	*
Os.4251.1.S1_at	LOC_Os02g09940	TRUE	D1	red	photosynthesis and associated processes	na	Os02g0192700	na	na	AT3G52960	no_seed	na	na	peroxiredoxin, putative, expressed	na	na	-1.41	6e-06	*	-0.550487	0.877489	86.0087	227.256	[]	['secondary metabolism.phenylpropanoids.lignin biosynthesis.CAD', 'redox.peroxiredoxin']	-3.39	5.8e-05	*	-0.51	0.09526		-3.13	0.001105	*	-1.19	0.001111	*	-0.42	0.334866		1.66	0.047801	*	-4.6	2.5e-05	*	-0.83	0.043079	*
Os.50235.1.S1_a_at	LOC_Os02g10770	TRUE	D4	blue	ribosome biogenesis	down	Os02g0201900	na	na	na	seed	na	na	DEAD-box ATP-dependent RNA helicase 41, putative, expressed	na	na	-0.64	0	*	-0.706851	0.861039	114.65	141.978	[]	['mitochondrial electron transport / ATP synthesis.cytochrome c', 'misc.cytochrome P450', 'RNA.processing.RNA helicase', 'DNA.synthesis/chromatin structure', 'protein.synthesis.initiation']	-0.89	0.005106	*	-1.05	0.007947	*	-0.48	0.116735		-0.16	0.299409		-0.17	0.33066		-0.92	0.013233	*	-0.76	0.019066	*	-0.77	0.076402
Os.9295.1.S1_at	LOC_Os02g10810	TRUE	D4	salmon	ribosome biogenesis	down	Os02g0202500	na	na	na	seed	na	na	protein of unknown function domain containing protein, expressed	na	na	-0.35	0.012181	*	-0.330145	0.922174	24.0038	128.318	[]	['fermentation.LDH', 'signalling.receptor kinases.wheat LRK10 like']	-0.9	0.009361	*	-0.79	0.000393	*	-1.13	0.056192		0.67	0.000424	*	-0.2	0.377564		-0.52	0.049968	*	-1.37	0.004092	*	0.91	0.026039	*
Os.16733.1.S1_at	LOC_Os02g15750	TRUE	D1	blue	photosynthesis and associated processes	down	Os02g0257300, Os02g0257400	na	na	AT4G01050	seed	na	na	expressed protein	na	na	-1.9	0	*	-0.794681	0.938994	195.003	228.612	[]	['misc.rhodanese', 'RNA.regulation of transcription.AtSR transcription factor family']	-2.62	9e-06	*	-1.84	5.7e-05	*	-1.93	0.029783	*	-0.71	0.003862	*	-2.37	0.016187	*	-0.42	0.253516		-3.78	0.003787	*	-2.92	0.005265	*
Os.20857.1.S1_at	LOC_Os02g15900	TRUE	D1	blue	photosynthesis and associated processes	down	Os02g0259600	na	na	AT1G35680	seed	na	na	50S ribosomal protein L21, chloroplast precursor, putative, expressed	na	na	-1.06	0	*	-0.676109	0.916871	202.827	300.235	['Ribosome']	['protein.synthesis.ribosomal protein.prokaryotic.chloroplast.50S subunit.L21', 'protein.synthesis.ribosomal protein.prokaryotic.unknown organellar']	-2.1	8.6e-05	*	-1.12	0.002167	*	-1.85	0.000715	*	-0.68	0.004197	*	-0.21	0.136254		-0.55	0.04814	*	-2.82	0.003669	*	-0.45	0.03699	*
Os.17563.1.S1_at	LOC_Os02g17920	TRUE	D1	blue	photosynthesis and associated processes	down	Os02g0280500	na	na	na	seed	na	na	glyoxalase family protein, putative, expressed	na	na	-1.49	0	*	-0.68875	0.916436	190.931	275.495	['Pyruvate metabolism']	['amino acid metabolism.degradation.aspartate family.threonine', 'biodegradation of xenobiotics.lactoylglutathione lyase']	-3.09	0.00052	*	-1.87	0.000562	*	-2.18	0.059553		-0.87	0.012407	*	-0.4	0.10267		-0.38	0.240837		-3.91	0.000374	*	-0.62	0.065086
Os.17566.1.S1_at	LOC_Os02g18450	TRUE	D1	blue	photosynthesis and associated processes	down	Os02g0285800	na	na	AT5G13650	seed	na	na	GTP-binding protein typA/bipA, putative, expressed	na	na	-2	0	*	-0.843352	0.947546	225.413	263.653	[]	['protein.synthesis.elongation']	-2.94	0.000242	*	-1.16	0.001148	*	-2.96	0.013431	*	-0.6	0.022825	*	-2.51	0.004077	*	-1.49	0.071301		-3.64	0.000565	*	-2.72	0.018819	*
Os.51211.1.S1_at	LOC_Os02g20490	TRUE	D1	red	photosynthesis and associated processes	na	Os02g0307800	na	na	AT3G15110	no_seed	na	na	expressed protein	na	na	-0.43	0.017212	*	-0.322162	0.881143	75.8883	111.819	[]	['not assigned.unknown']	-1.79	7e-06	*	1.12	0.001207	*	-1.43	0.055443		-0.55	0.012865	*	0.97	0.007246	*	0.56	0.001112	*	-2.12	0.012813	*	-0.34	0.254224
OsAffx.12141.1.S1_at	LOC_Os02g21009	TRUE	na	blue	na	down	Os02g0314300, Os02g0314400	na	na	na	seed	na	na	sodium/calcium exchanger protein, putative, expressed	na	na	-1.11	0	*	-0.710823	0.878815	124.625	155.758	[]	['transport.calcium']	-1.17	0.003465	*	-1.64	0.004694	*	-1.7	0.025242	*	0.03	0.8307		-1.25	0.026665	*	0.05	0.844669		-2.94	0.001094	*	-1.1	0.162099
Os.11736.1.S1_at	LOC_Os02g22100	TRUE	na	blue	na	down	Os02g0326700	na	na	AT5G38510	seed	na	na	OsRhmbd6 - Putative Rhomboid homologue, expressed	na	na	-1.63	0	*	-0.818663	0.952279	225.35	263.903	[]	['stress.abiotic.heat', 'protein.degradation.serine protease']	-2.15	2.7e-05	*	-2.14	1e-06	*	-2.15	0.004921	*	-0.13	0.246151		-1.04	0.002359	*	-1.87	0.038158	*	-2.72	0.002625	*	-2.47	0.007706	*
Os.25432.1.S1_at	LOC_Os02g22260	TRUE	D1	blue	photosynthesis and associated processes	down	Os02g0328300	na	na	AT1G15140	seed	na	na	fruit protein PKIWI502, putative, expressed	na	na	-0.71	0	*	-0.644364	0.879852	152.732	244.829	[]	['PS.lightreaction.other electron carrier (ox/red).ferredoxin oxireductase']	-1.68	3e-06	*	-0.91	0.00048	*	-1.47	0.005008	*	-0.39	0.007221	*	0.05	0.838845		0.11	0.62011		-1.86	9.4e-05	*	-0.16	0.195846
Os.4716.1.S1_at	LOC_Os02g24020	TRUE	D4	blue	ribosome biogenesis	down	Os02g0436400	na	na	AT2G44040	seed	na	na	dihydrodipicolinate reductase, putative, expressed	na	na	-0.7	0	*	-0.644595	0.880002	149.996	211.513	['Monobactam biosynthesis', 'Lysine biosynthesis', 'Metabolic pathways', 'Biosynthesis of secondary metabolites', 'Biosynthesis of amino acids']	['amino acid metabolism.synthesis.aspartate family.lysine.dihydrodipicolinate reductase']	-1.41	3.9e-05	*	-0.14	0.433129		-1.49	0.017086	*	-0.08	0.26834		-0.4	0.040356	*	-0.27	0.240204		-1.98	0.020484	*	-0.94	0.001091	*
Os.14546.1.S1_at	LOC_Os02g26650	TRUE	na	blue	na	down	Os02g0465400	na	na	AT1G50430	seed	na	na	delta14-sterol reductase, putative, expressed	na	na	-0.85	0	*	-0.724126	0.871071	142.715	190.1	['Steroid biosynthesis', 'Metabolic pathways', 'Biosynthesis of secondary metabolites']	['hormone metabolism.brassinosteroid.synthesis-degradation.sterols.DWF5']	-1.24	0.005163	*	-1.14	0.000325	*	-0.93	0.115466		0.31	0.141004		-0.96	1.8e-05	*	-0.81	0.033169	*	-1.64	0.007398	*	-1.43	0.005199	*
OsAffx.2808.1.S1_s_at	LOC_Os02g30410	TRUE	na	blue	na	down	Os02g0507400	na	na	AT1G27385	seed	na	na	expressed protein	na	na	-1.04	0	*	-0.799466	0.945027	217.834	262.69	[]	['not assigned.unknown']	-1.27	9e-06	*	-0.96	0.002751	*	-1.49	0.029808	*	-0.38	0.015313	*	-0.84	0.016149	*	-1.3	0.001182	*	-2.22	0.011781	*	-1.03	0.056344	#
Os.9275.1.S1_x_at	LOC_Os02g31070	TRUE	D1	blue	photosynthesis and associated processes	down	Os02g0515000	na	na	AT5G48830	seed	na	na	expressed protein	na	na	-1.02	0	*	-0.738169	0.909344	174.636	217.687	[]	['not assigned.unknown']	-1.66	0.00032	*	-1	0.001954	*	-1.54	0.007581	*	-0.18	0.250557		-0.95	0.050184		-0.76	0.056569		-2.48	0.00161	*	-1.06	0.12147
Os.7691.1.S1_s_at	LOC_Os02g33010	TRUE	D1	blue	photosynthesis and associated processes	down	Os02g0533000	na	na	AT5G03900	seed	na	na	expressed protein	na	na	-0.65	0	*	-0.750002	0.865017	124.311	152.722	[]	['protein.synthesis.ribosome biogenesis']	-0.96	0.001433	*	-0.55	0.000724	*	-1.16	0.002236	*	-0.34	0.012267	*	-0.57	0.079477		0.25	0.494494		-1.25	0.006206	*	-1.09	0.000678	*
Os.22795.1.S1_at	LOC_Os02g33500	TRUE	D1	blue	photosynthesis and associated processes	down	Os02g0538000	na	na	AT2G04842	seed	na	na	threonyl-tRNA synthetase, putative, expressed	na	na	-0.73	2e-06	*	-0.574525	0.853252	147.926	267.756	['Aminoacyl']	['protein.aa activation.threonine-tRNA ligase']	-1.57	0.016686	*	-0.12	0.273838		-1.81	0.004247	*	-0.12	0.330494		-0.12	0.521268		-0.02	0.910557		-2.19	0.00013	*	-0.45	0.22525
Os.10576.1.S1_at	LOC_Os02g33550	TRUE	D2	magenta	cell wall metabolism	down	Os02g0538700	na	na	na	seed	na	na	harpin-induced protein 1 domain containing protein, expressed	na	na	-0.98	0.00053	*	-0.475232	0.91212	27.3329	69.2083	[]	['stress.biotic']	-1.98	6e-06	*	-1.9	0.000155	*	-2.49	0.035734	*	-2.66	6e-05	*	0.26	0.624951		1.1	0.019825	*	-2.04	0.009924	*	0.1	0.743889
Os.23942.1.A1_at	LOC_Os02g35180	TRUE	D6	blue	Development and Flowering	down	Os02g0557800	na	na	na	seed	na	na	OsRR2 type-A response regulator, expressed	Orphans	TF	-1.88	0	*	-0.855231	0.85406	121.164	139.779	['Plant hormone signal transduction']	['RNA.regulation of transcription.ARR']	-2.58	2.7e-05	*	-1.12	0.000628	*	-2.11	0.074567		-1.31	0.005786	*	-2.14	0.001631	*	-2.4	0.001743	*	-2.39	0.001144	*	-2.82	0.010364	*
Os.13927.1.S1_at	LOC_Os02g35900	TRUE	na	blue	na	down	Os02g0567100	na	na	AT1G07700	seed	na	na	thioredoxin, putative, expressed	na	na	-1.1	0	*	-0.769482	0.977659	262.883	324.566	[]	['redox.thioredoxin']	-1.82	1.3e-05	*	-1.29	0.001166	*	-1.72	0.057826		-0.22	0.026937		-0.75	0.022408	*	-0.48	0.117485		-2.35	0.000728	*	-1.27	0.000621	*
Os.17177.1.S1_at	LOC_Os02g36940	TRUE	na	green	na	down	Os02g0579800	na	na	AT1G14870	seed	na	na	uncharacterized Cys-rich domain containing protein, putative, expressed	na	na	-0.64	5e-06	*	-0.600009	0.850215	38.9086	55.6161	[]	['secondary metabolism.phenylpropanoids.lignin biosynthesis.F5H']	1.08	0.002382	*	-1.25	0.002328	*	-0.44	0.135747		-0.32	0.055973		-1.21	0.000589	*	-1.28	0.003702	*	-1.27	0.00082	*	-1.52	0.003903	*
Os.3440.1.S2_at	LOC_Os02g36974	TRUE	D7	blue	Signalling_transport	down	Os02g0580300	['Resistance or Tolerance']	['Bacterial blight resistance']	na	seed	na	na	14-3-3 protein, putative, expressed	na	na	-1.01	0	*	-0.877017	0.936326	211.055	252.029	[]	['signalling.14-3-3 proteins']	-1.24	0.000648	*	-1.1	0.000321	*	-1.15	0.020641	*	-0.33	0.025831	*	-1.16	0.000107	*	-1.17	0.005328	*	-1.21	0.004733	*	-1.54	0.012372	*
OsAffx.12382.1.S1_at	LOC_Os02g37060	TRUE	D1	blue	photosynthesis and associated processes	down	Os02g0581100	na	na	na	seed	na	na	photosystem II 5 kDa protein, chloroplast precursor, putative, expressed	na	na	-1.43	0	*	-0.876296	0.920934	190.81	222.32	[]	['PS.lightreaction.photosystem II.PSII polypeptide subunits', 'PS.lightreaction.photosystem I.PSI polypeptide subunits']	-1.91	0.00042	*	-1.57	3.4e-05	*	-1.4	0.038936	*	-1.13	0.008893	*	-0.58	0.029661	*	-1.42	0.011013	*	-2.5	0.000438	*	-1.99	0.03964	*
Os.52385.1.S1_at	LOC_Os02g37600	TRUE	D1	blue	photosynthesis and associated processes	down	Os02g0588600	na	na	AT2G04790	seed	na	na	expressed protein	na	na	-1.31	0	*	-0.733896	0.880598	140.071	184.01	[]	['not assigned.unknown']	-1.9	1.4e-05	*	-1.55	0.000156	*	-0.88	0.142026		-0.92	0.011399	*	-1.21	0.066174		-1.52	0.003885	*	-3.15	0.000508	*	-0.1	0.819451
Os.19204.1.S1_at	LOC_Os02g37654	TRUE	D13	magenta	cell_vessicle_transport	down	Os02g0589000	na	na	na	seed	na	na	lecithin:cholesterol acyltransferase, putative, expressed	na	na	-1.24	0.001603	*	-0.433355	0.904437	28.2	65.1229	[]	['lipid metabolism.exotics (steroids, squalene etc).phosphatidylcholine-sterol O-acyltransferase']	-3.26	0.00046	*	-2.78	0.000354	*	-2.79	0.002232	*	-1.65	0.013788	*	-1.38	0.025156	*	3.78	0.000869	*	-2.7	0.001994	*	-2.4	0.00672	*
Os.9506.1.S1_a_at	LOC_Os02g38020	TRUE	D1	blue	photosynthesis and associated processes	down	Os02g0593500	na	na	AT3G26570	seed	na	na	inorganic phosphate transporter 2-1, chloroplast precursor, putative, expressed	na	na	-2.43	0	*	-0.819586	0.978365	267.93	314.279	[]	['transport.phosphate']	-4.11	0	*	-1.92	9.4e-05	*	-3.19	0.002437	*	-1.1	1.8e-05	*	-1.41	0.019742	*	-1.55	0.031309	*	-4.55	5.6e-05	*	-3.43	0.012248	*
Os.19872.1.S1_at	LOC_Os02g38240	TRUE	D1	blue	photosynthesis and associated processes	down	Os02g0596000	na	na	AT4G24750	seed	na	na	rhodanese family protein, putative, expressed	na	na	-1.53	0	*	-0.789735	0.943846	225.936	267.536	[]	['misc.rhodanese']	-2.18	7.7e-05	*	-0.95	0.019328	*	-2.32	0.003242	*	-0.8	0.000309	*	-1.07	0.020535	*	-1.7	0.01204	*	-3.33	0.005108	*	-1.72	0.007701	*
Os.19626.1.S1_at	LOC_Os02g39600	TRUE	na	blue	na	down	Os02g0608900	na	na	AT2G43950	seed	na	na	outer envelope protein, putative, expressed	na	na	-1.27	0	*	-0.88796	0.938066	208.844	241.355	[]	['not assigned.unknown']	-1.92	3.1e-05	*	-0.83	0.002524	*	-1.81	0.029792	*	-1.07	0.00034	*	-0.9	0.00689	*	-0.49	0.143068		-1.85	0.003096	*	-1.93	0.008039	*
Os.22603.1.A1_a_at	LOC_Os02g41470	TRUE	D5	blue	tRNA biogenesis	down	Os02g0623500	na	na	AT3G13490	seed	na	na	tRNA synthetases class II domain containing protein, expressed	na	na	-0.71	0	*	-0.623834	0.861795	130.29	187.54	['Aminoacyl']	['protein.aa activation.lysine-tRNA ligase']	-1.32	0.000276	*	-0.24	0.123832		-1.45	0.020136	*	0.15	0.213217		-0.1	0.482969		-0.58	0.061329		-1.85	0.008171	*	-1.21	0.062847
Os.17898.1.S1_at	LOC_Os02g42330	TRUE	na	blue	na	down	Os02g0635000	na	na	na	seed	na	na	nitrilase, putative, expressed	na	na	-1	0	*	-0.903485	0.922227	193.045	221.462	['Tryptophan metabolism', 'Cyanoamino acid metabolism', 'Nitrogen metabolism']	['secondary metabolism.sulfur-containing.glucosinolates.degradation.nitrilase', 'misc.nitrilases, nitrile lyases, berberine bridge enzymes, reticuline oxidases, troponine reductases']	-1.08	2.2e-05	*	-0.74	0.027316	*	-0.91	0.034912	*	-0.58	0.000698	*	-0.84	0.003466	*	-1.28	0.001494	*	-1.35	0.003098	*	-1.55	0.023614	*
Os.54384.1.S1_at	LOC_Os02g42550	TRUE	D4	purple	ribosome biogenesis	down	Os02g0638000	na	na	na	seed	na	na	expressed protein	na	na	-0.45	0	*	-0.609935	0.876967	19.7887	95.8579	[]	['RNA.regulation of transcription.putative transcription regulator']	-0.89	0.003662	*	-0.66	0.039627	*	0.35	0.375624		0.34	0.005245	*	-0.72	0.022741	*	-0.47	0.093173		-0.68	0.02633	*	-0.76	0.024706	*
Os.5542.1.S1_at	LOC_Os02g43360	TRUE	na	green	na	down	Os02g0649800	na	na	na	seed	na	na	cytochrome b5-like Heme/Steroid binding domain containing protein, expressed	na	na	-0.99	0.000117	*	-0.524498	0.891853	48.0861	59.2026	[]	['redox.ascorbate and glutathione']	1.97	0.006744	*	-1.74	0.00075	*	-1.76	0.024228	*	-1.24	0.007544	*	-1.3	0.005211	*	-2.62	0.000863	*	-2.15	0.000135	*	-1.65	0.011181	*
Os.4943.1.S1_at	LOC_Os02g43870	TRUE	D2	magenta	cell wall metabolism	down	Os02g0655800	na	na	AT5G07620	seed	na	na	inactive receptor kinase At2g26730 precursor, putative, expressed	na	na	-0.57	0.005844	*	-0.393848	0.920262	28.3924	50.1632	[]	['signalling.receptor kinases.leucine rich repeat III']	-0.94	0.023863	*	-1.08	0.00011	*	-1.56	0.00837	*	-1.77	0.000171	*	0.18	0.664535		1.68	0.033964	*	-1.45	0.008742	*	-0.53	0.162407
Os.54838.1.S1_at	LOC_Os02g44680	TRUE	na	blue	na	down	Os02g0666700	na	na	AT5G03555	seed	na	na	allantoin permease, putative, expressed	na	na	-1.11	0	*	-0.8864	0.861959	125.25	146.502	[]	['transport.nucleotides']	-0.72	0.054386		-0.95	0.002669	*	-1.17	0.131284		-1.07	0.0171	*	-1.21	0.000425	*	-0.99	0.01088	*	-1.44	0.00871	*	-1.74	0.061354
Os.6039.1.S1_at	LOC_Os02g45250	TRUE	na	blue	na	down	Os02g0674800	['Morphological trait', 'Morphological trait', 'Morphological trait']	['Culm leaf', 'Culm leaf', 'Culm leaf']	AT3G61150	seed	na	na	homeobox and START domains containing protein, putative, expressed	HB	TF	-0.87	0	*	-0.861201	0.92306	174.739	207.948	[]	['RNA.regulation of transcription.homeobox transcription factor family (HB)', 'development.unspecified']	-1.31	0.000176	*	-1.07	0.000128	*	-1.28	0.034781	*	-0.24	0.332643		-0.85	0.016751	*	-0.82	0.003868	*	-1.37	0.005332	*	-1.02	0.028338	*
Os.6053.1.S1_at	LOC_Os02g45540	TRUE	na	blue	na	down	Os02g0678400	na	na	AT1G63000	seed	na	na	synthase, putative, expressed	na	na	-1.34	0	*	-0.861053	0.898688	174.306	228.332	['Amino sugar and nucleotide sugar metabolism']	['cell wall.precursor synthesis.RHM', 'cell wall.precursor synthesis.UER']	-1.62	3.8e-05	*	-1.57	8e-05	*	-1.8	0.021213	*	-0.83	0.000647	*	-1.61	0.000343	*	-1.16	0.007667	*	-1.79	0.000794	*	-1.98	0.001865	*
Os.50868.1.S1_at	LOC_Os02g46320	TRUE	D5	purple	tRNA biogenesis	down	Os02g0688500	na	na	AT2G44660	seed	GT57	Transferases	glucosyltransferase, putative, expressed	na	na	-0.29	0.0009	*	-0.415036	0.834378	14.1044	59.1934	['N', 'Metabolic pathways']	['lipid metabolism.FA synthesis and FA elongation.acyl-CoA binding protein', 'misc.UDP glucosyl and glucoronyl transferases', 'signalling.G-proteins']	-0.85	0.000661	*	-0.47	0.019395	*	0.28	0.120417		0.43	0.027887	*	-0.55	0.033083	*	-0.4	0.055374		-0.55	0.019699	*	-0.35	0.267576
Os.27694.1.S1_at	LOC_Os02g46750	TRUE	D1	blue	photosynthesis and associated processes	down	Os02g0694800	na	na	AT5G16810	seed	na	na	expressed protein	na	na	-1.18	0	*	-0.612149	0.886115	171.113	273.625	[]	['not assigned.unknown']	-2.21	0.004597	*	-1.65	0.001017	*	-2.42	0.000826	*	-0.05	0.753388		-0.04	0.909218		-0.33	0.017975	*	-3.43	0.004453	*	-0.86	0.046825	*
Os.46383.2.A1_s_at	LOC_Os02g47020	TRUE	D1	blue	photosynthesis and associated processes	down	Os02g0698000	['Resistance or Tolerance']	['Other stress resistance']	AT1G32060	seed	na	na	phosphoribulokinase/Uridine kinase family protein, expressed	na	na	-1.18	0	*	-0.802162	0.929984	188.668	221.355	['Carbon fixation in photosynthetic organisms', 'Metabolic pathways', 'Carbon metabolism']	['PS.calvin cycle.PRK']	-1.95	0.000181	*	-1.74	0.00033	*	-1.5	0.001385	*	-0.52	0.001014	*	-0.33	0.101419		-0.65	0.116016		-2.13	0.010559	*	-1.79	0.016476	*
Os.28290.1.S1_at	LOC_Os02g47510	TRUE	na	blue	na	down	Os02g0704000	na	na	AT4G19170	seed	na	na	9-cis-epoxycarotenoid dioxygenase 1, chloroplast precursor, putative, expressed	na	na	-2.06	0	*	-0.766578	0.874966	143.798	180.079	['Carotenoid biosynthesis', 'Metabolic pathways', 'Biosynthesis of secondary metabolites']	['hormone metabolism.abscisic acid.synthesis-degradation.synthesis.9-cis-epoxycarotenoid dioxygenase']	-1.63	0.000648	*	-3.07	0.00015	*	-2.85	0.048734	*	-0.33	0.017204	*	-0.99	0.021191	*	-2.39	0.007242	*	-3.79	0.000256	*	-3.67	0.000572	*
Os.8567.1.S1_at	LOC_Os02g47600	TRUE	na	blue	na	down	Os02g0704900	na	na	na	seed	na	na	soluble inorganic pyrophosphatase, putative, expressed	na	na	-1.49	0	*	-0.793232	0.905606	160.663	191.098	['Oxidative phosphorylation']	['nucleotide metabolism.phosphotransfer and pyrophosphatases.misc']	-1.88	1e-06	*	-1.48	0.000807	*	-1.43	0.000879	*	-1.03	0.035368	*	-2.23	0.001687	*	0.05	0.924558		-2.72	0.00144	*	-2.5	0.007508	*
Os.48485.1.S1_at	LOC_Os02g47744	TRUE	na	blue	na	down	Os02g0706400	na	na	na	seed	na	na	MYB family transcription factor, putative, expressed	MYB-related	TF	-2	0	*	-0.834177	0.877444	141.331	181.684	[]	['RNA.regulation of transcription.MYB-related transcription factor family']	-0.66	0.022569	*	-1.71	0.000493	*	-1.78	0.02818	*	-1.46	0.014691	*	-3.3	0.002386	*	-1.6	0.042705	*	-4.16	0.000832	*	-2.27	0.003704	*
Os.8038.1.S1_at	LOC_Os02g47880	TRUE	D2	magenta	cell wall metabolism	down	Os02g0708400	na	na	AT3G27960	seed	na	na	tetratricopeptide repeat domain containing protein, expressed	na	na	-0.51	0.000604	*	-0.478717	0.8305	16.158	54.0177	[]	['cell.organisation']	-1.15	0.000152	*	-1.2	0.000603	*	-1.28	0.007556	*	-1.02	0.016758	*	0.04	0.893215		0.1	0.829431		-0.69	0.075701		0.41	0.31429
Os.16087.1.S1_at	LOC_Os02g47940	TRUE	na	blue	na	down	Os02g0709200	na	na	na	seed	na	na	aminotransferase, classes I and II, domain containing protein, expressed	na	na	-0.77	0	*	-0.723326	0.880581	146.499	185.488	['Histidine metabolism', 'Tyrosine metabolism', 'Phenylalanine metabolism', '"Phenylalanine, tyrosine and tryptophan biosynthesis "', '"Tropane, piperidine and pyridine alkaloid biosynthesis "', 'Metabolic pathways', 'Biosynthesis of secondary metabolites', 'Biosynthesis of amino acids']	['amino acid metabolism.synthesis.histidine.histidinol-phosphate aminotransferase']	-1.06	0.00061	*	-0.67	0.005169	*	-1.45	0.02045	*	0.08	0.289194		-0.74	0.005787	*	-0.02	0.794379		-1.73	0.001166	*	-1.21	0.003584	*
Os.48108.1.S1_at	LOC_Os02g49050	TRUE	na	purple	na	down	Os02g0722300	na	na	na	seed	na	na	transmembrane 9 superfamily member, putative, expressed	na	na	-0.57	0	*	-0.663972	0.846225	19.8131	136.437	[]	['DNA.unspecified']	-0.87	0.003095	*	-0.81	8.2e-05	*	-0.34	0.073143		0.04	0.220566		-1.05	0.001613	*	-0.22	0.145614		-0.78	0.066453		-0.96	0.00259	*
Os.27449.1.S1_at	LOC_Os02g49326	TRUE	D1	blue	photosynthesis and associated processes	down	Os02g0725200	na	na	AT3G07670	seed	na	na	SET domain-containing protein, putative, expressed	SET	Other	-0.95	0	*	-0.604198	0.878252	167.075	278.612	[]	['stress.biotic.receptors', 'RNA.regulation of transcription.SET-domain transcriptional regulator family']	-2.21	8e-06	*	-0.5	0.059423		-2.13	0.005589	*	-0.04	0.693613		-0.63	0.069385		0.49	0.101813		-2.59	0.00023	*	-1.07	0.07631
Os.14793.1.S1_at	LOC_Os02g49570	TRUE	na	blue	na	down	Os02g0728100	na	na	AT1G73990	seed	na	na	OsProtIV1 - Putative Protease IV homologue; Domain 2 is a SPH, expressed	na	na	-1.24	0	*	-0.766399	0.946142	214.046	261.056	[]	['protein.degradation']	-2.07	1e-05	*	-1.01	0.000284	*	-1.79	0.00039	*	-0.62	0.012633	*	-1.68	0.009198	*	-0.06	0.863325		-2.64	0.000192	*	-1.63	0.091431
Os.12058.1.S1_at	LOC_Os02g49870	TRUE	D1	blue	photosynthesis and associated processes	down	Os02g0731600, Os02g0731800	na	na	na	seed	na	na	expressed protein	na	na	-1.75	0	*	-0.863493	0.897118	162.797	190.365	[]	['protein.degradation.ubiquitin.E3.SCF.FBOX']	-2.91	0.000101	*	-0.93	0.017655	*	-2.08	0.00057	*	-1.42	0.000973	*	-1.66	0.029943	*	-0.86	0.091285		-2.49	0.000169	*	-3.36	0.011367	*
Os.32449.1.S1_at	LOC_Os02g51020	TRUE	D1	blue	photosynthesis and associated processes	down	Os02g0744000	na	na	AT1G18730	seed	na	na	expressed protein	na	na	-2.05	0	*	-0.753854	0.951397	239.932	301.412	[]	['TCA / organic transformation.TCA.fumarase']	-3.26	0.002784	*	-1.95	0.000636	*	-3.25	0.004485	*	-0.44	0.017119	*	-1.24	0.008304	*	-1.8	0.074113		-4.16	0.000342	*	-2.08	0.018748	*
Os.13018.1.S1_a_at	LOC_Os02g51070	TRUE	na	blue	na	down	Os02g0744700	na	na	AT3G01180	seed	GT5	Transferases	starch synthase, putative, expressed	na	na	-1.06	0	*	-0.722849	0.872011	130.125	165.188	['Starch and sucrose metabolism', 'Metabolic pathways', 'Biosynthesis of secondary metabolites']	['major CHO metabolism.synthesis.starch.starch synthase']	-1.14	0.030683	*	-0.89	0.001727	*	-1.59	0.013967	*	-0.3	0.038935	*	-1.73	0.010954	*	-0.19	0.426778		-2.56	0.000519	*	-1.31	0.127844
Os.10275.1.S1_at	LOC_Os02g51080	TRUE	D1	blue	photosynthesis and associated processes	down	Os02g0744900	['Physiological trait']	['Source activity']	AT1G74470	seed	na	na	FAD binding domain containing protein, expressed	na	na	-0.89	0	*	-0.696782	0.872649	123.741	159.563	['Porphyrin and chlorophyll metabolism', 'Terpenoid backbone biosynthesis', 'Metabolic pathways', 'Biosynthesis of secondary metabolites']	['secondary metabolism.isoprenoids.non-mevalonate pathway']	-1.52	0.002745	*	-1.16	4.2e-05	*	-0.83	0.00767	*	-0.65	0.001278	*	-0.68	0.078364		-0.17	0.614283		-2.42	2.4e-05	*	-0.13	0.421438
Os.9619.1.S1_at	LOC_Os02g51150	TRUE	na	green	na	down	Os02g0745700	na	na	na	seed	na	na	sphingolipid C4-hydroxylase SUR2, putative, expressed	na	na	-0.27	0.006506	*	-0.378985	0.873547	40.3133	49.3357	['Sphingolipid metabolism', 'Metabolic pathways']	['lipid metabolism.exotics (steroids, squalene etc).sphingolipids', 'protein.synthesis.ribosome biogenesis']	0.84	5e-06	*	-0.76	0.005108	*	0.38	0.163817		-0.22	0.021881		-0.41	0.000722	*	-0.7	0.025073	*	-0.67	0.024457	*	-0.85	0.005663	*
Os.52106.1.S1_at	LOC_Os02g51450	TRUE	D1	blue	photosynthesis and associated processes	down	Os02g0749800	na	na	na	seed	na	na	mTERF family protein, expressed	mTERF	TF	-1.84	0	*	-0.767791	0.94495	226.877	275.491	[]	['RNA.regulation of transcription.unclassified']	-3.15	0	*	-0.26	0.198758		-2.5	0.010783	*	-0.91	0.00609	*	-1.2	0.024955	*	-1.64	0.013726	*	-4.06	0.000934	*	-2.44	0.024427	*
Os.11397.1.S1_at	LOC_Os02g51570	TRUE	D1	red	photosynthesis and associated processes	na	Os02g0751600	na	na	AT4G39710	no_seed	na	na	peptidyl-prolyl cis-trans isomerase, FKBP-type, putative, expressed	na	na	-1.46	1e-06	*	-0.597843	0.893584	97.5905	275.77	[]	['protein.folding']	-3.49	1.7e-05	*	0.19	0.262024		-3.38	0.002141	*	-0.74	0.004712	*	-0.24	0.434661		0.54	0.222538		-4.27	9.9e-05	*	-1.75	0.001248	*
Os.30724.2.S1_at	LOC_Os02g51820	TRUE	D1	blue	photosynthesis and associated processes	down	Os02g0754600	na	na	AT5G64230	seed	na	na	expressed protein	na	na	-0.92	0	*	-0.635122	0.850959	114.614	177.034	[]	['not assigned.unknown']	-1.9	7e-06	*	-1.5	3.9e-05	*	-1.82	0.001804	*	-0.19	0.109737		-0.17	0.647775		0.2	0.678203		-2.28	0.000106	*	0.24	0.171264	#
Os.30724.1.S1_at	LOC_Os02g51830	TRUE	D5	blue	tRNA biogenesis	down	Os02g0754650, Os02g0754700	na	na	AT3G46100	seed	na	na	tRNA synthetase class II core domain containing protein, expressed	na	na	-0.74	0	*	-0.734608	0.905802	181.777	238.128	[Aminoacyl	['protein.aa activation.histidine-tRNA ligase']	-1.43	0.000405	*	-0.11	0.506136		-1.36	0.044749	*	-0.28	0.009773	*	-0.55	0.054011		-0.18	0.138328		-1.73	0.001649	*	-1.07	0.004407	*
Os.17368.1.S1_at	LOC_Os02g52420	TRUE	D1	blue	photosynthesis and associated processes	down	Os02g0761700	na	na	AT4G37040	seed	na	na	peptidase, M24 family protein, putative, expressed	na	na	-0.87	0	*	-0.792214	0.912064	167.105	201.12	[]	['PS.lightreaction.cyclic electron flow-chlororespiration', 'protein.degradation.metalloprotease']	-1.34	0.002397	*	-0.75	0.024218	*	-1.41	0.006701	*	-0.68	0.000727	*	-0.64	0.036095	*	0.13	0.310395		-1.98	0.001073	*	-1.29	0.037282	*
Os.8514.1.S1_at	LOC_Os02g52650	TRUE	D1	blue	photosynthesis and associated processes	down	Os02g0764500	na	na	AT1G45474	seed	na	na	chlorophyll A-B binding protein, putative, expressed	na	na	-1.75	0	*	-0.890768	0.903911	168.092	200.549	['Photosynthesis']	['PS.lightreaction.photosystem II.LHC-II', 'PS.lightreaction.photosystem I.LHC-I']	-2.46	1.6e-05	*	-1.76	0.000265	*	-2.05	0.000763	*	-1.71	0.000457	*	-1.82	0.023251	*	-0.4	0.28503		-2.41	0.005275	*	-2.83	0.003671	*
Os.11101.1.S1_a_at	LOC_Os02g52940	TRUE	na	blue	na	down	Os02g0768600	na	na	AT5G09650	seed	na	na	soluble inorganic pyrophosphatase, putative, expressed	na	na	-0.68	0	*	-0.730152	0.92313	186.39	250.735	['Oxidative phosphorylation']	['cell wall.precursor synthesis.UXS', 'nucleotide metabolism.phosphotransfer and pyrophosphatases.misc', 'misc.calcineurin-like phosphoesterase family protein', 'RNA.regulation of transcription.ABI3/VP1-related B3-domain-containing transcription factor family']	-1.19	0.000202	*	-0.98	0.000308	*	-1.24	0.006571	*	-0.28	0.018952	*	-0.06	0.494503		-0.55	0.072485		-1.48	0.000855	*	-0.45	0.009103	*
Os.50791.1.S1_at	LOC_Os02g53530	TRUE	na	blue	na	down	Os02g0775600	na	na	AT2G41940	seed	na	na	ZOS2-17 - C2H2 zinc finger protein, expressed	na	na	-1.93	0	*	-0.785778	0.892481	152.267	182.078	[]	['RNA.regulation of transcription.C2H2 zinc finger family']	-2.27	1.7e-05	*	-0.9	0.003637	*	-2.42	0.046109	*	-0.7	0.076077		-1.48	0.031229	*	-1.86	0.014907	*	-4.26	0.004487	*	-3.36	0.050944	#
Os.18825.1.S1_at	LOC_Os02g53860	TRUE	na	blue	na	down	Os02g0779200	na	na	AT3G14067	seed	na	na	OsSub22 - Putative Subtilisin homologue, expressed	na	na	-0.92	0	*	-0.751666	0.87558	126.005	152.928	[]	['protein.degradation.ubiquitin.E3.RING', 'signalling.calcium']	-1.27	0.000548	*	-0.72	0.01522	*	-1.05	0.004311	*	0.06	0.53624		-1.26	0.015	*	-0.18	0.416045		-1.55	0.012275	*	-1.77	0.000399	*
Os.27119.1.S1_at	LOC_Os02g55120	TRUE	D1	red	photosynthesis and associated processes	na	Os02g0794400	na	na	AT2G24060	no_seed	na	na	translation initiation factor IF-3, putative, expressed	na	na	-0.76	0.000128	*	-0.47914	0.920515	110.527	254.52	[]	['DNA.synthesis/chromatin structure', 'protein.synthesis.initiation']	-2.07	7.4e-05	*	-0.6	0.045622	*	-2.08	0.010949	*	-0.21	0.071441		0.23	0.260436		0.16	0.476315		-2.75	0.000826	*	0.16	0.522337
Os.52697.1.S1_at	LOC_Os02g56040	TRUE	na	blue	na	down	Os02g0804500	na	na	AT1G80030	seed	na	na	chaperone protein dnaJ, putative, expressed	na	na	-0.6	0	*	-0.700312	0.875001	146.255	197.766	[]	['stress.abiotic.heat']	-1.19	1.1e-05	*	-0.09	0.500598		-1.01	0.01384	*	-0.3	0.049228	*	-0.22	0.360521		-0.14	0.109362		-1.52	0.001483	*	-0.78	0.089902
Os.5138.1.A1_a_at	LOC_Os02g56200	TRUE	D1	blue	photosynthesis and associated processes	down	Os02g0805800	na	na	AT2G39190	seed	na	na	ELMO/CED-12 family protein, putative, expressed	na	na	-1.1	0	*	-0.733299	0.882827	136.878	169.062	[]	['transport.ABC transporters and multidrug resistance systems']	-1.89	1.2e-05	*	-1.29	0.000492	*	-1.53	0.031277	*	-0.4	0.122804		-0.93	0.013647	*	0.6	0.019165	*	-2.41	0.00124	*	-1.88	0.016395	*
Os.52459.1.S1_at	LOC_Os02g57010	TRUE	D1	red	photosynthesis and associated processes	na	Os02g0815200	na	na	AT1G60000	no_seed	na	na	RNA recognition motif containing protein, putative, expressed	na	na	-0.58	0.015218	*	-0.321665	0.883572	79.8702	125.439	[]	['stress.biotic.PR-proteins', 'RNA.regulation of transcription.unclassified', 'RNA.RNA binding']	-2.26	0.005135	*	1.6	0.000186	*	-2.28	0.003371	*	-0.76	0.012112	*	0.33	0.433264		1.59	0.008127	*	-3.07	0.001431	*	-0.07	0.610029
Os.407.1.S1_at	LOC_Os02g57040	TRUE	na	blue	na	down	Os02g0815500	na	na	AT5G43940	seed	na	na	dehydrogenase, putative, expressed	na	na	-0.7	0	*	-0.724218	0.932203	205.453	262.576	['Glycolysis / Gluconeogenesis', 'Fatty acid degradation', 'Tyrosine metabolism', 'Metabolic pathways', 'Biosynthesis of secondary metabolites', 'Carbon metabolism']	['fermentation.ADH', 'C1-metabolism', 'misc.alcohol dehydrogenases.cinnamyl alcohol dehydrogenase']	-1.23	1.2e-05	*	-0.63	0.010697	*	-0.97	0.011187	*	-0.13	0.032645		-0.61	0.014096	*	-0.42	0.123121		-1.57	0.006575	*	-0.6	0.033661	*
Os.49415.1.S1_at	LOC_Os02g57100	TRUE	na	blue	na	down	Os02g0816100	na	na	AT2G33255	seed	na	na	expressed protein	na	na	-1.07	0	*	-0.803739	0.91723	185.103	226.381	[]	['signalling.G-proteins']	-1.54	0.000111	*	-1.2	0.001412	*	-1.51	0.04947	*	-0.78	0.000977	*	-0.39	0.00048	*	-0.47	0.15946		-1.97	0.001606	*	-1.48	0.087916	#
Os.4806.1.S1_at	LOC_Os02g57250	TRUE	na	salmon	na	down	Os02g0817600	na	na	AT2G33310	seed	na	na	OsIAA10 - Auxin-responsive Aux/IAA gene family member, expressed	AUX/IAA	Other	-0.83	5e-05	*	-0.511609	0.945602	29.0557	150.911	['Plant hormone signal transduction']	['hormone metabolism.auxin.induced-regulated-responsive-activated', 'RNA.regulation of transcription.AUX/IAA family', 'cell.organisation']	-1.8	0.000502	*	-1.84	2.6e-05	*	-1.48	0.006193	*	-0.28	0.22646		-0.23	0.378617		-1.33	0.040146	*	-2.04	0.001027	*	0.78	0.015368	*
Os.10387.1.S1_a_at	LOC_Os02g57450	TRUE	na	green	na	down	Os02g0820000	na	na	na	seed	na	na	Ser/Thr protein phosphatase family protein, putative, expressed	na	na	-0.45	0.000214	*	-0.503683	0.887751	49.2568	62.731	['mRNA surveillance pathway']	['protein.postranslational modification']	1	0.004385	*	-0.91	0.000755	*	0.32	0.104353		-0.64	8.7e-05	*	-0.87	0.000305	*	-0.88	0.003368	*	-0.66	0.075518		-1.31	0.004934	*
Os.8423.1.S1_a_at	LOC_Os02g57530	TRUE	na	blue	na	down	Os02g0820900, Os02g0821100	na	na	na	seed	na	na	ethylene receptor, putative, expressed	Orphans	TF	-1	0	*	-0.707571	0.896606	149.76	189.816	['MAPK signaling pathway', 'Plant hormone signal transduction']	['hormone metabolism.ethylene.signal transduction', 'RNA.regulation of transcription.ARR', 'RNA.regulation of transcription.orphan family']	-0.63	0.018445	*	-1.37	4.2e-05	*	-1.56	0.047752	*	-0.1	0.391893		-1.19	0.025786	*	-0.97	0.062869		-2.35	0.007149	*	-1.83	0.043621	*
Os.5401.1.S1_at	LOC_Os02g57670	TRUE	D1	blue	photosynthesis and associated processes	down	Os02g0822600	na	na	AT3G44890	seed	na	na	ribosomal L9, putative, expressed	na	na	-0.93	1e-06	*	-0.576374	0.86587	156.896	271.996	['Ribosome']	['protein.synthesis.ribosomal protein.prokaryotic.chloroplast.50S subunit.L9']	-2.41	8e-06	*	-0.16	0.235687		-2.09	0.023374	*	-0.47	0.015981	*	-0.26	0.293775		0.32	0.339688		-2.81	0.000321	*	-0.6	0.080342
Os.52556.1.S1_at	LOC_Os02g58790	TRUE	D1	blue	photosynthesis and associated processes	down	Os02g0834700	na	na	AT2G21280	seed	na	na	cell division inhibitor, putative, expressed	na	na	-1.54	0	*	-0.840502	0.970716	247.286	287.061	[]	['protein.degradation.inhibitors', 'cell.division.plastid']	-2.32	0.001261	*	-1.62	8.1e-05	*	-1.83	0.048359	*	-1.07	0.003414	*	-1.49	0.000949	*	-0.9	0.032121	*	-2.89	9e-06	*	-2.35	0.038944	*
Os.18524.1.S1_at	LOC_Os03g01018	TRUE	na	blue	na	down	Os03g0100040	na	na	na	seed	na	na	phosphoribosyl transferase, putative, expressed	na	na	-1.21	0	*	-0.700931	0.905259	170.446	238.004	['Pentose phosphate pathway', 'Purine metabolism', 'Metabolic pathways', 'Biosynthesis of secondary metabolites', 'Carbon metabolism', 'Biosynthesis of amino acids']	['nucleotide metabolism.synthesis.PRS-PP']	-2.04	2e-06	*	-1.62	0.001005	*	-2.18	0.006697	*	-0.34	0.071928		-0.12	0.656447		-0.58	0.122463		-2.41	0.007604	*	-0.87	0.054684
Os.7306.1.S1_at	LOC_Os03g01200	TRUE	na	blue	na	down	Os03g0101700	na	na	na	seed	na	na	SNF2 family N-terminal domain containing protein, expressed	SNF2	Other	-1.19	0	*	-0.761386	0.875278	117.938	140.946	[]	['RNA.regulation of transcription.chromatin remodeling factors', 'protein.synthesis.ribosome biogenesis']	-1.04	0.021761	*	-1.46	0.002108	*	-0.97	0.24749		0	0.988555		-1.19	0.004391	*	-1.23	0.008183	*	-2.81	0.005361	*	-1.46	0.073326
Os.45920.1.S1_at	LOC_Os03g01530	TRUE	D7	blue	Signalling_transport	down	Os03g0105600	na	na	AT5G23860	seed	na	na	tubulin/FtsZ domain containing protein, putative, expressed	na	na	-1.27	0	*	-0.713268	0.898392	162.062	211.229	['Phagosome']	['lipid metabolism.FA synthesis and FA elongation.acyl CoA ligase', 'secondary metabolism.phenylpropanoids', 'cell.organisation']	-2.24	1.9e-05	*	-0.88	0.007161	*	-1.89	0.005512	*	0.09	0.519026		-1.98	0.032403	*	-0.56	0.131562		-2.85	0.01772	*	-1.55	0.030355	*
Os.24310.1.A1_a_at	LOC_Os03g01770	TRUE	na	purple	na	down	Os03g0108000	na	na	AT5G03455	seed	na	na	rhodanese, putative, expressed	na	na	-0.29	0.000405	*	-0.443046	0.850833	13.8276	65.352	[]	['misc.rhodanese', 'RNA.regulation of transcription.AtSR transcription factor family']	-0.5	0.032104	*	-0.75	0.003565	*	-0.08	0.778154		0.53	0.048322	*	-0.69	0.024573	*	-0.03	0.856822		-0.68	0.094006		-0.62	0.017875	*
Os.7443.1.S1_s_at	LOC_Os03g02020	TRUE	na	blue	na	down	Os03g0110900	na	na	AT2G32500	seed	na	na	stress responsive A/B Barrel domain containing protein, expressed	na	na	-1.67	0	*	-0.777631	0.936185	190.687	232.283	[]	['protein.degradation.ubiquitin.E3.RING']	-2.12	0.000471	*	-2.67	2.3e-05	*	-2.53	0.013076	*	-0.14	0.320808		-0.86	0.050339		-0.6	0.021278	*	-3.42	0.017613	*	-2.8	0.003475	*
Os.8597.1.S1_at	LOC_Os03g02040	TRUE	D2	magenta	cell wall metabolism	down	Os03g0111200	na	na	na	seed	na	na	remorin, putative, expressed	na	na	-1.3	0	*	-0.652202	0.817041	17.0033	71.1674	[]	['RNA.regulation of transcription.unclassified']	-2.44	2.3e-05	*	-1.53	0.003338	*	-2.42	0.015653	*	-2.98	0.002225	*	-0.46	0.398256		1.62	0.039383	*	-1.42	0.00902	*	-1.71	0.020963	*
Os.6448.1.S1_at	LOC_Os03g02590	TRUE	D1	blue	photosynthesis and associated processes	down	Os03g0117100	na	na	na	seed	na	na	peroxisomal biogenesis factor 11, putative, expressed	na	na	-0.45	0	*	-0.692857	0.851994	120.786	166.64	[]	['protein.targeting.peroxisomes', 'cell.organisation']	-0.66	0.006222	*	-0.77	0.001533	*	-0.55	0.040884	*	-0.01	0.744488		-0.12	0.246861		-0.68	0.007621	*	-0.84	0.017013	*	-0.05	0.589118
Os.52411.1.S1_at	LOC_Os03g02640	TRUE	D1	blue	photosynthesis and associated processes	down	Os03g0117800	na	na	AT3G61080	seed	na	na	methylthioribose kinase, putative, expressed	na	na	-1.07	0	*	-0.67635	0.901522	171.901	250.939	[]	['not assigned.no ontology.glycine rich proteins']	-1.95	0.000495	*	-0.87	0.013184	*	-1.86	0.000924	*	-0.73	0.001422	*	-0.61	0.07196		0.15	0.647991		-2.75	0.002495	*	-0.8	0.019419	*
Os.9074.1.S1_s_at	LOC_Os03g02960	TRUE	na	red	na	na	Os03g0121700	na	na	AT3G49470	no_seed	na	na	nascent polypeptide-associated complex subunit alpha, putative, expressed	na	na	-0.81	2.2e-05	*	-0.51648	0.929825	116.705	282.809	[]	['protein.synthesis.initiation', 'protein.synthesis.elongation']	-1.95	6.1e-05	*	-0.15	0.52273		-1.94	1.3e-05	*	-0.24	0.029162		0.04	0.75869		0.23	0.224817		-2.85	0.011336	*	-0.17	0.172722
Os.1148.1.S1_at	LOC_Os03g03020	TRUE	D1	red	photosynthesis and associated processes	na	Os03g0122200	na	na	AT1G32990	no_seed	na	na	L11 domain containing ribosomal protein, putative, expressed	na	na	-0.8	6.8e-05	*	-0.501256	0.911267	108.635	229.442	['Ribosome']	['protein.synthesis.ribosomal protein.prokaryotic.chloroplast.50S subunit.L11']	-2.14	0.000125	*	0.15	0.058525		-1.98	0.023521	*	-0.97	0.002067	*	0.21	0.325043		0.58	0.101055		-2.87	0.002591	*	-0.09	0.594438
Os.4706.1.S1_a_at	LOC_Os03g03070	TRUE	D6	green	Development and Flowering	down	Os03g0122600	['Physiological trait', 'Physiological trait']	['Flowering', 'Flowering']	na	seed	na	na	transcription factor, putative, expressed	na	na	-1.21	0	*	-0.67517	0.937241	59.7767	86.57	[]	['mitochondrial electron transport / ATP synthesis.cytochrome c', 'RNA.regulation of transcription.MADS box transcription factor family', 'development.unspecified']	1.05	0.10355		-2.09	8e-06	*	-1.07	0.038691	*	-1.74	0.000968	*	-1.73	0.000472	*	-2.12	0.001248	*	-1.1	0.002223	*	-2.28	0.014049	*
Os.25731.1.S1_at	LOC_Os03g03130	TRUE	D5	green	tRNA biogenesis	down	Os03g0123100	na	na	AT3G57870	seed	na	na	ubiquitin-conjugating enzyme, putative, expressed	na	na	-0.31	0	*	-0.706172	0.798791	30.8706	73.8251	['RNA transport', 'Ubiquitin mediated proteolysis']	['amino acid metabolism.synthesis.histidine', 'protein.degradation.ubiquitin.E2']	-0.1	0.095082		-0.52	0.000319	*	-0.22	0.355783		-0.3	0.000334	*	-0.51	0.009166	*	-0.04	0.706347		-0.35	0.122558		-0.66	0.009391	*
Os.4324.1.S1_at	LOC_Os03g03670	TRUE	D1	blue	photosynthesis and associated processes	down	Os03g0128800	na	na	AT4G38225	seed	na	na	expressed protein	na	na	-1.66	0	*	-0.749011	0.873906	134.353	171.092	[]	['signalling.calcium']	-2.58	0.000168	*	-2.34	0.000774	*	-2.65	0.00442	*	-0.78	0.01361	*	-1.71	0.000677	*	1.16	0.141488		-3.07	0.010901	*	-2.27	0.031764	*
Os.4329.1.S1_at	LOC_Os03g03720	TRUE	D1	blue	photosynthesis and associated processes	down	Os03g0129300	['Physiological trait']	['Eating quality']	AT1G42970	seed	na	na	glyceraldehyde-3-phosphate dehydrogenase, putative, expressed	na	na	-1.29	0	*	-0.783011	0.955982	228.034	274.281	['Carbon fixation in photosynthetic organisms', 'Metabolic pathways', 'Carbon metabolism']	['PS.calvin cycle.GAP', 'glycolysis.unclear/dually targeted.glyceraldehyde 3-phosphate dehydrogenase (GAP-DH)', 'protein.postranslational modification']	-1.8	0.002348	*	-1.67	1.8e-05	*	-1.73	0.007088	*	-0.33	0.022653	*	-1.27	0.001451	*	-0.03	0.942599		-2.66	0.000321	*	-2.18	0.021884	*
OsAffx.12738.1.S1_x_at	LOC_Os03g05270	TRUE	na	green	na	down	Os03g0145900	na	na	na	seed	na	na	RING finger and CHY zinc finger domain-containing protein 1, putative, expressed	na	na	-1.42	0	*	-0.729289	0.793818	37.9642	89.1394	[]	['protein.degradation.ubiquitin.E3.RING']	0.88	0.009973	*	-1.91	6e-05	*	-1.43	0.115833		-0.78	0.022667	*	-2.08	0.001662	*	-2.19	0.001516	*	-2.03	0.005752	*	-2.96	0.016055	*
Os.12092.2.S1_a_at	LOC_Os03g05620	TRUE	na	green	na	down	Os03g0150600	['Resistance or Tolerance']	['Other soil stress tolerance']	na	seed	na	na	inorganic phosphate transporter, putative, expressed	na	na	-1.32	0	*	-0.712163	0.896532	56.1218	89.2066	[]	['transport.phosphate']	0.95	0.001212	*	-2.3	5e-06	*	-1.23	0.040654	*	-1	0.084584		-1.9	0.002534	*	-2.43	0.003567	*	-2.97	0.000837	*	-2.36	0.026539	*
Os.52354.1.S1_at	LOC_Os03g06230	TRUE	D1	blue	photosynthesis and associated processes	down	Os03g0158300	na	na	AT1G64770	seed	na	na	galactose mutarotase-like, putative, expressed	na	na	-1.57	0	*	-0.727213	0.9194	195.003	245.443	[]	['not assigned.no ontology']	-2.62	0.010649	*	-0.11	0.598448		-2.66	0.013185	*	-0.64	0.005858	*	-0.81	0.037589	*	-1.01	0.084212		-3.64	0.000127	*	-2.36	0.047681	*
Os.18512.1.S1_at	LOC_Os03g06980	TRUE	D4	blue	ribosome biogenesis	down	Os03g0166000	na	na	AT3G07030	seed	na	na	nucleic acid binding protein, putative, expressed	na	na	-1.04	0	*	-0.646666	0.873573	138.78	197.616	[]	['misc.UDP glucosyl and glucoronyl transferases', 'RNA.regulation of transcription.putative transcription regulator']	-1.95	0.000184	*	-0.12	0.367751		-1.7	0.062351		0.43	0.10806		-1.44	0.014261	*	-0.64	0.232574		-2.79	0.001347	*	-1.04	0.092595
Os.12622.1.S1_at	LOC_Os03g07300	TRUE	D3	blue	Signalling and post-translational modifications	down	Os03g0169100	na	na	AT5G61410	seed	na	na	ribulose-phosphate 3-epimerase, chloroplast precursor, putative, expressed	na	na	-0.76	0	*	-0.831963	0.942844	206.262	241.257	['Pentose phosphate pathway', 'Pentose and glucuronate interconversions', 'Carbon fixation in photosynthetic organisms', 'Metabolic pathways', 'Biosynthesis of secondary metabolites', 'Carbon metabolism', 'Biosynthesis of amino acids']	['PS.calvin cycle.RPE']	-0.94	0.000269	*	-1.13	0.000347	*	-0.81	0.028535	*	-0.51	0.002629	*	-0.52	0.018637	*	-0.39	0.169983		-1.52	0.000399	*	-1.22	0.005387	*
Os.11987.1.S1_at	LOC_Os03g07360	TRUE	na	green	na	down	Os03g0169600	['Physiological trait']	['Flowering']	na	seed	na	na	expressed protein	C2C2-Dof	TF	-1.05	0	*	-0.719082	0.918071	58.7567	88.1298	[]	['RNA.regulation of transcription.C2C2(Zn) DOF zinc finger family', 'protein.synthesis.ribosome biogenesis']	1.15	0.040797	*	-1.7	0.00053	*	-1.4	0.014395	*	-1.2	0.000805	*	-1.29	0.001063	*	-1.63	0.012476	*	-0.97	0.036016	*	-2.29	0.01564	*
Os.19194.1.S1_at	LOC_Os03g07910	TRUE	na	blue	na	down	Os03g0175600	na	na	AT5G12040	seed	na	na	nitrilase, putative, expressed	na	na	-0.82	0	*	-0.767826	0.950353	213.068	253.68	['"Alanine, aspartate and glutamate metabolism "']	['misc.nitrilases, nitrile lyases, berberine bridge enzymes, reticuline oxidases, troponine reductases', 'DNA.synthesis/chromatin structure.retrotransposon/transposase.hat-like transposase']	-0.89	0.003664	*	-1.02	0.000992	*	-1.15	0.054432		-0.21	0.091518		-0.93	0.001785	*	-0.28	0.254185		-1.78	0.004151	*	-1.09	0.021466	*
Os.27944.1.S1_at	LOC_Os03g08080	TRUE	D1	red	photosynthesis and associated processes	na	Os03g0178200	na	na	AT5G21920	no_seed	na	na	YGGT family protein, putative, expressed	na	na	-1.08	4.3e-05	*	-0.499608	0.922209	111.934	255.993	[]	['not assigned.no ontology']	-2.82	0.000643	*	0.41	0.047612	*	-2.26	0.034014	*	-0.77	4.5e-05	*	-0.08	0.745035		0.29	0.40995		-4.22	0.005808	*	-0.25	0.14699
Os.20885.1.S1_at	LOC_Os03g08170	TRUE	D3	green	Signalling and post-translational modifications	down	Os03g0179400	na	na	AT2G05940	seed	na	na	protein kinase APK1B, chloroplast precursor, putative, expressed	na	na	-0.9	0	*	-0.658687	0.802344	35.0395	75.1363	[]	['protein.postranslational modification.kinase.receptor like cytoplasmatic kinase VII']	0.08	0.836495		-1.38	0.001154	*	-1.04	0.02132	*	-0.44	0.065144		-0.95	0.012608	*	-1.69	0.040314	*	-0.9	0.044548	*	-1.68	0.031935	*
Os.31563.1.S1_at	LOC_Os03g08730	TRUE	na	salmon	na	down	Os03g0186100	na	na	AT2G26540	seed	na	na	uroporphyrinogen III synthase, putative, expressed	na	na	-0.43	0.004637	*	-0.374518	0.871814	19.7637	116.648	['Porphyrin and chlorophyll metabolism', 'Metabolic pathways', 'Biosynthesis of secondary metabolites']	['tetrapyrrole synthesis.uroporphyrinogen III synthase']	-0.94	0.004123	*	-0.97	0.02472	*	-1.06	0.007798	*	0.24	0.06022		-0.07	0.722923		-0.34	0.076544		-1.76	0.001323	*	0.84	0.118275
OsAffx.12813.1.S1_s_at	LOC_Os03g10820	TRUE	D2	magenta	cell wall metabolism	down	Os03g0206100	na	na	AT1G49890	seed	na	na	expressed protein	na	na	-0.33	0.020307	*	-0.327192	0.901016	24.5675	39.0419	[]	['development.storage proteins']	-0.41	0.076236		-0.96	0.000289	*	-0.88	0.010854	*	-1.07	0.000189	*	0.42	0.148999		1.38	0.002933	*	-1.08	0.029175	*	-0.98	0.064737
Os.21849.1.S1_at	LOC_Os03g11120	TRUE	D5	red	tRNA biogenesis	na	Os03g0209600	na	na	AT3G55400	no_seed	na	na	methionyl-tRNA synthetase, putative, expressed	na	na	-0.61	0.000184	*	-0.47171	0.880852	77.34	189.657	['Selenocompound metabolism', 'Aminoacyl']	['protein.aa activation.methionine-tRNA ligase']	-1.76	0.000306	*	-0.67	0.004405	*	-1.73	0.078088		0.22	0.124304		-0.41	0.114405		0.28	0.175252		-1.89	4e-05	*	0.08	0.83142
Os.53716.1.S1_at	LOC_Os03g11230	TRUE	D1	blue	photosynthesis and associated processes	down	Os03g0210700	na	na	AT2G03420	seed	na	na	expressed protein	na	na	-0.59	1e-06	*	-0.587389	0.860706	119.246	156.888	[]	['misc.dynamin']	-1.04	0.040989	*	-0.22	0.231852		-0.88	0.032816	*	0.12	0.124599		-0.69	0.100172		0.02	0.949735		-1.94	0.002608	*	-1	0.057142
Os.7282.1.S1_at	LOC_Os03g12000	TRUE	D1	blue	photosynthesis and associated processes	down	Os03g0219700	na	na	na	seed	na	na	DEAD-box ATP-dependent RNA helicase, putative, expressed	na	na	-0.98	2e-06	*	-0.562369	0.85365	146.558	256.011	[]	['stress.biotic.regulation of transcription', 'RNA.processing.RNA helicase', 'DNA.synthesis/chromatin structure', 'protein.synthesis.initiation']	-1.88	6.7e-05	*	-0.26	0.236312		-2.08	0.075467		0.1	0.080496		-0.46	0.263405		-0.64	0.204052		-3.1	0.003067	*	-0.41	0.281317
Os.27826.1.S1_at	LOC_Os03g12020	TRUE	D1	red	photosynthesis and associated processes	na	Os03g0219900	na	na	AT3G25920	no_seed	na	na	50S ribosomal protein L15, chloroplast precursor, putative, expressed	na	na	-0.63	0.000336	*	-0.458164	0.890766	93.8869	219.652	['Ribosome']	['protein.synthesis.ribosomal protein.prokaryotic.chloroplast.50S subunit.L15', 'protein.synthesis.ribosomal protein.prokaryotic.unknown organellar']	-1.84	0.002393	*	-0.84	0.004792	*	-1.43	0.01109	*	-0.43	0.022143	*	0.34	0.214336		0.39	0.045395	*	-2.34	0.005604	*	0.68	0.015974	*
Os.21812.2.S1_a_at	LOC_Os03g12250	TRUE	D2	magenta	cell wall metabolism	down	Os03g0223000	na	na	na	seed	na	na	atypical receptor-like kinase MARK, putative, expressed	na	na	-0.73	0.002694	*	-0.406146	0.937223	30.8091	61.348	[]	['signalling.receptor kinases.leucine rich repeat III']	-1.77	6e-06	*	-1.38	0.000428	*	-1.97	0.088255		-2.2	0.000959	*	0.41	0.241472		2.03	0.033309	*	-1.72	0.004315	*	-0.89	0.039228	*
Os.28855.1.S1_at	LOC_Os03g13000	TRUE	na	red	na	na	Os03g0232500	na	na	AT2G22870	no_seed	na	na	GTP-binding protein, putative, expressed	na	na	-0.53	0.001008	*	-0.427844	0.922044	98.8457	167.446	[]	['misc.oxidases - copper, flavone etc', 'development.unspecified']	-1.53	5e-06	*	0.71	0.031836	*	-1.68	0.002573	*	-0.22	0.028992		0.06	0.796167		0.57	0.00058	*	-1.85	0.000652	*	-0.24	0.565596
Os.32492.1.S1_at	LOC_Os03g14040	TRUE	D1	blue	photosynthesis and associated processes	down	Os03g0244000	na	na	AT1G75690	seed	na	na	expressed protein	na	na	-1.98	0	*	-0.827618	0.955725	235.037	276.606	[]	['stress.abiotic.heat', 'protein.folding']	-3.24	0.000253	*	-1.39	0.003635	*	-2.41	0.011348	*	-1.54	0.000848	*	-1.09	0.120166		-0.81	0.162202		-4.2	0.000143	*	-2.88	0.012668	*
Os.13708.1.S1_at	LOC_Os03g14250	TRUE	D2	magenta	cell wall metabolism	down	Os03g0246500	na	na	AT1G19835	seed	na	na	plant protein of unknown function DUF869 domain containing protein, expressed	na	na	-0.76	0.003443	*	-0.396653	0.837007	21.399	45.0519	[]	['RNA.regulation of transcription.chromatin remodeling factors', 'protein.degradation.serine protease', 'cell.organisation']	0.24	0.407624		-1.87	0.000104	*	-1.95	0.018679	*	-1.96	0.000135	*	0.13	0.637026		2.3	0.005279	*	-2.52	0.003333	*	-2.13	0.099344
Os.6658.1.S1_at	LOC_Os03g14280	TRUE	na	blue	na	down	Os03g0247000	na	na	na	seed	na	na	ATP-dependent Clp protease ATP-binding subunit, putative, expressed	na	na	-0.66	0	*	-0.654534	0.892546	162.391	232.47	[]	['protein.targeting.unknown']	-1.47	6e-06	*	-0.53	0.025028	*	-1.14	0.015023	*	-0.11	0.251081		0.17	0.113724		-0.63	0.037475	*	-1.53	0.003597	*	-0.55	0.023478	*
Os.9027.1.S1_at	LOC_Os03g14530	TRUE	D1	blue	photosynthesis and associated processes	down	Os03g0249400	na	na	na	seed	na	na	S10/S20 domain containing ribosomal protein, putative, expressed	na	na	-0.87	0	*	-0.731239	0.88855	153.947	209.182	['Ribosome']	['protein.synthesis.ribosomal protein.eukaryotic.40S subunit.S20', 'protein.synthesis.ribosome biogenesis']	-1.47	6.9e-05	*	-0.36	0.026988	*	-1.54	0.032692	*	-0.2	0.028107		-1.3	0.000353	*	-0.84	0.040616	*	-1.74	0.012748	*	-0.13	0.637145
Os.12037.1.S1_at	LOC_Os03g14669	TRUE	D6	blue	Development and Flowering	down	Os03g0251350	na	na	AT5G63470	seed	na	na	core histone H2A/H2B/H3/H4, putative, expressed	CCAAT	TF	-2.16	0	*	-0.891281	0.932977	209.836	240.433	[]	['RNA.regulation of transcription.CCAAT box binding factor family, HAP5', 'protein.targeting.secretory pathway.unspecified']	-2.39	7e-06	*	-2.31	0.002809	*	-2.54	0.021575	*	-1.17	0.014811	*	-1.5	0.000583	*	-3.14	0.010788	*	-3.14	0.000662	*	-3.12	0.022512	*
Os.49994.1.S1_at	LOC_Os03g14880	TRUE	na	green	na	down	Os03g0253600	na	na	AT2G41610	seed	na	na	expressed protein	na	na	-1.45	0	*	-0.80261	0.898591	65.1601	146.981	[]	['not assigned.unknown']	0.14	0.454051		-1.77	0.0009	*	-1.64	0.020832	*	-1.58	0.001404	*	-1.64	0.000797	*	-1.98	0.002264	*	-2.3	0.005821	*	-2.43	0.048665	*
Os.9226.1.S1_a_at	LOC_Os03g15870	TRUE	D1	red	photosynthesis and associated processes	na	Os03g0265400	na	na	AT1G07320	no_seed	na	na	ribosomal protein L4, putative, expressed	na	na	-0.52	0.018538	*	-0.314055	0.905806	91.3246	142.577	['Ribosome']	['protein.synthesis.ribosomal protein.prokaryotic.chloroplast.50S subunit.L4', 'protein.synthesis.ribosomal protein.prokaryotic.unknown organellar']	-1.77	0.059624		0.73	0.015389	*	-2.13	0.016024	*	-0.84	0.008416	*	0.7	0.042238	*	0.79	0.017939	*	-2.83	0.005128	*	0.73	0.023995	*
Os.8225.1.S1_at	LOC_Os03g15940	TRUE	na	blue	na	down	Os03g0266100	na	na	AT2G39900	seed	na	na	OsWLIM2 - LIM domain protein, putative actin-binding protein and transcription factor, expressed	LIM	TF	-0.72	0	*	-0.697119	0.867883	129.037	167.455	[]	['RNA.regulation of transcription.general transcription', 'development.unspecified']	-0.54	0.002759	*	-0.97	0.001174	*	-0.91	0.067262		0.02	0.753694		-1.28	0.002288	*	-0.63	0.025928	*	-1.28	0.012086	*	-1.49	2.3e-05	*
Os.5694.1.S1_at	LOC_Os03g17070	TRUE	D1	blue	photosynthesis and associated processes	down	Os03g0278900	na	na	AT4G32260	seed	na	na	ATP synthase B chain, chloroplast precursor, putative, expressed	na	na	-0.81	0	*	-0.716034	0.898456	144.227	176.641	['Oxidative phosphorylation', 'Photosynthesis', 'Metabolic pathways']	['PS.lightreaction.ATP synthase.subunit B (ATPX)', 'stress.biotic.receptors']	-1.15	0.00183	*	-1.41	6e-06	*	-0.59	0.278592		-0.67	0.000229	*	-0.31	0.021783	*	0.05	0.850068		-2.04	0.001334	*	-1.18	0.0638	#
Os.38998.1.S1_at	LOC_Os03g17174	TRUE	D1	blue	photosynthesis and associated processes	down	Os03g0279950	na	na	AT2G39470	seed	na	na	PsbP, putative, expressed	na	na	-2.08	0	*	-0.824983	0.926322	198.768	233.913	[]	['PS.lightreaction.photosystem II.PSII polypeptide subunits']	-3.31	4e-06	*	-1.62	0.001692	*	-2.97	0.046924	*	-0.8	0.006432	*	-1.6	0.013072	*	-2.63	0.008978	*	-3.59	0.002924	*	-1.77	0.005117	*
Os.52224.1.S1_at	LOC_Os03g17634	TRUE	na	blue	na	down	Os03g0284900	na	na	AT5G02830	seed	na	na	PPR repeat domain containing protein, putative, expressed	na	na	-1.09	0	*	-0.812105	0.903458	158.748	187.159	[]	['RNA.regulation of transcription', 'DNA.synthesis/chromatin structure', 'development.unspecified']	-1.63	0.00217	*	-1.04	0.002187	*	-0.48	0.008174	*	-0.27	0.134915		-1.18	0.01578	*	-0.81	0.015313	*	-1.91	0.000535	*	-2.07	0.006031	*
Os.51769.1.S1_at	LOC_Os03g17860	TRUE	na	blue	na	down	Os03g0287900	na	na	AT1G07960	seed	na	na	OsPDIL5-1 protein disulfide isomerase PDIL5-1, expressed	na	na	-0.58	0	*	-0.635723	0.84531	119.483	163.564	[]	['redox.thioredoxin', 'signalling.receptor kinases.Catharanthus roseus-like RLK1']	-0.67	0.003945	*	-0.91	0.005256	*	-0.35	0.236529		0.29	0.028741	*	-0.76	0.014272	*	-1.07	0.010889	*	-1.46	0.01379	*	-0.91	0.038925	*
Os.5098.1.S1_at	LOC_Os03g17900	TRUE	na	green	na	down	Os03g0288300	na	na	AT3G09690	seed	na	na	hydrolase, alpha/beta fold family protein, putative, expressed	na	na	-0.6	0	*	-0.695043	0.816044	41.963	98.2075	[]	['misc.UDP glucosyl and glucoronyl transferases', 'signalling.in sugar and nutrient physiology', 'transport.calcium']	-0.44	0.072332		-1.1	1e-06	*	-0.85	0.050439		-0.45	0.010481	*	-1.08	0.001475	*	-0.31	0.065711		-0.69	0.006474	*	-1.22	0.061665	#
Os.4665.1.S1_at	LOC_Os03g18810	TRUE	na	blue	na	down	Os03g0299900	na	na	AT4G33680	seed	na	na	aminotransferase, classes I and II, domain containing protein, expressed	na	na	-0.86	0	*	-0.750306	0.925679	206.589	263.071	['Lysine biosynthesis', 'Metabolic pathways', 'Biosynthesis of secondary metabolites', 'Biosynthesis of amino acids']	['amino acid metabolism.synthesis.aspartate family.lysine.LL-diaminopimelic acid aminotransferase', 'amino acid metabolism.synthesis.aromatic aa.phenylalanine and tyrosine']	-1.47	0.000276	*	-0.28	0.056459		-1.43	0.049628	*	-0.19	0.012572		-0.95	0.000726	*	-1.04	0.026564	*	-1.71	0.00095	*	-0.57	0.037833	*
Os.20461.1.S1_at	LOC_Os03g19760	TRUE	D1	blue	photosynthesis and associated processes	down	Os03g0311300	na	na	AT1G56500	seed	na	na	HAD-superfamily hydrolase, subfamily IA, variant 3 containing protein, expressed	na	na	-0.88	0	*	-0.727217	0.89888	164.157	214.566	[]	['lipid metabolism.lipid degradation.lysophospholipases', 'development.unspecified']	-1.75	0.001189	*	-0.78	0.006281	*	-1.63	0.017657	*	-0.58	0.048537	*	-0.61	0.041549	*	0.6	0.070475		-1.83	0.001188	*	-1.01	0.079194	#
Os.54617.1.S1_at	LOC_Os03g20460	TRUE	D3	blue	Signalling and post-translational modifications	down	Os03g0320900	['Physiological trait']	['Source activity']	AT3G06200	seed	na	na	guanylate kinase, putative, expressed	na	na	-0.81	1e-06	*	-0.602651	0.849116	125.385	193.308	['Purine metabolism', 'Metabolic pathways']	['nucleotide metabolism.phosphotransfer and pyrophosphatases.guanylate kinase']	-1.8	0.000132	*	-0.04	0.748093		-1.53	0.04348	*	-0.42	0.017502	*	0.09	0.793508		0.42	0.066305		-2.17	0.000515	*	-1.48	0.047655	*
Os.24684.1.S1_at	LOC_Os03g20640	TRUE	na	blue	na	down	Os03g0322600	na	na	AT5G22340	seed	na	na	expressed protein	na	na	-0.73	0	*	-0.787849	0.91541	175.443	220.645	[]	['not assigned.unknown']	-1.04	0.003537	*	-0.67	0.003383	*	-1.25	0.012782	*	-0.53	0.000972	*	-0.28	0.187342		-0.44	0.061539		-1.64	0.006015	*	-0.57	0.102918	#
Os.19817.1.S1_at	LOC_Os03g21370	TRUE	D1	red	photosynthesis and associated processes	na	Os03g0331600	na	na	AT5G58250	no_seed	na	na	expressed protein	na	na	-0.46	0.001695	*	-0.407799	0.908142	99.8173	180.504	[]	['not assigned.unknown']	-1.4	0.001036	*	-0.06	0.804231		-1.52	0.00162	*	-0.47	0.00583	*	0.32	0.082101		0.93	0.003922	*	-1.79	0.001952	*	0.11	0.317893
Os.20465.1.S1_at	LOC_Os03g21560	TRUE	D1	blue	photosynthesis and associated processes	down	Os03g0333400	na	na	AT1G03600	seed	na	na	photosystem II 11 kD protein, putative, expressed	na	na	-1.37	0	*	-0.708163	0.924397	191.445	261.325	['Photosynthesis', 'Metabolic pathways']	['PS.lightreaction.photosystem II.PSII polypeptide subunits']	-2.15	0.000285	*	-1.04	0.000205	*	-1.94	0.002537	*	-0.96	0.001939	*	-1.12	0.052441		-0.78	0.036576	*	-3.93	0.007993	*	-0.22	0.176507
Os.10800.1.S1_at	LOC_Os03g21900	TRUE	na	blue	na	down	Os03g0337600	na	na	AT2G40490	seed	na	na	uroporphyrinogen decarboxylase, putative, expressed	na	na	-1.22	0	*	-0.777987	0.943319	225.068	278.735	['Porphyrin and chlorophyll metabolism', 'Metabolic pathways', 'Biosynthesis of secondary metabolites']	['cell wall.precursor synthesis.UXS', 'tetrapyrrole synthesis.uroporphyrinogen decarboxylase', 'RNA.regulation of transcription.ABI3/VP1-related B3-domain-containing transcription factor family', 'protein.synthesis.ribosome biogenesis']	-1.99	0.00124	*	-0.39	0.059479		-1.93	0.016746	*	-0.44	0.00998	*	-1.54	0.000226	*	-1.08	0.008566	*	-2.59	0.001431	*	-0.91	0.052476
OsAffx.12991.1.S1_s_at	LOC_Os03g22320	TRUE	D4	red	ribosome biogenesis	na	Os03g0343300	na	na	AT4G02400	no_seed	na	na	utp14 protein, putative, expressed	na	na	-0.53	0.000205	*	-0.455097	0.892061	81.3875	195.232	['Ribosome biogenesis in eukaryotes']	['RNA.processing.splicing']	-1.32	0.000281	*	0.04	0.901544		-1.43	0.057262		0.49	0.031394	*	-0.3	0.134887		0.03	0.872999		-2.21	0.002875	*	-0.33	0.184971
Os.6590.1.S1_at	LOC_Os03g22370	TRUE	D1	blue	photosynthesis and associated processes	down	Os03g0343900	na	na	na	seed	na	na	ultraviolet-B-repressible protein, putative, expressed	na	na	-1.42	0	*	-0.784412	0.963423	240.168	287.907	[]	['not assigned.unknown']	-2.18	0.000978	*	-1.84	0.000558	*	-1.19	0.022444	*	-0.6	0.011402	*	-1.12	0.001467	*	-1.37	0.011635	*	-3.27	0.003276	*	-1.42	0.062563	#
Os.53969.1.S1_at	LOC_Os03g22700	TRUE	na	blue	na	down	Os03g0349200	na	na	na	seed	na	na	cyclin-dependent kinase C-2, putative, expressed	na	na	-0.9	0	*	-0.690673	0.907009	162.205	204.151	[]	['protein.postranslational modification.kinase']	-1.38	0.000415	*	-1.37	0.000304	*	-1.27	0.072874		0.03	0.803156		-0.09	0.70878		-1.12	0.052007		-1.69	0.007961	*	-1.33	0.003013	*
Os.25825.1.S1_at	LOC_Os03g22880	TRUE	D4	red	ribosome biogenesis	na	Os03g0352300	na	na	AT1G56110	no_seed	na	na	nucleolar protein 5A, putative, expressed	na	na	-0.57	0.000246	*	-0.453698	0.907948	93.3375	225.993	['Ribosome biogenesis in eukaryotes']	['RNA.regulation of transcription.putative transcription regulator', 'DNA.synthesis/chromatin structure']	-1.66	1.4e-05	*	0.05	0.767021		-1.35	0.048143	*	0.41	0.037008	*	-0.36	0.135043		-0.09	0.716247		-2.46	0.010487	*	0.31	0.252537
Os.7949.1.S1_at	LOC_Os03g24020	TRUE	D1	red	photosynthesis and associated processes	na	Os03g0356300	na	na	na	no_seed	na	na	ribosomal protein L6, putative, expressed	na	na	-0.9	9e-06	*	-0.550863	0.906546	103.119	252.073	['Ribosome']	['protein.synthesis.ribosomal protein.prokaryotic.chloroplast.50S subunit.L6', 'protein.synthesis.ribosomal protein.prokaryotic.unknown organellar']	-2.38	0.00063	*	-0.01	0.950775		-2.2	0.008717	*	-0.62	0.002032	*	0.38	0.343305		0.14	0.243259		-2.86	0.008714	*	-0.58	0.119321
Os.24794.1.S1_x_at	LOC_Os03g24860	TRUE	na	blue	na	down	Os03g0363500	na	na	na	seed	na	na	transporter family protein, putative, expressed	na	na	-1.26	0	*	-0.790861	0.956049	223.124	268.027	[]	['cell.organisation', 'transport.sugars']	-1.48	0.000476	*	-1.89	5e-05	*	-1.8	0.000755	*	-0.89	0.000244	*	-0.51	0.076141		-0.8	0.024895	*	-2.87	0.004454	*	-1.53	0.05988
Os.12007.1.S1_at	LOC_Os03g24930	TRUE	D3	blue	Signalling and post-translational modifications	down	Os03g0364400	na	na	AT1G61590	seed	na	na	tyrosine protein kinase domain containing protein, putative, expressed	na	na	-2.08	0	*	-0.812006	0.91771	189.118	232.55	[]	['protein.postranslational modification.kinase.receptor like cytoplasmatic kinase VII']	-1.57	0.001862	*	-2.75	2e-06	*	-2.57	0.048887	*	-0.04	0.86959		-2.15	0.000247	*	-2.99	0.002414	*	-4.04	0.007477	*	-2.86	0.005157	*
Os.52953.1.S1_at	LOC_Os03g26090	TRUE	na	purple	na	down	Os03g0378200	na	na	AT4G17910	seed	na	na	GPI-anchored wall transfer protein 1, putative, expressed	na	na	-0.53	3e-06	*	-0.560735	0.880362	21.5284	100.484	['Glycosylphosphatidylinositol (GPI)', 'Metabolic pathways']	['stress.biotic', 'protein.degradation.ubiquitin.E3.RING']	-0.95	0.01202	*	-0.87	0.028299	*	0.39	0.158504		0.51	0.033139	*	-0.84	0.038436	*	-0.94	0.001513	*	-1.23	0.014449	*	-1.09	0.046679	*
Os.26754.1.S1_at	LOC_Os03g29170	TRUE	na	blue	na	down	Os03g0405000	na	na	AT2G26260	seed	na	na	sterol-4-alpha-carboxylate 3-dehydrogenase, decarboxylating, putative, expressed	na	na	-0.68	0	*	-0.760373	0.897935	159.955	198.148	['Steroid biosynthesis', 'Metabolic pathways']	['lipid metabolism.exotics (steroids, squalene etc).3-beta hydroxysteroid dehydrogenase/isomerase']	-0.95	0.017656	*	-0.59	0.000341	*	-0.77	0.044531	*	0.17	0.168055		-1	0.008155	*	-0.64	0.022199	*	-1.25	0.002907	*	-1.09	0.014802	*
Os.34521.1.S1_at	LOC_Os03g29810	TRUE	D1	red	photosynthesis and associated processes	na	Os03g0411500	['Physiological trait']	['Source activity']	AT1G11750	no_seed	na	na	OsClp6 - Putative Clp protease homologue, expressed	na	na	-0.6	0.001642	*	-0.408431	0.944113	120.577	209.419	[]	['protein.degradation.serine protease']	-1.78	0.000131	*	0.46	0.026197	*	-1.84	0.015524	*	-0.23	0.054893		-0.06	0.763007		0.18	0.437434		-2.35	0.005215	*	0.48	0.089298
Os.50865.1.S1_at	LOC_Os03g30092	TRUE	D1	blue	photosynthesis and associated processes	down	Os03g0414400	na	na	AT5G15802	seed	na	na	expressed protein	na	na	-0.92	0	*	-0.660488	0.883439	169.703	244.041	[]	['misc.cytochrome P450']	-1.64	0.001647	*	-0.09	0.690805		-1.79	0.016375	*	-0.5	0.00476	*	-0.17	0.621185		-0.6	0.128391		-2.27	0.002586	*	-1.07	0.039977	*
Os.5655.1.S1_at	LOC_Os03g31170	TRUE	na	green	na	down	Os03g0425200	na	na	AT1G05620	seed	na	na	inosine-uridine preferring nucleoside hydrolase family protein, putative, expressed	na	na	-0.39	0.000186	*	-0.490437	0.813727	32.7229	49.5667	[]	['nucleotide metabolism.degradation.pyrimidine.uridine nucleosidase']	0.47	0.11933		-0.78	0.010358	*	0.35	0.016102	*	-0.3	0.093941		-0.82	0.002668	*	-0.68	0.006758	*	-0.86	0.005569	*	-1.18	0.010304	*
Os.14870.1.S1_at	LOC_Os03g34040	TRUE	D1	red	photosynthesis and associated processes	na	Os03g0452300	na	na	AT2G33800	no_seed	na	na	ribosomal protein, putative, expressed	na	na	-0.61	6.2e-05	*	-0.499169	0.876222	83.2542	229.285	['Ribosome']	['protein.synthesis.ribosomal protein.prokaryotic.chloroplast.30S subunit.S5']	-1.93	6e-06	*	-0.85	0.007024	*	-1.48	0.004962	*	-0.15	0.212389		0.3	0.139345		0.49	0.026671	*	-1.87	0.003416	*	-0.11	0.01613
Os.21210.1.S1_at	LOC_Os03g38230	TRUE	D1	blue	photosynthesis and associated processes	down	Os03g0579000	na	na	AT2G32480	seed	na	na	peptidase M50 family protein, putative, expressed	na	na	-0.71	0	*	-0.664311	0.854509	114.066	146.976	[]	['protein.degradation.metalloprotease']	-1.44	1.4e-05	*	-0.75	0.020085	*	-0.93	0.060245		-0.23	0.089975		-0.17	0.25203		0.43	0.291346		-1.38	0.008005	*	-1.6	0.010621	*
Os.12296.1.S1_at	LOC_Os03g39610	TRUE	D1	blue	photosynthesis and associated processes	down	Os03g0592500	na	na	AT2G05100	seed	na	na	chlorophyll A-B binding protein, putative, expressed	na	na	-0.96	0	*	-0.772298	0.86018	122.207	156.497	['Photosynthesis', 'Metabolic pathways']	['PS.lightreaction.photosystem II.LHC-II', 'PS.lightreaction.photosystem II.PSII polypeptide subunits']	-1.13	0.000412	*	-1.5	0	*	-0.92	0.04262	*	-0.41	0.001385	*	-0.94	0.029026	*	-0.35	0.2124		-2.04	0.002878	*	-1.18	0.022598	*
Os.18028.1.S1_at	LOC_Os03g41612	TRUE	D4	red	ribosome biogenesis	na	Os03g0612600	na	na	AT5G66860	no_seed	na	na	ribosomal protein L25, putative, expressed	na	na	-0.28	0.024343	*	-0.305918	0.911477	82.3937	124.203	['Ribosome']	['protein.synthesis.ribosomal protein.prokaryotic.unknown organellar.50S subunit.L25', 'protein.synthesis.ribosomal protein.prokaryotic.unknown organellar.50S subunit.L35']	-1.19	0.000252	*	0.25	0.216563		-0.82	0.098049		-0.33	0.003416	*	0.75	0.003826	*	0.46	0.129196		-1.28	0.008813	*	0.41	0.123607
Os.7740.1.S1_at	LOC_Os03g43650	TRUE	D2	magenta	cell wall metabolism	down	Os03g0637600	na	na	na	seed	na	na	uncharacterized protein At4g06744 precursor, putative, expressed	na	na	-0.76	0.000149	*	-0.532459	0.89012	21.0033	46.1151	[]	['cell wall.cell wall proteins.LRR', 'signalling.receptor kinases.leucine rich repeat XI']	-1.51	0.000144	*	-1.65	0.000567	*	-1.95	0.011395	*	-1.84	0.00288	*	0.21	0.64715		0.39	0.298523		-0.57	0.016187	*	0.4	0.32054
Os.24948.1.A1_at	LOC_Os03g43850	TRUE	D11	blue	DNA-associated processes	down	Os03g0639700	na	na	AT1G79050	seed	na	na	recA protein, putative, expressed	na	na	-0.54	0	*	-0.646683	0.858042	129.605	172.913	['Homologous recombination']	['DNA.repair']	-0.89	0.005822	*	-0.38	0.062697		-0.43	0.14046		0.39	0.041755	*	-0.82	0.000651	*	-0.52	0.061402		-1.33	0.00941	*	-0.82	0.011534	*
Os.27590.1.S1_at	LOC_Os03g44300	TRUE	D1	blue	photosynthesis and associated processes	down	Os03g0645100	na	na	na	seed	na	na	transketolase, putative, expressed	na	na	-0.6	0	*	-0.74506	0.88611	140.83	175.589	['Glycolysis / Gluconeogenesis', 'Citrate cycle (TCA cycle)', 'Pyruvate metabolism', 'Metabolic pathways', 'Biosynthesis of secondary metabolites', 'Carbon metabolism']	['PS.calvin cycle.transketolase', 'TCA / organic transformation.TCA.pyruvate DH.E1', 'lipid metabolism.FA synthesis and FA elongation.pyruvate DH']	-1.06	0.001885	*	-0.72	0.008312	*	-0.64	0.088563		0.24	0.003726		-0.9	0.009787	*	-0.25	0.232307		-1.09	0.001624	*	-0.87	0.030924	*
Os.21254.1.S1_at	LOC_Os03g45400	TRUE	D1	red	photosynthesis and associated processes	na	Os03g0656900	['Resistance or Tolerance']	['Cold tolerance']	AT4G26370	no_seed	na	na	antitermination NusB domain-containing protein, putative, expressed	na	na	-0.73	0.000357	*	-0.446998	0.918142	104.109	200.703	[]	['RNA.regulation of transcription.general transcription', 'development.unspecified']	-2.04	0.000191	*	1.19	0.001231	*	-2.33	0.000599	*	0.09	0.389739		-0.26	0.105861		0.21	0.263366		-2.62	0.000831	*	-0.84	0.04222	*
Os.26499.1.S1_at	LOC_Os03g45710	TRUE	D1	red	photosynthesis and associated processes	na	Os03g0659200, Os03g0659233	na	na	AT4G14890	no_seed	na	na	2Fe-2S iron-sulfur cluster binding domain containing protein, expressed	na	na	-0.85	3.7e-05	*	-0.512005	0.913851	108.467	250.398	['Photosynthesis','Metabolic pathways']	['PS.lightreaction.other electron carrier (ox/red).ferredoxin', 'OPP.electron transfer', 'stress.abiotic.heat', 'misc.gluco-, galacto- and mannosidases', 'misc.other Ferredoxins and Rieske domain']	-1.78	0.003093	*	-0.27	0.019553	*	-2.34	0.037221	*	-0.48	0.002527	*	0.28	0.149299		-0.24	0.195003		-2.92	0.003697	*	0.25	0.208612
Os.50976.1.S1_at	LOC_Os03g48040	TRUE	D1	red	photosynthesis and associated processes	na	Os03g0685000	na	na	AT1G32550	no_seed	na	na	2Fe-2S iron-sulfur cluster binding domain containing protein, expressed	na	na	-0.95	1.2e-05	*	-0.536341	0.902368	106.636	269.085	['Photosynthesis']	['PS.lightreaction.other electron carrier (ox/red).ferredoxin', 'misc.other Ferredoxins and Rieske domain']	-2.18	4.2e-05	*	-0.82	0.005147	*	-2.43	0.00042	*	-0.75	0.007688	*	0.38	0.126124		0.44	0.129592		-3.28	0.000387	*	0.03	0.771719
Os.27054.1.S1_at	LOC_Os03g49220	TRUE	na	blue	na	down	Os03g0699300	na	na	AT3G57610	seed	na	na	adenylosuccinate synthetase, chloroplast precursor, putative, expressed	na	na	-1.09	0	*	-0.707645	0.88898	150.804	189.875	['Purine metabolism', '"Alanine, aspartate and glutamate metabolism "', 'Metabolic pathways']	['cell wall.degradation.mannan-xylose-arabinose-fucose', 'nucleotide metabolism.synthesis.purine.adenylosuccinate synthase', 'misc.gluco-, galacto- and mannosidases.beta-galactosidase', 'RNA.regulation of transcription.AP2/EREBP, APETALA2/ethylene-responsive element binding protein family']	-1.21	0.049863	*	0.2	0.256528		-2.19	0.044776	*	-0.38	0.006268	*	-1	0.030668	*	-0.65	0.077627		-2.6	0.010268	*	-1.73	0.009401	*
Os.10801.1.S1_a_at	LOC_Os03g49570	TRUE	na	purple	na	down	Os03g0702700	na	na	AT3G17430	seed	na	na	domain of unknown function, DUF250 domain containing protein, expressed	na	na	-0.35	0.000122	*	-0.483353	0.839758	15.7017	67.0282	[]	['misc.calcineurin-like phosphoesterase family protein', 'RNA.regulation of transcription.unclassified', 'transport.metabolite transporters at the envelope membrane']	-0.79	0.004251	*	-0.24	0.189435		0.08	0.709602		0.5	0.028551	*	-0.76	0.012754	*	-0.54	0.063763		-0.86	0.025108	*	-0.82	0.196301	#
OsAffx.25646.1.S1_at	LOC_Os03g49710	TRUE	D1	red	photosynthesis and associated processes	na	Os03g0704000	na	na	AT5G14320	no_seed	na	na	ribosomal protein S13p/S18e, putative, expressed	na	na	-0.62	0.000393	*	-0.448046	0.942726	124.906	255.418	['Ribosome']	['protein.synthesis.ribosomal protein.prokaryotic.chloroplast.30S subunit.S13', 'protein.synthesis.ribosomal protein.prokaryotic.unknown organellar']	-1.91	0.000563	*	-0.34	0.142887		-1.69	0.015894	*	-0.36	0.000298	*	0.34	0.044506	*	0.48	0.046748	*	-2.31	0.003445	*	0.35	0.0046	*
Os.3167.1.S1_at	LOC_Os03g50070	TRUE	na	blue	na	down	Os03g0708400	na	na	AT1G73650	seed	na	na	DUF1295 domain containing protein, putative, expressed	na	na	-0.97	0	*	-0.846005	0.905921	173.704	219.662	[]	['stress.abiotic', 'RNA.processing.RNA helicase', 'DNA.synthesis/chromatin structure']	-1.15	0.00688	*	-1.18	0.000854	*	-1.14	0.032192	*	-0.44	0.010965	*	-1.24	0.002559	*	-1.06	0.017686	*	-1.42	0.000972	*	-1.26	0.040073	*
Os.38416.1.A1_at	LOC_Os03g50270	TRUE	D1	blue	photosynthesis and associated processes	down	Os03g0710600	na	na	AT1G73885	seed	na	na	expressed protein	na	na	-0.8	0	*	-0.723979	0.93749	216.709	296.469	[]	['RNA.transcription']	-1.57	0.000223	*	-0.83	0.00464	*	-1.49	0.001385	*	-0.33	0.012801	*	-0.5	0.020041	*	-0.11	0.524902		-1.88	0.001436	*	-0.52	0.081351
Os.8553.1.S1_at	LOC_Os03g52130	TRUE	D1	blue	photosynthesis and associated processes	down	Os03g0731100	na	na	AT1G49975	seed	na	na	expressed protein	na	na	-1.28	0	*	-0.749889	0.939836	217.81	263.844	[]	['minor CHO metabolism.myo-inositol.poly-phosphatases', 'protein.degradation.ubiquitin.E3.RING']	-2.02	0.000988	*	-0.77	0.067312		-1.8	0.009016	*	-0.27	0.117031		-0.86	0.009426	*	-1.69	0.004615	*	-2.42	0.002481	*	-1.51	0.008041	*
Os.5151.1.S1_at	LOC_Os03g52450	TRUE	D6	green	Development and Flowering	down	Os03g0734900	na	na	na	seed	na	na	GATA transcription factor 25, putative, expressed	C2C2-GATA	TF	-0.43	8.8e-05	*	-0.535377	0.842035	34.4629	48.2164	[]	['PS.lightreaction.photosystem II.PSII polypeptide subunits', 'RNA.regulation of transcription.C2C2(Zn) GATA transcription factor family', 'protein.synthesis.ribosome biogenesis']	0.47	0.131054		-1	0.003366	*	-0.04	0.802254		-0.49	0.018762	*	-0.7	0.024857	*	-0.94	0.004474	*	-0.47	0.028269	*	-1.21	0.033372	*
Os.20397.1.S1_a_at	LOC_Os03g52460	TRUE	D1	blue	photosynthesis and associated processes	down	Os03g0735000	na	na	AT5G19220	seed	na	na	glucose-1-phosphate adenylyltransferase large subunit, putative, expressed	na	na	-1.32	0	*	-0.857048	0.900827	158.477	186.201	['Starch and sucrose metabolism', 'Amino sugar and nucleotide sugar metabolism', 'Metabolic pathways', 'Biosynthesis of secondary metabolites']	['major CHO metabolism.synthesis.starch.AGPase']	-1.73	2.6e-05	*	-1.59	2.5e-05	*	-1.49	0.004027	*	-0.68	0.007683	*	-1.53	0.001239	*	-0.66	0.071903		-1.83	0.003877	*	-2.03	0.073256
Os.10701.1.S1_at	LOC_Os03g52630	TRUE	D2	magenta	cell wall metabolism	down	Os03g0736300	na	na	AT5G49720	seed	GH9	Hydrolases	endoglucanase, putative, expressed	na	na	-0.64	0.011102	*	-0.340454	0.848944	22.7693	66.7352	['Starch and sucrose metabolism', 'Metabolic pathways']	['cell wall.cellulose synthesis', 'cell wall.degradation.cellulases and beta-1,4-glucanases', 'misc.gluco-, galacto- and mannosidases.endoglucanase']	-0.47	0.195278		-1.59	0.000109	*	-1.97	0.005549	*	-1.19	0.000662	*	-0.02	0.959274		2.36	0.002654	*	-2.89	0.001539	*	-1.17	0.01742	*
Os.27782.1.S1_at	LOC_Os03g52640	TRUE	D1	red	photosynthesis and associated processes	na	Os03g0736400	na	na	AT3G28460	no_seed	na	na	expressed protein	na	na	-0.78	0.000173	*	-0.47364	0.888783	87.1652	176.755	[]	['not assigned.unknown']	-2.23	0.000131	*	1.39	0.000132	*	-1.91	0.005794	*	0.06	0.593644		-0.68	0.065847		0.22	0.506571		-2.58	0.000203	*	-0.81	0.016209	*
Os.5148.1.S1_at	LOC_Os03g52660	TRUE	D1	blue	photosynthesis and associated processes	down	Os03g0736600	na	na	na	seed	na	na	ATP synthase F1, delta subunit family protein, putative, expressed	na	na	-0.85	0	*	-0.691145	0.902303	175.674	243.552	[]	['not assigned.unknown']	-1.59	0.002746	*	-0.29	0.013115	*	-1.66	0.032005	*	-0.32	0.188419		-0.38	0.241654		-0.69	0.06717		-2.56	0.003207	*	-0.41	0.05365
Os.12148.1.S1_at	LOC_Os03g52840	TRUE	D10	blue	Serine metabolism	down	Os03g0738400	na	na	AT4G37930	seed	na	na	serine hydroxymethyltransferase, mitochondrial precursor, putative, expressed	na	na	-0.66	0	*	-0.715731	0.870287	121.339	151.316	['"Glycine, serine and threonine metabolism "', 'Cyanoamino acid metabolism', 'Glyoxylate and dicarboxylate metabolism', 'One carbon pool by folate', 'Metabolic pathways', 'Biosynthesis of secondary metabolites', 'Carbon metabolism', 'Biosynthesis of amino acids']	['PS.photorespiration.serine hydroxymethyltransferase', 'amino acid metabolism.synthesis.serine-glycine-cysteine group.glycine', 'C1-metabolism.glycine hydroxymethyltransferase']	-1.03	0.002665	*	-1.21	6e-06	*	-1.07	0.011823	*	-0.14	0.023926		-0.36	0.050291		0.13	0.557797		-1.26	0.040872	*	-1.21	0.019701	*
Os.20176.1.S1_at	LOC_Os03g53640	TRUE	D1	blue	photosynthesis and associated processes	down	Os03g0747700	na	na	AT1G05385	seed	na	na	expressed protein	na	na	-1.14	0	*	-0.627104	0.868055	157.493	243.133	[]	['PS.lightreaction.photosystem II.PSII polypeptide subunits', 'amino acid metabolism.synthesis.histidine']	-1.9	0.000702	*	-0.39	0.082299		-2.18	0.001332	*	-0.74	0.002517	*	-0.12	0.772858		-1.3	0.005835	*	-3.31	0.006156	*	-0.42	0.263587
Os.20521.1.S1_at	LOC_Os03g54040	TRUE	D1	red	photosynthesis and associated processes	na	Os03g0751400	na	na	AT1G05190	no_seed	na	na	ribosomal protein L6, putative, expressed	na	na	-0.76	0.016885	*	-0.319942	0.941696	118.723	191.795	['Ribosome']	['protein.synthesis.ribosomal protein.prokaryotic.chloroplast.50S subunit.L6', 'protein.synthesis.ribosomal protein.prokaryotic.unknown organellar']	-2.82	0.000791	*	0.41	0.327242		-2.87	0.000895	*	-0.51	0.03981	*	1.22	0.030614	*	0.6	0.039548	*	-3.66	0.002002	*	1.25	0.007608	*
Os.12837.1.S1_at	LOC_Os03g55720	TRUE	D1	blue	photosynthesis and associated processes	down	Os03g0765900	na	na	AT2G26500	seed	na	na	cytochrome b6f complex subunit, putative, expressed	na	na	-1.59	0	*	-0.828718	0.974777	269.066	310.333	[]	['PS.lightreaction.cytochrome b6/f', 'major CHO metabolism.synthesis.starch.starch branching', 'RNA.regulation of transcription.B3 transcription factor family', 'protein.postranslational modification']	-2.26	0.000684	*	-1.23	0.002746	*	-2.02	0.01645	*	-0.56	0.070235		-1.51	0.00274	*	-1.86	0.028872	*	-3.08	0.000159	*	-1.81	0.007644	*
Os.8266.1.A1_at	LOC_Os03g55800	TRUE	D8	green	α-Linolenic acid metabolism	down	Os03g0767000	na	na	AT5G42650	seed	na	na	cytochrome P450, putative, expressed	na	na	-0.82	0.000359	*	-0.493038	0.854963	37.8291	47.7359	['alpha', 'Metabolic pathways', 'Biosynthesis of secondary metabolites']	['hormone metabolism.jasmonate.synthesis-degradation.allene oxidase synthase']	1.64	4.5e-05	*	-1.63	0.001098	*	-1.06	0.090368		0.27	0.467996		-1.59	0.023943	*	-1.66	0.000147	*	-2.92	0.004892	*	-1.94	0.022599	*
Os.4177.1.S1_at	LOC_Os03g55930	TRUE	D1	blue	photosynthesis and associated processes	down	Os03g0769100	na	na	AT1G74970	seed	na	na	ribosomal protein, putative, expressed	na	na	-0.83	0	*	-0.622092	0.86889	156.272	253.971	['Ribosome']	['protein.synthesis.ribosomal protein.prokaryotic.chloroplast.30S subunit.S9', 'protein.synthesis.ribosome biogenesis']	-2	0.000334	*	-0.05	0.234993		-1.74	0.001279	*	-0.73	0.002284	*	0.03	0.880059		0.1	0.703356		-2.23	0.001449	*	-0.68	0.01296	*
Os.6210.1.S1_at	LOC_Os03g56270	TRUE	na	blue	na	down	Os03g0773700	['Physiological trait']	['Flowering']	AT5G65700	seed	na	na	receptor protein kinase CLAVATA1 precursor, putative, expressed	na	na	-1.96	0	*	-0.718265	0.883344	142.927	172.024	[]	['stress.biotic.PR-proteins', 'signalling.receptor kinases.leucine rich repeat XI', 'signalling.receptor kinases.leucine rich repeat XIV', 'development.unspecified']	-2.02	5.8e-05	*	-1.31	0.000492	*	-2.44	0.003205	*	-1.26	0.005213	*	-1.34	0.0312	*	-1.83	0.012431	*	-4.16	0.002124	*	-2.7	0.065709
Os.26206.1.S1_at	LOC_Os03g56280	TRUE	na	blue	na	down	Os03g0773800	na	na	na	seed	na	na	lactate/malate dehydrogenase, putative, expressed	na	na	-1.02	0	*	-0.735614	0.94418	216.622	280.429	['Citrate cycle (TCA cycle)', 'Cysteine and methionine metabolism', 'Pyruvate metabolism', 'Glyoxylate and dicarboxylate metabolism', 'Carbon fixation in photosynthetic organisms', 'Metabolic pathways', 'Biosynthesis of secondary metabolites', 'Carbon metabolism']	['gluconeogenesis / glyoxylate cycle.malate dehydrogenase', 'cell wall.precursor synthesis.UXS', 'RNA.regulation of transcription.ABI3/VP1-related B3-domain-containing transcription factor family', 'protein.synthesis.ribosome biogenesis']	-1.67	0.005989	*	-1.57	0.00023	*	-1.6	0.002686	*	-0.13	0.120567		-0.48	0.038579	*	-0.51	0.063298		-2.21	0.001574	*	-0.96	0.008554	*
Os.56243.1.S1_at	LOC_Os03g56320	TRUE	D1	blue	photosynthesis and associated processes	down	Os03g0774400	na	na	AT5G42765	seed	na	na	expressed protein	na	na	-1.09	0	*	-0.708842	0.846141	119.214	158.672	[]	['not assigned.unknown']	-1.71	6e-06	*	-0.32	0.188448		-1.62	0.007883	*	-0.82	0.025808	*	-0.59	0.119736		-1.16	0.017538	*	-2.45	0.005338	*	-1.1	0.097268
Os.5746.1.S1_at	LOC_Os03g56380	TRUE	D2	magenta	cell wall metabolism	down	Os03g0775200	na	na	AT1G19430	seed	na	na	methyltransferase, putative, expressed	na	na	-0.37	0.045496	*	-0.279598	0.873605	20.7449	42.4	[]	['stress.abiotic.drought/salt', 'protein.synthesis.ribosome biogenesis']	-0.94	0.002365	*	-1.35	0.002143	*	-1.13	0.027778	*	-0.82	0.008574	*	0.75	0.038856	*	1.34	0.000271	*	-1.12	0.028693	*	-1.06	0.077449
Os.12283.1.S1_at	LOC_Os03g56670	TRUE	D1	blue	photosynthesis and associated processes	down	Os03g0778100	na	na	AT1G31330	seed	na	na	photosystem I reaction center subunit III, chloroplast precursor, putative, expressed	na	na	-0.84	0	*	-0.757356	0.93543	195.055	233.441	['Photosynthesis', 'Metabolic pathways']	['PS.lightreaction.photosystem I.PSI polypeptide subunits']	-0.94	0.000325	*	-1.34	0.000282	*	-1.11	0.00908	*	-0.24	0.196907		-0.69	0.003364	*	-0.35	0.286732		-1.92	0.003555	*	-1.38	0.023858	*
Os.34300.1.S1_x_at	LOC_Os03g56869	TRUE	D1	blue	photosynthesis and associated processes	down	Os03g0781400	na	na	AT5G44520	seed	na	na	ribose-5-phosphate isomerase A, putative, expressed	na	na	-1.36	0	*	-0.719245	0.910654	186.402	255.575	['Pentose phosphate pathway', 'Carbon fixation in photosynthetic organisms', 'Metabolic pathways', 'Biosynthesis of secondary metabolites', 'Carbon metabolism', 'Biosynthesis of amino acids']	['PS.calvin cycle.Rib5P Isomerase', 'OPP.non-reductive PP.ribose 5-phosphate isomerase', 'DNA.synthesis/chromatin structure.histone']	-2.45	7.2e-05	*	-1.18	0.008717	*	-2.18	0.027581	*	-0.73	0.007034	*	-0.78	0.159005		-0.9	0.058068		-3.44	0.011096	*	-0.57	0.052442
Os.2820.1.A1_at	LOC_Os03g56900	TRUE	D1	blue	photosynthesis and associated processes	down	Os03g0781700	na	na	AT3G10260	seed	na	na	reticulon domain containing protein, putative, expressed	na	na	-1.19	0	*	-0.763354	0.879477	143.165	186.716	[]	['stress.biotic', 'RNA.regulation of transcription.AtSR transcription factor family', 'protein.targeting.secretory pathway.plasma membrane']	-0.07	0.723626		-0.92	0.001165	*	-1.64	0.011672	*	-0.68	0.003543	*	-1.75	0.001707	*	-1.3	0.011979	*	-2.61	0.003829	*	-2.33	0.024111	*
Os.5178.1.A1_s_at	LOC_Os03g56950	TRUE	na	blue	na	down	Os03g0782500	['Morphological trait']	['Dwarf']	na	seed	na	na	phytochrome-interacting factor 4, putative, expressed	bHLH	TF	-1.91	0	*	-0.829962	0.853956	124.276	155.745	['Plant hormone signal transduction']	['RNA.regulation of transcription.basic helix-loop-helix family (bHLH)', 'signalling.light']	-0.63	0.156195		-1.87	0.002601	*	-2.43	0.010111	*	-1.57	0.001766	*	-1.24	0.114213		-3.09	0.000728	*	-3.05	0.005686	*	-3.12	0.005778	*
OsAffx.13521.1.S1_at	LOC_Os03g57149	TRUE	na	blue	na	down	Os03g0785200	na	na	AT2G34620	seed	na	na	mTERF domain containing protein, expressed	mTERF	TF	-1.42	0	*	-0.716535	0.89381	146.942	174.343	[]	['RNA.regulation of transcription.unclassified']	-1.46	0.157248		-0.51	0.050047		-2.11	0.09628		-1.37	0.001258	*	-1.01	0.03368	*	-0.41	0.605991		-3.26	0.007817	*	-2.43	0.000271	*
Os.22627.1.S1_at	LOC_Os03g57460	TRUE	D2	magenta	cell wall metabolism	down	Os03g0788600	na	na	AT2G35860	seed	na	na	fasciclin domain containing protein, expressed	na	na	-0.67	0.001235	*	-0.45236	0.891667	23.1335	37.1264	[]	['cell wall.cell wall proteins.AGPs.AGP', 'redox.thioredoxin']	-0.51	0.000209	*	-1.38	0.016307	*	-1.96	0.014551	*	-2.52	0.000914	*	-0.1	0.589999		1.42	0.000451	*	-1.14	0.015298	*	-0.7	0.02525	*
Os.5406.1.S1_at	LOC_Os03g58040	TRUE	na	green	na	down	Os03g0794500	na	na	AT5G18170	seed	na	na	glutamate dehydrogenase protein, putative, expressed	na	na	-0.97	1e-06	*	-0.614937	0.83531	37.4001	72.7346	['Arginine biosynthesis', '"Alanine, aspartate and glutamate metabolism "', 'Nitrogen metabolism', 'Metabolic pathways', 'Carbon metabolism']	['N-metabolism.N-degradation.glutamate dehydrogenase', 'RNA.regulation of transcription.AtSR transcription factor family', 'DNA.unspecified']	1.15	0.186167		-1.67	2e-06	*	-1.38	0.014024	*	-1.09	0.002955	*	-1.82	0.003562	*	-0.32	0.283306		-1.98	0.028752	*	-1.78	0.002989	*
Os.29736.1.S1_at	LOC_Os03g58540	TRUE	D1	red	photosynthesis and associated processes	na	Os03g0799700	na	na	na	no_seed	na	na	spo0B-associated GTP-binding protein, putative, expressed	na	na	-0.5	0.035521	*	-0.280385	0.954494	119.682	171.429	[]	['signalling.G-proteins']	-2.35	1.9e-05	*	1.24	0.006801	*	-2.34	0.000347	*	0.11	0.408767		0.62	0.011467	*	1.56	0.005916	*	-2.89	0.000412	*	0.24	0.359036
Os.12938.1.S1_at	LOC_Os03g58640	TRUE	D1	salmon	photosynthesis and associated processes	na	Os03g0800800	na	na	AT3G54350	seed	na	na	FHA domain containing protein, putative, expressed	FHA	TF	-0.27	0.027729	*	-0.283386	0.89632	19.6774	131.078	[]	['RNA.regulation of transcription.FHA transcription factor', 'DNA.synthesis/chromatin structure']	-0.65	0.034184	*	-0.77	0.005392	*	-0.5	0.1948		0.39	0.017182	*	0.37	0.102809		-0.22	0.276891		-1.31	0.01431	*	0.55	0.111278
Os.2219.1.S1_at	LOC_Os03g58980	TRUE	na	green	na	down	Os03g0804500	na	na	na	seed	na	na	Cupin domain containing protein, expressed	na	na	-1.61	0	*	-0.691792	0.897666	61.4113	111.423	[]	['N-metabolism.ammonia metabolism.glutamine synthetase', 'stress.abiotic.unspecified', 'RNA.regulation of transcription.SET-domain transcriptional regulator family', 'transport.metal']	0.72	0.007068	*	-1.55	0.001223	*	-2.49	0.011893	*	-0.54	0.006488	*	-2.77	0.004425	*	-2.74	0.001839	*	-2.83	0.001913	*	-3.69	0.008001	*
Os.7864.1.S1_at	LOC_Os03g60100	TRUE	D1	red	photosynthesis and associated processes	na	Os03g0815400	na	na	AT3G54210	no_seed	na	na	50S ribosomal protein L17, putative, expressed	na	na	-0.73	2.8e-05	*	-0.515191	0.887402	94.5803	256.713	['Ribosome']	['protein.synthesis.ribosomal protein.prokaryotic.chloroplast.50S subunit.L17', 'protein.synthesis.ribosomal protein.prokaryotic.unknown organellar']	-1.78	0.000335	*	-0.87	0.032535	*	-1.85	0.001962	*	-0.27	0.007674	*	0.25	0.060948		-0.04	0.808194		-2.42	0.007092	*	0.2	0.187909
Os.18891.1.S1_at	LOC_Os03g60350	TRUE	D2	magenta	cell wall metabolism	down	Os03g0817900	na	na	AT2G40320	seed	na	na	leaf senescence related protein, putative, expressed	na	na	-0.7	3e-06	*	-0.598117	0.834092	23.4018	85.7167	[]	['cell.organisation', 'development.unspecified']	-0.96	0.005482	*	-1.11	0.001827	*	-0.89	0.024883	*	-1.25	0.002632	*	-0.53	0.086337		1.08	0.078498		-1.3	0.002994	*	-1.14	0.081241
Os.22563.1.S1_at	LOC_Os03g61030	TRUE	D1	red	photosynthesis and associated processes	na	Os03g0825500	na	na	AT3G09210	no_seed	na	na	transcription termination factor nusG family protein, expressed	na	na	-0.75	0.001264	*	-0.424298	0.876141	75.5667	133.703	[]	['PS.lightreaction.photosystem II.PSII polypeptide subunits', 'RNA.regulation of transcription.unclassified', 'protein.degradation']	-2.63	0.000354	*	1.43	0.003243	*	-2.45	0.004524	*	-0.43	0.156481		0.4	0.263146		0.63	0.083062		-2.9	0.003561	*	-0.92	0.106852
Os.5010.1.S1_at	LOC_Os03g61060	TRUE	D3	green	Signalling and post-translational modifications	down	Os03g0825800	na	na	na	seed	na	na	protein kinase domain containing protein, expressed	na	na	-0.49	0.00083	*	-0.466523	0.864209	45.1558	63.6055	[]	['signalling.receptor kinases.misc']	0.95	0.050316		-1.33	0.001858	*	-0.07	0.394861		0.14	0.4779		-1.02	0.004132	*	-1.37	0.000866	*	-0.87	0.062752		-1.55	0.001218	*
Os.11687.1.S1_a_at	LOC_Os03g61220	TRUE	D1	red	photosynthesis and associated processes	na	Os03g0827700	na	na	na	no_seed	na	na	DEAD-box ATP-dependent RNA helicase 3, putative, expressed	na	na	-0.53	0.001405	*	-0.400026	0.950092	119.952	221.928	[]	['RNA.processing.RNA helicase']	-1.64	2e-05	*	0.33	0.025728	*	-1.76	0.003674	*	0.05	0.350174		0.13	0.525756		0.47	0.062999		-2.31	0.000294	*	-0.05	0.685122
Os.26040.1.S1_at	LOC_Os03g62630	TRUE	D1	red	photosynthesis and associated processes	na	Os03g0843400	na	na	AT1G64510	no_seed	na	na	ribosomal protein S6, putative, expressed	na	na	-0.48	0.006716	*	-0.351228	0.962804	129.298	216.294	['Ribosome']	['protein.synthesis.ribosomal protein.prokaryotic.chloroplast.30S subunit.S6', 'protein.synthesis.ribosomal protein.prokaryotic.unknown organellar']	-1.88	0.000247	*	0.08	0.705483		-1.66	0.010058	*	-0.19	0.01936		0.3	0.244904		0.88	0.004186	*	-2.15	0.0065	*	0.53	0.051305
Os.48075.1.S1_at	LOC_Os03g62780	TRUE	D1	blue	photosynthesis and associated processes	down	Os03g0844900	na	na	AT3G23700	seed	na	na	S1 RNA binding domain containing protein, expressed	na	na	-2.26	0	*	-0.823068	0.904012	163.092	189.506	[]	['RNA.regulation of transcription.heat-shock transcription factor family (HSF)', 'protein.synthesis.ribosomal protein.prokaryotic.chloroplast.30S subunit.S1', 'protein.synthesis.ribosomal protein.prokaryotic.unknown organellar.30S subunit.S1']	-3.45	4.2e-05	*	-1.3	8.8e-05	*	-3.02	0.005348	*	-1.61	0.002744	*	-1.64	0.074248		-0.63	0.142229		-4.03	0.001936	*	-3.54	0.001909	*
Os.7979.1.S1_at	LOC_Os03g63480	TRUE	D3	blue	Signalling and post-translational modifications	down	Os03g0851700	na	na	na	seed	na	na	ankyrin repeat domain containing protein, expressed	na	na	-1.05	0	*	-0.772208	0.9389	204.346	246.635	[]	['RNA.regulation of transcription.AtSR transcription factor family', 'cell.organisation']	-1.92	0.000112	*	-0.71	0.002604	*	-1.61	0.053151		-0.17	0.079239		-1.19	0.01675	*	-0.45	0.084472		-2.08	0.027392	*	-1.15	0.074045	#
Os.49114.1.S1_at	LOC_Os03g63550	TRUE	D4	blue	ribosome biogenesis	down	Os03g0852500	na	na	AT1G73940	seed	na	na	expressed protein	na	na	-0.73	0	*	-0.627876	0.870635	145.216	217.098	[]	['not assigned.unknown']	-1.52	0.000219	*	-0.32	0.101407		-1.26	0.102568		0.35	0.045082	*	-0.88	0.00178	*	-0.7	0.050447		-1.68	0.037568	*	-0.43	0.189942	#
Os.24660.2.S1_at	LOC_Os03g63554	TRUE	na	blue	na	down	Os03g0852600	na	na	AT3G56830	seed	na	na	DUF565 domain containing protein, putative, expressed	na	na	-1.13	0	*	-0.783832	0.958717	238.452	290.448	[]	['protein.degradation.ubiquitin.E3.SCF.cullin']	-1.46	1.9e-05	*	-1.24	0.007151	*	-1.66	0.025704	*	-0.46	0.008202	*	-0.88	0.024551	*	-0.96	0.040484	*	-2.22	0.019876	*	-1.1	0.02175	*
Os.9474.1.S1_at	LOC_Os03g63860	TRUE	na	blue	na	down	Os03g0855600	na	na	AT5G42960	seed	na	na	DANA2, putative, expressed	na	na	-0.55	0	*	-0.717722	0.845473	120.018	152.75	[]	['cell wall.precursor synthesis.UGE', 'RNA.transcription', 'protein.synthesis.ribosome biogenesis', 'signalling.calcium']	-1	8.5e-05	*	-0.34	0.01408	*	-0.88	0.008209	*	-0.42	0.016906	*	-0.5	0.019015	*	0.28	0.253938		-1.11	0.001841	*	-0.88	0.025584	*
Os.6230.1.S1_at	LOC_Os03g64350	TRUE	D1	blue	photosynthesis and associated processes	down	Os03g0861700	na	na	AT1G17850	seed	na	na	rhodanese-like domain containing protein, putative, expressed	na	na	-1.13	0	*	-0.725965	0.900288	176.268	229.864	[]	['misc.rhodanese']	-1.92	0.003053	*	-0.23	0.125126		-2.13	0.003973	*	-0.81	0.010094	*	-0.23	0.393785		-0.32	0.27974		-2.82	0.000228	*	-1.4	0.003653	*
Os.10129.1.S1_at	LOC_Os04g01540	TRUE	D1	red	photosynthesis and associated processes	na	Os04g0105700	na	na	AT1G62780	no_seed	na	na	expressed protein	na	na	-0.29	0.009374	*	-0.342418	0.898875	83.7601	159.426	[]	['lipid metabolism.FA synthesis and FA elongation.long chain fatty acid CoA ligase']	-1.26	0.000703	*	-0.46	0.037526	*	-1.05	0.00381	*	-0.08	0.340352		0.46	0.045912	*	0.43	0.0343	*	-1.02	0.006815	*	0.36	0.138547
Os.6093.3.S1_at	LOC_Os04g02110	TRUE	D14	purple	biotic stress	down	Os04g0111900	na	na	na	seed	na	na	disease resistance protein RGA3, putative, expressed	na	na	-0.52	9.4e-05	*	-0.490797	0.893763	21.276	74.9646	[]	['stress.biotic.receptors']	-1.12	0.005392	*	-0.97	0.008824	*	0.07	0.536265		0.91	0.08302		-1.18	0.003654	*	-0.72	0.019145	*	-0.78	0.0191	*	-1.24	0.039855	*
Os.7618.1.S1_at	LOC_Os04g02730	TRUE	D4	purple	ribosome biogenesis	down	Os04g0117600	na	na	AT4G38890	seed	na	na	tRNA-dihydrouridine synthase 3-like, putative, expressed	C3H	TF	-0.28	0.001429	*	-0.396122	0.855551	15.6202	57.5351	[]	['N-metabolism.misc', 'RNA.regulation of transcription.C3H zinc finger family', 'protein.aa activation']	-0.8	0.003548	*	-0.19	0.194282		0.39	0.074923		0.39	1.4e-05	*	-0.74	6.2e-05	*	0.05	0.569485		-0.75	0.015425	*	-0.89	0.001636	*
Os.23398.1.S1_at	LOC_Os04g15580	TRUE	D3	green	Signalling and post-translational modifications	down	Os04g0226600	na	na	na	seed	na	na	serine/threonine-protein kinase receptor precursor, putative, expressed	na	na	-0.99	8.5e-05	*	-0.520792	0.807815	30.9743	46.2882	[]	['signalling.receptor kinases.S-locus glycoprotein like']	0.81	0.032119	*	-1.19	0.000545	*	-1.7	0.005811	*	0.14	0.78313		-1.59	0.002591	*	-1.99	0.005449	*	-2.3	0.015786	*	-2.54	0.000897	*
Os.47818.1.A1_at	LOC_Os04g23820	TRUE	D5	red	tRNA biogenesis	na	Os04g0303900	na	na	AT3G59980	no_seed	na	na	methionyl-tRNA synthetase, putative, expressed	na	na	-0.33	0.023839	*	-0.30358	0.911219	90.0222	132.856	[]	['RNA.RNA binding', 'protein.aa activation.methionine-tRNA ligase']	-1.3	0.003096	*	0.61	0.079303		-1.3	0.038566	*	-0.53	0.008103	*	0.26	0.210761		0.91	0.00117	*	-1.86	0.003616	*	0.34	0.048555	*
OsAffx.13950.1.S1_at	LOC_Os04g24165	TRUE	D1	blue	photosynthesis and associated processes	down	Os04g0306750	na	na	na	seed	na	na	retrotransposon protein, putative, unclassified, expressed	na	na	-1.23	0	*	-0.812335	0.851623	119.643	138.252	[]	['not assigned.unknown']	-1.96	0.000104	*	0.03	0.869769		-1.78	0.031751	*	-1.2	0.008982	*	-1.11	0.0005	*	-1.45	0.010309	*	-1.68	0.005429	*	-1.31	0.057058	#
OsAffx.13950.2.S1_at	LOC_Os04g24170	TRUE	D4	red	ribosome biogenesis	na	Os04g0306800	na	na	na	no_seed	na	na	RNA recognition motif containing protein, putative, expressed	na	na	-0.74	1e-06	*	-0.588698	0.892936	93.1136	249.263	[]	['RNA.processing', 'RNA.RNA binding']	-1.69	0.001577	*	-0.56	0.069136		-1.54	0.00019	*	-0.51	0.007402	*	-0.25	0.196622		0.5	0.012914	*	-2.22	0.006868	*	-0.15	0.455257
Os.11530.1.S1_at	LOC_Os04g31820	TRUE	D7	blue	Signalling_transport	down	Os04g0387600	na	na	na	seed	na	na	expressed protein	na	na	-1.44	0	*	-0.839849	0.949705	220.072	255.866	[]	['redox.ascorbate and glutathione', 'RNA.regulation of transcription.AtSR transcription factor family', 'protein.postranslational modification', 'transport.peptides and oligopeptides']	-1.91	0.000133	*	-1.14	0.002726	*	-1.66	0.035532	*	-0.62	0.031059	*	-1.77	3e-06	*	-1.64	0.002113	*	-2.28	0.001772	*	-1.44	0.166556
Os.7048.1.S1_at	LOC_Os04g31950	TRUE	na	salmon	na	down	Os04g0388900	na	na	na	seed	na	na	LSM domain containing protein, expressed	na	na	-0.34	0.004882	*	-0.367645	0.906219	19.8966	75.9087	['RNA degradation', 'Spliceosome']	['PS.lightreaction.ATP synthase', 'RNA.processing']	-0.98	0.018226	*	-0.67	0.014432	*	0.27	0.351509		0.46	0.057081		-0.41	0.044661	*	-1.14	0.010088	*	-0.98	0.004282	*	0.56	0.221906
Os.24816.1.A1_at	LOC_Os04g33660	TRUE	na	blue	na	down	Os04g0412500	na	na	na	seed	na	na	bifunctional monodehydroascorbate reductase and carbonic anhydrasenectarin-3 precursor, putative, expressed	na	na	-1.51	0	*	-0.823764	0.851926	116.214	141.921	['Nitrogen metabolism']	['TCA / organic transformation.carbonic anhydrases', 'RNA.regulation of transcription.AT-rich interaction domain containing transcription factor family']	-1.31	0.108198		-1.29	0.010712	*	-2.05	0.013913	*	-0.83	0.022956	*	-2.07	0.014817	*	-0.65	0.147494		-2.36	0.001155	*	-2.65	0.004197	*
Os.8479.1.S1_s_at	LOC_Os04g34460	TRUE	D1	blue	photosynthesis and associated processes	down	Os04g0422000	na	na	AT5G09820	seed	na	na	PAP fibrillin family domain containing protein, expressed	na	na	-1.38	0	*	-0.617965	0.888697	178.532	289.456	[]	['cell.organisation', 'development.unspecified']	-2.99	3.5e-05	*	-0.6	0.07241		-2.97	0.009441	*	-0.63	0.060229		0.28	0.437712		-0.09	0.704132		-4.03	0.003808	*	-1.47	0.006187	*
Os.17070.1.S1_at	LOC_Os04g36054	TRUE	na	green	na	down	Os04g0442000	na	na	na	seed	na	na	auxin response factor 9, putative, expressed	ARF	TF	-1.17	0	*	-0.801371	0.811909	48.687	185.15	['Plant hormone signal transduction']	['hormone metabolism.auxin.signal transduction', 'tetrapyrrole synthesis.GSA', 'RNA.regulation of transcription.auxin response transcription factor family (ARF)']	-0.42	0.096111		-1.53	0.000221	*	-1.37	0.018621	*	-0.11	0.534675		-1.76	0.004403	*	-1.23	0.01346	*	-2.35	0.015735	*	-2.06	0.003608	*
Os.15234.1.S1_at	LOC_Os04g36700	TRUE	D5	purple	tRNA biogenesis	down	Os04g0444600	na	na	AT1G29150	seed	na	na	proteasome subunit, putative, expressed	na	na	-0.27	4.8e-05	*	-0.524042	0.849497	19.945	66.9851	['Proteasome']	['protein.degradation.ubiquitin.proteasom']	-0.68	0.000236	*	-0.57	0.007388	*	0.23	0.431993		0.32	0.023163	*	-0.54	0.015863	*	-0.12	0.065551		-0.22	0.181512		-0.48	0.007231	*
Os.47381.1.S1_x_at	LOC_Os04g36800	TRUE	D1	red	photosynthesis and associated processes	na	Os04g0445700	na	na	na	no_seed	na	na	3-oxoacyl-synthase, putative, expressed	na	na	-1.03	0.000461	*	-0.458163	0.884116	84.3393	151.541	['Fatty acid biosynthesis', 'Biotin metabolism', 'Metabolic pathways', 'Fatty acid metabolism']	['minor CHO metabolism.myo-inositol.poly-phosphatases', 'lipid metabolism.FA synthesis and FA elongation.ketoacyl ACP synthase', 'secondary metabolism.flavonoids.chalcones', 'misc.oxidases - copper, flavone etc', 'protein.degradation.ubiquitin.E3.RING']	-3.33	5.4e-05	*	1.93	0.002346	*	-3.16	0.014435	*	-0.89	0.010784	*	0.28	0.462149		0.4	0.041511	*	-3.46	0.003501	*	-0.78	0.146444
Os.18235.1.S1_at	LOC_Os04g37550	TRUE	na	green	na	down	Os04g0448300	na	na	AT2G03200	seed	na	na	aspartic proteinase nepenthesin-2 precursor, putative, expressed	na	na	-1.7	0	*	-0.766287	0.849028	48.1737	79.766	[]	['RNA.regulation of transcription.AP2/EREBP, APETALA2/ethylene-responsive element binding protein family', 'protein.degradation.aspartate protease']	-0.7	0.023328	*	-2.28	0.000116	*	-1.74	0.015227	*	-2.35	0.003053	*	-2.22	0.001001	*	-1.61	0.01896	*	-0.45	0.050887		-3.25	0.000354	*
Os.49513.1.S1_at	LOC_Os04g37740	TRUE	na	green	na	down	Os04g0450400	na	na	AT4G33565	seed	na	na	zinc finger, C3HC4 type domain containing protein, expressed	na	na	-0.49	0.000171	*	-0.488336	0.816936	31.4451	45.1198	[]	['protein.degradation.ubiquitin.E3.RING']	0.77	0.047207	*	-0.83	0.069564		-0.71	0.133934		-0.51	0.083211		-0.71	0.007996	*	-1.29	0.011465	*	0.27	0.38634		-1.48	0.004895	*
Os.17369.1.S1_a_at	LOC_Os04g37920	TRUE	D8	blue	α-Linolenic acid metabolism	down	Os04g0452100	['Morphological trait']	['Shoot seedling']	AT4G08920	seed	na	na	FAD binding domain of DNA photolyase domain containing protein, expressed	na	na	-0.59	0	*	-0.680844	0.847683	113.904	147.635	[]	['signalling.light']	-1.02	0.001292	*	-1.02	0.000325	*	-0.48	0.067341		-0.01	0.902624		-0.21	0.172344		-0.91	0.004624	*	-0.73	0.01035	*	-0.71	0.023004	*
Os.17681.1.S1_at	LOC_Os04g38220	TRUE	D2	magenta	cell wall metabolism	down	Os04g0454200	na	na	na	seed	na	na	transporter family protein, putative, expressed	na	na	-0.91	0.009312	*	-0.365286	0.963106	35.4812	59.5982	[]	['transport.sugars']	-1.73	0.002193	*	-1.98	0.002298	*	-3.21	0.002518	*	-2.6	0.004169	*	-0.15	0.571944		3.61	0.002687	*	-2.76	0.003857	*	-0.69	0.224997
Os.16934.1.S1_at	LOC_Os04g38480	TRUE	na	blue	na	down	Os04g0457800	['Resistance or Tolerance']	['Blast resistance']	na	seed	na	na	BRASSINOSTEROID INSENSITIVE 1-associated receptor kinase 1 precursor, putative, expressed	na	na	-1.01	0	*	-0.832759	0.853211	128.632	176.018	[]	['hormone metabolism.brassinosteroid.signal transduction.other', 'protein.postranslational modification.kinase.receptor like cytoplasmatic kinase VII', 'signalling.receptor kinases.leucine rich repeat II']	-0.77	0.01141	*	-1.38	0.000664	*	-0.48	0.170815		-0.06	0.278469		-1.69	0.00038	*	-1.02	0.00057	*	-1.8	0.000917	*	-1.73	0.015417	*
Os.28203.1.S1_a_at	LOC_Os04g38600	TRUE	D1	blue	photosynthesis and associated processes	down	Os04g0459500	na	na	AT3G26650	seed	na	na	glyceraldehyde-3-phosphate dehydrogenase, putative, expressed	na	na	-2.25	0	*	-0.849373	0.948075	225.55	262.541	[]	['PS.calvin cycle.GAP']	-3.57	0.000107	*	-1.71	0.000106	*	-2.32	0.038222	*	-1.26	0.000245	*	-1.84	0.007325	*	-1.3	0.11602		-4.24	1e-06	*	-3.52	0.000662	*
Os.17129.1.S1_at	LOC_Os04g38640	TRUE	D14	blue	biotic stress	down	Os04g0459900	na	na	AT5G39830	seed	na	na	OsDegp5 - Putative Deg protease homologue, expressed	na	na	-1.03	0	*	-0.85368	0.919596	174.411	204.98	[]	['RNA.regulation of transcription.AtSR transcription factor family', 'protein.degradation.serine protease']	-1.49	6e-06	*	-1.12	0.000687	*	-1.29	0.034284	*	-1.11	0.003595	*	-0.69	0.057633		-0.15	0.440534		-1.88	0.002093	*	-1.38	0.072956
Os.4837.1.S1_at	LOC_Os04g38870	TRUE	D7	green	Signalling_transport	down	Os04g0462500	na	na	na	seed	na	na	14-3-3 protein, putative, expressed	na	na	-0.67	0.00011	*	-0.521699	0.851771	36.4631	47.1853	[]	['signalling.14-3-3 proteins']	1.3	0.041242	*	-1.42	0.000142	*	0.15	0.484955		-1.38	0.037579	*	-1	0.000872	*	-1.7	0.000962	*	-0.56	0.046235	*	-1.72	0.003918	*
Os.52258.1.S1_at	LOC_Os04g39140	TRUE	na	blue	na	down	Os04g0465500	na	na	AT1G24040	seed	na	na	acetyltransferase, GNAT family, putative, expressed	GNAT	Other	-1.39	0	*	-0.788957	0.926074	181.589	218.728	[]	['misc.GCN5-related N-acetyltransferase', 'protein.postranslational modification.kinase.receptor like cytoplasmatic kinase VII']	-1.97	4.8e-05	*	-0.93	0.007115	*	-2.06	0.018675	*	-1.53	0.002158	*	-1.31	0.014564	*	0.34	0.44076		-2.61	0.006918	*	-2.44	0.002566	*
Os.9958.1.S1_at	LOC_Os04g40600	TRUE	na	green	na	down	Os04g0482000	na	na	na	seed	na	na	peptide methionine sulfoxide reductase, putative, expressed	na	na	-0.82	0	*	-0.757389	0.863918	56.2504	130.355	[]	['DNA.synthesis/chromatin structure', 'protein.postranslational modification']	-0.02	0.877571		-1.32	0.000311	*	-1.01	0.056823		-0.02	0.878297		-1.11	0.001397	*	-0.89	0.030529	*	-1.33	0.005177	*	-1.39	0.006199	*
Os.372.1.S1_a_at	LOC_Os04g40874	TRUE	na	green	na	down	Os04g0485300	na	na	na	seed	na	na	glucose-6-phosphate 1-dehydrogenase, cytoplasmic isoform, putative, expressed	na	na	-0.8	0	*	-0.714353	0.806534	39.891	109.141	['Pentose phosphate pathway', 'Glutathione metabolism', 'Metabolic pathways', 'Biosynthesis of secondary metabolites', 'Carbon metabolism']	['OPP.oxidative PP.glucose-6-phosphate 1-dehydrogenase (G6PD)']	0.51	0.057547		-0.99	0.000139	*	-1.29	0.001452	*	-0.27	0.02902	*	-1.06	0.00851	*	-1.04	0.000875	*	-1.57	0.001721	*	-1.51	0.003911	*
Os.54586.1.S1_at	LOC_Os04g41020	TRUE	na	blue	na	down	Os04g0487100	na	na	AT1G51540	seed	na	na	kelch repeat protein, putative, expressed	na	na	-0.61	1e-06	*	-0.585078	0.87927	149.547	233.351	[]	['RNA.regulation of transcription.MYB domain transcription factor family', 'RNA.regulation of transcription.putative transcription regulator']	-1.21	0.002552	*	-0.9	0.000572	*	-1.2	0.005305	*	-0.09	0.367064		0.21	0.12092		0.21	0.209401		-1.7	0.00257	*	-0.98	0.001882	*
Os.28048.1.S1_at	LOC_Os04g41150	TRUE	na	blue	na	down	Os04g0488600	na	na	AT5G43050	seed	na	na	DUF565 domain containing protein, putative, expressed	na	na	-1.54	0	*	-0.808129	0.932325	198.935	233.447	[]	['signalling.receptor kinases.leucine rich repeat XII']	-2.05	0.000109	*	-1.6	0.000104	*	-0.63	0.022895	*	-0.88	0.000206	*	-1.17	0.001529	*	-2.17	0.004996	*	-3.04	0.000702	*	-1.91	0.010098	*
Os.12371.1.S1_at	LOC_Os04g41340	TRUE	D1	blue	photosynthesis and associated processes	down	Os04g0490800	na	na	na	seed	na	na	4-nitrophenylphosphatase, putative, expressed	na	na	-1.44	0	*	-0.816345	0.865577	131.588	165.926	['Glyoxylate and dicarboxylate metabolism', 'Metabolic pathways', 'Biosynthesis of secondary metabolites', 'Carbon metabolism']	['PS.photorespiration.phosphoglycolate phosphatase', 'minor CHO metabolism.misc', 'misc.nitrilases, nitrile lyases, berberine bridge enzymes, reticuline oxidases, troponine reductases', 'RNA.regulation of transcription.squamosa promoter binding protein family (SBP)']	-1.29	0.037675	*	-1.94	7.6e-05	*	-1.71	0.010857	*	-0.86	0.002633	*	-1.73	0.001619	*	-0.48	0.316231		-2.42	0.02333	*	-2.64	0.003058	*
Os.8599.1.S1_at	LOC_Os04g42340	TRUE	D4	blue	ribosome biogenesis	down	Os04g0501800	na	na	AT2G24290	seed	na	na	expressed protein	na	na	-0.58	0	*	-0.713716	0.876934	125.467	152.003	[]	['not assigned.unknown']	-0.94	0.002863	*	-0.72	0.011365	*	-0.84	0.027117	*	-0.08	0.13728		-0.39	0.111732		-0.77	0.045569	*	-1.13	0.00202	*	-0.77	0.029656	*
Os.9405.1.S1_at	LOC_Os04g42380	TRUE	D1	salmon	photosynthesis and associated processes	down	Os04g0502300	na	na	AT3G48930	seed	na	na	ribosomal protein S17, putative, expressed	na	na	-0.44	0.000172	*	-0.475683	0.90696	21.9246	125.669	['Ribosome']	['protein.synthesis.ribosomal protein.eukaryotic.40S subunit.S11', 'protein.synthesis.ribosome biogenesis']	-0.9	0.005556	*	-0.51	0.024107	*	-0.52	0.003212	*	0.45	0.026993	*	-0.59	0.004887	*	-0.92	0.046891	*	-1.41	0.002328	*	0.63	0.028696	*
Os.52652.1.S1_at	LOC_Os04g42480	TRUE	D3	green	Signalling and post-translational modifications	down	Os04g0503600	na	na	na	seed	na	na	receptor-like protein kinase At3g46290 precursor, putative, expressed	na	na	-0.54	3.6e-05	*	-0.566026	0.844432	40.8296	58.3326	[]	['protein.postranslational modification.kinase.receptor like cytoplasmatic kinase VII']	0.45	0.208115		-1.22	0.000361	*	-0.02	0.869262		-0.05	0.838805		-1.02	0.006682	*	-1.2	0.000254	*	-0.85	0.076322		-1.47	0.003677	*
Os.6179.1.S1_at	LOC_Os04g42870	TRUE	D1	blue	photosynthesis and associated processes	down	Os04g0507800	na	na	AT1G23360	seed	na	na	methyltransferase domain containing protein, putative, expressed	na	na	-0.96	0	*	-0.69786	0.893248	164.221	218.073	['Ubiquinone and other terpenoid', 'Metabolic pathways', 'Biosynthesis of secondary metabolites']	['Co-factor and vitamine metabolism.folate and vitamine K.vitamine K.2-phytyl-1,4-naphthoquinone methyltransferase', 'RNA.regulation of transcription.AtSR transcription factor family']	-1.33	0.0008	*	-0.87	0.011507	*	-1.3	0.003993	*	-0.46	0.009271	*	-0.92	0.007243	*	-0.99	0.07416		-2.3	0.012497	*	-0.9	0.026159	*
Os.49185.1.S1_at	LOC_Os04g45210	TRUE	D1	blue	photosynthesis and associated processes	down	Os04g0534600	na	na	AT3G47430	seed	na	na	peroxisomal biogenesis factor 11, putative, expressed	na	na	-1.32	0	*	-0.674848	0.91549	198.03	280.889	[]	['cell.organisation']	-2.93	9.9e-05	*	-0.87	0.006502	*	-2.13	0.024874	*	-0.18	0.19611		-0.18	0.640847		-0.7	0.122936		-2.94	2.6e-05	*	-1.2	0.133908
Os.7994.1.S1_at	LOC_Os04g45490	TRUE	D1	blue	photosynthesis and associated processes	down	Os04g0538100, Os04g0538166	na	na	AT1G62750	seed	na	na	elongation factor, putative, expressed	na	na	-1.19	0	*	-0.782229	0.859144	129.643	152.664	[]	['protein.synthesis.elongation']	-2.07	0.000971	*	0.42	0.004401	*	-2.02	0.006214	*	-0.62	0.025911	*	-1.08	0.001025	*	-1.06	0.108177		-1.98	0.004938	*	-1.75	0.009795	*
Os.47301.1.A1_at	LOC_Os04g45600	TRUE	D1	blue	photosynthesis and associated processes	down	Os04g0539000	na	na	AT4G37925	seed	na	na	NDH-M H PLASTOQUINONE DEHY, putative, expressed	na	na	-1.04	0	*	-0.725973	0.925424	200.902	264.706	[]	['PS.lightreaction.NADH DH', 'misc.protease inhibitor/seed storage/lipid transfer protein (LTP) family protein']	-2.3	0.000551	*	-0.6	0.000167	*	-1.87	0.036759	*	-0.27	0.418385		-0.57	0.139478		-0.32	0.319683		-2.07	0.014675	*	-1.05	0.023246	*
Os.18729.1.S1_at	LOC_Os04g45610	TRUE	na	blue	na	down	Os04g0539100	na	na	AT1G77270	seed	na	na	expressed protein	na	na	-0.67	0	*	-0.837051	0.871167	133.213	173.709	[]	['nucleotide metabolism.degradation', 'misc.short chain dehydrogenase/reductase (SDR)', 'RNA.regulation of transcription.bZIP transcription factor family']	-0.82	0.011665	*	-0.71	0.006927	*	-0.89	0.022346	*	-0.27	0.029517	*	-0.88	0.028132	*	-0.45	0.09242		-0.98	0.006434	*	-0.97	0.068998	#
Os.14573.1.S1_at	LOC_Os04g46020	TRUE	D6	green	Development and Flowering	down	Os04g0544500	na	na	AT5G47140	seed	na	na	GATA zinc finger domain containing protein, expressed	C2C2-GATA	TF	-0.73	0	*	-0.765594	0.890309	62.3226	143.791	[]	['hormone metabolism.brassinosteroid.synthesis-degradation.BRs.DET2', 'tetrapyrrole synthesis.ALA dehydratase', 'RNA.regulation of transcription.C2C2(Zn) GATA transcription factor family']	0.18	0.210386		-0.91	0.000198	*	-1.03	0.004797	*	-0.28	0.023321	*	-0.97	0.001796	*	-1.03	0.001521	*	-1.01	0.00273	*	-1.37	0.011658	*
Os.51114.1.S1_x_at	LOC_Os04g46780	TRUE	D13	magenta	cell_vessicle_transport	down	Os04g0554200	na	na	na	seed	na	na	MSP domain containing protein, expressed	na	na	-0.78	0.000642	*	-0.485793	0.860952	18.9119	39.904	[]	['cell.vesicle transport']	-1.63	0.002675	*	-1.78	0.000507	*	-1.94	0.013601	*	-2.5	0.000436	*	0.49	0.286136		0.55	0.160142		-0.69	0.063586		0.63	0.160335
Os.11569.1.S1_at	LOC_Os04g47020	TRUE	D1	blue	photosynthesis and associated processes	down	Os04g0557000	na	na	na	seed	na	na	genetic modifier, putative, expressed	na	na	-1.5	0	*	-0.693172	0.948115	237.772	331.117	[]	['not assigned.unknown']	-2.56	0.000252	*	-1.31	0.00065	*	-2.76	0.004822	*	-0.28	0.010265	*	-0.73	0.049643	*	-0.46	0.334893		-3.81	0.002265	*	-1.63	0.028424	*
Os.10745.1.S1_at	LOC_Os04g49580	TRUE	D4	blue	ribosome biogenesis	down	Os04g0585300	na	na	AT2G17250	seed	na	na	nucleolar complex protein, putative, expressed	na	na	-0.74	0	*	-0.647703	0.86078	136.672	188.164	[]	['not assigned.no ontology']	-1.37	0.000313	*	-0.3	0.187263		-0.96	0.126754		0.4	0.075921		-1.09	0.000235	*	-0.99	3.4e-05	*	-2.09	0.004285	*	-0.88	0.060291
Os.16906.1.S1_at	LOC_Os04g50110	TRUE	D1	blue	photosynthesis and associated processes	down	Os04g0591000	na	na	AT2G35410	seed	na	na	RNA recognition motif containing protein, putative, expressed	na	na	-1.32	0	*	-0.651806	0.887629	175.438	274.609	[]	['RNA.RNA binding']	-2.92	0.00015	*	-0.01	0.949966		-2.65	0.018631	*	-0.98	0.006809	*	-0.07	0.67601		-0.19	0.475696		-3.69	0.002411	*	-1.18	0.109271
Os.9459.1.S1_at	LOC_Os04g50990	TRUE	D1	blue	photosynthesis and associated processes	down	Os04g0598200	na	na	na	seed	na	na	L11 domain containing ribosomal protein, putative, expressed	na	na	-0.68	0	*	-0.695662	0.87938	141.024	191.515	['Ribosome']	['metal handling.binding, chelation and storage', 'protein.synthesis.ribosomal protein.eukaryotic.60S subunit.L12', 'protein.synthesis.ribosome biogenesis']	-0.91	0.000583	*	-0.85	0.004237	*	-1.23	0.02151	*	0.03	0.782268		-0.7	0.001822	*	-0.28	0.258823		-1.73	0.016649	*	-0.65	0.044481	*
Os.10087.1.S1_at	LOC_Os04g51280	TRUE	na	red	na	na	Os04g0601800	na	na	AT2G33430	no_seed	na	na	DAG protein, chloroplast precursor, putative, expressed	na	na	-0.38	0.008491	*	-0.33554	0.948875	111.619	201.93	[]	['development.unspecified']	-1.14	8.9e-05	*	-0.14	0.413701		-1.31	0.025532	*	0.08	0.054401		0.23	0.121835		0.6	0.001428	*	-2	0.004055	*	0.5	0.007666	*
Os.10727.1.S1_at	LOC_Os04g52100	TRUE	D1	red	photosynthesis and associated processes	na	Os04g0610500	na	na	AT1G13270	no_seed	na	na	peptidase, M24 family protein, putative, expressed	na	na	-0.45	0.00631	*	-0.360315	0.917089	90.0543	152.273	[]	['protein.degradation.metalloprotease']	-1.63	0.001902	*	0.19	0.131219		-1.93	0.00454	*	0.12	0.167389		0.28	0.441787		1.17	0.000903	*	-1.76	0.005297	*	-0.37	0.197562
Os.52314.1.S2_at	LOC_Os04g52940	TRUE	D1	purple	photosynthesis and associated processes	down	Os04g0620400, Os04g0620500	na	na	na	seed	na	na	SIT4 phosphatase-associated protein domain containing protein, expressed	na	na	-0.54	0	*	-0.605106	0.872338	18.945	103.753	[]	['metal handling.binding, chelation and storage', 'misc.acid and other phosphatases']	-0.86	0.011526	*	-0.99	6.8e-05	*	-0.05	0.88335		0.26	0.086547		-1.02	0.006905	*	-0.51	0.024651	*	-1	0.012483	*	-1.09	0.036999	*
Os.20702.1.S1_at	LOC_Os04g53230	TRUE	D10	blue	Serine metabolism	down	Os04g0623800	na	na	AT1G11860	seed	na	na	aminomethyltransferase, putative, expressed	na	na	-1.96	0	*	-0.846149	0.979134	270.458	314.169	['"Glycine, serine and threonine metabolism "', 'Glyoxylate and dicarboxylate metabolism', 'One carbon pool by folate', 'Metabolic pathways', 'Biosynthesis of secondary metabolites', 'Carbon metabolism']	['PS.photorespiration.glycine cleavage.T subunit', 'amino acid metabolism.degradation.serine-glycine-cysteine group.glycine']	-2.39	0.001017	*	-2.06	2.4e-05	*	-2.34	0.009742	*	-0.98	0.000129	*	-2.28	0.002867	*	-1.66	0.057835		-3.88	7.2e-05	*	-2.45	0.005504	*
Os.33308.1.S1_at	LOC_Os04g53490	TRUE	D1	blue	photosynthesis and associated processes	down	Os04g0626400	na	na	AT3G47860	seed	na	na	OsCHL Chloroplastic lipocalin, expressed	na	na	-0.87	0	*	-0.606505	0.849238	125.481	195.26	[]	['stress.abiotic', 'protein.degradation.ubiquitin']	-1.86	0.000585	*	-0.3	0.186524		-1.36	0.026155	*	-0.67	0.036862	*	-0.16	0.459157		0.59	0.068437		-2.62	0.000788	*	-0.75	0.01121	*
Os.8633.1.S1_a_at	LOC_Os04g53760	TRUE	D2	magenta	cell wall metabolism	down	Os04g0629700	na	na	AT4G05190	seed	na	na	kinesin motor domain containing protein, putative, expressed	na	na	-1.14	6.4e-05	*	-0.559692	0.913004	27.7406	61.4145	[]	['cell.organisation']	-1.79	0.000904	*	-2.2	0.000109	*	-2.44	0.000302	*	-2.84	7.7e-05	*	0.46	0.497797		1.45	0.01583	*	-2.19	0.006965	*	-1.46	0.221684
Os.7707.1.S1_at	LOC_Os04g54320	TRUE	D1	red	photosynthesis and associated processes	na	Os04g0635700	na	na	AT4G21445	no_seed	na	na	expressed protein	na	na	-0.99	0.000184	*	-0.47099	0.898392	99.5554	234.184	[]	['not assigned.unknown']	-2.11	0.001459	*	-0.85	0.010412	*	-2.61	0.013945	*	-0.47	0.013968	*	0.39	0.393939		-0.16	0.56507		-3.71	0.007767	*	1.05	0.020423	*
Os.24947.1.S1_at	LOC_Os04g55620	TRUE	D2	magenta	cell wall metabolism	down	Os04g0649700	na	na	na	seed	na	na	receptor kinase, putative, expressed	na	na	-0.47	0.006337	*	-0.385697	0.849593	16.3571	31.008	[]	['signalling.receptor kinases.leucine rich repeat III']	-1.77	3.6e-05	*	-1.35	0.000716	*	-1.19	0.097268		-1.59	0.004794	*	0.45	0.113744		0.88	0.007093	*	-0.69	0.004073	*	0.54	0.405191
Os.329.1.S1_at	LOC_Os04g55670	TRUE	D2	magenta	cell wall metabolism	down	Os04g0650300, Os04g0650366	na	na	na	seed	GT43	Transferases	glycosyltransferase family 43 protein, putative, expressed	na	na	-0.76	0.003622	*	-0.402546	0.819685	21.0394	64.379	[]	['protein.glycosylation']	-1.29	0.002909	*	-0.32	0.003533	*	-1.93	0.013295	*	-1.5	0.00099	*	-0.26	0.236436		2.35	4.6e-05	*	-2.37	0.008782	*	-1.8	0.051113
Os.27113.1.S1_at	LOC_Os04g55690	TRUE	D1	blue	photosynthesis and associated processes	down	Os04g0650500	na	na	AT1G59840	seed	na	na	CCB4, putative, expressed	na	na	-1.22	0	*	-0.70995	0.932062	206.072	263.084	[]	['not assigned.unknown']	-1.77	8.9e-05	*	-0.49	0.058614		-2.2	0.049403	*	-0.62	0.018105	*	-1	0.010883	*	-0.16	0.445133		-3.29	0.006215	*	-1.76	0.009395	*
Os.52480.1.S1_at	LOC_Os04g56320	TRUE	D5	blue	tRNA biogenesis	down	Os04g0658300	['Physiological trait', 'Morphological trait']	['Source activity', 'Dwarf']	AT1G73110	seed	na	na	AAA-type ATPase family protein, putative, expressed	na	na	-1.08	0	*	-0.648157	0.896866	171.688	260.264	[]	['PS.calvin cycle.rubisco interacting']	-2.35	2e-06	*	-1.39	0.001232	*	-2.28	0.003	*	-0.35	0.08237		-0.09	0.384276		0.29	0.295624		-2.98	0.000186	*	-1.05	0.0908
Os.18550.1.S1_at	LOC_Os04g56720	TRUE	na	blue	na	down	Os04g0662800	na	na	AT1G19880	seed	na	na	RCC2, putative, expressed	na	na	-0.88	0	*	-0.793786	0.93028	191.311	231.96	[]	['cell.division']	-1.13	8.2e-05	*	-1.14	0.000858	*	-0.9	0.024701	*	-0.23	0.058386		-1.13	0.043335	*	-0.85	0.04864	*	-1.59	0.01342	*	-1.02	0.047365	*
Os.48312.1.S1_at	LOC_Os04g57420	TRUE	D1	blue	photosynthesis and associated processes	down	Os04g0670000	na	na	AT2G15280	seed	na	na	reticulon domain containing protein, putative, expressed	na	na	-0.65	0	*	-0.774039	0.934488	196.27	238.068	[]	['stress.biotic', 'protein.targeting.secretory pathway.plasma membrane', 'signalling.receptor kinases.leucine rich repeat III', 'signalling.receptor kinases.leucine rich repeat XI']	-0.83	0.004108	*	-0.82	0.000305	*	-0.62	0.053466		-0.02	0.855812		-0.79	0.01071	*	-0.69	0.020013	*	-1.12	0.023453	*	-1.01	0.062827
Os.6190.1.S1_at	LOC_Os04g57890	TRUE	D5	purple	tRNA biogenesis	down	Os04g0675500	na	na	AT1G34130	seed	GT66	Transferases	oligosaccharyl transferase, putative, expressed	na	na	-0.35	0.002399	*	-0.37648	0.916115	23.5579	103.151	['N', 'Metabolic pathways', 'Protein processing in endoplasmic reticulum']	['stress.abiotic.drought/salt']	-0.96	4.8e-05	*	-0.34	0.115876		-0.16	0.220573		0.94	0.015795	*	-0.77	0.043387	*	0.15	0.345992		-1.06	0.040085	*	-0.7	0.011506	*
Os.8518.1.S1_x_at	LOC_Os04g58580	TRUE	na	blue	na	down	Os04g0682300	na	na	AT2G45790	seed	na	na	phosphomannomutase, putative, expressed	na	na	-1.06	0	*	-0.758893	0.869582	132.351	172.438	['Fructose and mannose metabolism', 'Amino sugar and nucleotide sugar metabolism', 'Metabolic pathways', 'Biosynthesis of secondary metabolites']	['cell wall.precursor synthesis.phosphomannomutase']	-1.18	9e-06	*	-1.41	4.2e-05	*	-0.39	0.090402		-0.44	0.007333	*	-1.83	0.001578	*	-0.04	0.814905		-2.17	0.015423	*	-1.91	0.034272	*
Os.35576.1.S1_at	LOC_Os04g58800	TRUE	D5	blue	tRNA biogenesis	down	Os04g0684800	na	na	na	seed	na	na	ubiquitin-conjugating enzyme, putative, expressed	na	na	-1.46	0	*	-0.818857	0.898563	136.408	164.511	[]	['protein.degradation.ubiquitin.E2']	-1.75	0.001906	*	-2.03	0.000452	*	-2.2	0.003047	*	-0.22	0.770471		-1.89	0.003667	*	-0.68	0.044217	*	-2.51	0.011498	*	-0.83	0.014968	*
Os.2242.1.S1_at	LOC_Os04g59494	TRUE	D1	blue	photosynthesis and associated processes	down	Os04g0691500, Os04g0691600	na	na	AT2G16950	seed	na	na	transportin-2, putative, expressed	na	na	-0.89	0	*	-0.664578	0.897291	175.686	264.943	['Ribosome']	['mitochondrial electron transport / ATP synthesis.NADH-DH (type I).localisation not clear', 'protein.synthesis.ribosomal protein.prokaryotic.chloroplast.30S subunit.S17', 'protein.synthesis.ribosomal protein.prokaryotic.unknown organellar', 'protein.targeting.nucleus']	-1.87	2e-05	*	-0.43	0.066661		-1.79	0.029669	*	-0.59	0.000329	*	-0.29	0.186401		0.13	0.541075		-2.35	0.007496	*	-0.73	0.034022	*
Os.28055.2.S1_at	LOC_Os05g01280	TRUE	na	blue	na	down	Os05g0103300	na	na	na	seed	na	na	expressed protein	na	na	-1.25	0	*	-0.826895	0.945028	209.074	238.585	[]	['redox.ascorbate and glutathione', 'RNA.regulation of transcription.AtSR transcription factor family', 'protein.postranslational modification', 'transport.peptides and oligopeptides']	-1.72	9.6e-05	*	-0.67	0.003808	*	-1.47	0.002682	*	-0.89	0.00559	*	-1.12	0.014511	*	-1.07	0.064488		-1.92	0.015068	*	-1.93	0.006057	*
Os.8540.1.S1_at	LOC_Os05g01290	TRUE	na	blue	na	down	Os05g0103400	na	na	na	seed	na	na	expressed protein	na	na	-1.44	0	*	-0.80821	0.858458	134.829	163.584	[]	['redox.ascorbate and glutathione', 'RNA.regulation of transcription.AtSR transcription factor family', 'protein.postranslational modification', 'transport.peptides and oligopeptides']	-1.62	3e-05	*	-1.05	0.003068	*	-1.69	0.02472	*	-1.04	0.000974	*	-1.03	0.028552	*	-1.79	0.004384	*	-1.96	0.011376	*	-2.17	0.005559	*
Os.15723.1.S1_a_at	LOC_Os05g01970	TRUE	D1	red	photosynthesis and associated processes	na	Os05g0110300	na	na	AT2G37660	no_seed	na	na	NAD dependent epimerase/dehydratase family protein, putative, expressed	na	na	-0.42	0.017657	*	-0.318481	0.896382	83.1938	134.226	[]	['RNA.regulation of transcription.AUX/IAA family', 'protein.degradation']	-1.87	0.001373	*	0.49	0.043436	*	-1.81	0.024424	*	-0.24	0.024263		0.84	0.044989	*	0.85	0.003565	*	-2.12	0.011877	*	-0.24	0.379661
Os.23158.1.S1_at	LOC_Os05g02820	TRUE	D2	magenta	cell wall metabolism	down	Os05g0119700	na	na	AT5G16730	seed	na	na	protein transport protein-related, putative, expressed	na	na	-0.68	0.000622	*	-0.476268	0.954889	34.2792	63.0181	[]	['lipid metabolism.FA synthesis and FA elongation.long chain fatty acid CoA ligase', 'secondary metabolism.isoprenoids.terpenoids', 'protein.synthesis.initiation', 'cell.organisation']	-1.42	0.000866	*	-1.52	8.3e-05	*	-1.28	0.048592	*	-1.94	0.000955	*	0.17	0.470558		1.49	0.012432	*	-1.24	0.003369	*	-0.78	0.102512
Os.49718.1.S1_at	LOC_Os05g03000	TRUE	D1	blue	photosynthesis and associated processes	down	Os05g0121200	na	na	AT5G12130	seed	na	na	inner membrane protein alx, putative, expressed	na	na	-0.69	0	*	-0.644879	0.872154	151.913	214.918	[]	['protein.postranslational modification', 'development.unspecified']	-1.33	0.000245	*	-0.31	0.155441		-0.95	0.029976	*	0.16	0.243684		-0.25	0.162489		-0.67	0.003861	*	-1.76	0.000183	*	-0.75	0.047312	*
Os.22623.1.S1_x_at	LOC_Os05g04070	TRUE	D1	blue	photosynthesis and associated processes	down	Os05g0131100	na	na	AT4G01995	seed	na	na	expressed protein	na	na	-1.09	0	*	-0.627574	0.886211	163.83	250.996	[]	['not assigned.unknown']	-2.04	0.001404	*	-0.43	0.127278		-2.21	0.006971	*	-0.28	0.016718	*	-0.47	0.267116		0.28	0.49578		-3.53	0.001867	*	-0.96	0.049312	*
Os.5660.1.S1_at	LOC_Os05g04170	TRUE	D1	blue	photosynthesis and associated processes	down	Os05g0132100	na	na	AT2G47240	seed	na	na	AMP-binding enzyme, putative, expressed	na	na	-1.91	0	*	-0.890201	0.873017	143.651	176.111	['Fatty acid biosynthesis', 'Fatty acid degradation', 'Metabolic pathways', 'Fatty acid metabolism', 'Peroxisome']	['lipid metabolism.FA synthesis and FA elongation.acyl CoA ligase', 'lipid metabolism.FA synthesis and FA elongation.long chain fatty acid CoA ligase']	-1.15	0.014342	*	-0.66	0.026651	*	-2.12	0.000334	*	-1.75	8.3e-05	*	-2.36	0.00132	*	-2.12	0.001402	*	-2.73	0.005398	*	-3.21	0.003264	*
Os.11747.1.S1_at	LOC_Os05g04520	TRUE	D3	green	Signalling and post-translational modifications	down	Os05g0135800	na	na	AT3G62220	seed	na	na	protein kinase, putative, expressed	na	na	-0.47	0	*	-0.691863	0.826863	45.8668	119.906	['Plant']	['protein.postranslational modification.kinase.receptor like cytoplasmatic kinase VII', 'protein.postranslational modification.kinase.receptor like cytoplasmatic kinase VIII']	0.03	0.853941		-0.85	4.6e-05	*	-0.07	0.77634		-0.17	0.000959		-0.69	0.00501	*	-0.77	0.005421	*	-0.95	0.003826	*	-1.01	0.013655	*
Os.18819.1.S1_at	LOC_Os05g06660	TRUE	na	blue	na	down	Os05g0158500	['Morphological trait']	['Seed']	na	seed	na	na	OsSCP26 - Putative Serine Carboxypeptidase homologue, expressed	na	na	-1.85	0	*	-0.792305	0.892857	160.07	185.843	[]	['PS.lightreaction.photosystem II.PSII polypeptide subunits', 'protein.degradation.serine protease']	-2.87	0.00085	*	-0.7	0.01299	*	-2.95	0.025918	*	-0.08	0.52451		-1.57	0.001498	*	-3.29	0.00233	*	-2.61	0.003277	*	-2.26	0.021072	*
Os.15700.1.S1_at	LOC_Os05g07130	TRUE	na	blue	na	down	Os05g0164100	na	na	AT1G07110	seed	na	na	6PF-2-K/Fru-2,6-P2ASE liver isozyme, putative, expressed	na	na	-1.57	0	*	-0.901685	0.930701	199.244	225.04	['Fructose and mannose metabolism']	['glycolysis.cytosolic branch.fructose-2,6-bisphosphatase (Fru2,6BisPase)', 'protein.degradation']	-1.87	0.000115	*	-1.7	0.001172	*	-2.05	0.002375	*	-1.08	0.004027	*	-0.88	0.013117	*	-1.82	0.009173	*	-2.16	0.000737	*	-2.25	0.028607	*
Os.12172.1.S1_at	LOC_Os05g08990	TRUE	D4	purple	ribosome biogenesis	down	Os05g0182800	na	na	na	seed	na	na	glutaminyl-tRNA synthetase, putative, expressed	na	na	-0.27	0.023469	*	-0.290274	0.904896	19.6178	73.4854	['Aminoacyl', 'Metabolic pathways']	['protein.aa activation.glutamine-tRNA ligase']	-0.97	6e-05	*	-0.43	0.182274		0.5	0.022023	*	0.91	0.000949	*	-0.47	0.060763		0.26	0.304362		-1.35	0.029335	*	-0.92	0.037265	*
Os.21185.1.S1_at	LOC_Os05g11730	TRUE	na	salmon	na	down	Os05g0207500	na	na	AT1G06390	seed	na	na	CGMC_GSK.7 - CGMC includes CDA, MAPK, GSK3, and CLKC kinases, expressed	na	na	-0.6	0.000104	*	-0.480711	0.869868	17.5684	145.199	[]	['PS.calvin cycle', 'hormone metabolism.brassinosteroid.signal transduction.BRI', 'protein.postranslational modification.kinase']	-1.36	0.002374	*	-1.29	0.00135	*	-1.15	0.052539		0.49	0.055948		0.3	0.26212		-0.79	0.16323		-1.41	0.01575	*	-0.25	0.455095
Os.11876.1.S1_s_at	LOC_Os05g14180	TRUE	na	salmon	na	down	Os05g0230700	na	na	na	seed	na	na	OsIAA17 - Auxin-responsive Aux/IAA gene family member, expressed	AUX/IAA	Other	-0.56	0.000472	*	-0.435809	0.882067	17.323	97.8846	['Plant hormone signal transduction']	['cell wall.cellulose synthesis', 'hormone metabolism.auxin.induced-regulated-responsive-activated', 'RNA.regulation of transcription.AUX/IAA family']	-0.69	0.000988	*	-1.72	8e-06	*	-0.86	0.001746	*	-0.42	0.043838	*	-0.22	0.591791		-0.63	0.036704	*	-1.89	0.001386	*	0.15	0.191545
Os.49087.1.A1_at	LOC_Os05g19380	TRUE	D1	blue	photosynthesis and associated processes	down	Os05g0275000	na	na	AT2G18940	seed	na	na	pentatricopeptide, putative, expressed	na	na	-1.12	0	*	-0.633753	0.89594	172.266	254.358	[]	['RNA.regulation of transcription', 'protein.degradation.subtilases', 'signalling.receptor kinases.S-locus glycoprotein like', 'development.unspecified']	-2.39	1.2e-05	*	-0.31	0.046659	*	-2.23	0.006387	*	-0.1	0.167589		-0.48	0.083535		0.31	0.592807		-2.84	0.000506	*	-1.58	0.060793
Os.10522.2.S1_at	LOC_Os05g22614	TRUE	D1	blue	photosynthesis and associated processes	down	Os05g0291700	na	na	AT3G46780	seed	na	na	PTAC16, putative, expressed	na	na	-2.17	0	*	-0.865118	0.853934	135.66	180.576	[]	['not assigned.unknown']	-1.26	0.193401		-2.2	2e-05	*	-2.44	0.051751		-1.97	0.000691	*	-2.21	0.007217	*	-2.05	0.017985	*	-3.36	0.003655	*	-3.67	0.018428	*
Os.25561.1.S1_at	LOC_Os05g22730	TRUE	D1	blue	photosynthesis and associated processes	down	Os05g0292800	na	na	AT5G02120	seed	na	na	expressed protein	na	na	-1.13	0	*	-0.764481	0.933961	200.108	246.224	[]	['PS.lightreaction.photosystem II.PSII polypeptide subunits', 'signalling.phosphinositides', 'cell.organisation']	-2.16	0.000966	*	-0.57	0.022415	*	-1.76	0.00185	*	-0.56	0.017929	*	-1.1	0.05843		-0.49	0.378497		-2.44	0.00227	*	-1.07	0.085258
Os.27405.1.S1_at	LOC_Os05g23880	TRUE	D8	blue	α-Linolenic acid metabolism	down	Os05g0304600	na	na	na	seed	na	na	lipoxygenase, putative, expressed	na	na	-1.3	0	*	-0.790067	0.923495	172.665	209.089	['Linoleic acid metabolism', 'alpha', 'Metabolic pathways', 'Biosynthesis of secondary metabolites']	['hormone metabolism.jasmonate.synthesis-degradation.lipoxygenase']	-2.01	0.001711	*	-1.57	0.009735	*	-1.26	0.03713	*	-1.03	0.011964	*	-1.23	0.028541	*	-0.12	0.739296		-3.03	0.000338	*	-1.54	0.095038	#
Os.53753.1.S1_at	LOC_Os05g25430	TRUE	D3	green	Signalling and post-translational modifications	down	Os05g0318600	na	na	na	seed	na	na	receptor-like protein kinase At3g46290 precursor, putative, expressed	na	na	-1.14	1.3e-05	*	-0.555837	0.865568	48.4716	73.4333	[]	['signalling.receptor kinases.Catharanthus roseus-like RLK1']	1.71	0.008187	*	-1.94	0.000145	*	0.95	0.206356		-0.77	0.000485	*	-2.16	0.002248	*	-2.08	0.00201	*	-2.34	0.010211	*	-2.86	0.005964	*
Os.18927.1.S1_at	LOC_Os05g25450	TRUE	D3	blue	Signalling and post-translational modifications	down	Os05g0318700	na	na	na	seed	na	na	TKL_IRAK_CrRLK1L-1.3 - The CrRLK1L-1 subfamily has homology to the CrRLK1L homolog, expressed	na	na	-0.99	0	*	-0.801386	0.869475	138.954	181.019	[]	['hormone metabolism.ethylene.signal transduction', 'protein.postranslational modification.kinase.receptor like cytoplasmatic kinase VII', 'signalling.receptor kinases.leucine rich repeat I', 'signalling.receptor kinases.Catharanthus roseus-like RLK1', 'signalling.receptor kinases.crinkly like']	-0.51	0.149511		-1.29	7.1e-05	*	-1.02	0.040317	*	-0.34	0.034689	*	-1.36	0.001925	*	-1.17	0.001355	*	-1.61	0.019314	*	-1.85	0.001126	*
Os.37565.2.S1_at	LOC_Os05g25770	TRUE	na	green	na	down	Os05g0322900	['Resistance or Tolerance', 'Resistance or Tolerance', 'Resistance or Tolerance', 'Resistance or Tolerance', 'Resistance or Tolerance', 'Resistance or Tolerance', 'Resistance or Tolerance', 'Resistance or Tolerance', 'Resistance or Tolerance', 'Resistance or Tolerance']	['Cold tolerance', 'Drought tolerance', 'Salinity tolerance', 'Bacterial blight resistance', 'Blast resistance', 'Bacterial blight resistance', 'Blast resistance', 'Sheath blight resistance', 'Blast resistance', 'Blast resistance']	na	seed	na	na	WRKY45, expressed	WRKY	TF	-1.22	1e-06	*	-0.622169	0.9087	46.6577	62.9315	[]	['misc.oxidases - copper, flavone etc', 'RNA.regulation of transcription.WRKY domain transcription factor family', 'transport.peptides and oligopeptides']	1.75	0.008108	*	-2.24	0.003963	*	-1.97	0.048579	*	-1.03	0.020817	*	-1.46	0.092643		-1.14	0.052787		-2.11	5.6e-05	*	-2.32	0.008248	*
Os.8457.1.S1_at	LOC_Os05g27100	TRUE	D1	blue	photosynthesis and associated processes	down	Os05g0337400	na	na	AT5G14910	seed	na	na	expressed protein	na	na	-1.52	0	*	-0.698699	0.91918	210.552	299.815	[]	['not assigned.no ontology']	-3	1.8e-05	*	-0.2	0.125418		-2.85	0.017474	*	-1.05	0.005071	*	-0.99	0.032659	*	-0.87	0.071491		-3.88	0.00488	*	-0.93	5.8e-05	*
Os.11399.1.S1_at	LOC_Os05g28200	TRUE	D1	red	photosynthesis and associated processes	na	Os05g0349700	['Physiological trait']	['Source activity']	AT3G51820	no_seed	na	na	prenyltransferase, putative, expressed	na	na	-0.7	0.000236	*	-0.459897	0.911608	91.1518	208.148	['Porphyrin and chlorophyll metabolism', 'Metabolic pathways', 'Biosynthesis of secondary metabolites']	['tetrapyrrole synthesis.chlorophyll synthase', 'protein.postranslational modification']	-1.87	0.006124	*	-0.32	0.066585		-1.9	0.002055	*	0.37	0.276219		-0.23	0.008716		0.84	0.03469	*	-2.46	0.000954	*	-0.63	0.004306	*
Os.7609.1.S1_at	LOC_Os05g32110	TRUE	D2	magenta	cell wall metabolism	down	Os05g0386800	['Morphological trait', 'Morphological trait', 'Resistance or Tolerance', 'Morphological trait', 'Morphological trait', 'Resistance or Tolerance']	['Culm leaf', 'Dwarf', 'Lodging resistance', 'Culm leaf', 'Dwarf', 'Lodging resistance']	na	seed	na	na	COBRA, putative, expressed	na	na	-0.78	0.002722	*	-0.417998	0.854063	27.2697	55.7801	[]	['cell wall.cellulose synthesis.COBRA', 'amino acid metabolism.synthesis.aspartate family.methionine', 'metal handling']	-0.98	0.013095	*	-0.89	0.0059	*	-1.99	0.002491	*	-1.71	0.008856	*	-0.36	0.42468		2.64	0.002419	*	-1.97	0.007993	*	-2.51	0.008693	*
Os.26574.1.S1_at	LOC_Os05g32310	TRUE	na	blue	na	down	Os05g0389300	na	na	AT5G48870	seed	na	na	LSM domain containing protein, expressed	na	na	-0.55	0	*	-0.729311	0.916459	179.134	222.98	['RNA degradation', 'Spliceosome']	['RNA.processing.splicing']	-0.97	0.001208	*	-0.16	0.464926		-0.66	0.098248		-0.1	0.1051		-0.84	4e-06	*	-0.24	0.05096		-1.2	0.011256	*	-0.66	0.08864	#
Os.5673.1.S1_at	LOC_Os05g32330	TRUE	na	blue	na	down	Os05g0389500	na	na	AT1G31500	seed	na	na	endonuclease/exonuclease/phosphatase family domain containing protein, expressed	na	na	-0.99	0	*	-0.798877	0.888082	149.042	177.797	['RNA degradation']	['DNA.synthesis/chromatin structure']	-1.36	0.000173	*	-0.94	0.008198	*	-1.02	0.004866	*	0.35	0.159367		-1.27	0.000792	*	-1.1	0.029	*	-1.56	0.001841	*	-1.63	0.029362	*
Os.49239.1.S1_at	LOC_Os05g32390	TRUE	D1	blue	photosynthesis and associated processes	down	Os05g0390100	na	na	AT1G03160	seed	na	na	FZL, putative, expressed	na	na	-1	0	*	-0.654419	0.855473	135.437	198.864	[]	['signalling.G-proteins']	-1.9	0.001306	*	-0.53	0.004625	*	-2.1	0.006219	*	-0.79	0.027357	*	0.12	0.532152		0.16	0.308942		-2.66	6.7e-05	*	-1.37	0.027175	*
Os.5987.1.S1_at	LOC_Os05g32500	TRUE	D2	magenta	cell wall metabolism	down	Os05g0391200	na	na	AT2G41770	seed	na	na	expressed protein	na	na	-0.29	0.020756	*	-0.321618	0.879106	22.4645	61.8461	[]	['not assigned.unknown']	-1.12	0.000133	*	-0.7	0.001972	*	-1.13	0.008985	*	-0.64	0.000323	*	0.15	0.472094		0.87	0.007045	*	-0.69	0.132283		0.32	0.311255
Os.35247.1.S1_at	LOC_Os05g32610	TRUE	D11	blue	DNA-associated processes	down	Os05g0392400	na	na	na	seed	na	na	required to maintain repression 1, putative, expressed	SNF2	Other	-0.76	0	*	-0.686359	0.860709	120.325	153.104	['Homologous recombination']	['RNA.regulation of transcription.orphan family', 'RNA.regulation of transcription.chromatin remodeling factors']	-1.27	0.000105	*	-0.56	0.057082		-1.17	0.014855	*	0.03	0.816429		-0.53	0.097936		-0.67	0.060396		-1.18	0.046706	*	-1.11	0.03228	*
Os.18513.1.S1_at	LOC_Os05g32820	TRUE	na	blue	na	down	Os05g0395000	na	na	AT5G05480	seed	na	na	peptide-N4-asparagine amidase A, putative, expressed	na	na	-1.24	0	*	-0.774379	0.941871	204.735	254.661	[]	['metal handling.binding, chelation and storage']	-1.93	1.6e-05	*	-1.57	9e-05	*	-1.84	0.015615	*	-0.09	0.182078		-0.67	0.098649		-0.61	0.018721	*	-3.04	0.001229	*	-1.32	0.005377	*
Os.5229.1.S1_at	LOC_Os05g33280	TRUE	D1	blue	photosynthesis and associated processes	down	Os05g0401100	na	na	AT1G54780	seed	na	na	thylakoid lumen protein, putative, expressed	na	na	-1.81	0	*	-0.800393	0.966187	251.74	311.62	[]	['not assigned.no ontology']	-3.04	5e-06	*	-1.85	0.001037	*	-2.8	0.00636	*	-1.16	0.001035	*	-0.49	0.215341		-1.13	0.017996	*	-3.8	0.00166	*	-1.59	0.044858	*
Os.34673.1.S1_at	LOC_Os05g34010	TRUE	na	blue	na	down	Os05g0410750, Os05g0410900	na	na	na	seed	na	na	peptide transporter PTR2, putative, expressed	na	na	-1.76	0	*	-0.904789	0.866422	143.408	181.773	[]	['transport.peptides and oligopeptides']	-1.76	0.000295	*	-1.68	3e-05	*	-1.9	0.031427	*	-0.66	0.008287	*	-1.78	0.000437	*	-1.93	0.006314	*	-1.9	0.000947	*	-2.57	0.002876	*
Os.52159.1.S1_at	LOC_Os05g34040	TRUE	D1	red	photosynthesis and associated processes	na	Os05g0411200	na	na	AT4G30720	no_seed	na	na	monooxygenase, putative, expressed	na	na	-0.5	0.029251	*	-0.292044	0.908339	84.1329	126.022	[]	['not assigned.unknown']	-2.26	0.000521	*	1.09	0.003008	*	-2.21	0.007856	*	0.6	0.090323		0.67	0.116994		1.47	0.001954	*	-2.37	1.9e-05	*	-1.38	0.035676	*
Os.50748.1.S1_at	LOC_Os05g34160	TRUE	D1	blue	photosynthesis and associated processes	down	Os05g0413000	na	na	na	seed	na	na	mTERF domain containing protein, expressed	mTERF	TF	-0.61	0	*	-0.673939	0.868151	127.966	169.002	[]	['RNA.regulation of transcription.unclassified']	-1.18	0.001368	*	-0.5	0.021058	*	-0.75	0.16805		0.42	0.002772	*	-1.04	0.001175	*	-0.61	0.059946		-1.1	0.003534	*	-0.71	0.086405
Os.14199.1.S1_at	LOC_Os05g34270	TRUE	na	green	na	down	Os05g0414700	na	na	AT5G48380	seed	na	na	inactive receptor kinase At1g27190 precursor, putative, expressed	na	na	-0.53	0.000274	*	-0.49964	0.807593	34.4993	50.4933	[]	['signalling.receptor kinases.leucine rich repeat X', 'signalling.receptor kinases.leucine rich repeat XI']	0.82	0.117614		-1.24	0.0002	*	0.03	0.866175		0.63	0.086227		-1.4	0.000904	*	-1.03	0.002393	*	-1.3	0.009485	*	-1.44	0.013547	*
Os.27825.1.S1_at	LOC_Os05g34630	TRUE	na	blue	na	down	Os05g0419000	na	na	AT5G38520	seed	na	na	hydrolase, alpha/beta fold family domain containing protein, expressed	na	na	-0.98	0	*	-0.74167	0.929944	184.576	231.281	[]	['DNA.repair']	-1.87	0.001658	*	-1.43	0.000172	*	-0.81	0.162711		-0.43	0.095986		-0.58	0.057784		-0.02	0.900854		-2.31	0.000424	*	-1.44	0.037311	*
Os.10470.1.S1_s_at	LOC_Os05g35540	TRUE	D1	blue	photosynthesis and associated processes	down	Os05g0430400	na	na	AT4G02790	seed	na	na	GTPase of unknown function domain containing protein, putative, expressed	na	na	-0.83	0	*	-0.59149	0.878544	171.668	280.185	[]	['signalling.G-proteins']	-1.81	1e-05	*	-0.7	0.013562	*	-1.85	0.000907	*	0.05	0.11337		-0.47	0.090556		-0.13	0.440563		-2.33	5.7e-05	*	-0.73	0.05834
Os.14854.1.S1_at	LOC_Os05g36360	TRUE	na	blue	na	down	Os05g0439400	na	na	na	seed	na	na	U-box domain containing protein, expressed	na	na	-1.54	0	*	-0.88818	0.844603	130.569	182.183	[]	['RNA.regulation of transcription.PHOR1']	-0.53	0.046042	*	-1.64	0.006971	*	-2.05	0.009099	*	-0.93	0.003671	*	-1.61	0.00124	*	-1.93	0.00063	*	-2.42	0.00141	*	-2.27	0.018451	*
Os.27888.1.S1_at	LOC_Os05g37884	TRUE	D1	salmon	photosynthesis and associated processes	down	Os05g0452600	na	na	na	seed	na	na	50S ribosomal protein L33, putative, expressed	na	na	-0.42	0.001186	*	-0.421755	0.85947	15.4038	73.3032	['Ribosome']	['protein.synthesis.ribosomal protein.prokaryotic.unknown organellar.50S subunit.L33', 'protein.synthesis.ribosome biogenesis']	-0.82	0.004401	*	-0.65	0.076346		-0.94	0.129713		0.3	0.008792	*	-0.02	0.902403		-1.32	0.001178	*	-1.49	0.033381	*	0.91	0.034163	*
Os.7020.1.S1_x_at	LOC_Os05g40260	TRUE	D1	blue	photosynthesis and associated processes	down	Os05g0481000	na	na	AT1G32070	seed	na	na	acetyltransferase, GNAT family, putative, expressed	GNAT	Other	-1.32	0	*	-0.772747	0.960833	241.409	293.284	['Tryptophan metabolism']	['misc.GCN5-related N-acetyltransferase']	-1.76	0.001008	*	-0.67	0.053096		-2.03	0.041889	*	-0.79	0.000253	*	-1.25	0.010454	*	-0.56	0.155202		-3.18	0.007641	*	-1.68	0.026804	*
Os.27687.1.S1_at	LOC_Os05g41190	TRUE	D1	blue	photosynthesis and associated processes	down	Os05g0490900	na	na	AT3G51510	seed	na	na	expressed protein	na	na	-1.99	0	*	-0.745159	0.935626	218.782	283.028	[]	['development.unspecified']	-3.15	4.9e-05	*	-1.65	0.002929	*	-3.06	0.000122	*	-0.73	0.008147	*	-1.42	0.007139	*	-2.62	0.008158	*	-4.57	9.7e-05	*	-1.03	0.05685
Os.9261.1.A1_at	LOC_Os05g41640	TRUE	D1	blue	photosynthesis and associated processes	down	Os05g0496200	na	na	AT3G12780	seed	na	na	phosphoglycerate kinase protein, putative, expressed	na	na	-1.34	0	*	-0.799958	0.967893	237.729	281.764	['Glycolysis / Gluconeogenesis', 'Carbon fixation in photosynthetic organisms', 'Metabolic pathways', 'Biosynthesis of secondary metabolites', 'Carbon metabolism', 'Biosynthesis of amino acids']	['PS.calvin cycle.phosphoglycerate kinase', 'glycolysis.cytosolic branch.3-phosphoglycerate kinase (PGK)', 'protein.synthesis.ribosome biogenesis']	-1.89	0.006019	*	-1.86	1.5e-05	*	-1.47	0.055959		-0.57	0.010595	*	-1.14	0.012965	*	-0.49	0.138272		-2.95	0.001559	*	-1.69	0.025056	*
Os.17764.1.S1_at	LOC_Os05g42100	TRUE	D1	red	photosynthesis and associated processes	na	Os05g0500400	na	na	AT3G20680	no_seed	na	na	expressed protein	na	na	-0.8	4.3e-05	*	-0.517266	0.898974	92.9241	214.369	[]	['protein.degradation.ubiquitin']	-1.91	2.3e-05	*	-0.93	0.010236	*	-2.03	0.007033	*	-0.29	0.021884	*	0.18	0.320043		0.63	0.051249		-2.11	0.006535	*	0.2	0.567497
Os.28096.1.S1_at	LOC_Os05g43170	TRUE	na	green	na	down	Os05g0507300	na	na	AT1G08450	seed	na	na	calreticulin precursor protein, putative, expressed	na	na	-1.6	0	*	-0.835636	0.863183	61.2832	158.587	['Protein processing in endoplasmic reticulum', 'Phagosome']	['signalling.calcium', 'transport.amino acids']	-0.72	0.037999	*	-2.1	0.000381	*	-2.03	0.015881	*	-0.69	0.043224	*	-1.93	0.001913	*	-2.03	0.007094	*	-2.17	0.000928	*	-3.03	0.013677	*
Os.5215.1.S1_at	LOC_Os05g43310	TRUE	D1	blue	photosynthesis and associated processes	down	Os05g0508900	na	na	AT2G30570	seed	na	na	photosystem II reaction center W protein, chloroplast precursor, putative, expressed	na	na	-1.89	0	*	-0.849891	0.969106	252.69	295.688	[]	['PS.lightreaction.photosystem II.PSII polypeptide subunits']	-2.49	0.00016	*	-2.16	2.3e-05	*	-2.66	0.000769	*	-0.16	0.055397		-1.46	0.009416	*	-1.63	0.014709	*	-3.33	0.001021	*	-2.52	0.009342	*
Os.52467.1.S1_at	LOC_Os05g44020	TRUE	na	blue	na	down	Os05g0516300	na	na	AT4G19985	seed	na	na	acetyltransferase, GNAT family, putative, expressed	GNAT	Other	-0.93	0	*	-0.668604	0.884028	157.894	228.219	[]	['misc.GCN5-related N-acetyltransferase']	-1.58	6e-05	*	-1.5	0.000914	*	-1.64	0.056342		-0.15	0.281468		0.02	0.937625		-0.71	0.066383		-2.34	0.027248	*	-0.67	0.03462	*
OsAffx.4611.1.S1_s_at	LOC_Os05g44270	TRUE	na	green	na	down	Os05g0519000	na	na	na	seed	na	na	VQ domain containing protein, putative, expressed	na	na	-0.91	0	*	-0.666867	0.90958	54.3637	70.3837	[]	['transport.peptides and oligopeptides']	0.7	0.003394	*	-1.51	0.000101	*	-1.07	0.224704		-0.9	0.025513	*	-1.36	0.009178	*	-1.79	7.7e-05	*	-0.97	0.002688	*	-1.89	0.024871	*
Os.12105.1.S1_a_at	LOC_Os05g44290	TRUE	D3	green	Signalling and post-translational modifications	down	Os05g0519200	na	na	na	seed	na	na	protein kinase domain containing protein, expressed	na	na	-0.61	0.000187	*	-0.517922	0.893302	49.674	64.5246	[]	['cell wall.hemicellulose synthesis', 'protein.postranslational modification']	0.99	0.011857	*	-1.22	2e-05	*	-0.95	0.002687	*	-0.63	0.000505	*	-1.34	0.000392	*	-1.24	0.0006	*	-0.73	0.075323		-1.58	0.047463	*
Os.55636.1.S1_at	LOC_Os05g48010	TRUE	D6	green	Development and Flowering	down	Os05g0553400	['Resistance or Tolerance']	['Other stress resistance']	na	seed	na	na	MYB family transcription factor, putative, expressed	MYB	TF	-0.54	0.000218	*	-0.487121	0.856127	37.2689	48.3996	[]	['RNA.regulation of transcription.MYB domain transcription factor family']	1.18	0.001468	*	-0.37	0.0181	*	-1.04	0.066877		-0.18	0.395087		-1.21	0.004203	*	-1.5	0.000131	*	-1.05	0.121096		-1.64	0.037635	*
Os.8383.1.S1_at	LOC_Os05g48290	TRUE	D4	blue	ribosome biogenesis	down	Os05g0556700	na	na	na	seed	na	na	T-complex protein, putative, expressed	na	na	-0.93	0	*	-0.63092	0.857834	128.786	185.224	[]	['protein.folding']	-1.9	4.3e-05	*	-0.93	0.005433	*	-1.17	0.015479	*	0.84	0.043138	*	-1.63	0.000118	*	-0.12	0.65815		-2.24	0.003539	*	-1.29	0.02842	*
Os.53704.1.S1_x_at	LOC_Os05g48900	TRUE	D2	magenta	cell wall metabolism	down	Os05g0563600	na	na	na	seed	na	na	fasciclin domain containing protein, expressed	na	na	-1.35	0.000243	*	-0.481068	0.848201	25.9102	98.3711	[]	['cell wall.cell wall proteins.AGPs.AGP']	-2.11	0.000221	*	-1.75	0.000143	*	-2.93	0.005995	*	-2.19	2.4e-05	*	-1.03	0.160721		3.87	0.001122	*	-4.15	0.000592	*	-2.95	0.004842	*
Os.25029.1.S1_at	LOC_Os05g49050	TRUE	na	blue	na	down	Os05g0565200	na	na	AT2G34470	seed	na	na	CobW/P47K family protein, putative, expressed	na	na	-0.86	0	*	-0.650537	0.849484	114.782	149.921	[]	['amino acid metabolism.degradation.glutamate family.arginine', 'RNA.regulation of transcription.AtSR transcription factor family']	-0.4	0.067077	#	-0.85	0.016179	*	-0.69	0.024446	*	-0.02	0.64165		-1.18	0.032748	*	-0.48	0.176876		-2.3	0.026735	*	-1.53	0.010686	*
Os.9118.1.S1_at	LOC_Os05g49060	TRUE	D1	red	photosynthesis and associated processes	na	Os05g0565400	na	na	na	no_seed	na	na	uncharacterized protein ycf23, putative, expressed	na	na	-0.93	0.000232	*	-0.461436	0.928683	110.368	223.761	[]	['not assigned.unknown']	-2.17	0.003068	*	0.52	0.019085	*	-2.93	0.008572	*	-0.07	0.295771		-0.01	0.980682		-0.02	0.921018		-3.22	0.010753	*	-0.24	0.088665
OsAffx.4662.1.S1_at	LOC_Os05g49320	TRUE	D1	blue	photosynthesis and associated processes	down	Os05g0568300	na	na	na	seed	na	na	ribosomal protein L7/L12 C-terminal domain containing protein, expressed	na	na	-1.98	0	*	-0.623208	0.873948	162.902	251.279	['Ribosome']	['protein.synthesis.ribosomal protein.prokaryotic.chloroplast.50S subunit.L12', 'protein.synthesis.ribosomal protein.prokaryotic.unknown organellar']	-4.64	2e-06	*	0.71	0.029831	*	-3.19	0.002107	*	-0.94	0.002219	*	-1.58	0.010346	*	-1.52	0.019218	*	-5.81	0.008065	*	-1.14	0.010863	*
Os.15417.1.S1_at	LOC_Os05g50800	TRUE	D2	magenta	cell wall metabolism	down	Os05g0585400	na	na	na	seed	na	na	expressed protein	na	na	-0.7	0.007846	*	-0.376294	0.957795	31.9962	52.5171	[]	['major CHO metabolism.degradation.starch.glucan water dikinase', 'misc.oxidases - copper, flavone etc', 'cell.organisation']	-2.07	2.8e-05	*	-1.81	0.00167	*	-2.21	0.00732	*	-2.45	0.010228	*	0.81	0.048476	*	1.71	0.037607	*	-1.33	0.054022		0.23	0.204573
Os.21108.1.S1_at	LOC_Os05g50890	TRUE	D8	green	α-Linolenic acid metabolism	down	Os05g0586200	['Morphological trait', 'Morphological trait', 'Resistance or Tolerance', 'Physiological trait', 'Morphological trait', 'Physiological trait']	['Panicle flower', 'Shoot seedling', 'Blast resistance', 'Sterility', 'Shoot seedling', 'Shoot seedling']	AT2G46370	seed	na	na	OsGH3.5 - Probable indole-3-acetic acid-amido synthetase, expressed	na	na	-0.57	0.001724	*	-0.442096	0.841997	30.9755	41.0516	['Plant hormone signal transduction']	['hormone metabolism.auxin.induced-regulated-responsive-activated']	1.53	0.083148		-1.1	0.000321	*	-1.53	0.018316	*	-0.49	0.025554	*	-0.96	0.004281	*	-0.33	0.220448		-1.94	0.009293	*	-1.5	0.004873	*
Os.7915.1.S1_a_at	LOC_Os06g01210	TRUE	D1	blue	photosynthesis and associated processes	down	Os06g0101600	na	na	AT1G76100	seed	na	na	plastocyanin, chloroplast precursor, putative, expressed	na	na	-0.47	0	*	-0.64542	0.886836	138.432	177.247	['Photosynthesis']	['PS.lightreaction.other electron carrier (ox/red).plastocyanin', 'lipid metabolism.lipid degradation.lysophospholipases.phospholipase D']	-0.45	0.015807	*	-1.01	0.005245	*	-0.37	0.093557		-0.08	0.094545		-0.29	0.053035		-0.42	0.07358		-1.43	0.001719	*	-0.55	0.061309
Os.10696.1.S1_at	LOC_Os06g01850	TRUE	D1	blue	photosynthesis and associated processes	down	Os06g0107700	na	na	AT1G20020	seed	na	na	ferredoxin--NADP reductase, chloroplast precursor, putative, expressed	na	na	-1.58	0	*	-0.78895	0.970672	248.699	298.247	['Photosynthesis', 'Metabolic pathways']	['PS.lightreaction.other electron carrier (ox/red).ferredoxin reductase', 'protein.degradation.cysteine protease']	-2.7	0.003482	*	-1.8	0.000666	*	-2.25	0.026296	*	-0.52	0.00925	*	-1.87	0.000713	*	-0.42	0.308285		-3.18	0.000793	*	-1.92	0.057788	#
Os.12721.1.S1_at	LOC_Os06g02028	TRUE	na	blue	na	down	Os06g0110100	na	na	AT2G35320	seed	na	na	eyes absent homolog 4, putative, expressed	na	na	-0.64	0	*	-0.73873	0.884287	136.848	165.666	[]	['misc.acid and other phosphatases']	-0.75	0.001277	*	-0.64	0.019383	*	0.01	0.901433		-0.3	0.002197	*	-0.83	0.030713	*	-0.61	0.027078	*	-1.2	0.009917	*	-1.17	0.001312	*
Os.12590.1.S1_at	LOC_Os06g02510	TRUE	D4	blue	ribosome biogenesis	down	Os06g0115500	na	na	AT3G49010	seed	na	na	ribosomal protein L13, putative, expressed	na	na	-0.57	0	*	-0.623497	0.851715	124.891	182.217	['Ribosome']	['protein.synthesis.ribosomal protein.eukaryotic.60S subunit.L13', 'protein.synthesis.ribosome biogenesis']	-1.14	0.001537	*	-0.33	0.078656		-1.03	0.023763	*	0.17	0.111454		-0.89	0.014413	*	0.07	0.465347		-1.51	0.034457	*	-0.63	0.021271	*
Os.32113.1.S1_at	LOC_Os06g02580	TRUE	D1	red	photosynthesis and associated processes	na	Os06g0116400	['Physiological trait']	['Source activity']	AT2G16800	no_seed	na	na	high-affinity nickel-transport family protein, putative, expressed	na	na	-0.77	0.00573	*	-0.361754	0.896364	89.8607	149.393	[]	['misc.UDP glucosyl and glucoronyl transferases', 'RNA.regulation of transcription.chromatin remodeling factors', 'signalling.receptor kinases.Catharanthus roseus-like RLK1', 'transport.metal']	-2.41	0.008046	*	2.03	0.000278	*	-2.7	0.032725	*	-0.62	0.003114	*	0.16	0.428672		0.99	0.075784		-3.85	0.000814	*	0	0.947508
Os.10179.1.S1_at	LOC_Os06g03640	TRUE	D2	magenta	cell wall metabolism	down	Os06g0126500	na	na	na	seed	na	na	BAG domain containing protein, expressed	na	na	-1.22	5e-06	*	-0.605854	0.871673	29.7852	88.3967	[]	['stress.abiotic']	-1.5	7.6e-05	*	-1.59	3e-06	*	-2.2	0.007924	*	-2.3	0.000739	*	-0.91	0.256626		1.4	0.008236	*	-2.75	0.000182	*	-2.29	0.003075	*
Os.37435.1.S1_at	LOC_Os06g03790	TRUE	D4	blue	ribosome biogenesis	down	Os06g0128500	na	na	AT1G07830	seed	na	na	39S ribosomal protein L47, mitochondrial precursor, putative, expressed	na	na	-0.77	0	*	-0.645004	0.881046	154.102	222.319	[]	['protein.synthesis.ribosomal protein.prokaryotic.mitochondrion.50S subunit.L29', 'protein.synthesis.ribosome biogenesis']	-1.56	8.2e-05	*	-0.26	0.215481		-1.57	0.045516	*	0.6	0.003542	*	-0.97	0.001396	*	-0.37	0.005052	*	-1.76	0.00424	*	-0.91	0.033199	*
Os.609.1.S2_a_at	LOC_Os06g04270	TRUE	na	blue	na	down	Os06g0133800	na	na	AT2G45290	seed	na	na	transketolase, chloroplast precursor, putative, expressed	na	na	-0.91	0	*	-0.784283	0.953977	215.323	259.225	['Pentose phosphate pathway', 'Carbon fixation in photosynthetic organisms', 'Metabolic pathways', 'Biosynthesis of secondary metabolites', 'Carbon metabolism', 'Biosynthesis of amino acids']	['PS.calvin cycle.transketolase', 'OPP.non-reductive PP.transketolase']	-1.15	0.002088	*	-1.13	0.000228	*	-1.37	0.031789	*	-0.38	0.008537	*	-0.94	0.00756	*	0.08	0.807412		-1.69	0.003094	*	-1.58	0.003932	*
Os.5449.1.S1_at	LOC_Os06g04610	TRUE	D1	red	photosynthesis and associated processes	na	Os06g0137600	na	na	AT4G34730	no_seed	na	na	ribosome-binding factor A, chloroplast precursor, putative, expressed	na	na	-0.65	6.5e-05	*	-0.49877	0.939941	119.959	248.336	[]	['amino acid metabolism.synthesis.aspartate family.misc.homoserine.homoserine kinase', 'RNA.processing']	-1.8	2.9e-05	*	0.18	0.200869		-1.2	0.079205		-0.37	0.030359	*	-0.19	0.098477		0.2	0.209031		-2.44	0.00182	*	0.1	0.612143
Os.8272.1.S1_s_at	LOC_Os06g05350	TRUE	D1	red	photosynthesis and associated processes	na	Os06g0145800	na	na	AT2G02740	no_seed	na	na	whirly transcription factor domain containing protein, expressed	PBF-2-like	TF	-0.89	0.000838	*	-0.435732	0.911217	98.4798	181.951	[]	['RNA.regulation of transcription.putative transcription regulator', 'RNA.regulation of transcription.plant TF (pbf2)', 'DNA.unspecified']	-2.73	0.000118	*	1.42	0.014305	*	-2.81	0.019539	*	0.03	0.712373		0.04	0.80354		-0.38	0.095094		-3.2	0.005238	*	-0.07	0.434501
Os.27510.1.A1_at	LOC_Os06g05390	TRUE	D1	blue	photosynthesis and associated processes	down	Os06g0146300	na	na	AT5G27560	seed	na	na	expressed protein	na	na	-0.9	0	*	-0.798394	0.94611	218.934	259.386	[]	['RNA.regulation of transcription.ABI3/VP1-related B3-domain-containing transcription factor family']	-1.38	0.000182	*	-1.1	3.6e-05	*	-0.78	0.02764	*	-0.14	0.050635		-0.89	0.000941	*	-0.92	0.003575	*	-1.66	0.012827	*	-1.32	0.048846	*
OsAffx.15279.1.S1_x_at	LOC_Os06g05860	TRUE	na	green	na	down	Os06g0151900	na	na	AT4G26270	seed	na	na	6-phosphofructokinase, putative, expressed	na	na	-0.91	0	*	-0.695737	0.789693	30.5695	91.4162	['Glycolysis / Gluconeogenesis', 'Pentose phosphate pathway', 'Fructose and mannose metabolism', 'Galactose metabolism', 'Metabolic pathways', 'Biosynthesis of secondary metabolites', 'Carbon metabolism', 'Biosynthesis of amino acids', 'RNA degradation']	['glycolysis.plastid branch.phosphofructokinase (PFK)']	-0.18	0.663684		-1.77	3e-05	*	-1.83	0.01256	*	-0.65	0.004769	*	-0.73	0.075245		-0.58	0.086077		-1.37	0.034486	*	-1.35	0.02026	*
Os.47447.1.S1_at	LOC_Os06g06730	TRUE	na	purple	na	down	Os06g0162600	na	na	AT4G28830	seed	na	na	methyltransferase-like protein 5, putative, expressed	na	na	-0.39	0.000168	*	-0.469925	0.88695	20.1178	79.4278	[]	['hormone metabolism.ethylene.signal transduction', 'stress.biotic', 'RNA.regulation of transcription.AP2/EREBP, APETALA2/ethylene-responsive element binding protein family', 'RNA.regulation of transcription.putative transcription regulator']	-0.89	0.021217	*	-0.74	0.017396	*	0.46	0.237818		0.63	0.006507	*	-0.76	0.014799	*	-0.7	0.009537	*	-1.11	0.008878	*	-0.55	0.004203	*
Os.10137.1.S1_a_at	LOC_Os06g07830	TRUE	na	green	na	down	Os06g0175500	na	na	AT5G35200	seed	na	na	ANTH/ENTH domain containing protein, putative, expressed	na	na	-0.37	7e-06	*	-0.620509	0.839579	37.3399	62.8108	[]	['stress.abiotic.heat', 'protein.degradation.serine protease']	-0.06	0.487904		-0.81	3.5e-05	*	-0.45	0.157758		-0.05	0.744313		-0.91	0.001172	*	-0.26	0.053002		-0.27	0.0066	*	-0.95	0.01255	*
Os.9127.1.S1_a_at	LOC_Os06g09450	TRUE	na	green	na	down	Os06g0194900, Os06g0195150	na	na	AT3G43190	seed	GT4	Transferases	sucrose synthase, putative, expressed	na	na	-0.33	0.000723	*	-0.447968	0.889532	48.0642	63.6277	['Starch and sucrose metabolism', 'Metabolic pathways']	['major CHO metabolism.degradation.sucrose.Susy', 'stress.abiotic.heat']	0.8	0.000899	*	-0.91	8.8e-05	*	-0.41	0.017631	*	0.16	0.226154		-0.82	0.017668	*	-0.73	0.025269	*	-0.15	0.280125		-0.97	0.013124	*
Os.49837.1.S1_a_at	LOC_Os06g11330	TRUE	D6	green	Development and Flowering	down	Os06g0217300	['Morphological trait', 'Morphological trait']	['Culm leaf', 'Dwarf']	na	seed	na	na	OsMADS55 - MADS-box family gene with MIKCc type-box, expressed	MADS	TF	-1.02	0	*	-0.715236	0.827503	32.2524	61.0415	[]	['RNA.regulation of transcription.MADS box transcription factor family', 'development.unspecified']	0.37	0.133153		-1.85	1.4e-05	*	-2.05	0.06806		-1.3	0.013513	*	-1.44	7e-05	*	-1.66	5.2e-05	*	-1.5	0.001117	*	-1.77	0.00921	*
Os.14184.1.S1_at	LOC_Os06g11410	TRUE	na	blue	na	down	Os06g0217900	na	na	na	seed	na	na	cyclin, putative, expressed	na	na	-0.85	0	*	-0.606715	0.846897	124.422	197.293	[]	['cell.cycle']	-1.8	3e-06	*	-1.1	0.008102	*	-1.54	0.013514	*	0.23	0.248579		-0.39	0.072231		-0.92	0.099742		-1.96	0.006537	*	-0.26	0.040975
Os.7521.1.S1_at	LOC_Os06g11990	TRUE	D2	magenta	cell wall metabolism	down	Os06g0223800	na	na	AT2G22125	seed	na	na	expressed protein	na	na	-0.56	0.002048	*	-0.439035	0.883264	26.3661	57.6249	[]	['not assigned.no ontology']	-1.06	0.002957	*	-1.18	0.006677	*	-1.38	0.032692	*	-1.19	0.001965	*	-0.21	0.632138		1.47	0.021048	*	-1.03	0.038044	*	-1.36	0.008737	*
Os.14330.1.S1_at	LOC_Os06g12630	TRUE	D1	blue	photosynthesis and associated processes	down	Os06g0232600	na	na	AT5G16710	seed	na	na	glutathione S-transferase, N-terminal domain containing protein, expressed	na	na	-1.02	0	*	-0.857834	0.958667	233.716	271.403	['Ascorbate and aldarate metabolism', 'Glutathione metabolism', 'Metabolic pathways']	['hormone metabolism.auxin.induced-regulated-responsive-activated', 'redox.ascorbate and glutathione.ascorbate']	-1.48	1.8e-05	*	-0.89	0.008347	*	-1.3	0.033829	*	-0.58	1.9e-05	*	-0.79	0.002924	*	-0.6	0.091598		-1.92	0.000264	*	-1.49	0.057897	#
Os.27835.1.S1_at	LOC_Os06g13660	TRUE	D1	blue	photosynthesis and associated processes	down	Os06g0245800	na	na	AT5G22800	seed	na	na	alanyl-tRNA synthetase, putative, expressed	na	na	-0.99	0	*	-0.720782	0.948341	223.305	285.165	['Aminoacyl']	['protein.aa activation.alanine-tRNA ligase']	-1.73	1.2e-05	*	-1.07	0.007571	*	-1.73	0.014237	*	-0.08	0.125021		-0.74	0.032211	*	0.07	0.775486		-2.27	0.003967	*	-1.57	0.043985	*
Os.7865.1.S1_at	LOC_Os06g15400	TRUE	D1	blue	photosynthesis and associated processes	down	Os06g0264800	na	na	AT4G01150	seed	na	na	expressed protein	na	na	-1.07	0	*	-0.795235	0.963147	235.024	279.577	[]	['protein.degradation.ubiquitin.E3.SCF.FBOX']	-1.66	3.2e-05	*	-1.61	3.5e-05	*	-1.11	0.004663	*	-0.62	0.003132	*	-0.52	0.023292	*	-0.64	0.069338		-2.34	0.000159	*	-1.16	0.022445	*
OsAffx.27684.1.S1_s_at	LOC_Os06g17285	TRUE	D3	green	Signalling and post-translational modifications	down	Os06g0283300	na	na	AT5G15730	seed	na	na	protein kinase, putative, expressed	na	na	-0.33	0.011583	*	-0.35878	0.847145	42.8851	68.024	[]	['protein.postranslational modification.kinase.receptor like cytoplasmatic kinase VII', 'signalling.receptor kinases.leucine rich repeat I']	1.01	0.007642	*	-1.06	0.00322	*	0.25	0.035326		-0.18	0.26843		-0.96	9e-05	*	-1.14	0.00935	*	-0.44	0.032003	*	-1.21	0.018815	*
Os.11183.1.S1_s_at	LOC_Os06g18000	TRUE	na	green	na	down	Os06g0288100	na	na	AT2G31880	seed	na	na	protein kinase domain containing protein, expressed	na	na	-1.67	0	*	-0.730201	0.940413	68.915	101.44	[]	['protein.postranslational modification.kinase.receptor like cytoplasmatic kinase VII', 'signalling.receptor kinases.leucine rich repeat XI', 'signalling.receptor kinases.DUF 26']	1.34	0.066187		-2.58	0	*	-2.4	0.037043	*	-1.06	0.005088	*	-2.15	0.004963	*	-2.48	0.00465	*	-2.81	0.000629	*	-3.13	0.001811	*
Os.5054.1.S1_at	LOC_Os06g20320	TRUE	D1	red	photosynthesis and associated processes	na	Os06g0308000	na	na	AT5G55220	no_seed	na	na	peptidyl-prolyl cis-trans isomerase, FKBP-type, putative, expressed	na	na	-0.42	0.00752	*	-0.359663	0.905351	88.3256	143.493	[]	['RNA.regulation of transcription.chromatin remodeling factors', 'protein.folding']	-1.64	0.000501	*	0.26	0.27988		-1.61	0.006675	*	-0.2	0.132571		0.43	0.036066	*	1.13	0.011488	*	-1.8	0.000914	*	-0.17	0.637435
Os.8520.1.S1_at	LOC_Os06g22690	TRUE	D1	red	photosynthesis and associated processes	na	Os06g0332800	na	na	AT3G47650	no_seed	na	na	bundle sheath defective protein 2, putative, expressed	na	na	-0.93	2e-06	*	-0.573818	0.913159	109.779	293.807	[]	['redox.thioredoxin', 'protein.synthesis.elongation', 'development.unspecified']	-2.35	3e-06	*	-0.28	0.017537	*	-2.18	0.00876	*	-0.48	0.017561	*	0.01	0.933869		0.33	0.103479		-2.87	0.002313	*	-0.42	0.084327
Os.52460.1.S1_at	LOC_Os06g23114	TRUE	na	green	na	down	Os06g0338200	na	na	AT1G31710	seed	na	na	copper methylamine oxidase precursor, putative, expressed	na	na	-0.73	2e-06	*	-0.613486	0.787867	28.5326	58.5647	['"Glycine, serine and threonine metabolism "', 'Tyrosine metabolism', 'Phenylalanine metabolism', 'beta', 'Isoquinoline alkaloid biosynthesis', '"Tropane, piperidine and pyridine alkaloid biosynthesis "', 'Metabolic pathways', 'Biosynthesis of secondary metabolites']	['misc.oxidases - copper, flavone etc']	0.05	0.700168		-1.01	0.000347	*	-1.28	0.00491	*	-0.96	0.064476		-0.76	0.106268		-0.3	0.20321		-1.26	0.005323	*	-1.37	0.065823
Os.23865.1.S1_at	LOC_Os06g33210	TRUE	na	blue	na	down	Os06g0523400	na	na	AT5G41760	seed	na	na	UAA transporter family domain containing protein, expressed	na	na	-0.61	0	*	-0.603197	0.847334	119.069	173.343	[]	['transport.sugars']	-0.92	0.00288	*	-0.82	0.003838	*	-0.98	0.128821		0.33	0.033948	*	-0.72	0.040042	*	-0.82	0.005042	*	-1.51	0.030327	*	-0.49	0.078059
OsAffx.27916.1.S1_at	LOC_Os06g33520	TRUE	D4	red	ribosome biogenesis	na	Os06g0526600	na	na	na	no_seed	na	na	DEAD/DEAH box helicase, putative, expressed	na	na	-0.36	0.012018	*	-0.316373	0.887088	75.0065	152	[]	['hormone metabolism.brassinosteroid.synthesis-degradation.BRs.DET2', 'RNA.processing.RNA helicase']	-1.48	0.000922	*	0.3	0.074661		-0.59	0.132613		0.88	0.000889	*	-0.29	0.135789		0.25	0.376931		-1.8	0.020335	*	0.02	0.908381
Os.26787.2.S1_x_at	LOC_Os06g36270	TRUE	na	green	na	down	Os06g0557100	na	na	na	seed	na	na	receptor-like protein kinase 5 precursor, putative, expressed	na	na	-0.64	1.9e-05	*	-0.557692	0.869877	43.8259	59.6869	[]	['major CHO metabolism.degradation.sucrose.hexokinase', 'signalling.receptor kinases.leucine rich repeat XI', 'signalling.receptor kinases.leucine rich repeat XII']	0.58	0.099639		-1.29	0.00077	*	-0.52	0.461368		0.14	0.445448		-0.8	0.049219	*	-1.49	0.000678	*	-1.63	0.006545	*	-1.44	0.034672	*
Os.2259.1.S1_at	LOC_Os06g36840	TRUE	D1	blue	photosynthesis and associated processes	down	Os06g0564500	na	na	na	seed	na	na	cysteine synthase, putative, expressed	na	na	-1.27	0	*	-0.772164	0.955812	228.972	292.795	['Cysteine and methionine metabolism', 'Sulfur metabolism', 'Metabolic pathways', 'Biosynthesis of secondary metabolites', 'Carbon metabolism', 'Biosynthesis of amino acids']	['amino acid metabolism.synthesis.serine-glycine-cysteine group.cysteine.OASTL']	-1.97	4.7e-05	*	-1.29	0.000306	*	-1.84	0.005617	*	-0.71	0.018313	*	-0.95	0.043793	*	-0.52	0.022424	*	-2.73	0.000801	*	-1.02	0.01691	*
Os.12297.1.S1_at	LOC_Os06g39140	TRUE	na	green	na	down	Os06g0591600	na	na	AT4G32690	seed	na	na	hemoglobin-like protein HbO, putative, expressed	na	na	-0.95	0	*	-0.743441	0.908368	65.3587	111.823	[]	['redox.heme', 'RNA.regulation of transcription.AtSR transcription factor family', 'protein.assembly and cofactor ligation']	-0.08	0.64401		-1.46	0.000383	*	-0.97	0.101905		-0.25	0.349586		-1.51	0.00077	*	-1.52	0.003504	*	-1.22	0.001718	*	-2.02	0.002567	*
Os.6079.1.S1_at	LOC_Os06g40110	TRUE	D1	blue	photosynthesis and associated processes	down	Os06g0603400	na	na	AT5G23710	seed	na	na	RNA polymerase Rpc34 subunit family protein, expressed	na	na	-0.7	0	*	-0.648009	0.845988	121.373	161.485	[]	['RNA.regulation of transcription.general transcription']	-1.33	0.00081	*	0.29	0.156956		-1.11	0.079633		0.11	0.201603		-1.05	0.047668	*	-0.32	0.04339	*	-1.56	0.032616	*	-1.26	0.038306	*
Os.26881.1.A1_a_at	LOC_Os06g40200	TRUE	na	green	na	down	Os06g0604500	na	na	AT5G51050	seed	na	na	calcium-binding mitochondrial carrier CBG00135, putative, expressed	na	na	-0.31	0.000782	*	-0.454616	0.844919	29.5792	37.8314	[]	['transport.metabolite transporters at the mitochondrial membrane', 'transport.peroxisomes', 'transport.calcium']	0.75	0.015064	*	-0.75	0.001764	*	-0.44	0.024867	*	-0.22	0.095784		-0.55	0.102244		-0.46	0.027677	*	-0.93	0.031328	*	-0.62	0.031042	*
Os.46386.1.S1_s_at	LOC_Os06g40640	TRUE	D1	blue	photosynthesis and associated processes	down	Os06g0608700	na	na	na	seed	na	na	fructose-bisphospate aldolase isozyme, putative, expressed	na	na	-1.66	0	*	-0.769318	0.975206	259.916	314.876	['Glycolysis / Gluconeogenesis', 'Pentose phosphate pathway', 'Fructose and mannose metabolism', 'Carbon fixation in photosynthetic organisms', 'Metabolic pathways', 'Biosynthesis of secondary metabolites', 'Carbon metabolism', 'Biosynthesis of amino acids']	['PS.calvin cycle.aldolase', 'glycolysis.cytosolic branch.aldolase', 'misc.gluco-, galacto- and mannosidases', 'RNA.regulation of transcription.basic helix-loop-helix family (bHLH)']	-2.87	0.000571	*	-1.97	0	*	-2.26	0.003991	*	-0.69	0.008006	*	-0.81	0.054743		-0.68	0.297057		-3.58	1.2e-05	*	-2.12	0.012208	*
Os.49369.1.S1_at	LOC_Os06g42800	TRUE	D3	magenta	Signalling and post-translational modifications	down	Os06g0634500	na	na	na	seed	na	na	STRUBBELIG-RECEPTOR FAMILY 8 precursor, putative, expressed	na	na	-0.37	0.009203	*	-0.362334	0.926426	28.8175	63.6959	[]	['protein.postranslational modification.kinase.receptor like cytoplasmatic kinase VII', 'signalling.receptor kinases.leucine rich repeat V']	-1.25	0.004499	*	-0.98	0.000205	*	-1.27	0.028227	*	-1.12	4.7e-05	*	0.35	0.184949		0.96	0.012155	*	-0.84	0.027191	*	0.14	0.114315
Os.12737.1.S1_at	LOC_Os06g43800	TRUE	D1	blue	photosynthesis and associated processes	down	Os06g0646000	na	na	AT2G41040	seed	na	na	methyltransferase domain containing protein, putative, expressed	na	na	-1.32	0	*	-0.791917	0.867506	137.997	171.307	[]	['amino acid metabolism.synthesis.aspartate family.methionine.homocysteine S-methyltransferase']	-1.87	0.004446	*	-1.58	0.002441	*	-1.78	0.017878	*	-1.15	0.001724	*	-1.18	0.028642	*	0.5	0.332418		-2.47	0.001363	*	-1.95	0.001647	*
Os.12024.1.S1_at	LOC_Os06g43900	TRUE	D1	blue	photosynthesis and associated processes	down	Os06g0647100	na	na	AT2G24090	seed	na	na	ribosomal protein L35, putative, expressed	na	na	-1.14	0	*	-0.775701	0.96515	246.924	299.945	['Ribosome']	['protein.synthesis.ribosomal protein.prokaryotic.unknown organellar.50S subunit.L35']	-2.04	0.000115	*	-1.14	0.008864	*	-1.48	0.027072	*	-0.73	0.001812	*	-0.43	0.044114	*	-0.61	0.102619		-2.63	5.4e-05	*	-1.37	0.030693	*
Os.20327.1.S1_at	LOC_Os06g44080	TRUE	D5	blue	tRNA biogenesis	down	Os06g0650100	na	na	na	seed	na	na	ubiquitin family protein, putative, expressed	na	na	-0.7	0	*	-0.688751	0.868126	138.599	182.017	[]	['cell wall.precursor synthesis.UXS', 'misc.calcineurin-like phosphoesterase family protein', 'RNA.regulation of transcription.ABI3/VP1-related B3-domain-containing transcription factor family', 'protein.degradation.ubiquitin.ubiquitin']	-1.32	6.1e-05	*	-0.56	0.009874	*	-0.91	0.063329		0.52	0.00126	*	-1.14	0.000866	*	-0.78	0.012271	*	-1.36	0.028401	*	-0.95	0.003333	*
Os.47784.1.S1_at	LOC_Os06g45340	TRUE	D1	blue	photosynthesis and associated processes	down	Os06g0663800	na	na	AT5G45680	seed	na	na	peptidyl-prolyl cis-trans isomerase, FKBP-type, putative, expressed	na	na	-0.94	0	*	-0.631301	0.845615	122.06	182.941	[]	['protein.folding', 'protein.assembly and cofactor ligation']	-1.33	0.093905		-1.3	0.00174	*	-1.75	0.027309	*	-0.99	0.000634	*	-0.01	0.944733		-0.15	0.422688		-2.49	0.011739	*	-0.49	0.264491
Os.15065.1.S1_at	LOC_Os06g45370	TRUE	D1	blue	photosynthesis and associated processes	down	Os06g0664200	na	na	AT5G64380	seed	na	na	fructose-1,6-bisphosphatase, putative, expressed	na	na	-1.31	0	*	-0.654117	0.904307	185.897	275.516	['Glycolysis / Gluconeogenesis', 'Pentose phosphate pathway', 'Fructose and mannose metabolism', 'Carbon fixation in photosynthetic organisms', 'Metabolic pathways', 'Biosynthesis of secondary metabolites', 'Carbon metabolism']	['PS.calvin cycle.FBPase', 'protein.degradation.ubiquitin.E3.RING']	-2.78	4e-05	*	-0.63	0.00959	*	-2.56	0.005971	*	-0.73	0.000168	*	-0.8	0.027153	*	0.36	0.424168		-3.4	0.000142	*	-1.35	0.0043	*
Os.22567.1.S1_at	LOC_Os06g45660	TRUE	D1	blue	photosynthesis and associated processes	down	Os06g0667500	na	na	AT1G31160	seed	na	na	histidine triad family protein, putative, expressed	na	na	-0.79	0	*	-0.701796	0.938376	202.667	269.919	[]	['major CHO metabolism.degradation.sucrose.invertases.neutral', 'protein.postranslational modification']	-1.47	0.002771	*	-1.17	0.001578	*	-0.93	0.022707	*	-0.29	0.011959	*	-0.21	0.268127		-0.26	0.311768		-1.98	0.006772	*	-0.66	0.098654
Os.20278.1.S1_at	LOC_Os06g46330	TRUE	D3	green	Signalling and post-translational modifications	down	Os06g0676600	na	na	na	seed	na	na	Protein kinase domain containing protein, expressed	na	na	-0.52	0.001528	*	-0.435039	0.842801	37.7838	53.5819	[]	['protein.postranslational modification.kinase.receptor like cytoplasmatic kinase VII', 'signalling.receptor kinases.leucine rich repeat VIII.type 2', 'signalling.receptor kinases.DUF 26', 'signalling.receptor kinases.S-locus glycoprotein like']	0.76	0.046776	*	-1.31	7.8e-05	*	1.02	0.122182		-0.57	0.015725	*	-0.91	0.013853	*	-1.58	0.010964	*	-0.67	0.029125	*	-1.69	0.004779	*
Os.32506.1.S1_at	LOC_Os06g47940	TRUE	D1	blue	photosynthesis and associated processes	down	Os06g0694500	na	na	AT4G25910	seed	na	na	nifU, putative, expressed	na	na	-1.04	0	*	-0.64257	0.896074	163.147	242.986	[]	['protein.assembly and cofactor ligation']	-2.01	8.9e-05	*	-1.29	0.005072	*	-1.72	0.030799	*	-0.64	0.005325	*	0.5	0.228257		-0.2	0.267805		-3.07	0.00809	*	-0.75	0.053747
Os.5544.1.S1_at	LOC_Os06g48600	TRUE	na	blue	na	down	Os06g0699500	na	na	AT5G57170	seed	na	na	macrophage migration inhibitory factor, putative, expressed	na	na	-1.4	0	*	-0.714613	0.909778	178.852	233.219	['Tyrosine metabolism', 'Phenylalanine metabolism']	['not assigned.no ontology']	-1.99	0.000857	*	-1.48	0.001614	*	-1.2	0.070978		-0.73	0.012472	*	-1.28	0.003342	*	-1.8	0.028679	*	-3.4	0.007344	*	-0.49	0.089862
Os.52561.1.S1_x_at	LOC_Os06g48940	TRUE	D11	blue	DNA-associated processes	down	Os06g0702500	na	na	na	seed	na	na	GHMP kinases ATP-binding protein, putative, expressed	na	na	-0.84	0	*	-0.752386	0.853959	116.343	153.313	['Amino sugar and nucleotide sugar metabolism', 'Metabolic pathways']	['minor CHO metabolism.galactose.galactokinases', 'cell wall.precursor synthesis.sugar kinases.arabinose-1-kinase']	-0.96	0.003462	*	-1.29	0.000214	*	-1.13	0.046687	*	-0.27	0.323		-0.88	0.017853	*	-0.77	0.028304	*	-1.13	0.001585	*	-1.57	0.035747	*
Os.22683.1.S1_at	LOC_Os06g49160	TRUE	D1	blue	photosynthesis and associated processes	down	Os06g0705100	na	na	AT4G02530	seed	na	na	thylakoid lumenal 16.5 kDa protein, chloroplast precursor, putative, expressed	na	na	-1.47	0	*	-0.758679	0.950296	228.972	288.697	[]	['not assigned.no ontology']	-2.63	5.1e-05	*	-1.01	0.000826	*	-2.28	0.004312	*	-1.34	9.3e-05	*	-0.47	0.147381		-0.37	0.195763		-3.66	0.002721	*	-1.82	0.021964	*
Os.10011.1.S1_at	LOC_Os06g49520	TRUE	na	blue	na	down	Os06g0709000	na	na	na	seed	na	na	arogenate dehydrogenase 1, chloroplast precursor, putative, expressed	na	na	-1.47	0	*	-0.869374	0.916875	178.419	209.528	['"Phenylalanine, tyrosine and tryptophan biosynthesis "', 'Metabolic pathways', 'Biosynthesis of secondary metabolites', 'Biosynthesis of amino acids']	['amino acid metabolism.synthesis.aromatic aa.tyrosine.arogenate dehydrogenase / prephenate dehydrogenase', 'amino acid metabolism.synthesis.aromatic aa.tyrosine.prephenate dehydrogenase']	-1.74	0.001438	*	-0.65	0.052923		-2.13	0.014021	*	-1.49	0.000946	*	-1.69	0.001856	*	-1.38	0.001948	*	-1.91	0.00041	*	-1.66	0.011972	*
Os.17198.1.S1_at	LOC_Os06g50130	TRUE	D1	red	photosynthesis and associated processes	na	Os06g0715200	na	na	AT2G17972	no_seed	na	na	expressed protein	na	na	-0.53	0.014452	*	-0.317108	0.902595	86.0654	169.485	[]	['not assigned.unknown']	-2.06	0.002334	*	-0.78	0.000509	*	-2.06	0.006329	*	0.13	0.208914		0.9	0.00011	*	1.92	0.001009	*	-2.71	0.001846	*	-0.09	0.5717
Os.27758.1.S1_at	LOC_Os07g01030	TRUE	na	blue	na	down	Os07g0100300	na	na	AT5G01220	seed	GT4	Transferases	glycosyl transferase, group 1 domain containing protein, expressed	na	na	-1.2	0	*	-0.823863	0.918682	188.578	218.113	[]	['lipid metabolism.glycolipid synthesis.sulfolipid synthase', 'RNA.regulation of transcription.AtSR transcription factor family']	-1.87	1e-06	*	-0.63	0.001786	*	-1.6	0.00041	*	-0.8	5e-06	*	-0.57	0.009646	*	-1.67	0.014341	*	-2.18	0.001183	*	-0.92	0.021589	*
Os.27992.1.S1_at	LOC_Os07g04910	TRUE	D1	green	photosynthesis and associated processes	down	Os07g0142000	na	na	na	seed	na	na	reticulon domain containing protein, putative, expressed	na	na	-0.59	1.1e-05	*	-0.558922	0.834666	46.2602	79.398	[]	['stress.biotic', 'RNA.regulation of transcription.AtSR transcription factor family', 'protein.targeting.secretory pathway.plasma membrane']	0.73	0.001779	*	-1.12	5.6e-05	*	-0.54	0.140399		-0.38	0.016451	*	-0.89	0.002066	*	-1.23	0.025797	*	-1.05	0.008221	*	-1.27	0.006341	*
Os.7873.1.S1_x_at	LOC_Os07g05820	TRUE	D1	blue	photosynthesis and associated processes	down	Os07g0152900	['Physiological trait', 'Resistance or Tolerance']	['Source activity', 'Dwarf']	AT3G14420	seed	na	na	hydroxyacid oxidase 1, putative, expressed	na	na	-1.02	0	*	-0.835884	0.893181	141.647	161.547	['Glyoxylate and dicarboxylate metabolism', 'Metabolic pathways', 'Biosynthesis of secondary metabolites', 'Carbon metabolism', 'Peroxisome']	['PS.photorespiration.glycolate oxydase', 'signalling.receptor kinases.Catharanthus roseus-like RLK1']	-1.08	0.138588		-1.35	5.7e-05	*	-1.22	0.069821		-0.52	0.014014	*	-1.17	0.000533	*	-0.84	0.044403	*	-1.5	0.009035	*	-1.61	0.011653	*
Os.12608.1.S1_at	LOC_Os07g06450	TRUE	D1	red	photosynthesis and associated processes	na	Os07g0158300	na	na	AT3G52380	no_seed	na	na	RNA recognition motif containing protein, putative, expressed	na	na	-0.79	0.001806	*	-0.401365	0.961834	133.501	221.047	[]	['RNA.RNA binding']	-2.67	0.000272	*	1.02	0.000192	*	-2.8	0.02816	*	-0.28	0.090941		-0.03	0.862882		0.88	0.026956	*	-3.35	0.004042	*	0.2	0.011064
Os.27550.1.S1_at	LOC_Os07g06680	TRUE	D2	magenta	cell wall metabolism	down	Os07g0160600	na	na	na	seed	na	na	fasciclin domain containing protein, expressed	na	na	-1.04	1.9e-05	*	-0.55157	0.852892	25.2699	62.3491	[]	['cell wall.cell wall proteins.AGPs.AGP', 'redox.thioredoxin']	-1.07	0.002161	*	-1.62	1.2e-05	*	-2.04	0.108033		-2.39	0.000879	*	-0.77	0.224429		2	0.002521	*	-1.89	0.002055	*	-2.55	0.004534	*
Os.31875.1.S1_at	LOC_Os07g07060	TRUE	D5	blue	tRNA biogenesis	down	Os07g0165000	na	na	AT5G52520	seed	na	na	prolyl-tRNA synthetase, putative, expressed	na	na	-0.9	0	*	-0.759033	0.936118	203.92	257.718	['Aminoacyl']	['stress.abiotic.drought/salt', 'protein.aa activation.bifunctional aminoacyl-tRNA synthetase']	-1.6	0.000271	*	-0.77	0.013293	*	-1.62	0.002206	*	-0.24	0.003424		-0.57	0.042122	*	-0.2	0.097221		-1.69	0.000654	*	-1.4	0.049663	*
Os.23950.1.A1_at	LOC_Os07g07310	TRUE	D1	blue	photosynthesis and associated processes	down	Os07g0168000	na	na	AT3G03710	seed	na	na	polynucleotide phosphorylase, putative, expressed	na	na	-1.27	0	*	-0.654441	0.881668	166.826	248.357	['Purine metabolism', 'Pyrimidine metabolism', 'RNA degradation']	['mitochondrial electron transport / ATP synthesis.alternative oxidase', 'RNA.processing']	-2.29	0.014151	*	0.17	0.495555		-2.64	0.054906		-0.32	0.124348		-1.11	0.026736	*	-0.51	0.049073	*	-3.37	0.003897	*	-1.36	0.049452	*
Os.2422.1.S1_a_at	LOC_Os07g07540	TRUE	D1	blue	photosynthesis and associated processes	down	Os07g0171100	na	na	AT1G55480	seed	na	na	SHOOT1 protein, putative, expressed	na	na	-1.05	0	*	-0.728352	0.856793	117.804	147.718	[]	['RNA.processing.degradation dicer']	-1.92	0.002171	*	-1.45	1.8e-05	*	-1.8	0.010629	*	-0.74	0.004067	*	-1.1	0.01329	*	0.68	0.169717		-2.05	0.022547	*	-1.26	0.020281	*
Os.4954.1.S1_a_at	LOC_Os07g08030	TRUE	D1	blue	photosynthesis and associated processes	down	Os07g0176900	na	na	AT3G04790	seed	na	na	ribose-5-phosphate isomerase A, putative, expressed	na	na	-1.43	0	*	-0.932016	0.91505	192.185	235.591	['Pentose phosphate pathway', 'Carbon fixation in photosynthetic organisms', 'Metabolic pathways', 'Biosynthesis of secondary metabolites', 'Carbon metabolism', 'Biosynthesis of amino acids']	['PS.calvin cycle.Rib5P Isomerase', 'OPP.non-reductive PP.ribose 5-phosphate isomerase']	-1.53	0.000944	*	-1.44	0.000341	*	-1.53	0.003988	*	-1.27	0.001005	*	-1.71	0.004351	*	-1.01	0.024995	*	-1.99	0.001543	*	-2.11	0.001196	*
Os.53781.1.S1_at	LOC_Os07g08729	TRUE	D11	purple	DNA-associated processes	down	na	na	na	na	seed	na	na	ATP-dependent DNA helicase 2 subunit 1, putative, expressed	na	na	-0.28	0.015176	*	-0.314251	0.835753	16.5839	86.5855	[]	['DNA.repair']	-1.08	0.001732	*	-0.77	0.007771	*	0.28	0.049168	*	0.73	0.007095	*	-0.38	0.169677		-0.11	0.620863		-1.29	0.001644	*	-0.13	0.588232
Os.53087.1.S1_at	LOC_Os07g09800	TRUE	D1	blue	photosynthesis and associated processes	down	Os07g0196200	na	na	AT4G23890	seed	na	na	expressed protein	na	na	-1.24	0	*	-0.719619	0.883393	133.782	164.135	[]	['not assigned.unknown']	-1.43	0.148302		-0.83	0.055956		-2.33	0.058455		-0.87	0.156717		-1.21	0.014044	*	-0.08	0.830262		-2.48	0.000153	*	-1.78	0.013107	*
OsAffx.28380.1.S1_s_at	LOC_Os07g10256	TRUE	na	blue	na	down	Os07g0202300	na	na	AT5G08290	seed	na	na	mitosis protein dim1, putative, expressed	na	na	-0.67	0	*	-0.845062	0.903419	157.236	191.054	['Spliceosome']	['hormone metabolism.ethylene.induced-regulated-responsive-activated', 'protein.synthesis.ribosome biogenesis', 'cell.division', 'development.unspecified', 'transport.misc']	-0.69	0.017733	*	-0.83	0.001073	*	-0.89	0.030259	*	-0.21	0.024018		-0.46	0.053464		-0.68	0.001	*	-1.08	0.0151	*	-0.83	0.025954	*
OsAffx.5283.1.S1_at	LOC_Os07g10440	TRUE	D2	magenta	cell wall metabolism	down	Os07g0204400	na	na	na	seed	na	na	expressed protein	na	na	-0.85	0.000689	*	-0.466487	0.931004	30.7911	59.5654	[]	['not assigned.unknown']	-1.31	0.003046	*	-1.86	0.004291	*	-1.88	0.018669	*	-2.51	0.000157	*	0.45	0.534962		1.59	0.002347	*	-2.05	0.002809	*	-1.41	0.061386
Os.10176.1.S1_at	LOC_Os07g10770	TRUE	D2	magenta	cell wall metabolism	down	Os07g0208500	na	na	AT5G05170	seed	GT2	Transferases	CESA8 - cellulose synthase, expressed	na	na	-0.74	0.00277	*	-0.415397	0.842155	26.0643	53.862	[]	['cell wall.cellulose synthesis.cellulose synthase', 'stress.biotic.PR-proteins', 'signalling.receptor kinases.leucine rich repeat XI']	-0.85	0.017044	*	-0.82	0.003957	*	-1.99	0.001842	*	-1.49	0.000951	*	-0.17	0.740692		2.41	0.002078	*	-1.9	0.003037	*	-2.53	0.001087	*
Os.10561.1.S1_at	LOC_Os07g10830	TRUE	D5	purple	tRNA biogenesis	down	Os07g0209000	['Morphological trait']	['Root']	AT5G66680	seed	na	na	dolichyl-diphosphooligosaccharide--protein glycosyltransferase 48 kDasubunit precursor, putative, expressed	na	na	-0.4	5.6e-05	*	-0.494539	0.91676	25.7285	100.249	['N', 'Metabolic pathways', 'Protein processing in endoplasmic reticulum']	['misc.misc2', 'protein.glycosylation']	-0.87	0.001712	*	-0.85	0.010188	*	0.01	0.981283		0.41	0.037731	*	-0.73	0.077516		-0.1	0.631362		-1.02	0.038331	*	-0.68	0.055063	#
Os.40210.1.S1_at	LOC_Os07g12160	TRUE	na	red	na	na	Os07g0222900	na	na	na	no_seed	na	na	KHG/KDPG aldolase, putative, expressed	na	na	-0.83	0.001805	*	-0.401143	0.913388	94.7304	170.99	[]	['not assigned.unknown']	-2.22	0.00029	*	0.6	0.032584	*	-2.54	0.010324	*	0.15	0.409688		-0.6	0.201598		0.33	0.296099		-3.35	0.000335	*	0.25	0.269716
Os.5534.1.S1_at	LOC_Os07g13969	TRUE	D1	blue	photosynthesis and associated processes	down	Os07g0243150	na	na	na	seed	na	na	expressed protein	na	na	-2.05	0	*	-0.799297	0.964403	249.948	305.48	[]	['not assigned.unknown']	-3.72	1.2e-05	*	-2.02	0.001855	*	-2.96	0.013431	*	-1.15	0.00023	*	-1.36	0.0174	*	-1.91	0.033425	*	-4.3	0.003504	*	-1.3	0.003561	*
OsAffx.16251.1.S1_at	LOC_Os07g13980	TRUE	na	blue	na	down	Os07g0243200	na	na	na	seed	na	na	glucose-1-phosphate adenylyltransferase large subunit, putative, expressed	na	na	-1.5	0	*	-0.812444	0.916046	174.149	202.875	['Starch and sucrose metabolism', 'Amino sugar and nucleotide sugar metabolism', 'Metabolic pathways', 'Biosynthesis of secondary metabolites']	['major CHO metabolism.synthesis.starch.AGPase']	-1.99	0.023602	*	-0.88	0.150546		-1.75	0.03754	*	-1.32	0.00194	*	-1.13	0.041662	*	-1.65	0.003034	*	-2.98	0.001257	*	-1.31	0.155208
Os.14558.1.S1_at	LOC_Os07g14350	TRUE	D1	red	photosynthesis and associated processes	na	Os07g0247100	na	na	AT4G02405	no_seed	na	na	methyltransferase, putative, expressed	na	na	-0.35	0.003116	*	-0.387713	0.887677	83.6861	158.085	[]	['misc.cytochrome P450', 'RNA.processing.ribonucleases', 'cell.vesicle transport']	-1.18	0.000196	*	-0.24	0.144463		-1.19	0.001673	*	-0.22	0.120562		0.73	0.038275	*	0.63	0.016129	*	-1.47	0.008801	*	-0.36	0.062367
Os.10926.1.S1_at	LOC_Os07g14850	TRUE	D2	magenta	cell wall metabolism	down	Os07g0252400	['Morphological trait']	['Dwarf']	na	seed	GT2	Transferases	CESA6 - cellulose synthase, expressed	na	na	-0.62	0.000666	*	-0.464998	0.936078	36.2853	77.9435	[]	['cell wall.cellulose synthesis.cellulose synthase', 'stress.biotic.PR-proteins', 'signalling.receptor kinases.leucine rich repeat XI']	-1.1	0.000398	*	-1.3	5.3e-05	*	-1.63	0.000487	*	-1.2	0.000256	*	-0.15	0.517724		1.77	0.006458	*	-1.35	0.001315	*	-1.35	0.042755	*
Os.57294.1.S1_at	LOC_Os07g16150	TRUE	na	blue	na	down	Os07g0265100	na	na	AT2G21195	seed	na	na	expressed protein	na	na	-0.48	0	*	-0.688688	0.870942	113.249	137.436	[]	['not assigned.unknown']	-0.64	0.006825	*	-0.5	0.001989	*	-0.42	0.237578		-0.01	0.901568		-0.16	0.286086		-0.69	0.10225		-1.2	0.023218	*	-0.46	0.368503
Os.49096.1.S1_at	LOC_Os07g18874	TRUE	na	blue	na	down	Os07g0288700	na	na	na	seed	na	na	white-brown complex homolog protein 11, putative, expressed	na	na	-1.52	0	*	-0.880689	0.901018	158.62	190.37	[]	['amino acid metabolism.synthesis.aromatic aa.chorismate.3-deoxy-D-arabino-heptulosonate 7-phosphate synthase', 'transport.ABC transporters and multidrug resistance systems']	-1.84	0.002154	*	-1.33	0.00241	*	-1.87	0.046837	*	-1.45	0.000547	*	-1.74	0.003028	*	-0.98	0.245275		-2.19	0.000543	*	-2.24	0.000806	*
Os.49205.1.S1_at	LOC_Os07g20544	TRUE	na	blue	na	down	Os07g0300900	na	na	AT5G13280	seed	na	na	aspartokinase, chloroplast precursor, putative, expressed	na	na	-1.22	0	*	-0.752253	0.95533	227.68	290.124	['"Glycine, serine and threonine metabolism "', 'Monobactam biosynthesis', 'Cysteine and methionine metabolism', 'Lysine biosynthesis', 'Metabolic pathways', 'Biosynthesis of secondary metabolites', '2', 'Biosynthesis of amino acids']	['amino acid metabolism.synthesis.aspartate family.misc.homoserine.aspartate kinase']	-1.85	0.000306	*	-1.25	0.000247	*	-2.19	0.020342	*	0.11	0.17326		-1.67	0.000378	*	-0.66	0.034349	*	-2.61	0.007658	*	-1.02	0.018058	*
Os.48012.1.S1_x_at	LOC_Os07g22650	TRUE	na	blue	na	down	Os07g0409200	na	na	AT2G21370	seed	na	na	expressed protein	na	na	-0.86	0	*	-0.635937	0.866472	132.019	188.228	[]	['minor CHO metabolism.sugar kinases']	-1.64	0.002226	*	-0.9	0.00725	*	-1.63	0.06832		-0.23	0.092843		0.21	0.517827		-0.27	0.54512		-2.45	0.037459	*	-1.09	0.115304
Os.15319.1.S1_at	LOC_Os07g23200	TRUE	na	blue	na	down	Os07g0414800	na	na	AT3G05520	seed	na	na	F-actin-capping protein subunit alpha, putative, expressed	na	na	-0.54	0	*	-0.646074	0.860209	121.031	159.045	['Endocytosis']	['cell wall.cellulose synthesis', 'cell.organisation']	-0.91	0.001547	*	-0.92	0.001148	*	-0.61	0.112673		-0.2	0.038342		-0.44	0.034397	*	-0.34	0.101677		-0.88	0.004974	*	-0.88	0.070645
Os.46422.1.S1_at	LOC_Os07g25430	TRUE	na	blue	na	down	Os07g0435300	na	na	AT2G20260	seed	na	na	photosystem I reaction center subunit IV A, chloroplast precursor, putative, expressed	na	na	-0.97	0	*	-0.783814	0.87831	136.312	167.57	['Photosynthesis', 'Metabolic pathways']	['PS.lightreaction.photosystem I.PSI polypeptide subunits', 'misc.protease inhibitor/seed storage/lipid transfer protein (LTP) family protein']	-0.63	0.170473		-1.3	0.010023	*	-1.38	0.09824		-1.11	8.2e-05	*	-0.55	0.048501	*	-0.81	0.018988	*	-2.16	0.000864	*	-1.35	0.034181	*
Os.8688.1.S1_a_at	LOC_Os07g26440	TRUE	D2	magenta	cell wall metabolism	down	Os07g0445600	na	na	na	seed	na	na	expressed protein	na	na	-0.5	0.000364	*	-0.496692	0.851581	20.9748	52.9994	[]	['signalling.light.COP9 signalosome']	-0.97	0.000345	*	-0.92	0.000341	*	-1.12	0.144679		-0.85	0.005168	*	-0.34	0.394367		0.72	0.035914	*	-0.5	0.103678		-1.03	0.00747	*
Os.37225.1.S1_at	LOC_Os07g27810	TRUE	D2	magenta	cell wall metabolism	down	Os07g0462200	na	na	AT3G15480	seed	na	na	fiber protein Fb34, putative, expressed	na	na	-0.57	0.024135	*	-0.328293	0.820159	16.8329	31.0285	[]	['not assigned.unknown']	-1.21	0.003645	*	0.38	0.004363	*	-2.23	0.008989	*	-2.4	0.000174	*	-0.51	0.106549		2.58	0.000405	*	-1.62	0.005305	*	-1.11	0.021516	*
Os.8455.1.S1_at	LOC_Os07g28610	TRUE	D1	blue	photosynthesis and associated processes	down	Os07g0469100	na	na	AT2G46820	seed	na	na	expressed protein	na	na	-1.86	0	*	-0.879225	0.940028	205.545	233.656	[]	['PS.lightreaction.photosystem I.PSI polypeptide subunits']	-2.4	0.000755	*	-1.94	0.000838	*	-1.87	0.004362	*	-1.78	5.3e-05	*	-1.46	0.011402	*	-1.68	0.008097	*	-3.2	0.002133	*	-2.49	0.017892	*
Os.52588.1.S1_at	LOC_Os07g30670	TRUE	D1	blue	photosynthesis and associated processes	down	Os07g0489800	na	na	AT3G16250	seed	na	na	2Fe-2S iron-sulfur cluster binding domain containing protein, expressed	na	na	-2.07	0	*	-0.685291	0.867777	151.015	222.856	[]	['PS.lightreaction.other electron carrier (ox/red).ferredoxin']	-3.25	0.000193	*	-0.87	0.012502	*	-3.7	0.002259	*	-1.11	0.002996	*	-0.77	0.048003	*	-1.82	0.005866	*	-4.98	4.4e-05	*	-1.24	0.006306	*
Os.15042.2.S1_x_at	LOC_Os07g31380	TRUE	na	green	na	down	Os07g0496200	na	na	AT2G13560	seed	na	na	NAD-dependent malic enzyme, mitochondrial precursor, putative, expressed	na	na	-0.37	0.001092	*	-0.457662	0.838239	31.2907	45.4754	['Pyruvate metabolism', 'Carbon fixation in photosynthetic organisms', 'Metabolic pathways', 'Carbon metabolism']	['major CHO metabolism.degradation.sucrose.hexokinase', 'TCA / organic transformation.other organic acid transformations.malic']	0.71	0.197048		-0.82	0.002498	*	-0.87	0.038685	*	-0.44	0.035419	*	-0.96	0.00124	*	-0.41	0.019447	*	-0.63	0.018986	*	-1.07	0.000393	*
Os.18234.1.S1_at	LOC_Os07g32590	TRUE	D1	red	photosynthesis and associated processes	na	Os07g0510100	na	na	na	no_seed	na	na	peptidase, M24 family protein, putative, expressed	na	na	-0.68	0.01346	*	-0.326127	0.965938	131.79	194.314	[]	['protein.degradation.metalloprotease']	-2.67	0.000345	*	1.36	0.002809	*	-2.68	0.025514	*	-0.16	0.239486		0.24	0.413004		1.15	0.007077	*	-3.21	0.001765	*	0.5	0.114529
Os.12371.1.S2_at	LOC_Os07g32880	TRUE	D1	blue	photosynthesis and associated processes	down	Os07g0513000	na	na	AT4G04640	seed	na	na	ATP synthase gamma chain, putative, expressed	na	na	-1.59	0	*	-0.783289	0.969772	248.193	299.507	['Oxidative phosphorylation', 'Photosynthesis', 'Metabolic pathways']	['PS.lightreaction.ATP synthase.gamma chain', 'protein.synthesis.ribosome biogenesis']	-2.84	0.001691	*	-1.86	0.001061	*	-2.06	0.009495	*	-0.8	0.004462	*	-1.02	0.005715	*	-0.46	0.227869		-3.46	0.000192	*	-2.18	0.026066	*
Os.36706.1.S1_at	LOC_Os07g33660	TRUE	D1	red	photosynthesis and associated processes	na	Os07g0520800	na	na	AT1G50900	no_seed	na	na	expressed protein	na	na	-0.58	0.003766	*	-0.377819	0.916587	102.31	178.843	[]	['hormone metabolism.gibberelin.synthesis-degradation']	-1.66	0.000738	*	0.76	0.019307	*	-1.91	0.032306	*	-0.28	0.005247	*	0.23	0.052217		-0.37	0.06488		-2.66	0.006236	*	0.71	0.019152	*
Os.49803.1.S1_at	LOC_Os07g35690	TRUE	D3	green	Signalling and post-translational modifications	down	Os07g0541400	na	na	na	seed	na	na	TKL_IRAK_DUF26-lc.3 - DUF26 kinases have homology to DUF26 containing loci, expressed	na	na	-0.88	1.3e-05	*	-0.545311	0.784514	28.9572	58.531	[]	['protein.postranslational modification.kinase.receptor like cytoplasmatic kinase VII', 'signalling.receptor kinases.S-locus glycoprotein like']	0.85	0.075821		-0.57	0.226413		-1.51	0.107347		0.24	0.38605		-1.37	0.000322	*	-1.35	0.00022	*	-2.03	0.000521	*	-2.33	0.025266	*
Os.12624.1.S1_s_at	LOC_Os07g37240	TRUE	D1	blue	photosynthesis and associated processes	down	Os07g0558400	na	na	AT5G01530	seed	na	na	chlorophyll A-B binding protein, putative, expressed	na	na	-1.41	0	*	-0.785508	0.931676	198.054	236.885	['Photosynthesis', 'Metabolic pathways']	['PS.lightreaction.photosystem II.LHC-II']	-1.74	1.7e-05	*	-1.93	0.001911	*	-1.6	0.029386	*	-0.71	0.014901	*	-0.58	0.026186	*	-1.02	0.076832		-3.11	4.3e-05	*	-2.41	0.00054	*
Os.44471.1.S1_a_at	LOC_Os07g37830	TRUE	D1	blue	photosynthesis and associated processes	down	Os07g0565600	na	na	AT3G15520	seed	na	na	peptidyl-prolyl cis-trans isomerase CYP37, chloroplast precursor, putative, expressed	na	na	-1.21	0	*	-0.803	0.914609	181.628	215.316	[]	['protein.postranslational modification', 'cell.cycle.peptidylprolyl isomerase']	-1.68	0.00073	*	-1.18	0.002038	*	-1.76	0.004452	*	-1.13	0.00584	*	-0.77	0.010878	*	-1.51	0.017525	*	-2.17	0.001148	*	-1.04	0.07437
Os.48079.1.S1_at	LOC_Os07g38150	TRUE	D1	red	photosynthesis and associated processes	na	Os07g0568900	na	na	AT2G01870	no_seed	na	na	expressed protein	na	na	-0.66	0.002102	*	-0.395413	0.94213	112.861	188.65	[]	['not assigned.no ontology']	-2.4	0.000639	*	0.97	0.004352	*	-2.17	0.012341	*	-0.16	0.006689		-0.24	0.487507		0.4	0.015992	*	-2.68	0.006246	*	0.14	0.325951
OsAffx.28811.1.S1_at	LOC_Os07g38240	TRUE	D5	green	tRNA biogenesis	down	Os07g0569700	na	na	AT2G41835	seed	na	na	ZOS7-05 - C2H2 zinc finger protein, expressed	C2H2	TF	-0.37	0.009086	*	-0.365393	0.780494	28.5958	40.7771	[]	['RNA.regulation of transcription.unclassified']	1.34	0.003409	*	-1.22	0.000407	*	0.2	0.359332		-0.33	0.380192		-1.16	0.005132	*	-0.66	0.005295	*	-0.49	0.062724		-1.45	0.005029	*
Os.27630.1.A1_at	LOC_Os07g38300	TRUE	D1	blue	photosynthesis and associated processes	down	Os07g0570700	na	na	AT3G63190	seed	na	na	ribosome recycling factor, putative, expressed	na	na	-0.68	0	*	-0.655665	0.902713	184.492	278.893	[]	['protein.synthesis.release', 'cell.division']	-1.38	0.00018	*	-0.84	0.002244	*	-1.37	0.00877	*	-0.28	0.000529	*	-0.3	0.023749	*	0.03	0.885874		-1.7	0.000473	*	-0.51	0.014686	*
Os.17201.1.S1_at	LOC_Os07g38810	TRUE	D3	green	Signalling and post-translational modifications	down	Os07g0575700	na	na	na	seed	na	na	lectin receptor-type protein kinase, putative, expressed	na	na	-0.61	0.002602	*	-0.423722	0.835171	37.9967	53.2007	[]	['stress.abiotic.heat', 'misc.myrosinases-lectin-jacalin', 'protein.postranslational modification.kinase.receptor like cytoplasmatic kinase VII', 'signalling.receptor kinases.DUF 26', 'signalling.receptor kinases.legume-lectin']	1.29	0.051851		-1.12	0.000345	*	-0.92	0.153935		0.34	0.225005		-1.63	0.0013	*	-2.03	0.0047	*	-0.63	0.042826	*	-1.87	0.034974	*
Os.7119.1.S1_at	LOC_Os07g41190	TRUE	D4	red	ribosome biogenesis	na	Os07g0603200	na	na	AT5G14050	no_seed	na	na	WD domain, G-beta repeat domain containing protein, expressed	na	na	-0.42	0.01329	*	-0.320222	0.940143	106.943	183.416	['Ribosome biogenesis in eukaryotes']	['not assigned.no ontology']	-1.57	6e-06	*	0.56	0.027062	*	-1.59	0.029873	*	0.5	0.014386	*	-0.26	0.093029		0.29	0.11499		-2.25	0.008129	*	0.94	0.006538	*
Os.53190.1.S1_at	LOC_Os07g42200	TRUE	D3	green	Signalling and post-translational modifications	down	Os07g0613500	na	na	na	seed	na	na	tyrosine protein kinase domain containing protein, putative, expressed	na	na	-0.53	0	*	-0.691337	0.853102	41.611	64.9687	[]	['protein.postranslational modification.kinase.receptor like cytoplasmatic kinase VII']	0.12	0.662429		-0.8	0.007628	*	-0.76	0.018774	*	-0.64	0.003954	*	-0.76	0.002858	*	-0.65	0.084653		-0.59	0.023455	*	-0.97	0.068279	#
Os.12710.1.S1_at	LOC_Os07g42370	TRUE	na	green	na	down	Os07g0615200	na	na	AT1G19180	seed	na	na	zinc-finger protein, putative, expressed	Tify	TF	-1.01	0	*	-0.648522	0.907656	59.5198	85.4642	['Plant hormone signal transduction']	['hormone metabolism.jasmonate.signal transduction', 'stress.biotic.signalling', 'RNA.regulation of transcription.C2C2(Zn) Constans-like zinc finger family (CO-like)']	0.36	0.093607		-1.27	0.000574	*	-1.32	0.035672	*	-0.43	0.019677	*	-1.58	0.004292	*	-1.42	0.000872	*	-2.08	0.000311	*	-2.24	0.019089	*
Os.37967.1.S1_at	LOC_Os07g42420	TRUE	na	blue	na	down	Os07g0616200	na	na	AT1G74960	seed	na	na	3-oxoacyl-synthase, putative, expressed	na	na	-1.2	0	*	-0.814881	0.929059	177.302	207.665	['Fatty acid biosynthesis', 'Biotin metabolism', 'Metabolic pathways', 'Fatty acid metabolism']	['lipid metabolism.FA synthesis and FA elongation.ketoacyl ACP synthase', 'cell.division']	-1.87	8.5e-05	*	-0.96	0.0214	*	-1.79	0.054411		-0.28	0.499848		-1.2	0.063025		-0.4	0.177172		-2.28	0.000132	*	-2.01	0.002438	*
Os.16704.1.S1_at	LOC_Os07g42940	TRUE	D3	green	Signalling and post-translational modifications	down	Os07g0622000	na	na	na	seed	na	na	CAMK_CAMK_like.7 - CAMK includes calcium/calmodulin depedent protein kinases, expressed	na	na	-0.72	0.000125	*	-0.524203	0.933618	58.9106	71.0182	['MAPK signaling pathway', 'Plant hormone signal transduction']	['RNA.regulation of transcription.AtSR transcription factor family', 'protein.postranslational modification', 'transport.peptides and oligopeptides']	1.78	0.000892	*	-1.17	0.00163	*	-1.17	0.006679	*	-0.74	0.002579	*	-1.69	0.000258	*	-1.41	0.000862	*	-1.16	0.005462	*	-1.86	0.021487	*
Os.8175.1.S1_at	LOC_Os07g43990	TRUE	D2	magenta	cell wall metabolism	down	Os07g0633600	na	na	AT4G08810	seed	GTnc	Transferases	expressed protein	na	na	-0.84	0.000414	*	-0.488783	0.870758	30.7134	76.1062	[]	['not assigned.unknown']	-1.52	0.002691	*	-0.94	0.006075	*	-1.49	0.008545	*	-1.73	0.003431	*	-0.4	0.354996		2	0.011446	*	-1.64	0.011939	*	-2.2	0.047471	*
Os.27129.1.S1_at	LOC_Os07g46600	TRUE	D1	red	photosynthesis and associated processes	na	Os07g0660400	na	na	AT4G21770	no_seed	na	na	RNA pseudouridine synthase, putative, expressed	na	na	-0.44	0.025784	*	-0.299868	0.927282	97.6857	139.891	[]	['protein.aa activation.pseudouridylate synthase']	-1.91	1e-06	*	1.55	0.004011	*	-1.75	0.012348	*	0.34	0.054258		0.12	0.693911		0.61	0.009315	*	-1.91	0.000835	*	-0.42	0.263779
Os.10370.2.S1_x_at	LOC_Os07g47640	TRUE	D1	blue	photosynthesis and associated processes	down	Os07g0673550	na	na	AT2G06520	seed	na	na	ultraviolet-B-repressible protein, putative, expressed	na	na	-1.26	0	*	-0.80145	0.948006	209.994	244.501	[]	['PS.lightreaction.photosystem II.PSII polypeptide subunits']	-1.75	0.00046	*	-1.71	0.000237	*	-0.99	0.01433	*	-0.67	0.01247	*	-0.89	0.031809	*	-0.77	0.094164		-2.76	0.000299	*	-1.82	0.03058	*
Os.22086.1.S1_at	LOC_Os07g48020	TRUE	D2	green	cell wall metabolism	down	Os07g0677200	na	na	na	seed	na	na	peroxidase precursor, putative, expressed	na	na	-1.08	0.001388	*	-0.434966	0.814125	33.2173	49.1023	['Phenylpropanoid biosynthesis', 'Metabolic pathways', 'Biosynthesis of secondary metabolites']	['stress.abiotic.heat', 'misc.peroxidases']	1.16	0.085695		-2.21	3.8e-05	*	-1.23	0.074248		1.18	0.140929		-2.54	0.011874	*	-2.11	0.076032		-1.07	0.117691		-4.15	0.004849	*
Os.10235.1.S1_at	LOC_Os07g48570	TRUE	na	green	na	down	Os07g0685000	na	na	AT5G39660	seed	na	na	expressed protein	C2C2-Dof	TF	-0.43	0.000293	*	-0.482365	0.87591	38.9174	49.0735	[]	['RNA.regulation of transcription.C2C2(Zn) DOF zinc finger family', 'protein.synthesis.ribosome biogenesis']	0.85	0.001696	*	-0.84	0.00373	*	0.23	0.198488		-0.75	0.003184	*	-0.67	0.00203	*	-0.98	0.00902	*	-0.32	0.038305	*	-0.98	0.037061	*
Os.14932.1.S1_at	LOC_Os07g49040	TRUE	D3	salmon	Signalling and post-translational modifications	down	Os07g0690400	na	na	na	seed	na	na	protein phosphotase protein, putative, expressed	na	na	-0.3	0.014293	*	-0.325631	0.867789	18.1799	111.824	[]	['protein.postranslational modification', 'transport.sugars']	-1.13	0.000394	*	-0.74	0.000856	*	-0.77	0.03315	*	0.3	0.053152		0.11	0.538854		-0.3	0.031084	*	-0.86	0.008011	*	0.44	0.04446	*
Os.5154.1.S1_at	LOC_Os07g49080	TRUE	na	green	na	down	Os07g0690900	na	na	na	seed	na	na	COBRA-like protein 7 precursor, putative, expressed	na	na	-0.92	4e-06	*	-0.616653	0.879749	46.3643	62.4834	[]	['cell wall.cellulose synthesis.COBRA']	1.46	0.002634	*	-1.31	0.000447	*	-1.45	0.034034	*	-0.41	0.181945		-1.73	0.022132	*	-1.4	0.021891	*	-2.23	0.000918	*	-2.17	0.029111	*
Os.52833.1.S1_at	LOC_Os08g02110	TRUE	na	green	na	down	Os08g0113000	na	na	AT4G33420	seed	na	na	peroxidase precursor, putative, expressed	na	na	-1.92	0	*	-0.735219	0.853318	39.266	63.4369	['Phenylpropanoid biosynthesis', 'Metabolic pathways', 'Biosynthesis of secondary metabolites']	['misc.peroxidases']	0.91	0.003772	*	-2.94	1e-06	*	-3.26	0.043008	*	-0.95	0.458106		-2.72	0.035777	*	-3.03	0.011537	*	-2.44	0.01839	*	-3.72	0.0138	*
Os.27914.1.S1_at	LOC_Os08g02390	TRUE	D1	red	photosynthesis and associated processes	na	Os08g0117100	na	na	AT1G01080	no_seed	na	na	RNA recognition motif containing protein, putative, expressed	na	na	-0.67	0.001777	*	-0.40342	0.934484	113.212	196.766	[]	['RNA.RNA binding']	-1.82	0.000758	*	0.38	0.148282		-2.11	0.025121	*	-0.6	0.023694	*	0.22	0.568258		0.74	0.014233	*	-3.04	0.002141	*	0.32	0.426925
Os.8701.1.S1_at	LOC_Os08g02420	TRUE	na	blue	na	down	Os08g0117400	na	na	AT1G12310	seed	na	na	OsCML7 - Calmodulin-related calcium sensor protein, expressed	na	na	-0.58	0	*	-0.838125	0.886489	144.129	186.583	['Plant']	['protein.postranslational modification', 'signalling.calcium']	-0.87	0.000251	*	-0.78	0.000577	*	-0.63	0.009827	*	-0.48	0.023635	*	-0.76	0.000296	*	-0.16	0.245078		-0.81	0.020531	*	-0.96	0.022877	*
Os.5754.1.S1_at	LOC_Os08g04450	TRUE	na	blue	na	down	Os08g0139100	na	na	AT1G11430	seed	na	na	DAG protein, chloroplast precursor, putative, expressed	na	na	-0.91	0	*	-0.628315	0.844665	126.329	183.234	[]	['development.unspecified']	-1.41	0.010731	*	-0.74	0.009601	*	-1.91	0.001061	*	-0.12	0.2006		0.1	0.34862		-0.8	0.004766	*	-2.1	0.010229	*	-1.47	0.008678	*
Os.27768.1.S1_at	LOC_Os08g04620	TRUE	D13	green	cell_vessicle_transport	down	Os08g0141300	na	na	AT5G54110	seed	na	na	MSP domain containing protein, putative, expressed	na	na	-0.39	1.2e-05	*	-0.58325	0.862122	42.6663	63.2984	[]	['TCA / organic transformation.TCA.pyruvate DH.E1', 'RNA.regulation of transcription.C2C2(Zn) Constans-like zinc finger family (CO-like)', 'cell.vesicle transport']	0.1	0.535395		-0.9	0.002238	*	-0.11	0.141589		-0.21	0.182796		-0.64	0.017106	*	-0.91	0.000432	*	0	0.931609		-1.14	0.003845	*
Os.11202.1.S1_at	LOC_Os08g06100	TRUE	na	green	na	down	Os08g0157500	na	na	AT5G54160	seed	na	na	O-methyltransferase, putative, expressed	na	na	-0.92	2.4e-05	*	-0.594534	0.830838	33.3867	52.9574	[]	['secondary metabolism.phenylpropanoids.lignin biosynthesis.COMT', 'misc.O-methyl transferases']	0.29	0.009873	*	-1.68	2.2e-05	*	-1.45	0.003	*	-1.57	3.3e-05	*	-1.19	0.007634	*	-0.93	0.151683		-1.09	0.001398	*	-1.49	0.017887	*
Os.9709.2.S1_at	LOC_Os08g06380	TRUE	D2	magenta	cell wall metabolism	down	Os08g0160500	['Resistance or Tolerance', 'Morphological trait']	['Lodging resistance', 'Culm leaf']	na	seed	GT2	Transferases	CSLF6 - cellulose synthase-like family F; beta1,3;1,4 glucan synthase, expressed	na	na	-0.9	0.000133	*	-0.509688	0.82621	19.768	47.152	[]	['cell wall.cellulose synthesis.cellulose synthase', 'hormone metabolism.ethylene.signal transduction']	-1.12	0.04601	*	-1.37	0.00786	*	-1.79	0.072289		-2.27	0.00029	*	-0.01	0.969328		1.49	0.019545	*	-1.81	0.009931	*	-2.27	0.114804
Os.8000.1.S1_at	LOC_Os08g06530	TRUE	D1	blue	photosynthesis and associated processes	down	Os08g0162600	na	na	AT5G17170	seed	na	na	rubredoxin family protein, putative, expressed	na	na	-1.82	0	*	-0.793898	0.979883	273.472	328.133	[]	['protein.assembly and cofactor ligation']	-3.05	0.000621	*	-1.73	0.001914	*	-2.78	0.001147	*	-0.46	0.052064		-1.44	0.000634	*	-0.85	0.133976		-3.86	0.001323	*	-2.36	9e-06	*
Os.12390.1.S1_at	LOC_Os08g06550	TRUE	na	blue	na	down	Os08g0162800	na	na	AT1G31812	seed	na	na	acyl CoA binding protein, putative, expressed	na	na	-1.63	0	*	-0.850521	0.899034	161.366	203.989	[]	['lipid metabolism.FA synthesis and FA elongation.acyl-CoA binding protein', 'DNA.synthesis/chromatin structure.histone']	-1.79	0.001136	*	-1.91	0.004015	*	-1.53	0.063749		-0.61	0.038358	*	-2.6	0.000746	*	-0.41	0.066047		-2.67	0.005417	*	-2.69	0.007868	*
Os.52545.1.S1_at	LOC_Os08g07880	TRUE	D3	green	Signalling and post-translational modifications	down	Os08g0176100	na	na	na	seed	na	na	phosphopantothenate--cysteine ligase, putative, expressed	na	na	-0.67	0	*	-0.798272	0.82324	45.0934	144.943	['Pantothenate and CoA biosynthesis', 'Metabolic pathways']	['Co-factor and vitamine metabolism.pantothenate.phosphopantothenoylcysteine synthetase (PPCS)', 'misc.oxidases - copper, flavone etc', 'RNA.regulation of transcription.unclassified']	-0.04	0.801668		-0.97	0.000984	*	-1.03	0.007372	*	-0.29	0.184778		-1.11	0.000422	*	-0.67	0.008746	*	-0.93	0.006231	*	-1.33	0.002702	*
Os.14496.1.S1_at	LOC_Os08g09270	TRUE	D1	red	photosynthesis and associated processes	na	Os08g0191900	na	na	AT3G59040	no_seed	na	na	pentatricopeptide, putative, expressed	na	na	-0.5	0.007771	*	-0.34471	0.932602	101.571	173.504	[]	['hormone metabolism.salicylic acid.synthesis-degradation', 'misc.UDP glucosyl and glucoronyl transferases', 'RNA.regulation of transcription.putative transcription regulator', 'development.unspecified']	-1.53	0.000321	*	0.29	0.153628		-2.09	0.028902	*	0.25	0.046412		0.39	0.335353		0.31	0.267033		-2.22	0.016844	*	-0.06	0.871183
Os.5313.1.S1_at	LOC_Os08g09350	TRUE	D4	red	ribosome biogenesis	na	Os08g0192900	na	na	AT3G18610	no_seed	na	na	gar2, putative, expressed	na	na	-0.46	0.004463	*	-0.358515	0.90497	88.3464	179.362	[]	['RNA.RNA binding', 'protein.synthesis.ribosomal RNA', 'signalling.G-proteins']	-1.51	0.000228	*	0.46	0.010446	*	-1.56	0.086195		0.61	0.015295	*	-0.09	0.471943		-0.17	0.541043		-2.48	0.008154	*	0.41	0.086561
Os.27059.1.S1_at	LOC_Os08g10070	TRUE	D3	green	Signalling and post-translational modifications	down	Os08g0200500	na	na	na	seed	na	na	protein kinase, putative, expressed	na	na	-1.33	0	*	-0.878183	0.786711	42.1311	120.993	[]	['protein.postranslational modification.kinase.receptor like cytoplasmatic kinase VII', 'signalling.receptor kinases.leucine rich repeat VIII.type 2', 'signalling.receptor kinases.DUF 26', 'signalling.receptor kinases.S-locus glycoprotein like']	-0.96	0.012883	*	-1.17	0.017443	*	-1.1	0.00658	*	-1.09	0.001513	*	-1.79	0.013346	*	-1.05	0.007867	*	-1.99	0.002703	*	-2.27	0.002021	*
Os.27634.1.S1_at	LOC_Os08g14450	TRUE	D1	blue	photosynthesis and associated processes	down	Os08g0242800, Os08g0243001	na	na	AT2G36990	seed	na	na	RNA polymerase sigma factor, putative, expressed	Sigma70-like	TF	-0.99	0	*	-0.627124	0.879095	143.044	208.492	[]	['RNA.transcription']	-2.13	4.5e-05	*	-1.79	0.000109	*	-1.09	0.011083	*	0.03	0.580477		0.68	0.076838		-0.49	0.032033	*	-2.38	0.000125	*	-1.34	0.056305
Os.4639.1.S1_at	LOC_Os08g15030	TRUE	na	blue	na	down	Os08g0248800	na	na	AT3G20330	seed	na	na	aspartate carbamoyltransferase, putative, expressed	na	na	-1.09	1e-06	*	-0.585295	0.849247	116.753	176.044	['Pyrimidine metabolism', '"Alanine, aspartate and glutamate metabolism "', 'Metabolic pathways']	['nucleotide metabolism.synthesis.pyrimidine.aspartate transcarbamoylase']	-2.19	4.3e-05	*	0.01	0.959121		-0.57	0.237254		0.18	0.103346		-1.41	0.016208	*	0.49	0.172031		-3.48	0.001235	*	-2.04	0.0212	*
Os.13891.1.S1_at	LOC_Os08g15040	TRUE	na	purple	na	down	Os08g0248900	na	na	AT2G24765	seed	na	na	ADP-ribosylation factor, putative, expressed	na	na	-0.35	1e-06	*	-0.599123	0.877895	21.706	101.692	[]	['protein.targeting.secretory pathway.unspecified', 'protein.postranslational modification']	-0.72	0.0013	*	-0.61	0.011801	*	-0.21	0.399987		0.25	0.065727		-0.72	0.009253	*	-0.19	0.123246		-0.48	0.022723	*	-0.84	0.108474
Os.16422.1.S1_s_at	LOC_Os08g15050	TRUE	D6	green	Development and Flowering	down	Os08g0249000	na	na	na	seed	na	na	CCT/B-box zinc finger protein, putative, expressed	C2C2-CO-like	TF	-0.91	0.009192	*	-0.361512	0.844825	44.7309	75.7443	[]	['not assigned.unknown']	3.12	9.8e-05	*	-2.3	3.8e-05	*	1.09	0.012662	*	-1.34	0.007839	*	-2.48	0.000108	*	-2.87	0.006076	*	-0.38	0.159231		-3.61	0.015107	*
Os.15436.1.S1_at	LOC_Os08g15460	TRUE	D1	red	photosynthesis and associated processes	na	Os08g0254500	na	na	AT2G18710	no_seed	na	na	preprotein translocase subunit secY, putative, expressed	na	na	-0.93	4.6e-05	*	-0.506159	0.920843	109.443	229.39	['Protein export', 'Protein processing in endoplasmic reticulum', 'Phagosome']	['protein.targeting.chloroplast']	-2.46	0.002395	*	0.79	0.002594	*	-2.4	0.000276	*	-0.57	0.000222	*	-0.34	0.045444	*	0.8	0.057678		-3.12	0.002556	*	-0.68	0.094327
Os.26675.1.S1_at	LOC_Os08g19140	TRUE	D1	blue	photosynthesis and associated processes	down	Os08g0288200	na	na	AT5G35170	seed	na	na	adenylate kinase family protein, putative, expressed	na	na	-1.54	0	*	-0.774734	0.914592	171.574	204.788	['Purine metabolism', 'Thiamine metabolism', 'Metabolic pathways', 'Biosynthesis of secondary metabolites']	['nucleotide metabolism.phosphotransfer and pyrophosphatases.adenylate kinase']	-2.53	2.7e-05	*	-1.67	0.011038	*	-2.12	0.04716	*	-1.02	0.00019	*	-0.4	0.385894		-0.99	0.020426	*	-3.16	0.00038	*	-2.26	0.01027	*
Os.19842.1.S1_at	LOC_Os08g19850	TRUE	D5	blue	tRNA biogenesis	down	Os08g0295300	na	na	AT5G26830	seed	na	na	threonyl-tRNA synthetase, mitochondrial precursor, putative, expressed	na	na	-0.52	0	*	-0.676692	0.890187	157.08	205.922	['Aminoacyl']	['RNA.regulation of transcription.unclassified', 'protein.aa activation.threonine-tRNA ligase']	-0.78	0.007869	*	-0.38	0.039575	*	-0.88	0.025451	*	0.28	0.054757		-0.81	0.001171	*	-0.47	0.004998	*	-1.08	0.001631	*	-0.7	0.10294
Os.7231.1.S1_s_at	LOC_Os08g21660	TRUE	D5	purple	tRNA biogenesis	down	Os08g0308100	na	na	AT2G46290	seed	na	na	WD domain, G-beta repeat domain containing protein, expressed	na	na	-0.45	2e-06	*	-0.570174	0.892309	21.7794	149.053	['RNA transport']	['hormone metabolism.brassinosteroid.signal transduction.other', 'protein.synthesis.initiation', 'signalling.G-proteins']	-1.03	0.000398	*	-0.52	0.002963	*	0.13	0.696156		0.47	0.0106	*	-0.75	0.004576	*	-0.31	0.046766	*	-1.2	0.01859	*	-0.77	0.070009
Os.39984.1.S1_at	LOC_Os08g22149	TRUE	D12	blue	vitamin B6 metabolism	down	Os08g0313200	na	na	AT4G36910	seed	na	na	CBS domain containing membrane protein, putative, expressed	na	na	-0.98	0	*	-0.784038	0.959527	232.982	280.915	[]	['hormone metabolism.ethylene.synthesis-degradation', 'hormone metabolism.jasmonate.synthesis-degradation']	-1.48	8.5e-05	*	-1.32	0.001029	*	-1.28	0.006041	*	-0.17	0.062923		-0.75	0.026721	*	-0.48	0.137092		-2.01	0.013494	*	-1.3	0.031927	*
Os.15099.1.S1_at	LOC_Os08g23430	TRUE	D1	red	photosynthesis and associated processes	na	Os08g0323600	na	na	AT2G04270	no_seed	CBM20	Carbohydrate_Binding_module	starch binding domain containing protein, putative, expressed	na	na	-0.41	0.021707	*	-0.301223	0.93116	96.571	149.776	[]	['major CHO metabolism.degradation.starch.D enzyme', 'RNA.processing.ribonucleases']	-1.59	0.000124	*	0.68	0.077041		-1.78	0.055853		0.38	0.048241	*	0.1	0.068451		0.6	0.033269	*	-2.13	0.000352	*	-0.08	0.567666
Os.15734.1.S1_at	LOC_Os08g25700	TRUE	D1	blue	photosynthesis and associated processes	down	Os08g0345400	na	na	AT2G04360	seed	na	na	expressed protein	na	na	-0.83	0	*	-0.608338	0.852758	142.303	234.345	[]	['not assigned.unknown']	-1.82	0.001066	*	0.34	0.008839	*	-1.77	0.007114	*	-0.4	0.060618		0.09	0.601938		-0.05	0.848872		-2.41	0.008892	*	-1.13	0.05788	#
Os.178.1.S1_a_at	LOC_Os08g25734	TRUE	na	blue	na	down	Os08g0345800	['Physiological trait', 'Physiological trait']	['Eating quality', 'Seed']	AT5G48300	seed	na	na	glucose-1-phosphate adenylyltransferase large subunit, chloroplast precursor, putative, expressed	na	na	-0.99	0	*	-0.812537	0.893458	151.54	184.347	['Starch and sucrose metabolism', 'Amino sugar and nucleotide sugar metabolism', 'Metabolic pathways', 'Biosynthesis of secondary metabolites']	['major CHO metabolism.synthesis.starch.AGPase']	-0.62	0.162465		-0.63	0.012318	*	-1.41	0.001408	*	-0.66	0.005709	*	-1.22	0.018278	*	-0.76	0.000525	*	-2	0.001877	*	-1.69	0.00929	*
Os.16772.1.S1_at	LOC_Os08g27010	TRUE	D1	blue	photosynthesis and associated processes	down	Os08g0359000	na	na	AT5G38660	seed	na	na	APE1, putative, expressed	na	na	-0.71	0	*	-0.758173	0.901095	152.073	183.973	[]	['PS', 'RNA.regulation of transcription.triple-helix transcription factor family (Trihelix)', 'DNA.synthesis/chromatin structure', 'protein.degradation.ubiquitin.proteasom', 'cell.cycle']	-1.19	0.000219	*	-0.88	5.1e-05	*	-1.08	0.020097	*	-0.09	0.256263		-0.82	0.009139	*	0.17	0.110234		-1.42	0.010649	*	-1.04	0.019189	*
Os.10188.1.S1_at	LOC_Os08g27070	TRUE	D4	purple	ribosome biogenesis	down	Os08g0359500	na	na	AT4G02450	seed	na	na	co-chaperone protein SBA1, putative, expressed	na	na	-0.31	2.5e-05	*	-0.51294	0.889718	21.5911	135.139	[]	['not assigned.no ontology.glycine rich proteins']	-0.82	0.005027	*	-0.45	0.014475	*	-0.08	0.420014		0.27	0.03394	*	-0.45	0.000456	*	0.15	0.157935		-0.85	0.01119	*	-0.48	0.039202	*
Os.14368.1.S1_at	LOC_Os08g29370	TRUE	D1	blue	photosynthesis and associated processes	down	Os08g0382400	na	na	AT3G01480	seed	na	na	peptidyl-prolyl cis-trans isomerase, chloroplast precursor, putative, expressed	na	na	-2.1	0	*	-0.841766	0.95651	233.062	266.743	[]	['protein.folding']	-2.96	0.000105	*	-1.29	4.9e-05	*	-2.78	0.003732	*	-1.78	1.6e-05	*	-0.95	0.078478		-2.23	0.012371	*	-4.22	0.005032	*	-3.14	0.006197	*
Os.50895.1.S1_at	LOC_Os08g29669	TRUE	na	salmon	na	down	Os08g0386300	na	na	AT1G60660	seed	na	na	cytochrome b5-like Heme/Steroid binding domain containing protein, expressed	na	na	-0.41	0.001409	*	-0.41353	0.915899	25.8678	179.447	[]	['N-metabolism.nitrate metabolism.NR', 'redox.ascorbate and glutathione']	-1.23	0.00035	*	-0.56	0.005228	*	-0.85	0.044863	*	0.32	0.059668		-0.14	0.146799		-0.47	0.026361	*	-1.33	0.012927	*	0.56	0.018481	*
Os.12104.1.S1_at	LOC_Os08g33160	TRUE	na	green	na	down	Os08g0428400	na	na	na	seed	na	na	ZIM motif family protein, expressed	Tify	TF	-0.5	5.5e-05	*	-0.550368	0.857807	36.8849	46.2242	['Plant hormone signal transduction']	['hormone metabolism.gibberelin.induced-regulated-responsive-activated', 'redox.thioredoxin', 'RNA.regulation of transcription.C2C2(Zn) Constans-like zinc finger family (CO-like)']	0.65	0.073458		-1.01	0.000255	*	-1.06	0.001175	*	-0.36	0.036756	*	-0.74	0.006635	*	-1.2	0.000398	*	-1.01	0.00603	*	-0.74	0.026453	*
Os.9243.1.S1_at	LOC_Os08g33200	TRUE	na	green	na	down	Os08g0428900	na	na	AT1G71010	seed	na	na	1-phosphatidylinositol-4-phosphate 5-kinase/ zinc ion binding protein, putative, expressed	na	na	-0.94	0	*	-0.831575	0.824361	45.8854	124.755	['Inositol phosphate metabolism', 'Phosphatidylinositol signaling system', 'Phagosome']	['signalling.phosphinositides.phosphatidylinositol-4-phosphate 5-kinase']	-0.56	0.010641	*	-1.33	0.000495	*	-0.71	0.011255	*	-1.09	3.4e-05	*	-1.01	0.001035	*	-1.37	0.006	*	-0.9	0.010673	*	-1.62	0.022012	*
Os.7890.2.S1_x_at	LOC_Os08g33820	TRUE	D1	blue	photosynthesis and associated processes	down	Os08g0435900	na	na	AT3G47470	seed	na	na	chlorophyll A-B binding protein, putative, expressed	na	na	-0.88	0	*	-0.705985	0.905894	153.988	186.382	['Photosynthesis']	['PS.lightreaction.photosystem II.LHC-II', 'PS.lightreaction.photosystem I.LHC-I']	-1.04	0.001433	*	-1.46	0.00136	*	-1.01	0.188065		-0.19	0.014254		-0.42	0.035026	*	-0.49	0.107365		-2.11	0.002978	*	-1.61	0.033479	*
OsAffx.29496.1.S1_at	LOC_Os08g33900	TRUE	D1	blue	photosynthesis and associated processes	down	Os08g0436600	na	na	na	seed	na	na	CAAX amino terminal protease family protein, putative, expressed	na	na	-1.04	0	*	-0.755502	0.936427	198.485	241.655	[]	['protein.degradation', 'transport.metabolite transporters at the mitochondrial membrane']	-1.27	0.018806	*	-0.98	0.04261	*	-1.47	0.023612	*	-0.34	0.013351	*	-1.37	0.003266	*	-0.78	0.031864	*	-2.45	0.009975	*	-1.09	0.07444
Os.12373.1.S1_at	LOC_Os08g35740	TRUE	D8	green	α-Linolenic acid metabolism	down	Os08g0459600	na	na	AT2G06050	seed	na	na	12-oxophytodienoate reductase, putative, expressed	na	na	-0.37	0.0002	*	-0.48844	0.846121	39.6142	50.4982	['alpha', 'Metabolic pathways', 'Biosynthesis of secondary metabolites']	['hormone metabolism.jasmonate.synthesis-degradation.12-oxophytodienoate reductase 3', 'misc.gluco-, galacto- and mannosidases', 'RNA.regulation of transcription.basic helix-loop-helix family (bHLH)']	0.25	0.125477		-0.81	0.000669	*	-0.55	0.156911		0.13	0.336298		-0.59	0.000494	*	-0.74	0.001744	*	-0.63	0.003923	*	-0.73	0.027109	*
Os.21784.1.S1_at	LOC_Os08g36140	TRUE	na	red	na	na	Os08g0463900	na	na	AT2G34860	no_seed	na	na	expressed protein	na	na	-0.53	0.000267	*	-0.457092	0.946225	118.072	228.604	[]	['stress.abiotic.heat', 'protein.folding']	-1.49	0.00022	*	-0.05	0.776107		-1.35	0.006927	*	-0.18	0.091276		0.02	0.915449		0.7	0.012466	*	-1.96	0.005295	*	-0.17	0.571943
Os.47314.1.S1_at	LOC_Os08g39100	TRUE	D3	green	Signalling and post-translational modifications	down	Os08g0500300	na	na	AT1G16220	seed	na	na	protein phosphatase 2C, putative, expressed	na	na	-0.83	3e-05	*	-0.547546	0.810158	33.6158	51.9486	[]	['protein.postranslational modification']	1.57	0.076236		-0.74	0.096659		-0.4	0.228638		-1.65	0.001148	*	-1.79	0.004119	*	-1.25	0.007403	*	-1.91	0.005339	*	-1.9	0.024155	*
Os.10113.1.S1_at	LOC_Os08g39300	TRUE	D10	blue	Serine metabolism	down	Os08g0502700	na	na	AT2G13360	seed	na	na	aminotransferase, putative, expressed	na	na	-0.83	0	*	-0.693882	0.90636	178.542	250.055	['"Alanine, aspartate and glutamate metabolism "', '"Glycine, serine and threonine metabolism "', 'Glyoxylate and dicarboxylate metabolism', 'Metabolic pathways', 'Biosynthesis of secondary metabolites', 'Carbon metabolism', 'Peroxisome']	['PS.photorespiration.aminotransferases peroxisomal', 'amino acid metabolism.synthesis.central amino acid metabolism.alanine.alanine-glyoxylate aminotransferase', 'amino acid metabolism.synthesis.serine-glycine-cysteine group.glycine.serine glyoxylate aminotransferase']	-1.53	0.00403	*	-1.47	3.9e-05	*	-1.26	0.053641		-0.15	0.03767		-0.36	0.122888		-0.46	0.081763		-1.66	0.001149	*	-0.65	0.013405	*
Os.49559.1.S1_at	LOC_Os08g39490	TRUE	D2	magenta	cell wall metabolism	down	Os08g0505200, Os08g0505250	na	na	AT2G42320	seed	na	na	expressed protein	na	na	-0.45	0.005256	*	-0.372542	0.878087	22.6271	51.4309	[]	['hormone metabolism.brassinosteroid.synthesis-degradation.sterols.SMT1', 'DNA.synthesis/chromatin structure']	-0.45	0.072143		-1.2	0.000137	*	-1.44	0.052929		-1.04	0.009148	*	-0.19	0.513985		1.33	0.075229		-1.54	0.006478	*	-0.22	0.49279
Os.47490.1.S1_at	LOC_Os08g39550	TRUE	na	magenta	na	down	Os08g0505900	na	na	AT3G12610	seed	na	na	polygalacturonase inhibitor 2 precursor, putative, expressed	na	na	-0.85	0.001548	*	-0.433939	0.837863	18.6262	56.5319	[]	['stress.biotic.receptors', 'signalling.receptor kinases.leucine rich repeat XI']	-1.92	0.000263	*	-1.18	0.00132	*	-1.72	0.01793	*	-1.47	0.017726	*	-0.9	0.201209		1.54	0.026928	*	-2.41	0.000136	*	-0.26	0.444543
Os.11578.1.S1_at	LOC_Os08g40160	TRUE	na	blue	na	down	Os08g0512500	na	na	AT1G76450	seed	na	na	thylakoid lumen protein, chloroplast precursor, putative, expressed	na	na	-1.33	0	*	-0.778591	0.962949	240.791	294.358	[]	['PS.lightreaction.photosystem II.PSII polypeptide subunits', 'stress.biotic.regulation of transcription']	-2.06	0.001256	*	-1.54	0.000864	*	-1.96	0.004337	*	-0.24	0.182112		-0.99	0.009044	*	-0.88	0.027275	*	-3.12	0.005324	*	-1.54	0.007407	*
Os.15707.1.S1_at	LOC_Os08g40430	TRUE	D1	red	photosynthesis and associated processes	na	Os08g0515800	na	na	AT4G38160	no_seed	na	na	mTERF domain containing protein, expressed	mTERF	TF	-0.55	0.006568	*	-0.358357	0.901043	90.1499	154.035	[]	['RNA.regulation of transcription.unclassified']	-1.8	0.002285	*	0.98	0.020307	*	-1.62	0.062681		-0.05	0.60376		-0.2	0.549783		-0.37	0.098608		-2.35	0.002597	*	0.91	0.008841	*
OsAffx.27508.111.S1_s_at	LOC_Os08g41300	TRUE	D4	blue	ribosome biogenesis	down	Os08g0524600	na	na	AT4G18100	seed	na	na	60S ribosomal protein L32, putative, expressed	na	na	-0.48	0	*	-0.631953	0.878816	135.987	189.457	['Ribosome']	['protein.synthesis.ribosomal protein.eukaryotic.60S subunit.L32', 'protein.synthesis.ribosome biogenesis']	-0.76	0.018802	*	-0.58	0.010582	*	-0.94	0.003046	*	0.09	0.306328		-0.73	0.008837	*	0.18	0.040988		-1.34	0.021489	*	-0.52	0.007191	*
Os.13734.1.S1_s_at	LOC_Os08g41460	TRUE	D1	blue	photosynthesis and associated processes	down	Os08g0526200, Os08g0526300	na	na	AT4G22890	seed	na	na	expressed protein	na	na	-0.73	0	*	-0.813429	0.963291	233.65	273.927	[]	['PS.lightreaction.cyclic electron flow-chlororespiration', 'DNA.synthesis/chromatin structure']	-1.07	0.003685	*	-1.07	0.000716	*	-1.14	0.06767		-0.21	0.045383		-0.55	0.002053	*	-0.5	0.026282	*	-1.32	0.004016	*	-0.99	0.026468	*
Os.11790.1.S1_at	LOC_Os08g42560	TRUE	D5	blue	tRNA biogenesis	down	Os08g0538000	na	na	AT1G29880	seed	na	na	tRNA synthetase class II core domain containing protein, expressed	na	na	-0.91	0	*	-0.703515	0.929603	206.97	268.99	['Aminoacyl']	['stress.abiotic.drought/salt', 'RNA.regulation of transcription.orphan family', 'protein.aa activation.glycine-tRNA ligase']	-1.53	9e-06	*	-0.28	0.113832		-1.24	0.001192	*	0.08	0.32411		-0.88	0.003585	*	-0.69	0.050716		-2.19	0.000252	*	-1.24	0.010875	*
Os.48334.1.S1_at	LOC_Os08g43320	TRUE	na	blue	na	down	Os08g0546700	na	na	na	seed	na	na	OsRhmbd14 - Putative Rhomboid homologue, expressed	na	na	-1.29	0	*	-0.686768	0.8978	173.337	228.989	[]	['protein.degradation.serine protease']	-2.17	0.000219	*	-1.45	0.000284	*	-2.3	0.002301	*	-0.23	0.238874		-1.08	0.00015	*	-1.39	0.032228	*	-2.59	0.002002	*	-1.29	0.009358	*
Os.11934.1.S1_at	LOC_Os08g44000	TRUE	D1	blue	photosynthesis and associated processes	down	Os08g0553800	na	na	AT4G35250	seed	na	na	uncharacterized protein ycf39, putative, expressed	na	na	-2.31	0	*	-0.853219	0.978487	270.559	314.734	[]	['not assigned.no ontology']	-3.5	0.000226	*	-1.57	2.9e-05	*	-3.15	0.027517	*	-1.36	0.000166	*	-2.32	0.002774	*	-1.21	0.090769		-4.4	0.000933	*	-2.92	0.002549	*
Os.6831.1.S1_a_at	LOC_Os08g44290	TRUE	D1	red	photosynthesis and associated processes	na	Os08g0557100	na	na	na	no_seed	na	na	RNA recognition motif containing protein, putative, expressed	na	na	-0.48	0.002541	*	-0.383874	0.964804	135.847	239.654	[]	['RNA.RNA binding']	-1.57	1.1e-05	*	0.25	0.135987		-1.76	0.016276	*	-0.11	0.021442		0.12	0.329263		0.51	0.036749	*	-2.15	0.004557	*	0.31	0.149752
Os.7974.1.S1_at	LOC_Os08g44680	TRUE	D1	blue	photosynthesis and associated processes	down	Os08g0560900	na	na	AT1G03130	seed	na	na	photosystem I reaction center subunit II, chloroplast precursor, putative, expressed	na	na	-0.65	0	*	-0.655556	0.872705	126.054	159.736	['Photosynthesis', 'Metabolic pathways']	['PS.lightreaction.photosystem I.PSI polypeptide subunits']	-0.92	0.00392	*	-1.28	4.4e-05	*	-0.86	0.003212	*	-0.33	0.004555	*	-0.3	0.012884	*	0.14	0.532233		-1.74	0.005289	*	-0.89	0.071177	#
Os.11588.1.S1_at	LOC_Os08g44810	TRUE	D1	blue	photosynthesis and associated processes	down	Os08g0562100	na	na	AT5G58330	seed	na	na	lactate/malate dehydrogenase, putative, expressed	na	na	-0.62	0	*	-0.614308	0.873786	141.771	200.644	['Pyruvate metabolism', 'Carbon fixation in photosynthetic organisms', 'Metabolic pathways', 'Carbon metabolism']	['TCA / organic transformation.other organic acid transformations.cyt MDH', 'RNA.regulation of transcription.NAC domain transcription factor family']	-1.24	0.000311	*	-0.85	0.000825	*	-1.2	0.033091	*	0.03	0.679698		-0.44	0.046559	*	0.59	0.074945		-1.62	0.000517	*	-0.98	0.018926	*
Os.11841.1.S1_at	LOC_Os08g45190	TRUE	D1	green	photosynthesis and associated processes	down	Os08g0566600	['Physiological trait']	['Source activity']	AT2G05620	seed	na	na	PGR5, putative, expressed	na	na	-1.13	0	*	-0.716274	0.783803	31.8164	58.5033	[]	['PS.lightreaction.cyclic electron flow-chlororespiration']	-1.17	0.002183	*	-1.73	1.4e-05	*	-0.57	0.116847		-1.07	0.004291	*	-1.19	0.02989	*	-0.89	0.140035		-0.96	0.045752	*	-2.22	0.011941	*
OsAffx.29695.1.S1_s_at	LOC_Os09g02710	TRUE	D12	green	vitamin B6 metabolism	down	Os09g0115500	na	na	na	seed	na	na	CBS domain containing membrane protein, putative, expressed	na	na	-0.92	6.5e-05	*	-0.554719	0.83666	32.4213	42.8924	[]	['hormone metabolism.ethylene.synthesis-degradation', 'hormone metabolism.jasmonate.synthesis-degradation']	1.51	0.113287		-0.42	0.098369		-1.61	0.070763		-0.79	0.016968	*	-1.96	0.00619	*	-0.96	0.03516	*	-2.02	0.003619	*	-2.41	0.008111	*
Os.5370.1.S1_at	LOC_Os09g07570	TRUE	D1	blue	photosynthesis and associated processes	down	Os09g0249900	na	na	AT2G04700	seed	na	na	ferredoxin-thioredoxin reductase catalytic chain, chloroplast precursor, putative, expressed	na	na	-0.55	0	*	-0.779887	0.878655	124.66	146.27	[]	['redox.thioredoxin', 'protein.degradation.ubiquitin.ubiquitin']	-0.73	0.007093	*	-0.64	0.004608	*	-0.61	0.041768	*	-0.56	0.005018	*	-0.34	0.122655		0.02	0.891237		-1.1	0.00418	*	-0.93	0.00557	*
Os.18520.1.S1_at	LOC_Os09g10750	TRUE	D1	blue	photosynthesis and associated processes	down	Os09g0279400	na	na	AT2G42220	seed	na	na	rhodanese-like, putative, expressed	na	na	-1.28	0	*	-0.871653	0.951052	230.47	262.129	[]	['misc.rhodanese', 'RNA.regulation of transcription.orphan family', 'cell.cycle']	-1.93	7.3e-05	*	-0.45	0.007325	*	-1.66	0.001912	*	-0.9	0.002288	*	-1.22	0.006267	*	-0.9	0.0226	*	-2.25	0.001516	*	-1.93	0.001654	*
Os.27227.1.S1_at	LOC_Os09g16510	TRUE	na	green	na	down	Os09g0334500	na	na	AT2G46400	seed	na	na	WRKY74, expressed	WRKY	TF	-0.96	7e-06	*	-0.603176	0.942004	58.2361	70.9105	[]	['stress.biotic.regulation of transcription', 'RNA.regulation of transcription.WRKY domain transcription factor family']	1.64	0.000133	*	-1.66	0.001071	*	-1.08	0.046764	*	-1.36	0.045317	*	-1.99	0.007282	*	-1.38	0.000391	*	-1.5	0.03539	*	-2.04	0.051828	#
Os.18453.1.S1_at	LOC_Os09g19560	TRUE	D4	blue	ribosome biogenesis	down	Os09g0359800	na	na	AT4G29510	seed	na	na	methyltransferase, putative, expressed	na	na	-0.58	0	*	-0.634468	0.866142	139.124	197.641	[]	['misc.O-methyl transferases']	-1.23	0.000336	*	-0.25	0.072521		-0.26	0.016393	*	0.42	0.011331	*	-0.52	0.01932	*	-0.56	0.020761	*	-1.55	0.0025	*	-0.88	0.073748
Os.52436.1.S1_at	LOC_Os09g20630	TRUE	na	blue	na	down	Os09g0372700	na	na	na	seed	na	na	ASC1, putative, expressed	na	na	-0.75	0	*	-0.714323	0.893984	145.162	179.746	[]	['lipid metabolism.exotics (steroids, squalene etc).sphingolipids']	-1.08	0.000214	*	-0.86	0.00048	*	-0.95	0.046845	*	-0.06	0.756804		-0.78	0.03322	*	-0.77	0.042956	*	-1.19	0.016556	*	-1.14	0.172345	#
OsAffx.6386.1.S1_at	LOC_Os09g24530	TRUE	D1	red	photosynthesis and associated processes	na	Os09g0411650	na	na	AT1G14030	no_seed	na	na	ribulose-1,5 bisphosphate carboxylase/oxygenase large subunit N-methyltransferase, chloroplast precursor, putative, expressed	SET	Other	-1.17	1e-05	*	-0.53904	0.903241	99.0486	236.813	[]	['PS.calvin cycle.rubisco interacting']	-2.79	0.000147	*	0.68	0.114864		-3.07	0.021699	*	-0.47	0.007247	*	-0.22	0.314899		0.73	0.118872		-3.65	0.001035	*	-1.5	0.038263	*
Os.52535.1.S1_at	LOC_Os09g26810	TRUE	D1	red	photosynthesis and associated processes	na	Os09g0439500	na	na	AT1G19150	no_seed	na	na	chlorophyll A-B binding protein, putative, expressed	na	na	-1.25	1e-06	*	-0.589058	0.877411	88.1768	274.228	['Photosynthesis']	['PS.lightreaction.photosystem II.LHC-II', 'PS.lightreaction.photosystem I.LHC-I']	-2.99	5.8e-05	*	-0.81	0.023759	*	-2.34	0.01572	*	-0.85	0.000402	*	0.27	0.254626		0.01	0.977091		-3.93	4e-05	*	-0.34	0.187453
Os.25110.1.S1_a_at	LOC_Os09g27210	TRUE	na	blue	na	down	Os09g0444200	na	na	AT5G13640	seed	na	na	lecithine cholesterol acyltransferase, putative, expressed	na	na	-0.86	0	*	-0.771945	0.910559	170.511	205.411	['Glycerolipid metabolism']	['lipid metabolism.exotics (steroids, squalene etc).phosphatidylcholine-sterol O-acyltransferase', 'RNA.regulation of transcription.chromatin remodeling factors', 'cell.organisation']	-1.03	0.027958	*	-1	0.001573	*	-1.3	0.011144	*	-0.03	0.7154		-0.77	0.011171	*	-1.29	0.000198	*	-1.26	0.0128	*	-1.3	0.023229	*
Os.14842.1.S1_at	LOC_Os09g27420	TRUE	na	blue	na	down	Os09g0446800	na	na	AT1G50480	seed	na	na	formate--tetrahydrofolate ligase, putative, expressed	na	na	-1.37	0	*	-0.836805	0.971738	256.998	295.924	['One carbon pool by folate', 'Metabolic pathways', 'Carbon metabolism']	['C1-metabolism.formate-tetrahydrofolate ligase', 'RNA.regulation of transcription.chromatin remodeling factors']	-1.73	0.000606	*	-0.8	0.001166	*	-1.88	0.005093	*	-0.74	0.008265	*	-1.08	0.007129	*	-1.11	0.063675		-2.45	0.002864	*	-2.08	0.007057	*
Os.5974.1.A1_at	LOC_Os09g29430	TRUE	na	blue	na	down	Os09g0469950, Os09g0470000	na	na	na	seed	na	na	citrate transporter, putative, expressed	na	na	-1.54	0	*	-0.792367	0.922982	181.033	227.437	[]	['transport.metabolite transporters at the envelope membrane', 'transport.metabolite transporters at the mitochondrial membrane']	-1.54	0.00093	*	-2.28	0.000499	*	-2.42	0.017366	*	-0.38	0.008244	*	-1.5	0.00044	*	-1.17	0.03325	*	-3.5	0.000616	*	-2.27	0.00986	*
Os.8139.1.S1_at	LOC_Os09g29490	TRUE	na	blue	na	down	Os09g0471100	na	na	AT2G22420	seed	na	na	peroxidase precursor, putative, expressed	na	na	-1.54	0	*	-0.726819	0.906174	163.614	207.338	['Phenylpropanoid biosynthesis', 'Metabolic pathways', 'Biosynthesis of secondary metabolites']	['misc.peroxidases']	-1.1	0.002089	*	-2.44	2.6e-05	*	-2.63	0.002783	*	0.82	0.004507	*	-2.01	0.000332	*	-1.86	0.003037	*	-3.71	0.00186	*	-1.13	0.046744	*
Os.5681.1.S1_at	LOC_Os09g29630	TRUE	D3	red	Signalling and post-translational modifications	na	Os09g0471900	na	na	AT2G22400	no_seed	na	na	NOL1/NOP2/sun family protein, putative, expressed	na	na	-0.35	0.00138	*	-0.396582	0.877585	73.9495	156.835	[]	['RNA.RNA binding']	-1.06	0.000204	*	0.36	0.031275	*	-0.72	0.076147		0.43	0.009415	*	-0.37	0.002857	*	0.09	0.579273		-1.39	0.012911	*	-0.37	0.18455
Os.51374.1.S1_at	LOC_Os09g30410	TRUE	D1	blue	photosynthesis and associated processes	down	Os09g0481800	na	na	AT2G33180	seed	na	na	expressed protein	na	na	-1.56	0	*	-0.716394	0.919007	204.185	277.159	[]	['not assigned.unknown']	-2.99	2e-06	*	-0.79	0.001009	*	-2.74	0.006729	*	-1.16	0.000169	*	-0.18	0.499544		-1.1	0.111303		-3.7	3e-06	*	-1.26	0.050094
Os.15215.1.S1_at	LOC_Os09g31280	TRUE	na	blue	na	down	Os09g0487700	na	na	AT3G57810	seed	na	na	OTU-like cysteine protease family protein, putative, expressed	na	na	-1.08	0	*	-0.747511	0.892391	160.272	189.733	[]	['protein.degradation.cysteine protease']	-1.23	0.008109	*	0.11	0.530785		-1.28	0.024855	*	-0.42	0.012447	*	-1.13	0.016733	*	-1.61	0.028615	*	-2.47	0.004087	*	-1.14	0.083062
Os.48879.1.S1_x_at	LOC_Os09g31502	TRUE	D1	blue	photosynthesis and associated processes	down	Os09g0491820	na	na	na	seed	na	na	dehydrogenase, putative, expressed	na	na	-1.38	0	*	-0.728229	0.879721	143.633	180.791	[]	['secondary metabolism.phenylpropanoids', 'secondary metabolism.flavonoids.dihydroflavonols', 'misc.alcohol dehydrogenases.cinnamyl alcohol dehydrogenase']	-2.67	1e-05	*	-1.18	0.002994	*	-2	0.000312	*	-0.54	0.03673	*	-0.23	0.284397		-1.31	0.00542	*	-3.19	0.001722	*	-1.31	0.005879	*
Os.12399.1.S1_at	LOC_Os09g32080	TRUE	D2	magenta	cell wall metabolism	down	Os09g0494200	['Resistance or Tolerance']	['Lodging resistance']	AT1G05850	seed	GH19	Hydrolases	CHIT13 - Chitinase family protein precursor, expressed	na	na	-0.71	0.00091	*	-0.452974	0.848828	26.7252	69.3346	[]	['stress.biotic.PR-proteins.PR3/4/8/11 (chitinases and chitin binding proteins)']	-0.99	0.009386	*	-0.92	0.010371	*	-1.67	0.077246		-1.36	0.000166	*	-0.56	0.188297		2.19	0.00083	*	-1.75	0.015908	*	-2.02	0.009227	*
Os.6203.1.S1_at	LOC_Os09g32250	TRUE	D7	salmon	Signalling_transport	down	Os09g0497700	na	na	na	seed	na	na	DNA repair ATPase-related, putative, expressed	na	na	-0.58	0.001416	*	-0.412155	0.895934	22.5648	138.773	[]	['misc.calcineurin-like phosphoesterase family protein', 'RNA.regulation of transcription.ABI3/VP1-related B3-domain-containing transcription factor family', 'DNA.repair', 'cell.organisation']	-1.77	2.1e-05	*	-1.23	0.006823	*	-1.18	0.051287		0.74	0.0271	*	-0.53	0.088481		-0.5	0.175601		-1.85	0.017908	*	0.99	0.026303	*
Os.28421.1.S1_at	LOC_Os09g36240	TRUE	na	blue	na	down	Os09g0532700	na	na	AT4G25290	seed	na	na	deoxyribodipyrimidine photolyase family protein, expressed	na	na	-2.19	0	*	-0.892341	0.941896	217.161	260.033	[]	['DNA.repair']	-2.76	2.4e-05	*	-2.26	0.000301	*	-2.77	0.014363	*	-1.24	0.000241	*	-1.88	0.011561	*	-1.63	0.019077	*	-3.81	0.004756	*	-2.97	0.000129	*
Os.14256.1.S1_a_at	LOC_Os09g36930	TRUE	na	blue	na	down	Os09g0541000	['Resistance or Tolerance']	['Cold tolerance']	na	seed	na	na	aquaporin protein, putative, expressed	na	na	-1.92	0	*	-0.672246	0.936577	213.312	301.742	[]	['transport.major intrinsic proteins.PIP']	-3.99	6.2e-05	*	-2.16	2.1e-05	*	-3.78	0.001397	*	-0.04	0.758394		-0.73	0.014748	*	-0.22	0.032941		-4.94	0.005357	*	-2.07	0.004623	*
Os.24834.1.S1_at	LOC_Os09g37620	TRUE	na	blue	na	down	Os09g0548400	na	na	na	seed	na	na	flavin-containing monooxygenase family protein, putative, expressed	na	na	-1.79	0	*	-0.757152	0.932946	193.824	238.208	[]	['misc.oxidases - copper, flavone etc', 'transport.peptides and oligopeptides']	-2.23	0.000648	*	-3.07	5e-06	*	-1.58	0.031387	*	0.08	0.305884		-1.25	0.006576	*	-1.5	0.039469	*	-3.32	0.00518	*	-3.26	0.00288	*
Os.11564.1.S1_at	LOC_Os09g38420	TRUE	D5	red	tRNA biogenesis	na	Os09g0556500	na	na	AT2G31170	no_seed	na	na	cysteinyl-tRNA synthetase, putative, expressed	na	na	-0.81	0.000915	*	-0.428473	0.928355	111.081	199.138	['Aminoacyl']	['redox.ascorbate and glutathione', 'protein.aa activation.cysteine-tRNA ligase']	-2.42	0.001045	*	1.22	0.001077	*	-2.61	0.018077	*	-0.35	0.091393		-0.02	0.867807		0.57	0.073286		-3.18	0.008758	*	-0.12	0.4453
Os.10960.1.S1_at	LOC_Os09g39670	TRUE	na	green	na	down	Os09g0570300	na	na	AT4G11410	seed	na	na	oxidoreductase, short chain dehydrogenase/reductase family domain containing family, expressed	na	na	-0.55	0	*	-0.650345	0.825011	38.0774	98.5049	[]	['misc.short chain dehydrogenase/reductase (SDR)']	0.35	0.183803		-0.8	0.037483	*	-0.8	0.000702	*	-0.32	0.05576		-1.02	7.4e-05	*	-0.26	0.327879		-1.33	0.004363	*	-1.12	0.014382	*
Os.17906.1.S1_at	LOC_Os10g01044	TRUE	D1	blue	photosynthesis and associated processes	down	Os10g0100300	na	na	AT3G18890	seed	na	na	isoflavone reductase, putative, expressed	na	na	-2.08	0	*	-0.812794	0.941739	208.851	241.019	[]	['stress.abiotic.light', 'RNA.regulation of transcription.AtSR transcription factor family', 'signalling.light']	-2.96	0.003572	*	-2.06	0.001449	*	-2.66	0.00493	*	-1.5	0.001112	*	-1	0.061065		-2.72	0.003813	*	-4.39	1.1e-05	*	-2.77	0.026591	*
Os.20092.1.S1_at	LOC_Os10g01100	TRUE	D3	green	Signalling and post-translational modifications	down	Os10g0101000	na	na	na	seed	na	na	receptor-like protein kinase, putative, expressed	na	na	-0.64	0	*	-0.72573	0.800179	28.2354	48.9111	[]	['misc.myrosinases-lectin-jacalin', 'protein.postranslational modification', 'signalling.receptor kinases.thaumatin like', 'signalling.receptor kinases.DUF 26', 'signalling.receptor kinases.S-locus glycoprotein like']	-0.1	0.687737		-0.9	0.001369	*	0.43	0.183855		-0.57	0.012148	*	-0.96	0.021839	*	-0.91	0.008817	*	-0.53	0.017235	*	-1.31	0.014513	*
Os.19627.1.S1_a_at	LOC_Os10g10170	TRUE	D1	blue	photosynthesis and associated processes	down	Os10g0181200	na	na	AT4G34830	seed	na	na	PPR repeat domain containing protein, putative, expressed	na	na	-0.83	0	*	-0.699694	0.888373	165.786	225.13	[]	['hormone metabolism.salicylic acid.synthesis-degradation', 'RNA.regulation of transcription', 'development.unspecified']	-1.43	0.00014	*	-0.83	0.006973	*	-1.52	2.2e-05	*	-0.22	0.088297		-0.67	0.014639	*	-0.62	0.006067	*	-1.94	0.001792	*	-0.46	0.201258
Os.8014.1.S1_at	LOC_Os10g10180	TRUE	D1	blue	photosynthesis and associated processes	down	Os10g0181600	na	na	na	seed	na	na	methyltransferase domain containing protein, putative, expressed	na	na	-1.05	0	*	-0.781262	0.845122	114.099	142.274	[]	['major CHO metabolism.degradation.sucrose.invertases.neutral', 'lipid metabolism.phospholipid synthesis']	-1.29	0.023577	*	-0.47	0.027772	*	-1.76	0.024708	*	-1.24	0.001079	*	-1.13	0.007442	*	-0.1	0.767884		-2.21	0.002815	*	-1.1	0.001478	*
Os.6011.1.S1_at	LOC_Os10g16974	TRUE	D2	magenta	cell wall metabolism	down	Os10g0317900	na	na	na	seed	na	na	cytochrome P450, putative, expressed	na	na	-0.73	0.003145	*	-0.421148	0.887648	24.6934	44.5684	['Flavonoid biosynthesis', 'Flavone and flavonol biosynthesis', 'Metabolic pathways', 'Biosynthesis of secondary metabolites']	["secondary metabolism.flavonoids.dihydroflavonols.flavonoid 3'-monooxygenase", 'misc.cytochrome P450']	-1.28	0.000522	*	-0.57	0.069046		-2.14	0.003285	*	-2.47	0.000426	*	-0.47	0.212968		2.2	0.005469	*	-1.82	0.000147	*	-0.95	0.056815	#
Os.46466.1.S1_at	LOC_Os10g18890	TRUE	na	salmon	na	down	Os10g0335200	na	na	AT1G18680	seed	na	na	HNH endonuclease domain-containing protein, putative, expressed	na	na	-0.31	0.00553	*	-0.356907	0.88631	17.7505	84.5647	[]	['DNA.synthesis/chromatin structure']	-0.8	0.010286	*	-0.93	0.006161	*	-0.35	0.024446	*	0.19	0.06051		0.28	0.062604		-0.77	0.008365	*	-0.92	0.141908		0.65	0.044314	*
Os.16785.1.S1_at	LOC_Os10g23120	TRUE	D12	blue	vitamin B6 metabolism	down	Os10g0377800	na	na	AT5G49970	seed	na	na	pyridoxamine 5'-phosphate oxidase family protein, putative, expressed	na	na	-0.45	0	*	-0.645953	0.865582	131.56	179.618	['Vitamin B6 metabolism', 'Metabolic pathways']	['Co-factor and vitamine metabolism', 'protein.degradation.ubiquitin.proteasom']	-0.61	0.005123	*	-0.77	0.000205	*	-0.19	0.357427		0.35	0.020607	*	-0.36	0.007373	*	-0.63	0.002778	*	-1.02	0.009242	*	-0.74	0.001305	*
Os.12663.1.S1_at	LOC_Os10g29620	TRUE	D3	blue	Signalling and post-translational modifications	down	Os10g0431900	na	na	na	seed	na	na	tyrosine protein kinase domain containing protein, putative, expressed	na	na	-0.73	0	*	-0.711966	0.870338	136.192	167.214	[]	['RNA.regulation of transcription.AtSR transcription factor family', 'protein.postranslational modification.kinase.receptor like cytoplasmatic kinase VII']	-0.53	0.011247	*	-1.06	0.014745	*	-0.97	0.037156	*	-0.06	0.486017		-0.65	0.060887		-1.45	0.001233	*	-1.21	0.014403	*	-0.98	0.001882	*
Os.46674.1.S1_at	LOC_Os10g30600	TRUE	D3	green	Signalling and post-translational modifications	down	Os10g0442800	na	na	na	seed	na	na	tyrosine protein kinase domain containing protein, putative, expressed	na	na	-0.49	0.000569	*	-0.478626	0.893941	43.9217	53.5466	[]	['protein.postranslational modification.kinase.receptor like cytoplasmatic kinase VII']	1.24	0.021804	*	-0.79	0.030014	*	-0.45	0.214382		-1.11	0.001537	*	-1.09	0.014155	*	-1.09	0.014427	*	-0.79	0.02277	*	-1.15	0.044025	*
Os.3206.1.S1_at	LOC_Os10g32980	TRUE	D2	magenta	cell wall metabolism	down	Os10g0467800	['Morphological trait', 'Morphological trait', 'Resistance or Tolerance']	['Culm leaf', 'Dwarf', 'Lodging resistance']	na	seed	GT2	Transferases	CESA7 - cellulose synthase, expressed	na	na	-0.39	0.048535	*	-0.280969	0.893423	24.6246	42.9356	[]	['cell wall.cellulose synthesis.cellulose synthase', 'stress.biotic.PR-proteins', 'signalling.receptor kinases.leucine rich repeat XI']	-1.39	0.002316	*	-1.44	2.9e-05	*	-1.69	0.028836	*	-1.61	0.024715	*	0.31	0.149046		1.5	0.029215	*	-1.06	0.004902	*	1.1	0.029284	*
Os.5622.1.S1_at	LOC_Os10g33140	TRUE	na	green	na	down	Os10g0469700	na	na	na	seed	na	na	hcrVf2 protein, putative, expressed	na	na	-1.29	0	*	-0.63712	0.904922	59.7819	87.3689	[]	['stress.biotic.receptors']	0.98	0.05061		-1.86	0.000419	*	-2.26	0.005629	*	0.24	0.54759		-1.71	0.00121	*	-2.22	0.004285	*	-2.72	0.00059	*	-2.84	0.000126	*
Os.9230.1.S1_x_at	LOC_Os10g35370	TRUE	D1	blue	photosynthesis and associated processes	down	Os10g0496900	['Physiological trait']	['Source activity']	AT5G54190	seed	na	na	oxidoreductase, short chain dehydrogenase/reductase family domain containing family, expressed	na	na	-0.85	0	*	-0.645488	0.854775	124.364	177.879	[]	['tetrapyrrole synthesis.protochlorophyllide reductase']	-1.61	0.002744	*	0.1	0.473749		-1.64	0.032712	*	-0.75	0.003031	*	-0.91	0.010557	*	0.16	0.649232		-2.5	0.003336	*	-0.5	0.164129
Os.46599.1.S1_at	LOC_Os10g35570	TRUE	na	purple	na	down	Os10g0498800	na	na	AT2G47960	seed	na	na	expressed protein	na	na	-0.3	0.001198	*	-0.420375	0.867694	17.8826	62.2013	[]	['not assigned.unknown']	-0.64	0.017851	*	-0.75	0.011225	*	-0.33	0.297541		0.74	0.017754	*	-0.79	0.028144	*	-0.24	0.249		-0.58	0.088983		-0.86	0.089624	#
Os.50632.1.S1_x_at	LOC_Os10g35940	TRUE	na	blue	na	down	Os10g0503200	na	na	na	seed	na	na	folylpolyglutamate synthetase, putative, expressed	na	na	-1.12	0	*	-0.731401	0.892998	157.199	209.502	['Folate biosynthesis', 'Metabolic pathways']	['tetrapyrrole synthesis.ALA dehydratase', 'C1-metabolism.tetrahydrofolate synthase']	-1.91	0.001119	*	-0.95	0.000336	*	-2.18	0.00597	*	-0.82	0.003332	*	-0.99	0.030638	*	-0.42	0.151853		-2.5	0.007779	*	-0.46	0.094111
Os.27975.1.A1_at	LOC_Os10g36350	TRUE	D13	green	cell_vessicle_transport	down	Os10g0507600	na	na	na	seed	na	na	MSP domain containing protein, putative, expressed	na	na	-0.47	0	*	-0.639581	0.825892	35.4292	70.1422	[]	['cell.vesicle transport']	0.1	0.142282		-0.34	0.027133	*	-0.97	0.003265	*	-0.66	0.002525	*	-0.64	0.003304	*	-0.94	0.000183	*	-0.64	0.012943	*	-0.83	0.011534	*
Os.9727.1.S1_at	LOC_Os10g36848	TRUE	na	green	na	down	Os10g0512400	na	na	AT4G36220	seed	na	na	cytochrome P450, putative, expressed	na	na	-0.69	0.000454	*	-0.485965	0.850546	36.1797	47.4505	['Phenylpropanoid biosynthesis', 'Metabolic pathways', 'Biosynthesis of secondary metabolites']	['secondary metabolism.phenylpropanoids.lignin biosynthesis.F5H', 'misc.cytochrome P450']	1.42	0.004397	*	-0.96	0.02309	*	-1.3	0.050978		-0.64	0.038461	*	-1.28	0.003458	*	-2	0.002436	*	-0.04	0.702172		-1.98	0.001865	*
Os.14817.1.S1_a_at	LOC_Os10g36860	TRUE	D1	red	photosynthesis and associated processes	na	Os10g0512500	na	na	AT2G21350	no_seed	na	na	CRS1/YhbY domain containing protein, expressed	na	na	-0.73	0.002648	*	-0.39071	0.937688	113.584	195.622	[]	['stress.biotic.signalling']	-2.61	7.5e-05	*	1.34	0.015464	*	-2.72	0.00313	*	0.28	0.002558	*	0.35	0.153576		0.16	0.574617		-2.95	0.004423	*	-0.39	0.060767
Os.8488.1.S1_s_at	LOC_Os10g37180	TRUE	D1	blue	photosynthesis and associated processes	down	Os10g0516100	['Physiological trait']	['Source activity']	AT1G32470	seed	na	na	glycine cleavage system H protein, putative, expressed	na	na	-2.16	0	*	-0.746454	0.8981	152.766	180.667	['"Glycine, serine and threonine metabolism "', 'Glyoxylate and dicarboxylate metabolism', 'Metabolic pathways', 'Biosynthesis of secondary metabolites', 'Carbon metabolism']	['PS.photorespiration.glycine cleavage.H protein']	-1.38	0.394391		-1.78	0.000168	*	-3.3	0.000963	*	-1.55	0.000237	*	-2.45	0.006398	*	-2.3	0.028699	*	-5.17	0.001109	*	-2.61	0.000146	*
Os.13014.1.S1_a_at	LOC_Os10g38140	TRUE	D9	blue	Glutathione Metabolism	down	Os10g0525400	na	na	AT1G10370	seed	na	na	glutathione S-transferase, putative, expressed	na	na	-1.8	0	*	-0.89596	0.885224	160.393	204.759	['Glutathione metabolism']	['misc.glutathione S transferases', 'DNA.synthesis/chromatin structure', 'protein.postranslational modification.kinase.receptor like cytoplasmatic kinase VII', 'development.unspecified', 'transport.peptides and oligopeptides']	-1.61	0.004591	*	-1.44	0.000283	*	-2.19	0.003841	*	-1.85	0.000258	*	-2.06	0.004627	*	-2.09	0.006485	*	-2.38	0.004088	*	-2.77	0.012799	*
Os.14444.1.S1_at	LOC_Os10g38700	TRUE	D9	green	Glutathione Metabolism	down	Os10g0530400	na	na	na	seed	na	na	glutathione S-transferase, putative, expressed	na	na	-0.73	0	*	-0.788238	0.78927	35.5968	71.4917	['Glutathione metabolism']	['misc.glutathione S transferases', 'DNA.synthesis/chromatin structure', 'protein.postranslational modification.kinase.receptor like cytoplasmatic kinase VII', 'development.unspecified', 'transport.peptides and oligopeptides']	-0.44	0.004922	*	-1.1	0.000828	*	-0.79	0.020824	*	-0.86	0.000158	*	-0.61	0.055368		-1.34	0.00731	*	-0.43	0.032466	*	-1.09	0.007508	*
Os.9775.1.S1_at	LOC_Os10g38710	TRUE	D1	blue	photosynthesis and associated processes	down	Os10g0530500	na	na	na	seed	na	na	glutathione S-transferase, putative, expressed	na	na	-2.56	0	*	-0.878839	0.955482	235.497	272.82	[]	['misc.glutathione S transferases', 'DNA.synthesis/chromatin structure', 'protein.postranslational modification.kinase.receptor like cytoplasmatic kinase VII', 'development.unspecified', 'transport.peptides and oligopeptides']	-3.8	1.1e-05	*	-1.81	0.006708	*	-3.27	0.022444	*	-1.96	0.000392	*	-2.48	0.002761	*	-1.68	0.043794	*	-4.05	0.008446	*	-3.06	0.013519	*
OsAffx.20172.1.S1_at	LOC_Os10g38730	TRUE	D9	green	Glutathione Metabolism	down	na	na	na	na	seed	na	na	glutathione S-transferase, putative, expressed	na	na	-0.78	0	*	-0.662668	0.858344	39.7531	69.8737	[]	['misc.glutathione S transferases', 'DNA.synthesis/chromatin structure', 'protein.postranslational modification.kinase.receptor like cytoplasmatic kinase VII', 'development.unspecified', 'transport.peptides and oligopeptides']	0.59	0.047346	*	-1.3	0.002898	*	-1.38	0.013485	*	-0.2	0.201379		-1.06	0.012298	*	-1.39	0.026959	*	-0.56	0.00599	*	-2.06	0.001465	*
Os.11300.2.S1_at	LOC_Os10g38910	TRUE	na	blue	na	down	Os10g0533100	na	na	na	seed	na	na	expressed protein	na	na	-1.6	0	*	-0.667859	0.892032	155.54	219.633	[]	['hormone metabolism.auxin.induced-regulated-responsive-activated', 'RNA.regulation of transcription.AUX/IAA family']	-1.83	0.00022	*	-1.77	0.000621	*	-2.68	0.006534	*	-0.29	0.068568		-0.86	0.15223		-0.82	0.084836		-3.88	0.00443	*	-1.62	0.02859	*
Os.15044.1.S1_at	LOC_Os10g38950	TRUE	na	green	na	down	Os10g0533600	['Resistance or Tolerance']	['Bacterial blight resistance']	na	seed	na	na	CGMC_MAPKCMGC_2_ERK.14 - CGMC includes CDA, MAPK, GSK3, and CLKC kinases, expressed	na	na	-0.46	0	*	-0.697909	0.89621	50.7092	77.7469	[]	['cell wall.degradation.pectate lyases and polygalacturonases', 'protein.postranslational modification', 'signalling.MAP kinases']	0	0.975396		-0.7	0.003534	*	-0.37	0.271366		-0.54	0.000419	*	-1.01	0.001626	*	-0.41	0.001398	*	-0.45	0.010236	*	-1.05	0.021882	*
Os.10505.1.S1_at	LOC_Os10g39010	TRUE	D3	blue	Signalling and post-translational modifications	down	Os10g0534500	na	na	na	seed	na	na	TKL_IRAK_CrRLK1L-1.16 - The CrRLK1L-1 subfamily has homology to the CrRLK1L homolog, expressed	na	na	-1.24	0	*	-0.764964	0.858575	128.261	171.377	[]	['protein.postranslational modification.kinase.receptor like cytoplasmatic kinase VII']	-0.46	0.229064		-1.52	0.000294	*	-1.76	0.053163		0.19	0.329369		-1.45	0.003031	*	-1.32	0.002391	*	-2.84	0.012616	*	-2.12	0.044923	*
Os.17301.1.S1_at	LOC_Os10g39030	TRUE	D2	blue	cell wall metabolism	down	Os10g0534900	na	na	na	seed	na	na	homeobox domain containing protein, expressed	HB	TF	-1.8	0	*	-0.82374	0.927055	198.905	238.949	[]	['RNA.regulation of transcription.homeobox transcription factor family (HB)']	-1.55	0.032542	*	-1.75	0.000595	*	-2.27	0.006228	*	-0.25	0.154032		-1.46	0.002838	*	-2.4	0.003047	*	-3.77	0.005706	*	-3.01	0.031572	*
OsAffx.18575.1.S1_x_at	LOC_Os10g39140	TRUE	na	green	na	down	Os10g0536400	na	na	na	seed	na	na	flavonol synthase/flavanone 3-hydroxylase, putative, expressed	na	na	-0.68	0.026991	*	-0.318394	0.787376	33.5783	61.0974	[]	['secondary metabolism.flavonoids.dihydroflavonols', 'hormone metabolism.ethylene.synthesis-degradation']	1.85	0.001905	*	-2.02	1e-06	*	-0.05	0.580506		0	0.990515		-2.35	0.019042	*	-1.45	0.027226	*	-0.58	0.033449	*	-2.97	0.001459	*
Os.46548.2.S1_at	LOC_Os10g39930	TRUE	na	blue	na	down	Os10g0546600	na	na	AT3G53130	seed	na	na	cytochrome P450 97B2, putative, expressed	na	na	-1.2	0	*	-0.618793	0.888258	177.262	266.091	['Carotenoid biosynthesis', 'Metabolic pathways', 'Biosynthesis of secondary metabolites']	['misc.cytochrome P450', 'RNA.regulation of transcription.unclassified']	-2.7	7.6e-05	*	-0.25	0.348169		-2.45	0.01768	*	0.03	0.831151		-0.64	0.114402		-0.4	0.170073		-3.24	3.1e-05	*	-1.8	0.00177	*
Os.23252.1.S1_at	LOC_Os10g40620	TRUE	D2	magenta	cell wall metabolism	down	Os10g0554900	na	na	na	seed	na	na	expressed protein	na	na	-1.24	1e-06	*	-0.667608	0.897199	27.3826	77.857	[]	['not assigned.unknown']	-1.98	4.7e-05	*	-2.12	0.000366	*	-2.35	0.001511	*	-2.53	1.7e-05	*	-0.49	0.10944		0.64	0.149798		-1.67	0.002259	*	-1.34	0.185292
Os.27587.1.S1_at	LOC_Os10g40740	TRUE	D1	blue	photosynthesis and associated processes	down	Os10g0556200	na	na	AT4G00050	seed	na	na	helix-loop-helix DNA-binding domain containing protein, expressed	bHLH	TF	-2.49	0	*	-0.849152	0.916806	185.802	231.753	[]	['RNA.regulation of transcription.basic helix-loop-helix family (bHLH)']	-3.35	8e-06	*	-3.07	0.000125	*	-2.69	0.006209	*	-0.99	0.005247	*	-2.27	0.004587	*	-1.89	0.033229	*	-4.39	0.001162	*	-3.75	0.026697	*
Os.3141.1.S1_at	LOC_Os10g41260	TRUE	na	green	na	down	Os10g0562100	na	na	na	seed	na	na	MYB family transcription factor, putative, expressed	MYB-related	TF	-0.87	0	*	-0.641726	0.852941	48.5267	107.222	[]	['RNA.regulation of transcription.MYB-related transcription factor family']	0.6	0.01358	*	-1.42	5.1e-05	*	-0.19	0.318689		-0.7	0.002069	*	-1.51	0.000204	*	-0.84	0.009687	*	-1.75	0.006576	*	-1.93	0.004093	*
Os.20189.1.S1_at	LOC_Os10g42250	TRUE	na	green	na	down	Os10g0573100	na	na	AT2G38710	seed	na	na	expressed protein	na	na	-0.52	0.001075	*	-0.429054	0.792282	30.9627	47.5649	[]	['misc.oxidases - copper, flavone etc']	0.93	0.000129	*	-0.73	0.033164	*	-0.65	0.126893		-0.91	0.007508	*	-1.06	0.001109	*	-1.14	0.005004	*	0.08	0.163857		-1.86	0.002035	*
Os.25624.1.S1_at	LOC_Os10g42720	TRUE	na	blue	na	down	Os10g0577900	na	na	AT1G32200	seed	na	na	acyltransferase, putative, expressed	na	na	-0.83	0	*	-0.730191	0.874074	129.742	163.35	['Glycerolipid metabolism', 'Glycerophospholipid metabolism', 'Metabolic pathways', 'Biosynthesis of secondary metabolites']	['lipid metabolism.phospholipid synthesis.1-acylglycerol-3-phosphate O-acyltransferase', 'protein.synthesis.ribosome biogenesis']	-1.27	0.004999	*	-1.13	0.000149	*	-1.01	0.009866	*	-0.41	0.083089		-0.05	0.885923		-0.04	0.595121		-1.83	0.003085	*	-1.45	0.048249	*
Os.8564.1.S1_at	LOC_Os11g03390	TRUE	D1	blue	photosynthesis and associated processes	down	Os11g0127800	na	na	AT2G21530	seed	na	na	FHA domain containing protein, putative, expressed	FHA	TF	-1.59	0	*	-0.739566	0.897781	146.454	175.441	[]	['not assigned.no ontology']	-2.7	0.00012	*	-1.45	0.000403	*	-1.92	0.005358	*	-0.69	0.007426	*	-0.41	0.322584		-0.8	0.025214	*	-2.98	0.002552	*	-2.82	0.039511	*
Os.50919.1.S1_at	LOC_Os11g03580	TRUE	na	blue	na	down	Os11g0130200	na	na	AT2G41120	seed	na	na	expressed protein	na	na	-1.47	0	*	-0.831788	0.890379	153.702	194.204	[]	['not assigned.unknown']	-1.52	0.001089	*	-1.52	0.003154	*	-2.11	0.00568	*	-0.35	0.393653		-1.63	0.005284	*	-1.38	0.01648	*	-2.53	0.004483	*	-2.22	0.001431	*
Os.23431.1.A1_at	LOC_Os11g04370	TRUE	D1	purple	photosynthesis and associated processes	down	Os11g0139100	na	na	AT5G23535	seed	na	na	ribosomal protein L24, putative, expressed	na	na	-0.36	0.001257	*	-0.403669	0.865363	16.7668	82.2447	['Ribosome']	['protein.synthesis.ribosomal protein.prokaryotic.chloroplast.50S subunit.L24']	-1.11	0.000313	*	-0.27	0.16203		-0.49	0.219945		0.87	0.001661	*	-1.02	0.000374	*	0.25	0.02658		-0.65	0.208715		-0.79	0.003933	*
OsAffx.18661.2.S1_x_at	LOC_Os11g04460	TRUE	na	green	na	down	Os11g0140400	['Resistance or Tolerance']	['Salinity tolerance']	na	seed	na	na	calcium-transporting ATPase, plasma membrane-type, putative, expressed	na	na	-0.8	0	*	-0.710968	0.78084	31.1714	99.7189	[]	['RNA.regulation of transcription.unclassified', 'protein.assembly and cofactor ligation', 'signalling.calcium', 'transport.calcium']	0.16	0.745827		-1.16	7.9e-05	*	-0.09	0.601226		-0.15	0.061137		-1.37	0.00707	*	-0.76	0.007365	*	-1.61	0.002625	*	-1.7	0.027602	*
Os.37430.1.S1_at	LOC_Os11g04720	TRUE	D6	blue	Development and Flowering	down	Os11g0143300	na	na	na	seed	na	na	OsRR10 type-A response regulator, expressed	Orphans	TF	-2.65	0	*	-0.830595	0.885612	144.994	168.559	['Plant hormone signal transduction']	['lipid metabolism.FA synthesis and FA elongation.long chain fatty acid CoA ligase', 'hormone metabolism.cytokinin.signal transduction', 'misc.oxidases - copper, flavone etc', 'RNA.regulation of transcription.ARR', 'signalling.in sugar and nutrient physiology']	-2.97	0.001709	*	-1.12	0.017185	*	-3.43	0.000214	*	-1.37	0.007147	*	-3.29	0.002296	*	-2.12	0.016137	*	-4.57	0.000169	*	-4.78	0.007662	*
Os.11805.1.A1_s_at	LOC_Os11g06020	TRUE	na	blue	na	down	Os11g0158600, Os11g0158832	na	na	AT2G35940	seed	na	na	homeobox domain containing protein, expressed	HB	TF	-0.65	0	*	-0.709109	0.880038	131.208	160.349	[]	['RNA.regulation of transcription.homeobox transcription factor family (HB)']	-0.72	0.037821	*	-0.98	0.000746	*	-0.94	0.012793	*	0.11	0.320022		-0.92	0.021024	*	-0.65	0.039702	*	-1.21	0.004429	*	-1.03	0.007692	*
Os.51809.1.S1_at	LOC_Os11g06780	TRUE	na	green	na	down	Os11g0168600	na	na	AT5G42440	seed	na	na	serine/threonine-protein kinase BRI1-like 1 precursor, putative, expressed	na	na	-1.2	0	*	-0.762593	0.852386	47.2855	97.921	[]	['protein.postranslational modification.kinase.receptor like cytoplasmatic kinase VII', 'signalling.receptor kinases.leucine rich repeat X']	0.42	0.272159		-1.45	0.000908	*	-1.58	0.021181	*	-0.06	0.843799		-1.64	0.005081	*	-1.83	0.007767	*	-2.17	0.008385	*	-2.47	0.000295	*
Os.5944.1.A1_at	LOC_Os11g07850	TRUE	na	green	na	down	Os11g0180200	na	na	na	seed	na	na	Protein-tyrosine phosphatase domain containing protein, expressed	na	na	-0.97	0	*	-0.831658	0.827668	56.362	132.079	[]	['protein.postranslational modification']	-0.76	0.001868	*	-1.23	0.000473	*	-1.04	0.05483		-0.73	0.003735	*	-1.48	0.003397	*	-1.03	0.011548	*	-1.04	0.002417	*	-1.76	0.016375	*
Os.11991.1.S1_at	LOC_Os11g10520	TRUE	na	green	na	down	Os11g0210600	na	na	na	seed	na	na	dehydrogenase, putative, expressed	na	na	-2.28	0	*	-0.733033	0.80434	36.4114	88.9474	['Glycolysis / Gluconeogenesis', 'Fatty acid degradation', 'Tyrosine metabolism', 'Metabolic pathways', 'Biosynthesis of secondary metabolites']	['misc.alcohol dehydrogenases.cinnamyl alcohol dehydrogenase']	0.68	0.140996		-1.54	0.043248	*	-0.54	0.148212		-1.51	0.002452	*	-2.53	0.006841	*	-4.14	0.004374	*	-4.6	0.003054	*	-4.56	0.011807	*
Os.52283.1.S1_at	LOC_Os11g11210	TRUE	D1	blue	photosynthesis and associated processes	down	Os11g0219000	na	na	AT1G35340	seed	na	na	OsClp12 - Putative Clp protease homologue, expressed	na	na	-1.11	0	*	-0.628757	0.868775	156.709	237.723	[]	['protein.degradation']	-2.44	7.3e-05	*	0.56	0.014345	*	-2.31	0.037978	*	-0.48	0.021032	*	-0.99	0.02692	*	-0.54	0.229446		-3.34	0.012214	*	-0.62	0.120173
OsAffx.30940.1.S1_at	LOC_Os11g12330	TRUE	D14	green	biotic stress	down	Os11g0229400	na	na	na	seed	na	na	disease resistance protein RPM1, putative, expressed	na	na	-0.34	0.001301	*	-0.437907	0.814272	31.5542	46.138	[]	['stress.biotic.receptors']	0.6	0.003671	*	-0.61	0.105372		0.18	0.517513		0.21	0.112203		-1	0.032693	*	-0.76	0.003771	*	-0.72	0.034822	*	-1.25	0.024291	*
Os.7140.1.S1_at	LOC_Os11g16550	TRUE	D1	blue	photosynthesis and associated processes	down	Os11g0267000	['Physiological trait']	['Culm leaf']	AT3G59400	seed	na	na	uncharacterized protein ycf53, putative, expressed	na	na	-1.66	0	*	-0.69031	0.898749	165.297	210.438	[]	['tetrapyrrole synthesis.regulation']	-3.22	0.000314	*	-0.19	0.184188		-2.88	0.035102	*	-1.31	0.000264	*	-0.56	0.132067		-0.28	0.693788		-4.06	0.002558	*	-2.62	0.004902	*
Os.46324.1.S1_at	LOC_Os11g19800	TRUE	na	salmon	na	down	na	na	na	na	seed	na	na	Ras family domain containing protein, expressed	na	na	-0.35	0.01084	*	-0.331162	0.878721	18.641	95.3897	[]	['signalling.G-proteins']	-0.94	0.004681	*	-1.07	0.019218	*	-0.33	0.523577		0.24	0.273021		-0.23	0.19498		-0.27	0.060537		-1.72	0.010642	*	0.57	0.318506
Os.7990.1.S1_at	LOC_Os11g20790	TRUE	D1	blue	photosynthesis and associated processes	down	Os11g0312220	na	na	AT5G63400	seed	na	na	adenylate kinase, putative, expressed	na	na	-0.51	0	*	-0.643101	0.865206	125.323	175.888	['Purine metabolism', 'Thiamine metabolism', 'Metabolic pathways', 'Biosynthesis of secondary metabolites']	['tetrapyrrole synthesis.ALA dehydratase', 'nucleotide metabolism.phosphotransfer and pyrophosphatases.adenylate kinase', 'signalling.receptor kinases.legume-lectin']	-1.13	0.001347	*	-0.25	0.143156		-0.9	0.036587	*	0.29	0.099698		-0.66	0.013014	*	-0.17	0.095738		-1.37	0.038001	*	-0.66	0.127437
OsAffx.19033.1.S1_at	LOC_Os11g26890	TRUE	D1	blue	photosynthesis and associated processes	down	Os11g0456100	na	na	AT3G07310	seed	na	na	expressed protein	na	na	-0.67	0	*	-0.709444	0.871634	129.462	162.911	[]	['RNA.regulation of transcription.unclassified', 'DNA.unspecified']	-1.25	9e-05	*	-1.15	0.000653	*	-0.28	0.227728		-0.18	0.012295		-0.03	0.773678		-0.66	0.12747		-1.25	0.003679	*	-0.88	0.033236	*
OsAffx.19111.1.S1_s_at	LOC_Os11g31900	TRUE	D1	blue	photosynthesis and associated processes	down	Os11g0521500	na	na	na	seed	na	na	acyl carrier protein, putative, expressed	na	na	-1.54	0	*	-0.743802	0.958336	250.128	327.431	[]	['PS.lightreaction.photosystem II.LHC-II', 'lipid metabolism.FA synthesis and FA elongation.ACP protein']	-2.92	3.8e-05	*	-1.29	6.2e-05	*	-2.58	0.001351	*	-0.51	0.001322	*	-1.26	0.030857	*	-1.04	0.024854	*	-3.51	0.005575	*	-1.1	0.040776	*
Os.53213.1.S1_x_at	LOC_Os11g34130	TRUE	na	blue	na	down	Os11g0544000	na	na	AT5G24060	seed	na	na	expressed protein	na	na	-1.48	0	*	-0.62921	0.860583	154.262	237.734	[]	['secondary metabolism.unspecified']	-2.99	0.000837	*	1.06	0.02107	*	-3.01	0.006714	*	-0.71	0.015187	*	-1.2	0.00892	*	-0.81	0.098499		-4.22	0.002331	*	-1.5	0.009292	*
Os.11484.1.S1_at	LOC_Os11g34210	TRUE	D1	red	photosynthesis and associated processes	na	Os11g0544800	na	na	AT1G48520	no_seed	na	na	aspartyl/glutamyl-tRNA amidotransferase subunit B, putative, expressed	na	na	-0.82	2.4e-05	*	-0.521395	0.893496	90.7406	231.879	['Aminoacyl', 'Metabolic pathways']	['tetrapyrrole synthesis.glu-tRNA synthetase']	-1.88	0.000413	*	-0.04	0.830821		-2.02	0.01176	*	-0.42	0.028411	*	0.13	0.61698		0.37	0.18562		-2.85	0.002858	*	-0.83	0.019518	*
Os.25752.1.S1_at	LOC_Os11g36390	TRUE	D11	purple	DNA-associated processes	down	Os11g0572100	na	na	AT5G22010	seed	na	na	RFC1 - Putative clamp loader of PCNA, replication factor C subunit 1, expressed	na	na	-0.38	6e-06	*	-0.548864	0.870306	18.4908	86.8532	['DNA replication', 'Nucleotide excision repair', 'Mismatch repair']	['protein.degradation.AAA type']	-0.72	0.000164	*	-0.62	0.002465	*	0.59	0.188499		0.24	0.055835		-0.6	0.077342		-0.38	0.014968	*	-0.9	0.003152	*	-0.72	0.184568	#
Os.14640.1.S1_at	LOC_Os11g37130	TRUE	D1	red	photosynthesis and associated processes	na	Os11g0580800	na	na	AT5G52440	no_seed	na	na	mttA/Hcf106 family protein, putative, expressed	na	na	-0.42	0.002067	*	-0.398853	0.884925	88.12	211.759	[]	['RNA.regulation of transcription.chromatin remodeling factors', 'protein.targeting.chloroplast']	-1.16	0.007163	*	-0.95	0.002829	*	-1.04	0.002781	*	0	0.884192		0.56	0.000542	*	0.3	0.0719		-1.75	0.000766	*	0.52	0.121435
Os.13975.1.S1_at	LOC_Os11g37510	TRUE	D1	salmon	photosynthesis and associated processes	down	Os11g0585700	na	na	AT2G20060	seed	na	na	ribosomal protein L4, putative, expressed	na	na	-0.26	0.038248	*	-0.269229	0.882741	20.3188	144.898	['Ribosome']	['PS.lightreaction.photosystem II.PSII polypeptide subunits', 'misc.UDP glucosyl and glucoronyl transferases', 'protein.synthesis.ribosomal protein.prokaryotic.unknown organellar.50S subunit.L4']	-0.93	0.000129	*	-0.79	0.027735	*	-0.49	0.221334		0.42	0.008828	*	0	0.978185		0.12	0.598134		-1.45	0.034539	*	0.73	0.056467
Os.49393.1.S1_at	LOC_Os11g38030	TRUE	D1	red	photosynthesis and associated processes	na	Os11g0592800	na	na	AT4G36390	no_seed	na	na	CDK5RAP1, putative, expressed	na	na	-0.67	0.000248	*	-0.464771	0.941544	119.086	228.613	[]	['cell wall.precursor synthesis.UXS', 'metal handling.binding, chelation and storage', 'RNA.regulation of transcription.ABI3/VP1-related B3-domain-containing transcription factor family']	-1.92	9e-05	*	0.4	0.013064	*	-1.7	0.025457	*	-0.29	0.205472		0.41	0.099315		0.37	0.081395		-2.54	0.007833	*	-0.13	0.082085
Os.9292.1.S1_at	LOC_Os11g39370	TRUE	D3	green	Signalling and post-translational modifications	down	Os11g0607200	na	na	na	seed	na	na	BRASSINOSTEROID INSENSITIVE 1-associated receptor kinase 1 precursor, putative, expressed	na	na	-1.17	0	*	-0.715821	0.848474	54.4286	127.938	[]	['protein.postranslational modification.kinase.receptor like cytoplasmatic kinase VII', 'signalling.receptor kinases.proline extensin like']	0.07	0.733163		-1.92	0.000327	*	-0.65	0.065362		0.42	0.241488		-1.78	7.2e-05	*	-1.92	0.000349	*	-2.13	0.006829	*	-2.38	0.00215	*
Os.49710.1.S1_at	LOC_Os11g40600	TRUE	D1	blue	photosynthesis and associated processes	down	Os11g0621400	na	na	AT4G34190	seed	na	na	expressed protein	na	na	-1.59	0	*	-0.764757	0.908247	172.96	210.307	[]	['PS.lightreaction.photosystem II.LHC-II', 'stress.abiotic.light']	-2.71	4.5e-05	*	-1.42	2.8e-05	*	-2.28	0.014912	*	-0.8	0.002084	*	-1.31	0.028201	*	0.44	0.594271		-3.25	0.000687	*	-2.41	0.008661	*
Os.8708.1.S1_at	LOC_Os11g41160	TRUE	D10	blue	Serine metabolism	down	Os11g0629500	na	na	AT1G18640	seed	na	na	phosphoserine phosphatase, chloroplast precursor, putative, expressed	na	na	-0.85	0	*	-0.803347	0.864831	124.737	157.539	['"Glycine, serine and threonine metabolism "', 'Metabolic pathways', 'Carbon metabolism', 'Biosynthesis of amino acids']	['amino acid metabolism.synthesis.serine-glycine-cysteine group.serine.phosphoserine phosphatase']	-0.67	0.025231	*	-0.93	0.007973	*	-1.19	0.05047		-0.45	0.058233		-1.19	0.007341	*	-0.9	0.001295	*	-1.1	0.007651	*	-1.38	0.011441	*
Os.23064.1.S1_at	LOC_Os11g43960	TRUE	na	blue	na	down	Os11g0661300	na	na	AT5G17400	seed	na	na	mitochondrial carrier protein, putative, expressed	na	na	-0.98	0	*	-0.881121	0.860325	119.343	139.448	[]	['major CHO metabolism.synthesis.starch.transporter', 'transport.metabolite transporters at the envelope membrane', 'transport.metabolite transporters at the mitochondrial membrane', 'transport.unspecified cations']	-0.86	0.027687	*	-0.92	0.043685	*	-1.17	0.01878	*	-0.75	0.045753	*	-0.92	0.010219	*	-0.85	0.029336	*	-1.21	0.005247	*	-1.63	0.030861	*
Os.36435.1.S1_at	LOC_Os11g48080	TRUE	D12	red	vitamin B6 metabolism	na	Os11g0708500	na	na	na	no_seed	na	na	SOR/SNZ family protein, putative, expressed	na	na	-0.81	0.000198	*	-0.473682	0.891222	81.2756	165.838	['Vitamin B6 metabolism']	['hormone metabolism.ethylene.induced-regulated-responsive-activated', 'Co-factor and vitamine metabolism']	-2.27	0.000791	*	0.74	0.011282	*	-0.9	0.091827		-0.71	0.003985	*	-0.15	0.473349		0.85	0.078861		-2.83	0.00754	*	-0.59	0.111053
Os.18523.1.S1_at	LOC_Os12g07050	TRUE	na	purple	na	down	Os12g0168200	na	na	AT1G73820	seed	na	na	RNA polymerase II subunit A C-terminal domain phosphatase ssu72, putative, expressed	na	na	-0.45	2e-06	*	-0.567738	0.873657	18.5567	112.272	['mRNA surveillance pathway']	['RNA.processing.splicing', 'DNA.synthesis/chromatin structure']	-1.07	0.000405	*	-0.61	0.040608	*	0.18	0.164989		0.03	0.725734		-0.72	0.093242		-0.21	0.228961		-1.11	0.01236	*	-0.71	0.157401	#
Os.53427.1.S1_at	LOC_Os12g08220	TRUE	D7	blue	Signalling_transport	down	Os12g0182700	na	na	AT4G33470	seed	na	na	histone deacetylase, putative, expressed	na	na	-1.14	0	*	-0.812081	0.903434	153.316	183.697	[]	['RNA.regulation of transcription.HDA']	-1.85	1e-06	*	-1.45	0.002117	*	-1.74	0.003058	*	-0.65	0.01602	*	-1.31	0.029897	*	0.05	0.802277		-2.03	0.001763	*	-1.39	0.004478	*
Os.12313.1.S1_at	LOC_Os12g08770	TRUE	D1	blue	photosynthesis and associated processes	down	Os12g0189400	na	na	AT5G64040	seed	na	na	photosystem I reaction center subunit N, chloroplast precursor, putative, expressed	na	na	-1.84	0	*	-0.896617	0.887676	163.64	201.001	['Photosynthesis', 'Metabolic pathways']	['PS.lightreaction.photosystem I.PSI polypeptide subunits']	-2.25	4e-05	*	-1.76	0.000824	*	-2.18	0.006435	*	-1.27	0.010173	*	-1.44	0.001568	*	-2.26	0.008045	*	-2.58	0.002953	*	-2.57	0.005162	*
Os.16645.1.A1_at	LOC_Os12g10640	TRUE	D1	red	photosynthesis and associated processes	na	Os12g0209000	na	na	AT1G33290	no_seed	na	na	uncharacterized protein ycf45, putative, expressed	na	na	-0.88	0.000206	*	-0.476025	0.926143	108.012	207.681	[]	['protein.degradation']	-2.51	1.6e-05	*	0.62	0.054586		-2.58	0.01016	*	-0.2	0.164668		-0.16	0.636998		1.08	0.01904	*	-3.06	4.7e-05	*	-0.87	0.052376
Os.9466.1.S1_a_at	LOC_Os12g10730	TRUE	D9	green	Glutathione Metabolism	down	Os12g0210300	na	na	na	seed	na	na	glutathione S-transferase, putative, expressed	na	na	-0.64	0	*	-0.676333	0.828408	37.0085	65.9257	['Tyrosine metabolism', 'Metabolic pathways']	['misc.glutathione S transferases']	0.32	0.180446		-0.63	0.015946	*	-0.97	0.166056		-0.29	0.18541		-1	0.00258	*	-1.3	0.003046	*	-0.71	0.055761		-1.46	0.046418	*
Os.50753.1.S1_at	LOC_Os12g13120	TRUE	na	blue	na	down	Os12g0233300	na	na	na	seed	na	na	histidine triad family protein, putative, expressed	na	na	-1.84	0	*	-0.712235	0.897178	183.145	248.418	[]	['nucleotide metabolism.degradation', 'RNA.regulation of transcription.GRAS transcription factor family']	-3.01	1.7e-05	*	-1.28	0.004218	*	-3.02	0.01006	*	-0.56	0.02061	*	-0.93	0.006043	*	-2.75	0.004626	*	-3.95	0.002305	*	-0.92	0.087284
Os.6384.1.S1_at	LOC_Os12g13460	TRUE	D1	blue	photosynthesis and associated processes	down	Os12g0236900	na	na	AT5G14260	seed	na	na	SET domain-containing protein, putative, expressed	SET	Other	-0.72	0	*	-0.713791	0.861615	129.187	161.686	[]	['RNA.regulation of transcription.SET-domain transcriptional regulator family']	-1.28	0.001993	*	-0.07	0.713754		-0.97	0.047862	*	-0.44	0.006573	*	-0.72	0.006391	*	0.48	0.098837		-1.7	0.00015	*	-1.47	0.053655	#
Os.7977.1.S1_at	LOC_Os12g14070	TRUE	na	red	na	na	Os12g0244100	na	na	na	no_seed	na	na	DnaK family protein, putative, expressed	na	na	-0.34	0.002786	*	-0.393218	0.902317	85.098	140.209	['Spliceosome', 'Protein processing in endoplasmic reticulum', 'Endocytosis']	['stress.abiotic.heat']	-1.13	0.001416	*	0.55	0.011664	*	-1.02	0.002701	*	-0.17	0.105997		-0.04	0.634674		0.14	0.127474		-1.29	0.001315	*	0.03	0.816089
Os.7101.1.S1_at	LOC_Os12g16200	TRUE	D9	blue	Glutathione Metabolism	down	Os12g0263000	na	na	na	seed	na	na	glutathione synthetase, chloroplast precursor, putative, expressed	na	na	-1.83	0	*	-0.838179	0.926826	199.533	245.234	['Cysteine and methionine metabolism', 'Glutathione metabolism', 'Metabolic pathways']	['redox.ascorbate and glutathione.glutathione']	-1.07	0.002438	*	-1.75	1.9e-05	*	-2.02	0.000229	*	-1.12	0.015515	*	-2.11	0.001171	*	-2.07	0.001979	*	-3.59	0.004504	*	-2.79	0.000815	*
Os.8007.1.S1_at	LOC_Os12g17910	TRUE	D1	red	photosynthesis and associated processes	na	Os12g0277500	['Morphological trait']	['Shoot seedling']	AT2G28000	no_seed	na	na	T-complex protein, putative, expressed	na	na	-0.42	0.025734	*	-0.299969	0.939657	111.191	164.321	[]	['PS.calvin cycle.rubisco interacting', 'protein.folding']	-1.99	0.007719	*	0.71	0.00096	*	-1.99	0.000271	*	-0.16	0.140593		0.94	0.000224	*	0.96	0.002129	*	-2	0.002989	*	0.16	0.40771
Os.47679.1.S1_at	LOC_Os12g23200	TRUE	D1	blue	photosynthesis and associated processes	down	Os12g0420400	na	na	AT4G12800	seed	na	na	photosystem I reaction center subunit XI, chloroplast precursor, putative, expressed	na	na	-1.07	0	*	-0.815077	0.869077	130.657	160.111	['Photosynthesis', 'Metabolic pathways']	['PS.lightreaction.photosystem I.PSI polypeptide subunits']	-0.91	0.178197		-1.31	0.001904	*	-1.4	0.053202		-0.99	0.041026	*	-0.68	0.102871		-0.42	0.277439		-1.99	0.000168	*	-1.7	0.00523	*
Os.22842.1.S1_at	LOC_Os12g25170	TRUE	D14	green	biotic stress	down	Os12g0438300	na	na	na	seed	na	na	NB-ARC domain containing disease resistance protein, putative, expressed	na	na	-0.8	0	*	-0.749114	0.894468	55.639	94.5483	[]	['stress.biotic.receptors']	0.2	0.532187		-1.31	0.000292	*	-0.82	0.040565	*	-0.26	0.200428		-1.25	0.00015	*	-1.13	0.005118	*	-0.59	0.151236		-1.56	0.01701	*
Os.6059.1.S1_at	LOC_Os12g25710	TRUE	D5	blue	tRNA biogenesis	down	Os12g0443700	na	na	AT3G62120	seed	na	na	bifunctional aminoacyl-tRNA synthetase, putative, expressed	na	na	-0.39	0	*	-0.729068	0.891779	143.489	182.77	['Aminoacyl']	['secondary metabolism.isoprenoids.mevalonate pathway.isopentenyl pyrophosphate:dimethyllallyl pyrophosphate isomerase', 'protein.aa activation.bifunctional aminoacyl-tRNA synthetase']	-0.64	0.003152	*	-0.54	0.00221	*	-0.51	0.022876	*	0.1	0.32603		-0.28	0.011166	*	-0.35	0.106042		-0.77	0.006436	*	-0.63	0.066098	#
OsAffx.7755.1.S1_s_at	LOC_Os12g31460	TRUE	D1	blue	photosynthesis and associated processes	down	Os12g0498500	na	na	AT5G21430	seed	na	na	heat shock protein DnaJ, putative, expressed	na	na	-1.65	0	*	-0.693644	0.93612	220.461	320.753	[]	['hormone metabolism.brassinosteroid.synthesis-degradation.BRs.DET2', 'stress.abiotic.heat']	-3.21	0.000641	*	-1.91	3.5e-05	*	-3.03	0.006895	*	-0.87	0.001495	*	-0.56	0.049993	*	-0.27	0.396326		-4.27	0.000138	*	-1.04	0.036213	*
Os.47882.1.A1_at	LOC_Os12g31820	TRUE	D10	purple	Serine metabolism	down	Os12g0502400	na	na	na	seed	na	na	phosphoserine phosphatase, chloroplast precursor, putative, expressed	na	na	-0.53	4e-06	*	-0.54723	0.85054	17.7282	88.6076	['"Glycine, serine and threonine metabolism "', 'Metabolic pathways', 'Carbon metabolism', 'Biosynthesis of amino acids']	['amino acid metabolism.synthesis.serine-glycine-cysteine group.serine.phosphoserine phosphatase']	-1.06	0.007967	*	-0.62	0.034595	*	-0.38	0.468477		0.81	0.003822	*	-1.19	0.000294	*	-0.51	0.043775	*	-0.98	0.028834	*	-0.85	0.023127	*
Os.47726.1.S1_at	LOC_Os12g34890	TRUE	D1	blue	photosynthesis and associated processes	down	Os12g0534200	na	na	na	seed	na	na	acyl carrier protein, putative, expressed	na	na	-1.13	0	*	-0.679603	0.846071	134.547	186.42	[]	['PS.lightreaction.photosystem II.LHC-II', 'lipid metabolism.FA synthesis and FA elongation.ACP protein']	-2.4	1.3e-05	*	0.86	0.005404	*	-2.07	0.001604	*	-1.06	0.003981	*	-0.51	0.057607		-0.7	0.035014	*	-2.72	0.00175	*	-1.49	0.00232	*
Os.5518.1.S1_at	LOC_Os12g38640	TRUE	D1	blue	photosynthesis and associated processes	down	Os12g0575000	na	na	AT5G08050	seed	na	na	expressed protein	na	na	-0.85	0	*	-0.740704	0.894547	149.361	182.936	[]	['misc.short chain dehydrogenase/reductase (SDR)', 'RNA.regulation of transcription.WRKY domain transcription factor family', 'signalling.calcium']	-1.19	0.00226	*	-1.41	1.3e-05	*	-0.85	0.009771	*	-0.47	0.008304	*	-0.52	0.035835	*	-1.05	0.03309	*	-1.98	0.000612	*	-0.23	0.191378
Os.22969.1.S1_at	LOC_Os12g39120	TRUE	D3	green	Signalling and post-translational modifications	down	Os12g0580900	na	na	AT4G33920	seed	na	na	protein phosphatase 2C, putative, expressed	na	na	-1.14	0	*	-0.678951	0.852357	47.1366	94.8827	[]	['protein.postranslational modification']	0.59	0.088574		-1.8	0.009894	*	-0.89	0.237658		-0.17	0.550438		-2.28	0.000289	*	-1.51	0.00471	*	-2.16	0.002291	*	-2.65	0.001554	*
Os.7623.1.S1_at	LOC_Os12g40830	TRUE	D12	green	vitamin B6 metabolism	down	Os12g0600400	na	na	AT5G37850	seed	na	na	kinase, pfkB family, putative, expressed	na	na	-0.39	0	*	-0.651387	0.830489	41.8005	101.808	['Vitamin B6 metabolism', 'Metabolic pathways']	['minor CHO metabolism.others']	0.06	0.593533		-0.63	0.000647	*	-0.24	0.043619		-0.01	0.89035		-0.59	0.031137	*	-0.45	0.029555	*	-0.98	0.004974	*	-0.88	0.050534	#
Os.32984.1.S1_at	LOC_Os12g41860	TRUE	na	purple	na	down	Os12g0612700	['Physiological trait']	['Source activity']	na	seed	na	na	START domain containing protein, expressed	HB	TF	-0.45	0.000206	*	-0.479443	0.827331	14.7753	62.667	[]	['RNA.regulation of transcription.homeobox transcription factor family (HB)', 'development.unspecified']	-1.06	0.000451	*	-0.91	0.001207	*	0.58	0.048345	*	0.5	0.014136	*	-0.62	0.151302		0.29	0.138868		-1.03	0.011793	*	-1.46	0.036412	*
Os.39257.1.S1_at	LOC_Os12g43340	TRUE	na	green	na	down	Os12g0628100	na	na	AT2G31200	seed	na	na	actin-depolymerizing factor, putative, expressed	na	na	-1.46	0	*	-0.780065	0.88943	53.4629	100.589	[]	['cell.organisation']	0.13	0.733933		-1.86	0.017384	*	-0.47	0.09691		-1.21	0.003349	*	-2.54	1.2e-05	*	-1.45	0.02063	*	-1.82	0.006826	*	-3.16	0.024492	*
[truncated: 3 more columns]
