# Supplementary material for: Meta-analysis of drought-tolerant genotypes in Oryza sativa: A network-based approach
Source: PLoS One. 2019 May 6;14(5):e0216068. doi: 10.1371/journal.pone.0216068 (PMC6502313; doi:10.1371/journal.pone.0216068)
Supplement: S6 Table — (XLSX) [file pone.0216068.s006.xlsx]

## Sheet: Sheet1
PlantPan analysis on the 17 genes from Cluster U1:ABA-signaling and secondary metabolism
TFBS ID	TFBS Name	Support
TF_motif_seq_0321	GT1CONSENSUS	100
TF_motif_seq_0343	ANAERO1CONSENSUS	100
TF_motif_seq_0450	PALINDROMICCBOXGM	100
TF_motif_seq_0248	MYBCOREATCYCB1	100
TF_motif_seq_0249	ABRELATERD1	100
TF_motif_seq_0261	SURECOREATSULTR11	100
TF_motif_seq_0263	SORLIP1AT	100
TF_motif_seq_0265	SORLIP2AT	100
TF_motif_seq_0268	ARR1AT	100
TF_motif_seq_0275	WBOXATNPR1	100
TF_motif_seq_0009	LS7ATPR1	100
TF_motif_seq_0458	E2FCONSENSUS	94.1
TF_motif_seq_0341	MYB1AT	94.1
TF_motif_seq_0434	P1BS	94.1
PlantPan analysis on 20 genes from Cluster D1:Photosyntheisis
Gene	Cluster No.	Cluster Name	Network	Annotations from AraNet
LOC_Os01g01280	1	Photosynthesis	dDTN	response to cold, photosynthetic electron transport in photosystem I
LOC_Os05g27100	1	Photosynthesis	dDTN	plastid translation , defense response to bacterium
LOC_Os08g25700	1	Photosynthesis	dDTN	negative regulation of defense response
LOC_Os01g58470	1	Photosynthesis	dDTN	photosynthetic electron transport in photosystem I, defense response to bacterium
LOC_Os02g02520	1	Photosynthesis	dDTN	AT1G73060 (LOW PSII ACCUMULATION 3, LPA3), located in chloroplast
LOC_Os02g31070	1	Photosynthesis	dDTN	defense response to bacterium, response to cadmium ion, protein import into chloroplast stroma
LOC_Os02g37600	1	Photosynthesis	dDTN	response to nematode, photosynthetic electron transport in photosystem I
LOC_Os02g46750	1	Photosynthesis	dDTN	AT5G16810 (Protein kinase superfamily protein), located in chloroplast
LOC_Os02g51820	1	Photosynthesis	dDTN	AT5G64230 (1,8-cineole synthase)
LOC_Os03g56320	1	Photosynthesis	dDTN	response to cadmium ion, protein complex assembly, plastid organization
LOC_Os05g04070	1	Photosynthesis	dDTN	AT4G01995 ( beta-carotene isomerase D27), located in chloroplast
LOC_Os07g09800	1	Photosynthesis	dDTN	chloroplast organization, response to water deprivation, wounding
LOC_Os07g13969	1	Photosynthesis	dDTN	No Information
LOC_Os09g30410	1	Photosynthesis	dDTN	defense response to bacterium, plastid translation, porphyrin-containing compound biosynthetic process
LOC_Os07g38150	1	Photosynthesis	dDTN	photosynthetic electron transport in photosystem I
LOC_Os01g71330	1	Photosynthesis	dDTN	AT4G31560 (HCF153, HIGH CHLOROPHYLL FLUORESCENCE 153), located in chloroplast
LOC_Os02g20490	1	Photosynthesis	dDTN	positive regulation of catalytic activity, heat acclimation, chloroplast organization
LOC_Os03g21370	1	Photosynthesis	dDTN	translation, defense response to bacterium , porphyrin-containing compound biosynthetic process
LOC_Os03g52640	1	Photosynthesis	dDTN	systemic acquired resistance, response to light stimulus
LOC_Os04g54320	1	Photosynthesis	dDTN	AT4G21445 (CHLORORESPIRATORY REDUCTION 9, CRR9), located in chloroplast
LOC_Os06g50130	1	Photosynthesis	dDTN	response to abscisic acid, chloroplast organization, photosynthetic electron transport in photosystem I
TF Binding Sites	Support	Description
SITEIIATCYTC	90.5	Site II element found in the promoter regions of cytochromegenes (Cytc-1, Cytc-2) in Arabidopsis; Located between -147 and -156 from the translational starts sites (Welchen et al., 2005); Y=C/T; See also S000308; Overrepresented in the promoters of nuclear genes encoding components of the oxidative phosphorylation (OxPhos) machinery from both Arabidopsis and rice (Welchen and Gonzalez, 2006);)
TATCCAYMOTIFOSRAMY3D	90.5	TATCCAY motif found in rice (O.s.) RAmy3D alpha-amylase genepromoter; Y=T/C; a GATA motif as its antisense sequence; TATCCAY motif and G motif (see S000130) are responsible for sugar repression (Toyofuku et al. 1998);
E2F1OSPCNA	95.2	re2f-1 found in the promoter of rice PCNA gene; Located between-142 and -135; "te2f-1" found in the promote of Tobacco PCBA gene; Located between -122 and -115; Binding site of OsE2F1 and OsE2F2; Involved in transcriptional activation in actively dividing cells and tissue;
BIHD1OS	100	Binding site of OsBIHD1, a rice BELL homeodomain transcriptionfactor;
SITEIOSPCNA	100	Site I of rice (O.s.) PCNA (proliferating cell nuclear antigen)gene; Found at -201 to -194; Resemble G-box; May contribute in part to transcriptional activation;
E2FCONSENSUS	100	E2F consensus sequence of all different E2F-DP-binding motifsthat were experimentally verified in plants (Vandepoele et al., 2005)
GT1CONSENSUS	100	Consensus GT-1 binding site in many light-regulated genes, e.g.,RBCS from many species, PHYA from oat and rice, spinach RCA and PETA, and bean CHS15; R=A/G; W=A/T; For a compilation of related GT elements and factors, see Villain et al. (1996); GT-1 can stabilize the TFIIA-TBP-DNA (TATA box) complex; The activation mechanism of GT-1 may be achieved through direct interaction between TFIIA and GT-…
CGACGOSAMY3	100	CGACG element found in the GC-rich regions of the rice (O.s.)Amy3D and Amy3E amylase genes, but not in Amy3E gene; May function as a coupling element for the G box element;
Cell Wall Metabolsim
Gene	Cluster No.	Cluster Name	Network	Annotations from AraNet
LOC_Os05g32500	2	Cell Wall metabolism	dDTN	AT2G41770-involved in assembly and trafficking of cellulose synthase complexes.	G-Box, ABRE, ARE
LOC_Os07g10440	2	Cell Wall metabolism	dDTN	-	ABRE, ARE
LOC_Os07g43990	2	Cell Wall metabolism	dDTN	AT4G08810-Calcium binding protein involved in cryptochrome and phytochrome coaction, membrane bound, transferring gycosyl groups	G-Box, ABRE, ARE
LOC_Os10g40620	2	Cell Wall metabolism	dDTN	-	G-Box, ABRE
LOC_Os06g11990	2	Cell Wall metabolism	dDTN	response to salt stress, ubiquitin-dependent protein catabolic process, ubiquitin-dependent protein catabolic process, primary cell wall biogenesis, cellulose biosynthetic process, regulation of programmed cell death, protein autophosphorylation, plant-type cell wall biogenesis, hyperosmotic salinity response, response to cadmium ion, response to cold	ARE
