# Supplementary material for: Meta-analysis of drought-tolerant genotypes in Oryza sativa: A network-based approach
Source: PLoS One. 2019 May 6;14(5):e0216068. doi: 10.1371/journal.pone.0216068 (PMC6502313; doi:10.1371/journal.pone.0216068)
Supplement: S7 Table — (XLSX) [file pone.0216068.s007.xlsx]

## Sheet: Sheet2
Gene Name	modules	Cluster_no	ClusterName	Considered for PPIN (seed genes)	Final PPIN	Average fold change	GSE41647_6hr_fc	P value	filtered	e_mexp_2401_seed_fc	e_mexp_2401_filtered	filtered	GSE21651_seed_fc	P value	filtered	GSE26280_till_fc	P value	filtered	GSE24048_Azu_leaves	P value	filtered	GSE24048_Blala_leaves_fc	P value	filtered	GSE26280_PE_fc	P value	filtered	GSE25176_D3	P value	filtered	GSE26280_booting_fc	P value	filtered
LOC_Os11g26760	turquoise	na	na	uDTN	uDTN	5.04	6.1	0.003946	*	5.89	0.000118	*	5.32	0.00318	*	3.68	0.00328	*	5.2	1e-05	*	5.65	0.00099	*	6.17	0.018584	*	5.66	0.000624	*	5.24	0.000116	*
LOC_Os03g19290	turquoise	na	na	uDTN	uDTN	5.39	5.99	0.001431	*	5.52	5e-05	*	5.73	0.000793	*	4.71	1.1e-05	*	5.77	0.003399	*	5.8	1.6e-05	*	4.84	0.005901	*	6.85	0.009905	*	5.6	0.001529	*
LOC_Os07g05365	turquoise	na	na	uDTN	na	3.58	5.58	0.003694	*	2.99	0.000248	*	4.36	0.021017	*	3.96	3.5e-05	*	5.19	0.000267	*	-1.83	0.084324		5.78	0.000332	*	3.75	0.092808		4.59	0.001786	*
LOC_Os05g15770	turquoise	na	na	na	na	2.39	5.5	0.005502	*	-0.32	0.501812		1.51	0.112903		-1.05	0.078168		5.84	0.003981	*	0.65	0.55677		2.03	0.002412	*	4.11	0.006506	*	3.46	0.007923	*
LOC_Os12g05210	turquoise	na	na	uDTN	uDTN	4.1	5.39	0.000118	*	4.4	0.000682	*	4.46	0.029009	*	3.66	0.001119	*	2.94	0.008391	*	3.88	0.007003	*	4.95	0.003132	*	5.66	0.013315	*	3.53	0.000267	*
LOC_Os12g29400	turquoise	na	na	uDTN	uDTN	4.11	5.04	0.000562	*	3.62	0.000125	*	4.92	0.004983	*	2.62	0.000179	*	3.85	0.008916	*	4.29	0.004265	*	6.01	5.9e-05	*	5.7	0.019781	*	4.02	0.001623	*
LOC_Os01g25920	yellow	na	na	na	na	1.73	4.93	2e-06	*	0.28	0.062805		3.59	0.000639	*	0.39	0.174081		0.09	0.17335		1.04	0.014325	*	4.69	0.006983	*	-0.62	0.154882		1.38	0.043077	*
LOC_Os05g51670	turquoise	U3	cell wall metabolism	uDTN	uDTN	3.58	4.88	0.000207	*	1.97	0.000145	*	3.65	0.012686	*	3.37	4e-06	*	3.98	0.001063	*	3.58	7.4e-05	*	4.55	0.001879	*	4.87	0.002354	*	3.66	0.000117	*
LOC_Os02g32520	turquoise	U2	Chaperons	uDTN	uDTN	2.9	4.61	2.8e-05	*	1.3	0.003474	*	3.49	0.001738	*	3.09	0.000445	*	1.12	0.15834		2.51	0.022202	*	4.97	0.000125	*	3.13	0.045667	*	4.52	0.000117	*
LOC_Os03g60560	turquoise	na	na	uDTN	uDTN	3.03	4.49	0.000704	*	3.71	0.000679	*	2.72	0.027246	*	1.13	0.000258	*	2.03	0.006099	*	3.05	0.028558	*	4.93	9e-05	*	4.09	0.010376	*	3.58	0.002739	*
LOC_Os04g45810	turquoise	na	na	uDTN	uDTN	3.55	4.47	0.001756	*	2.67	9e-06	*	2.75	0.030094	*	1.38	0.003154	*	3.3	8e-06	*	4.93	0.007805	*	1.96	4.3e-05	*	5.92	0.00415	*	5.49	0.008859	*
LOC_Os02g54140	turquoise	na	na	uDTN	uDTN	4.28	4.46	0.000112	*	5.23	0	*	4.86	0.006693	*	3.14	0.002972	*	4.46	0.025185	*	5.33	0.016525	*	5.75	0.000434	*	5.25	0.003821	*	2.73	0.001482	*
LOC_Os07g48830	turquoise	na	na	uDTN	uDTN	2.98	4.45	0.00032	*	1.83	0.001877	*	2.01	0.071111		1.36	0.010629	*	2.85	0.000677	*	3.75	8.3e-05	*	3.07	0.000167	*	5.39	0.003456	*	3.23	0.013639	*
LOC_Os03g12820	turquoise	na	na	uDTN	uDTN	3.27	4.35	0.00103	*	3.83	0.000551	*	2.6	0.034982	*	1.48	0.004536	*	3.99	0.020597	*	2.99	0.030853	*	5.05	0.002239	*	4.48	0.012027	*	2.95	0.028578	*
LOC_Os01g64360	turquoise	na	na	uDTN	uDTN	3.16	4.35	0	*	2.12	3.4e-05	*	3.97	0.022247	*	1.97	0.00088	*	2.83	0.000205	*	3.59	0.000283	*	2.83	0.001616	*	4.61	0.006961	*	3.88	0.000344	*
LOC_Os01g32780	turquoise	na	na	uDTN	uDTN	3.71	4.32	0.002755	*	3.18	0.000432	*	3.68	0.005631	*	2.61	0.004848	*	3.75	0.000314	*	3.85	0.002903	*	5.11	0.006545	*	4.72	0.011854	*	4.49	7.9e-05	*
LOC_Os06g24990	turquoise	na	na	uDTN	na	3.11	4.32	0.000178	*	1.9	4e-06	*	3.63	0.009067	*	1.8	0.001298	*	3.82	0.000177	*	3.09	0.006793	*	2.84	3.3e-05	*	4.44	0.000499	*	3.51	0.003511	*
LOC_Os03g50960	turquoise	na	na	na	na	2.53	4.28	0.000311	*	2.84	0.000874	*	3.69	0.029039	*	0.64	0.368962		3.26	0.003209	*	3.85	0.013574	*	0.08	0.764126		3.55	0.002488	*	0.82	0.30058
LOC_Os07g10840	turquoise	na	na	uDTN	uDTN	3.78	4.25	0.01178	*	2.68	2.9e-05	*	3.25	0.001122	*	3.93	0.001927	*	4.31	0.000733	*	4.43	0.000297	*	3.9	1e-06	*	5.07	0.000225	*	3.45	0.027469	*
LOC_Os01g45640	turquoise	na	na	uDTN	uDTN	4.03	4.23	0.002367	*	2.16	0.000292	*	3.4	0.01295	*	4.76	0.012311	*	4.76	0.007946	*	3.44	0.033719	*	5.65	0.011762	*	5.92	0.000443	*	4.16	0.010607	*
LOC_Os02g41840	turquoise	na	na	uDTN	uDTN	3.08	4.18	0.001321	*	1.67	0.000273	*	3.65	0.021022	*	0.73	0.051775		5.22	0.00023	*	0.16	0.810443		6.11	0.001173	*	5.49	0.010505	*	3.27	0.005614	*
LOC_Os10g09850	yellow	na	na	uDTN	na	1.93	4.18	0.000163	*	3.76	0.000142	*	3.25	0.001472	*	0.95	0.009727	*	0.68	0.25767		-0.38	0.155999		3.97	0.000273	*	0.75	0.044599	*	2.08	0.027942	*
LOC_Os03g61150	turquoise	na	na	uDTN	na	2.84	4.1	0.001179	*	-0.58	0.055867		4.68	0.002015	*	3.67	0.004407	*	4.79	2.7e-05	*	1.41	0.079468		4.42	0.005054	*	3.95	0.000126	*	1.66	0.000642	*
LOC_Os05g38290	turquoise	U1	ABA	uDTN	uDTN	3.26	4.09	0.000461	*	-0.52	0.000896	*	3.84	0.001688	*	2.33	0.000608	*	4.36	9e-06	*	4.34	0.000285	*	1.68	0.001636	*	5.64	0.006732	*	4.72	0.000508	*
LOC_Os06g04240	yellow	na	na	uDTN	na	1.59	4.07	2.7e-05	*	2.8	0.000205	*	3.17	0.000637	*	0.44	0.405268		-0.41	0.733335		-0.62	0.551119		3.88	2.9e-05	*	-0.74	0.006129	*	2.46	0.006047	*
LOC_Os05g39690	turquoise	na	na	na	na	2.06	4.06	5.9e-05	*	3.93	2e-06	*	4.07	0.001929	*	1.65	0.01674	*	0.82	0.073738		1.28	0.013509	*	3.2	0.014692	*	0.2	0.549937		0.97	0.072211
LOC_Os01g03390	turquoise	na	na	uDTN	na	3.01	4.05	0.002511	*	2.01	0.000481	*	2.93	0.023511	*	2.69	0.010537	*	5.11	0.001253	*	0.26	0.433607		3.28	6.5e-05	*	5.08	0.013686	*	3.25	0.001398	*
LOC_Os01g24710	turquoise	na	na	na	na	2.51	4.05	0	*	1.43	0.004199	*	1.48	0.002158	*	2.27	0.007925	*	4.85	0.030846	*	0.75	0.052772		5.58	0.000213	*	2.1	0.130265		2.14	0.017274	*
LOC_Os03g04770	turquoise	na	na	uDTN	uDTN	2.55	4.03	0.001112	*	1.88	0.003024	*	2.16	0.012877	*	1.77	0.000786	*	1.75	0.046837	*	3.34	0.003261	*	3.52	8.4e-05	*	2.14	0.135792		3.71	0.001724	*
LOC_Os05g25920	yellow	na	na	na	na	0.44	4.02	0.001773	*	0.85	0.010835	*	2.24	0.009496	*	0.1	0.652194		-2.42	0.004468	*	-4.2	0.009343	*	4.88	0.002359	*	-1.27	0.13002		0.98	0.03701	*
LOC_Os06g30370	turquoise	na	na	na	na	2.32	4.01	1e-06	*	0.08	0.804697		3.64	0.009042	*	2.32	0.012636	*	2.74	0.007868	*	0.87	0.244049		1.93	0.001022	*	4.77	0.015306	*	1.52	0.072629
LOC_Os03g16170	turquoise	U1	ABA	uDTN	uDTN	2.96	3.89	2.1e-05	*	2.5	9.7e-05	*	3.5	0.000159	*	2.01	0.097774		3.13	0.003862	*	3.9	0.000188	*	2.04	0.000527	*	3.3	0.004845	*	3.66	0.004522	*
LOC_Os06g25010	turquoise	na	na	uDTN	na	2.62	3.85	0.000239	*	2.08	0.000836	*	3.54	0.003624	*	0.8	0.003552	*	3.41	0.000409	*	1.88	0.022928	*	3.06	0.002042	*	3.53	0.030316	*	2.91	0.007336	*
LOC_Os10g32810	turquoise	U12	starch metabolism	uDTN	uDTN	3.38	3.81	0.002551	*	0.8	0.060962		3.34	0.024988	*	3.16	0.005244	*	4.13	0.004157	*	3.52	0.004949	*	4.35	0.007769	*	5.35	0.001096	*	3.44	0.003523	*
LOC_Os03g46060	yellow	na	na	na	na	2.41	3.81	0.004199	*	3.84	8.6e-05	*	3.77	0.001087	*	3.14	0.00326	*	3.86	0.026273	*	-0.08	0.906062		5.12	0.003633	*	-3.01	0.015387	*	3.78	0.002184	*
LOC_Os06g09560	turquoise	na	na	na	na	2.29	3.81	5e-06	*	3.65	1.2e-05	*	2.06	0.027939	*	1.35	0.027312	*	2.76	0.12046		2.93	0.074756		4.65	0.000646	*	-0.31	0.551292		1.2	0.005973	*
LOC_Os01g64730	turquoise	U10	Protein kinases	uDTN	uDTN	3.34	3.8	0.000826	*	2.54	0.000116	*	3.03	0.026136	*	3.38	7.3e-05	*	2.63	0.0152	*	3.84	0.000532	*	3.95	0.000613	*	4.3	0.005248	*	3.88	0.000814	*
LOC_Os01g52110	turquoise	na	na	uDTN	uDTN	2.44	3.77	0.000559	*	1.44	0.009906	*	2.34	0.024534	*	1.45	0.013676	*	2.56	0.003768	*	2.54	0.004146	*	1.74	0.000929	*	4.04	0.007477	*	2.68	0.022032	*
LOC_Os11g10470	yellow	na	na	na	na	1.29	3.76	0.002978	*	1.3	0.002078	*	2.69	0.01648	*	2.01	0.099087		-3.25	0.00021	*	-1.09	0.058551		3.66	0.003169	*	0.89	0.071479		3.4	0.002692	*
LOC_Os10g35070	turquoise	na	na	uDTN	uDTN	3	3.73	2.6e-05	*	1.93	0.000783	*	2.81	0.005868	*	2.27	0.000812	*	3.58	0.006069	*	2.22	0.005973	*	3.42	0.021537	*	4.68	0.010289	*	3.55	0.000597	*
LOC_Os02g11859	yellow	na	na	na	na	0.83	3.72	0.000763	*	2.28	9.6e-05	*	2.23	0.0702		1.63	0.105735		-2.94	0.000909	*	-3.09	0.00759	*	3.65	0.001772	*	-1.63	0.029182	*	2.62	0.006756	*
LOC_Os02g26470	turquoise	na	na	uDTN	na	2.92	3.67	3e-06	*	3.58	0.000212	*	3.84	0.000385	*	1.44	0.011827	*	2.67	0.01218	*	3.4	0.001679	*	3.89	0.00113	*	3.44	0.004588	*	2.78	0.001202	*
LOC_Os03g18130	turquoise	U3	cell wall metabolism	uDTN	uDTN	3.09	3.66	1.8e-05	*	-1.92	0.000145	*	2.35	0.083831		2.63	0.046014	*	5.7	0.001506	*	1.57	0.212094		5.4	1.9e-05	*	5.8	0.00176	*	5	1.6e-05	*
LOC_Os11g37950	turquoise	na	na	uDTN	uDTN	3.42	3.64	0.009155	*	3.1	7e-05	*	3.28	7.4e-05	*	4.13	0.005854	*	4.45	5.9e-05	*	3.66	0.000793	*	4.22	2e-06	*	3.87	0.022034	*	3.09	0.004546	*
LOC_Os02g40900	turquoise	na	na	na	na	2.57	3.64	0.000229	*	3.27	0.000124	*	2.72	0.018216	*	2.26	0.021623	*	3.12	0.014739	*	3.7	0.005001	*	3.37	0.000621	*	-0.06	0.734473		2.34	0.022406	*
LOC_Os09g36200	turquoise	na	na	uDTN	uDTN	3.05	3.63	0.005514	*	0.56	0.021581	*	3.09	0.003544	*	2.8	3.9e-05	*	3.1	0.009319	*	3.74	0.004593	*	4.2	0.035906	*	4.57	0.018938	*	4.59	1.2e-05	*
LOC_Os01g62900	turquoise	U3	cell wall metabolism	uDTN	uDTN	3.31	3.61	0.003466	*	3.13	3e-05	*	4.1	0.013701	*	3.06	0.001155	*	3.73	0.000135	*	3.9	0.003428	*	3.89	0.000196	*	4.07	0.002354	*	3.52	0.001547	*
LOC_Os03g57640	turquoise	na	na	na	na	1.88	3.61	0.000247	*	2.62	0.000247	*	2.31	0.022276	*	1.33	0.051922		2.52	0.110029		-0.24	0.669541		3.21	0.000654	*	1.19	0.070869		1.47	0.013353	*
LOC_Os12g36830	green	na	na	na	na	-0.56	3.61	0.004071	*	-2.89	1e-06	*	-1.4	0.032541	*	1.38	0.037203	*	-2.65	0.017996	*	-2.17	0.040697	*	0.08	0.918494		-3.11	0.001373	*	0.63	0.011399	*
LOC_Os04g19740	turquoise	U1	ABA	uDTN	uDTN	3.69	3.58	0.00242	*	4.01	0.00024	*	4.46	0.014131	*	3.68	0.000811	*	3.49	0.006514	*	4.06	7.1e-05	*	4.59	0.000717	*	4.22	0.009461	*	3.95	0.002596	*
LOC_Os03g60080	turquoise	na	na	na	na	1.51	3.58	0.001438	*	1.8	0.000314	*	3.14	0.00442	*	0.88	0.236155		-2.09	0.060363		-1.09	0.262145		2.35	0.009478	*	2.74	0.00042	*	3.89	0.001569	*
LOC_Os05g34830	turquoise	na	na	uDTN	na	2.74	3.57	1.5e-05	*	1.63	0.002228	*	3.04	0.005995	*	3.32	0.016105	*	3.21	0.011606	*	1.4	0.012375	*	3.4	8.6e-05	*	4.06	0.003965	*	2.41	0.001936	*
LOC_Os02g44990	turquoise	na	na	uDTN	na	2.49	3.56	0.001231	*	2.16	0.001989	*	2.6	0.005753	*	0.55	0.057981		3.97	0.002333	*	0.56	0.419328		4.48	0.020596	*	4.62	0.019802	*	1.94	0.010329	*
LOC_Os09g21180	turquoise	na	na	na	na	1.85	3.56	0.000309	*	2	0.001666	*	3.07	0.013296	*	2.44	0.030654	*	-1.25	0.015974	*	-1.33	0.066138		3.59	2e-06	*	3.62	0.007473	*	2.25	0.004644	*
LOC_Os03g51920	turquoise	na	na	uDTN	uDTN	2.95	3.55	0.006029	*	0.63	0.004079	*	2.46	0.038136	*	3.38	0.004532	*	3.45	1.1e-05	*	4.23	8e-06	*	3.08	0.003974	*	4.38	0.003873	*	2.87	0.002664	*
LOC_Os06g10530	turquoise	na	na	uDTN	na	2.09	3.54	0.000615	*	1.3	0.001088	*	3.11	0.014909	*	0.79	0.002819	*	3.38	0.071478		0.86	0.183533		3.67	0.000638	*	2.01	0.048562	*	2.1	0.038999	*
LOC_Os11g37970	yellow	na	na	na	na	1.52	3.53	0.000365	*	2.08	0.003654	*	2.95	0.002638	*	2.22	0.01638	*	2.63	0.027856	*	0.43	0.27536		1.25	0.028733	*	-1.54	0.016385	*	1.19	0.000107	*
LOC_Os02g53410	yellow	na	na	uDTN	uDTN	1.64	3.49	0.000234	*	1.83	0.001147	*	2.53	0.002413	*	1.14	0.0303	*	1.63	0.271422		-0.48	0.081157		4.5	0.006188	*	0.11	0.686395		1.86	0.024451	*
LOC_Os05g49940	yellow	na	na	na	na	1.39	3.49	0.00047	*	2.12	0.002378	*	3.05	0.002048	*	1.84	0.097071		0.55	0.624189		0.64	0.417988		3.61	0.014729	*	-0.58	0.003695	*	0.65	0.032145	*
LOC_Os05g07810	turquoise	na	na	uDTN	uDTN	2.71	3.47	0.000476	*	2.6	0.002044	*	2.76	0.022567	*	1.41	2.6e-05	*	3.15	0.002838	*	1.8	0.041651	*	4.33	0.003891	*	4.24	0.00644	*	2.73	0.001366	*
LOC_Os06g51150	turquoise	na	na	na	na	1.29	3.46	0.01774	*	0.41	0.274307		1.6	0.010706	*	-1.17	0.046711	*	1.25	0.036156	*	0.81	0.075375		3.39	0.006999	*	1.62	0.10859		1.66	0.002031	*
LOC_Os03g12890	turquoise	na	na	na	na	1.79	3.44	0.003463	*	-0.05	0.47367		2.65	0.075866		1.16	0.002191	*	2.41	0.068346		0.09	0.787096		3.67	0.0099	*	1.69	0.04222	*	4.24	0.000726	*
LOC_Os05g31620	yellow	na	na	na	na	1.32	3.4	0.000383	*	0.82	0.005434	*	3.23	0.071526		0.47	0.707963		-1.4	0.35393		1.31	0.214698		3.85	0.001574	*	-0.18	0.488698		1.15	0.011925	*
LOC_Os01g49720	turquoise	na	na	uDTN	uDTN	2.95	3.39	0.002596	*	2.07	0.003131	*	3.35	0.004015	*	2.54	9.9e-05	*	3.62	0.000117	*	2.98	0.000227	*	3.11	4.4e-05	*	4.29	0.024733	*	3.16	5.6e-05	*
LOC_Os06g46900	turquoise	na	na	uDTN	uDTN	3.03	3.38	0.00301	*	3.08	9e-06	*	2.44	0.045418	*	2.12	0.003081	*	3.71	0.011879	*	3.07	0.004961	*	4.33	0.001425	*	3.59	0.00019	*	2.89	0.001602	*
LOC_Os08g29600	turquoise	na	na	uDTN	uDTN	2.83	3.37	0.001557	*	1.76	1.3e-05	*	3.1	0.004537	*	1.68	0.002622	*	2.8	0.001312	*	2.96	0.00047	*	3.74	1e-06	*	4.23	0.001682	*	3.27	9.3e-05	*
LOC_Os01g46970	turquoise	na	na	uDTN	na	2.62	3.36	0.000497	*	0.99	0.002118	*	3.25	0.010993	*	1.62	0.000699	*	2.61	0.00114	*	3.14	0.000434	*	2.87	0.000278	*	3.77	0.010906	*	3.65	0.000334	*
LOC_Os03g22120	turquoise	na	na	uDTN	uDTN	2.41	3.36	5e-06	*	2.47	0.000613	*	3.14	0.013156	*	1.78	0.001658	*	3.07	0.000606	*	1.71	0.006508	*	2.96	0.014601	*	3.35	0.00362	*	2.03	0.020689	*
LOC_Os07g47670	turquoise	na	na	na	na	2.39	3.35	0.005834	*	2.72	7e-06	*	3.67	0.043163	*	1.66	0.004363	*	-0.29	0.383621		1.92	0.044226	*	4.58	0.018563	*	3.57	0.084942		2.39	0.011228	*
LOC_Os05g45020	turquoise	na	na	na	na	2.12	3.33	0.000163	*	2.34	8.2e-05	*	3.03	0.011384	*	-0.14	0.223445		1.49	0.061536		1.02	0.198661		3.88	6.6e-05	*	3.7	0.006892	*	1.97	6.5e-05	*
LOC_Os02g09810	turquoise	na	na	uDTN	uDTN	2.13	3.32	1.7e-05	*	2.06	3.8e-05	*	2.66	0.035277	*	0.77	0.005744	*	3.68	0.008944	*	-0.5	0.296849		4.19	0.000576	*	2.13	0.002554	*	2.88	0.00249	*
LOC_Os09g27050	turquoise	na	na	na	na	1.58	3.32	0.000751	*	1.41	0.00956	*	2.91	0.002125	*	-0.72	0.260988		0.91	0.048666	*	1.44	0.010733	*	3.25	0.001185	*	1.53	0.032918	*	2.28	0.012935	*
LOC_Os03g15270	turquoise	na	na	na	na	2.18	3.31	1e-06	*	2.73	1e-05	*	2.98	0.003812	*	-0.37	0.032443	*	3	0.000929	*	0.95	0.029574	*	3.31	0.001622	*	2.89	0.010195	*	2.12	0.002298	*
LOC_Os05g46040	turquoise	U1	ABA	uDTN	uDTN	2.54	3.3	0.006495	*	2.35	3.9e-05	*	2.91	2.4e-05	*	1.66	0.054062		2.94	0.000109	*	2.6	0.000273	*	2.22	0.000141	*	3.12	0.026684	*	2.62	0.000163	*
LOC_Os03g24730	turquoise	na	na	na	na	1.21	3.3	0.001335	*	1.34	0.000354	*	2.7	0.012991	*	1.36	0.012312	*	-1.03	0.435159		-0.31	0.105989		3.53	0.000581	*	-1.47	0.23915		1.89	0.006356	*
LOC_Os05g39770	turquoise	U1	ABA	uDTN	uDTN	3.34	3.29	6.8e-05	*	2.41	2.6e-05	*	3.88	0.015386	*	1.35	0.112334		3.43	0.024415	*	4.62	0.005138	*	6.06	0.003473	*	3.62	0.032177	*	4.21	0.013017	*
LOC_Os02g52210	turquoise	na	na	uDTN	na	2.34	3.29	1.1e-05	*	-2.32	0.000391	*	2.85	0.056723		1.36	0.007124	*	3.49	0.005623	*	2.99	0.01148	*	3.25	0.000395	*	4.26	0.0106	*	3.24	0.000402	*
LOC_Os02g44870	turquoise	na	na	uDTN	uDTN	2.3	3.28	0.000188	*	-0.12	0.574397		2.44	0.014521	*	1.79	0.00093	*	1.61	0.007654	*	3.35	0.009687	*	2.89	0.00032	*	3.66	0.008779	*	3.15	0.000553	*
LOC_Os03g45730	yellow	na	na	uDTN	uDTN	1.96	3.28	0.003898	*	3.04	0.000222	*	2.28	0.007418	*	1.31	0.006387	*	0.62	0.062223		2.33	0.014217	*	3.39	0.00161	*	0.37	0.289198		1.6	0.018261	*
LOC_Os09g35790	yellow	U2	Chaperons	uDTN	uDTN	1.41	3.28	7.7e-05	*	-0.68	0.025175	*	1.41	0.183831		0.93	0.012036	*	3.07	0.005216	*	2.78	0.018383	*	3.39	1.1e-05	*	-2.05	0.044418	*	1.04	0.062395
LOC_Os07g43950	yellow	na	na	uDTN	uDTN	2.05	3.27	1e-06	*	1.98	0.000156	*	2.9	0.004316	*	2.47	0.000368	*	1.99	0.029272	*	3.06	0.000272	*	3.78	0.000339	*	-0.11	0.827462		0.76	0.006614	*
LOC_Os08g33710	turquoise	na	na	uDTN	uDTN	2.65	3.25	0.001148	*	1.31	0.004086	*	2.58	0.024678	*	0.95	0.010231	*	3.51	0.003249	*	3.4	0.002132	*	2.75	0.002073	*	4.3	0.003391	*	2.96	0.000438	*
LOC_Os10g32680	turquoise	na	na	uDTN	uDTN	2.41	3.25	0.003367	*	1.49	0.000995	*	3.06	0.007463	*	2.15	0.008209	*	3.39	0.002113	*	1.18	0.035118	*	3.93	0.001401	*	1.96	0.020071	*	3.08	0.000907	*
LOC_Os01g47070	black	na	na	na	na	0.39	3.25	0.000354	*	-2.92	4.2e-05	*	2.28	0.00741	*	2.34	0.112472		-1.34	0.105058		-0.26	0.657255		2.03	0.001356	*	-3.47	0.000597	*	2.02	0.023492	*
LOC_Os12g38270	black	na	na	na	na	0.05	3.23	0.001011	*	-1.87	0.002754	*	1.38	0.004224	*	-0.64	0.428798		1.21	0.162814		-2.53	0.000207	*	2.01	0.000104	*	-1.13	0.15608		-0.82	0.056855
LOC_Os10g28080	yellow	na	na	na	na	1.54	3.22	0.014533	*	-2.22	8e-05	*	2.55	0.057731		2.01	0.114424		4.16	0.001785	*	0.06	0.85346		3.68	0.001475	*	-0.64	0.166571		3.08	0.001544	*
LOC_Os05g44900	turquoise	na	na	uDTN	uDTN	2.62	3.2	3e-06	*	1.14	0.003101	*	3.14	0.000248	*	0.76	0.001305	*	3.23	0.036506	*	2.97	0.016763	*	4.79	0.0001	*	4.17	0.019687	*	2.44	0.010014	*
LOC_Os01g08860	yellow	na	na	na	na	2.88	3.19	9e-05	*	4.32	2e-06	*	3.99	0.002917	*	2.56	0.015167	*	2.14	0.000826	*	5.19	0.002574	*	4.85	0.002863	*	-0.11	0.090334		1.65	0.00569	*
LOC_Os01g07530	turquoise	na	na	uDTN	uDTN	2	3.19	0.002769	*	-0.7	0.00845	*	1.53	0.095883		0.59	0.049742	*	1.7	0.005861	*	3.6	0.000869	*	2.86	8.2e-05	*	2.89	0.021988	*	3.66	6.6e-05	*
LOC_Os06g24190	turquoise	na	na	na	na	1.78	3.19	0.000323	*	-1.64	0.000428	*	1.79	0.118474		2.26	0.012646	*	3.63	0.004537	*	1.39	0.032132	*	2.01	0.007083	*	3.43	0.028101	*	1.42	0.007006	*
LOC_Os12g25090	turquoise	na	na	uDTN	na	2.85	3.18	3.7e-05	*	0.03	0.849814		3.15	0.000976	*	1.56	0.00796	*	4.35	0.002423	*	2.22	0.000229	*	5.13	0.001294	*	5.85	0.024578	*	2.78	0.035312	*
LOC_Os10g22050	turquoise	na	na	uDTN	na	2.71	3.18	0.005612	*	2.59	1.7e-05	*	3.72	0.014212	*	1.53	0.058819		2.78	0.001052	*	3.42	0.007022	*	5.24	3.6e-05	*	2.73	0.040956	*	2.76	0.000636	*
LOC_Os08g40680	turquoise	na	na	uDTN	na	2.49	3.18	0.000738	*	1.88	0.047248	*	2.91	0.023512	*	2.2	0.023456	*	3.65	5.6e-05	*	2.04	0.032441	*	1.97	0.062585		3.09	0.003348	*	2.9	0.000111	*
LOC_Os01g62970	turquoise	na	na	na	na	2.01	3.18	0.000286	*	2.37	0.000122	*	2.64	0.003058	*	-0.24	0.188983		2.91	0.003812	*	0.44	0.045028	*	2.8	0.000852	*	3.64	0.005734	*	1.65	0.033598	*
LOC_Os02g50350	turquoise	na	na	uDTN	uDTN	2.04	3.16	0.000589	*	1.55	2.1e-05	*	2.76	0.00302	*	0.92	0.000908	*	2.89	0.046513	*	0.46	0.066163		4.4	0.000129	*	2.48	0.031511	*	1.38	0.022287	*
LOC_Os03g08624	turquoise	na	na	na	na	1.92	3.16	3.4e-05	*	0.97	0.000389	*	2.76	0.002685	*	1.19	0.022773	*	2.77	0.003096	*	-2.08	0.071342		4.47	8.8e-05	*	3.81	0.00805	*	1.61	0.004502	*
LOC_Os03g56860	yellow	na	na	uDTN	na	1.22	3.16	0.005355	*	2.84	3.6e-05	*	2.91	0.029495	*	1.14	0.024945	*	-1.6	0.023509	*	-0.42	0.275284		3.63	4e-06	*	-0.83	0.023882	*	1.89	0.001975	*
LOC_Os01g15270	turquoise	na	na	uDTN	na	2.28	3.15	7e-06	*	1.3	0.01223	*	2.31	0.045458	*	2.06	0.011125	*	2.47	0.00108	*	1.59	0.025044	*	2.25	8.7e-05	*	3.38	0.018579	*	2.78	0.013212	*
LOC_Os10g40490	yellow	na	na	uDTN	uDTN	1.16	3.14	7.1e-05	*	1.69	0.002603	*	2.57	0.004414	*	1.5	0.00011	*	-0.91	0.035696	*	0.28	0.699298		3.1	0.009551	*	-1.7	0.025833	*	1.98	0.002666	*
LOC_Os05g02770	turquoise	na	na	na	na	1.95	3.13	0.000344	*	2.18	5.7e-05	*	2.58	0.002397	*	1.6	0.001383	*	1.1	0.011053	*	0.83	0.053619		3.17	0.012473	*	2.84	0.002827	*	1.62	0.004178	*
LOC_Os01g15000	turquoise	na	na	uDTN	na	1.59	3.13	0.000262	*	0.17	0.60581		2.67	0.041025	*	-0.09	0.365061		2.37	0.101751		0.98	0.006224	*	3.66	0.000749	*	1.04	0.122566		2.07	0.004256	*
LOC_Os01g64470	black	na	na	na	na	-0.02	3.12	0.000997	*	-2.21	0.00127	*	1.8	0.034595	*	1.18	0.177989		-2.67	0.000502	*	-2.48	0.002139	*	3.48	9.8e-05	*	-3.01	0.068092		0.5	0.138993
LOC_Os08g15050	green	D6	Development and Flowering	dDTN	dDTN	-0.91	3.12	9.8e-05	*	-2.3	3.8e-05	*	1.09	0.012662	*	-1.34	0.007839	*	-2.48	0.000108	*	-2.87	0.006076	*	-0.38	0.159231		-3.61	0.015107	*	-0.65	0.047928	*
LOC_Os01g40094	turquoise	U1	ABA	uDTN	uDTN	2.03	3.11	0.000236	*	0.37	0.272669		2.83	0.011754	*	-0.27	0.262987		2.4	0.000268	*	3.24	0.000648	*	1.2	0.011312	*	2.91	0.000208	*	3.19	0.000859	*
LOC_Os01g28500	yellow	na	na	na	na	1.11	3.1	2e-06	*	1.31	0.002099	*	2.49	0.010537	*	2.27	0.052339		0.52	0.455381		-0.07	0.830818		0.48	0.083824		0.65	0.141449		0.58	0.023572	*
LOC_Os07g46280	turquoise	U1	ABA	uDTN	uDTN	2.42	3.09	0.003395	*	2.74	3e-06	*	3.13	0.003541	*	1.53	0.002092	*	3.04	0.0069	*	1.7	0.017686	*	2.31	0.00041	*	2.46	0.014153	*	3.19	0.001612	*
LOC_Os04g09570	turquoise	na	na	na	na	2.17	3.09	0.000828	*	2.47	8e-05	*	2.14	0.045633	*	0.29	0.567636		3.14	0.019047	*	0.13	0.56947		3.42	0.017	*	3.94	0.012925	*	2.72	9.4e-05	*
LOC_Os03g21060	turquoise	na	na	uDTN	uDTN	2.11	3.09	0.008019	*	0.2	0.120048		3.02	0.002656	*	2.43	0.000128	*	2.76	0.022373	*	-0.24	0.704989		5.08	0.004383	*	2.23	0.031377	*	2.77	0.001355	*
LOC_Os03g11900	yellow	na	na	uDTN	uDTN	0.88	3.09	0.002555	*	1.14	0.000615	*	1.43	0.044446	*	1.63	0.014705	*	-1.06	0.038259	*	0.87	0.14809		2.09	0.000109	*	-1.47	0.010106	*	1.22	0.031639	*
LOC_Os03g15960	turquoise	na	na	uDTN	uDTN	2.28	3.08	0.00169	*	2.19	0.000502	*	2.19	0.002999	*	1.92	0.000533	*	3.08	0.000155	*	2.07	0.000551	*	3.46	0.002675	*	2.42	0.010879	*	1.4	0.007885	*
LOC_Os01g04330	turquoise	na	na	na	na	1.7	3.08	0.000913	*	2.16	0.002011	*	2.59	0.003256	*	0.86	0.050598		-0.36	0.041667	*	1.1	0.002099	*	2.59	0.001732	*	1.8	0.065702		2.53	0.019291	*
LOC_Os01g53220	turquoise	na	na	na	na	2.05	3.07	3.6e-05	*	2.61	2.2e-05	*	2.35	0.020824	*	2.03	0.000234	*	2.29	0.004874	*	2.47	0.00295	*	1.86	0.000429	*	2.44	0.006615	*	0.89	0.009294	*
LOC_Os01g03144	turquoise	na	na	uDTN	uDTN	1.77	3.06	0.001343	*	-1.43	6e-05	*	2.62	0.006628	*	1.29	0.007401	*	2.12	0.021222	*	1.95	0.021	*	2.92	0.010984	*	1.86	0.075422	#	2.07	0.001204	*
LOC_Os03g59180	black	na	na	na	na	0.55	3.06	0.000721	*	-0.72	0.005441	*	2.18	0.006559	*	0.97	0.133335		-3.33	0.000131	*	-1.29	0.006095	*	3.63	0.004488	*	-0.94	0.06509		2.9	0.000216	*
LOC_Os01g18220	turquoise	na	na	uDTN	na	2.28	3.05	0.001285	*	0.05	0.775431		3.3	0.014488	*	0.6	0.01827	*	2.73	0.000272	*	2.21	0.001129	*	2.7	0.000113	*	3.91	0.003564	*	2.95	0.002114	*
LOC_Os03g41390	turquoise	na	na	uDTN	uDTN	2.04	3.05	0.005109	*	1.1	0.007391	*	2.35	0.012941	*	0.53	0.064544		1.77	0.005303	*	2.05	0.00857	*	4.18	0.000238	*	3.02	0.021688	*	1.49	0.000612	*
LOC_Os09g25690	turquoise	na	na	na	na	1.86	3.05	5.1e-05	*	-2.31	0.005944	*	2.67	0.015384	*	2.77	7.4e-05	*	3.93	0.000171	*	1.97	0.00348	*	3.43	0.000311	*	1.87	0.039779	*	0.33	0.205024
LOC_Os01g42860	turquoise	na	na	na	na	1.74	3.03	0.000141	*	2.41	0.000272	*	2.24	0.120702		0.47	0.058807		1.02	0.089172		1.45	0.065827		3.99	5.7e-05	*	2.12	0.131029		0.83	0.068203
LOC_Os02g47840	turquoise	na	na	uDTN	uDTN	2.43	3.02	0.000256	*	1.97	2.6e-05	*	2.83	0.000127	*	1.44	0.001226	*	2.5	3.8e-05	*	2.66	0.000812	*	3.92	0.000234	*	3.05	0.019017	*	1.95	0.009636	*
LOC_Os01g09640	turquoise	na	na	uDTN	uDTN	2.03	3.02	0.001442	*	-0.37	0.557626		2.75	0.007691	*	0.5	0.239795		2.47	0.00435	*	2.35	0.001203	*	2.94	0.00137	*	2.8	0.000464	*	2.83	5e-05	*
LOC_Os04g57850	yellow	na	na	na	na	1.03	3.02	0.000348	*	1.31	0.000776	*	2.28	0.097485		1.71	0.020825	*	-2.38	0.01829	*	-1.2	0.077802		3.59	0.018416	*	-0.02	0.963792		2.21	0.00206	*
LOC_Os03g20330	green	na	na	na	na	-0.99	3.01	0.002813	*	0.39	0.078849		0.77	0.147332		-1.55	0.150797		-1.77	0.000142	*	-3.48	0.000179	*	-0.91	0.074985		-3.28	0.001293	*	-3.02	0.002497	*
LOC_Os11g09020	turquoise	na	na	na	na	1.97	3	6.1e-05	*	1.48	0.000128	*	2.86	0.043429	*	2.19	0.013328	*	0.8	0.310819		1.87	0.093897		4.11	0.000269	*	1.06	0.030797	*	2.94	4.5e-05	*
LOC_Os12g43490	turquoise	na	na	uDTN	na	2.39	2.99	0.012468	*	0.73	0.163939		3.99	0.01685	*	2.34	0.061764		3.75	0.001586	*	1.17	0.007978	*	3.06	3.8e-05	*	3.63	0.013785	*	1.94	0.001075	*
LOC_Os09g38320	turquoise	na	na	na	na	2.01	2.99	0.000591	*	-1.71	0.000108	*	3	0.003425	*	1.8	0.002521	*	1.56	0.000167	*	3.34	0.00643	*	0.47	0.013872	*	3.08	0.003544	*	3.39	0.000242	*
LOC_Os07g07410	turquoise	na	na	uDTN	na	2.52	2.98	0.000164	*	0.65	0.014841	*	3.3	0.013061	*	1.87	0.001931	*	2.6	0.04068	*	2.15	0.031876	*	3.43	8.3e-05	*	3.27	0.033888	*	3.95	0.010875	*
LOC_Os03g16670	turquoise	na	na	uDTN	uDTN	2.23	2.98	0.000584	*	-0.07	0.505981		2.33	0.046089	*	0.66	0.002507	*	2.11	0.015882	*	3.17	0.001589	*	2.97	0.005035	*	3.47	0.001003	*	3.83	0.010208	*
LOC_Os09g31270	turquoise	na	na	na	na	2.17	2.98	0.00309	*	2.28	2.8e-05	*	2.92	0.000226	*	0.51	0.058337		2.62	0.020708	*	1.07	0.005217	*	4.13	0.001763	*	2.25	0.048474	*	1.58	0.032555	*
LOC_Os02g07160	turquoise	U3	cell wall metabolism	uDTN	uDTN	2.05	2.98	0.000456	*	2.21	5.9e-05	*	1.84	0.011392	*	0.39	0.119917		2.32	0.026716	*	1.99	0.026876	*	3.05	0.003263	*	2.96	0.048403	*	2.29	0.040735	*
LOC_Os03g59320	yellow	na	na	uDTN	uDTN	1.72	2.98	0.000348	*	1.1	0.000545	*	1.94	0.00805	*	1.06	0.001995	*	0.57	0.162308		2.13	0.048522	*	2.89	3e-06	*	2.3	0.034642	*	2.43	0.019855	*
LOC_Os03g58170	turquoise	na	na	uDTN	na	2.37	2.97	0.000215	*	2.97	0	*	2.21	0.053926		2.13	0.016358	*	3.03	0.020741	*	1.68	0.016923	*	3.62	0.002555	*	2.75	0.014785	*	1.75	0.001779	*
LOC_Os10g31320	turquoise	na	na	uDTN	na	2.32	2.97	0.000479	*	1.72	0.002468	*	2.79	0.008276	*	2.04	0.000351	*	2.74	0.00634	*	3.32	0.000281	*	3.28	0.001293	*	2.01	0.007642	*	1.05	0.011204	*
LOC_Os05g10670	turquoise	na	na	uDTN	uDTN	2.22	2.96	3e-06	*	2.43	8.4e-05	*	2.44	0.029362	*	1.49	0.000465	*	2.41	0.016531	*	0.85	0.020809	*	2.49	0.000183	*	3.42	0.000273	*	2.57	6.5e-05	*
LOC_Os01g16920	turquoise	na	na	na	na	1.59	2.96	0.000288	*	2.83	1.6e-05	*	2.1	0.140722		0.11	0.626141		0.95	0.029464	*	0.64	0.104723		2.4	0.013727	*	2.76	0.012199	*	1.21	0.054303
LOC_Os01g37750	yellow	na	na	na	na	1.39	2.96	0.002174	*	2.19	2.2e-05	*	1.51	0.043959	*	2.04	0.032993	*	-0.91	0.104224		1.39	0.090604		2.9	0.002336	*	0.08	0.381969		2.4	0.000452	*
LOC_Os06g44160	turquoise	na	na	na	na	1.36	2.96	0.002891	*	-1.4	0.019516	*	2.93	0.007857	*	0.64	0.207911		1.29	0.064493		0.3	0.618452		2.4	0.000104	*	1.72	0.043695	*	2.52	0.03561	*
LOC_Os06g03860	yellow	na	na	na	na	0.51	2.96	0.023915	*	0.16	0.486803		0.95	0.043239	*	-0.31	0.028281	*	0.13	0.588846		-2	0.054294		2.32	0.016963	*	-0.11	0.629281		0.04	0.933264
LOC_Os02g50730	yellow	na	na	na	na	0.39	2.96	0.002966	*	1.61	0.000108	*	1.19	0.022823	*	-0.2	0.254646		-1.19	0.220172		-2.81	0.001681	*	3	0.015041	*	-1.58	0.024643	*	0.69	0.040269	*
LOC_Os10g20470	turquoise	na	na	na	na	1.68	2.95	0.001285	*	2.66	0.000527	*	1.92	0.017049	*	1.26	0.096213		1.15	0.026107	*	0.24	0.616108		2.76	0.017992	*	1.39	0.087383		2.05	0.01543	*
LOC_Os07g14150	turquoise	na	na	na	na	1.48	2.95	0.000315	*	0.09	0.474131		1.64	0.025871	*	-0.74	0.17827		2.33	0.103692		0.01	0.97855		4.14	0.00451	*	2.59	0.014864	*	1.51	0.137322
LOC_Os01g42190	turquoise	na	na	na	na	1.13	2.94	0.003114	*	2.17	0.000157	*	2.63	0.004239	*	0.72	0.010942	*	0.5	0.481591		1.2	0.216292		0.18	0.027921		0.54	0.017752	*	0.62	0.06156
LOC_Os03g08330	yellow	na	na	na	na	0.29	2.94	0.000173	*	-0.51	0.043398	*	0.21	0.618366		-0.21	0.699977		-0.39	0.238999		-3.06	0.027236	*	0.56	0.015202	*	-1.03	0.174055		1.82	0.002724	*
LOC_Os12g36850	green	na	na	na	na	-0.43	2.94	0.004868	*	-2.74	0.000542	*	-1.99	0.084061		1.07	0.096557		-2.57	0.004953	*	-1.61	0.051165		0.51	0.368581		-2.19	0.02078	*	1.05	0.016361	*
LOC_Os07g44410	turquoise	na	na	uDTN	uDTN	2.32	2.93	7.4e-05	*	1.33	0.001397	*	3.28	0.005663	*	1.75	0.010458	*	3.23	0.026743	*	1.34	0.00056	*	4.27	0.010172	*	2.89	0.053722	#	1.64	0.026931	*
LOC_Os01g42410	yellow	na	na	na	na	1.15	2.93	0.000754	*	0.96	0.004257	*	2.27	0.102862		1.22	0.09158		1.17	0.232684		-2.61	0.018208	*	3.87	8.3e-05	*	-0.53	0.045308	*	2.19	0.008836	*
LOC_Os10g25290	turquoise	na	na	na	na	1.23	2.92	4.3e-05	*	1.43	0.000409	*	1.44	0.029423	*	0.81	0.028794	*	0.27	0.24402		-1.36	0.06656		0.77	0.000848	*	2.42	0.001118	*	2	0.001956	*
LOC_Os03g37830	black	na	na	na	na	-0.32	2.92	0.001872	*	-2.19	0.000225	*	0.55	0.007698	*	-0.28	0.533707		-2.66	0.001061	*	-1.09	0.138798		0.73	0.0772		-2	0.009033	*	0.73	0.067147
LOC_Os01g58420	turquoise	na	na	na	na	1.83	2.91	0.011416	*	0.89	0.004674	*	1.49	0.002544	*	0.89	0.002888	*	0.9	0.298389		2.54	2.6e-05	*	1.37	0.000832	*	3.21	0.009855	*	2.62	0.001105	*
LOC_Os02g32580	turquoise	na	na	uDTN	uDTN	2.01	2.9	0.000634	*	1.1	0.011189	*	2.76	0.027044	*	1.26	0.114748		2.54	0.029103	*	2.48	0.000479	*	1.59	0.002872	*	2.6	0.054031	#	1.88	0.001218	*
LOC_Os01g55940	turquoise	na	na	na	na	1.74	2.9	0.015662	*	0.92	0.004295	*	2.71	0.011203	*	3.03	0.000203	*	1.49	0.018924	*	1.76	0.004551	*	0.61	0.094203		0.21	0.650275		0.99	0.111533
LOC_Os03g07190	turquoise	na	na	uDTN	uDTN	1.69	2.9	0.000213	*	1.73	0.001188	*	2.55	0.001629	*	1.81	0.005851	*	1.38	0.002605	*	1.16	0.00404	*	2.31	0.000196	*	0.82	0.052848		1.79	0.012257	*
LOC_Os11g30500	turquoise	na	na	na	na	1.05	2.9	0.000898	*	-1.77	4.4e-05	*	2.02	0.077476		0.62	0.034693	*	1.83	0.000447	*	1.64	0.034611	*	-0.28	0.33346		-0.04	0.761007		2.19	0.007347	*
LOC_Os05g48340	turquoise	U6	Protein degradation	uDTN	uDTN	2.46	2.89	1e-05	*	2.71	1.9e-05	*	3.07	0.013091	*	2.13	0.03871	*	2.83	0.000274	*	1.26	0.042639	*	3.21	0.000248	*	3.2	0.01852	*	2.43	0.005386	*
LOC_Os08g35630	turquoise	na	na	na	na	1.81	2.89	0.005007	*	1.06	0.000681	*	2.77	0.001717	*	0.54	0.026936	*	2.11	0.030583	*	-0.19	0.316852		4.23	0.009154	*	2.25	0.006372	*	2.67	0.000471	*
LOC_Os10g25130	turquoise	na	na	na	na	1.68	2.89	0.004132	*	1.98	4.5e-05	*	1.05	0.071668		0.45	0.347512		1.41	0.02181	*	1.74	0.019561	*	2.96	0.002802	*	1.82	0.111872		1.77	0.006796	*
LOC_Os01g65520	yellow	na	na	uDTN	uDTN	1.28	2.89	0.002623	*	1.85	0.000107	*	2	0.033828	*	0.67	0.006212	*	0.14	0.853469		2.18	0.015486	*	3.39	0.00326	*	-2.17	0.00179	*	1.6	0.031082	*
LOC_Os03g25790	turquoise	na	na	uDTN	na	2.16	2.88	0.001211	*	3.01	0.000436	*	2.74	0.000326	*	1.57	0.007521	*	1.98	0.007146	*	1.7	0.069618		4.07	2.5e-05	*	3.05	0.015255	*	0.97	0.026203	*
LOC_Os02g51750	turquoise	na	na	uDTN	na	2.46	2.87	0.000959	*	2.29	0.000208	*	2.82	0.000606	*	1.34	0.021106	*	2.82	0.002912	*	2.12	0.012657	*	2.55	0.001834	*	3.77	0.014046	*	2.91	0.000269	*
LOC_Os10g28340	yellow	U2	Chaperons	uDTN	uDTN	1.64	2.87	0.011069	*	2.13	1.3e-05	*	1.92	0.053915		0.8	0.012313	*	2.64	0.048423	*	2.23	0.097652		2.63	0.007704	*	-1.29	0.133117		1.5	0.032828	*
LOC_Os04g51160	yellow	U11	ETC	uDTN	uDTN	1.36	2.87	0.00217	*	2.08	0.00022	*	2.45	0.056644		1.83	0.010883	*	-1.07	0.169941		0.41	0.529128		3.94	8.4e-05	*	-1.34	0.037364	*	2.09	0.000387	*
LOC_Os10g39680	green	na	na	na	na	-0.05	2.87	2.3e-05	*	-1.78	2.1e-05	*	1.53	0.059686		0.86	0.326214		-0.91	0.04351	*	-0.89	0.176294		-0.01	0.941447		-2.89	0.012634	*	0.31	0.622355
LOC_Os01g51920	yellow	na	na	na	na	-0.02	2.86	9.5e-05	*	-0.94	0.023881	*	1.15	0.02147	*	-0.85	0.090508		-1.95	0.00095	*	0.12	0.577093		0.69	0.117621		-2.57	0.031996	*	0.92	0.031566	*
LOC_Os12g43450	turquoise	na	na	na	na	3.07	2.85	0.000235	*	4.23	1e-06	*	4.43	0.001476	*	2.33	0.014184	*	4.08	0.04505	*	2.87	0.008271	*	1.87	0.0007	*	4.75	0.000545	*	2.63	0.003687	*
LOC_Os08g32980	turquoise	na	na	uDTN	na	2.16	2.84	0.000171	*	1.53	4e-06	*	2.41	0.03489	*	1.35	0.003658	*	2.42	0.00044	*	2.13	0.00026	*	2.33	0.00015	*	3.22	0.000618	*	2.36	6.3e-05	*
LOC_Os09g27260	yellow	na	na	uDTN	na	1.35	2.84	0.000107	*	0.52	0.041546	*	1.84	0.104546		0.77	0.183541		1.91	0.231288		0.84	0.26484		3.86	0.020361	*	-0.15	0.521212		0.69	0.058563
LOC_Os12g42220	tan	na	na	na	na	0.38	2.84	0.000369	*	-0.53	0.178994		3.04	0.009219	*	0.08	0.500868		0.74	0.241384		0.04	0.930794		-2.42	0.046905	*	-0.25	0.518835		-0.77	0.142917
LOC_Os06g05120	green	na	na	na	na	0.01	2.83	1e-06	*	-0.5	0.047982	*	1.49	0.022251	*	1.61	0.121249		-2.11	0.001189	*	-2.32	0.020984	*	-0.86	0.007747	*	-0.51	0.357389		0.36	0.091283
LOC_Os05g38680	blue	na	na	na	na	-0.55	2.83	0.002093	*	-0.47	0.196232		-2.22	0.047042	*	1.09	0.391663		-2.11	0.006123	*	-1	0.001619	*	-4.05	0.002897	*	-0.65	0.16688		-1.08	0.033826	*
LOC_Os03g22790	turquoise	na	na	uDTN	na	2.38	2.82	7.7e-05	*	-2.11	0.002342	*	1.67	0.03219	*	1.47	0.000216	*	3.53	0.003548	*	2.4	0.003183	*	4.2	1.7e-05	*	4.51	0.013364	*	4.19	0.000222	*
LOC_Os11g10760	turquoise	na	na	uDTN	na	1.98	2.82	0.000335	*	2.04	3.1e-05	*	2.55	0.003719	*	1.52	0.00938	*	1.12	0.014438	*	1.55	0.001172	*	2.56	0.004057	*	3.16	0.039503	*	1.99	0.016411	*
LOC_Os02g51930	turquoise	na	na	na	na	1.79	2.82	0.003288	*	2.78	0.000174	*	1.02	0.046427	*	1.14	0.115439		3.51	0.016707	*	-0.9	0.069419		3.97	0.00827	*	3.88	0.012796	*	-0.02	0.976142
LOC_Os01g63060	turquoise	na	na	na	na	1.6	2.81	0.003865	*	2.22	7.4e-05	*	1.99	0.020666	*	1.79	0.000108	*	0.02	0.943926		0.65	0.12907		2.67	3.9e-05	*	0.97	0.040815	*	2.03	0.001868	*
LOC_Os10g34910	yellow	na	na	na	na	1.01	2.81	0.006752	*	2.36	9e-06	*	2.1	0.039181	*	1.65	0.064895		-1.15	0.014732	*	0.58	0.168234		1.52	0.010633	*	-2.34	0.035808	*	2.23	0.002042	*
LOC_Os03g52680	green	na	na	na	na	-1.09	2.81	0.006471	*	-2.46	0.000558	*	0.82	0.196482		-3.76	0.000802	*	-1.63	0.082098		-1.73	0.002408	*	-0.85	0.041981	*	-2.42	0.007231	*	-1.89	0.000305	*
LOC_Os10g37340	turquoise	na	na	na	na	2	2.8	3.8e-05	*	2.01	0.001299	*	1.85	0.010439	*	0.51	0.271864		1.35	0.022325	*	3.73	2e-05	*	1.76	0.002432	*	1.97	0.014579	*	2.01	0.014331	*
LOC_Os03g11910	turquoise	U2	Chaperons	uDTN	uDTN	2.76	2.79	0.000105	*	3.14	0	*	2.54	0.005821	*	2.38	0.000926	*	3.21	0.003096	*	3.12	9.7e-05	*	3.79	0.001891	*	3.82	0.001949	*	1.89	0.026862	*
LOC_Os04g48390	turquoise	na	na	uDTN	uDTN	2.13	2.79	0.010586	*	2.19	2e-06	*	2.78	0.002634	*	1.35	0.027488	*	1.11	0.034757	*	2.24	0.01801	*	3.29	0.004715	*	2.21	0.011482	*	2.98	0.001507	*
LOC_Os09g33820	turquoise	na	na	uDTN	uDTN	2.06	2.79	0.001386	*	2.32	0.000283	*	2.73	0.001432	*	1.44	0.002061	*	2.9	0.004057	*	1.38	0.0112	*	3.51	0.004532	*	1.53	0.069593		1.74	0.005367	*
LOC_Os01g53090	turquoise	na	na	uDTN	uDTN	1.91	2.79	0.001491	*	0.18	0.387791		0.19	0.484057		0.62	0.036034	*	2.52	0.000301	*	1.89	0.002161	*	1.96	0.002727	*	3.51	0.013617	*	3.1	6.2e-05	*
LOC_Os10g41550	turquoise	U12	starch metabolism	uDTN	uDTN	1.91	2.79	0.027584	*	0.12	0.655716		2.94	0.002569	*	0.07	0.521712		2.4	0.020188	*	1.32	0.016829	*	4.03	0.000152	*	3.44	0.00633	*	1.99	0.002522	*
LOC_Os06g50930	turquoise	na	na	na	na	1.33	2.79	0.000868	*	1.61	0.000598	*	2.52	0.014146	*	-1.26	0.0013	*	1.64	0.013942	*	-2.08	0.115511		2.27	0.000733	*	3.66	0.002842	*	1.9	0.023676	*
LOC_Os01g27230	yellow	na	na	na	na	-0.32	2.79	0.000449	*	0.39	0.223965		1.62	0.004259	*	-0.76	0.281577		-1.54	0.054759		-2.45	4.2e-05	*	0.98	0.001262	*	-3.3	0.001793	*	-0.88	0.139113
LOC_Os03g55320	yellow	na	na	na	na	0.56	2.78	0.00017	*	1.7	9.6e-05	*	2.18	0.091567		0.51	0.022014	*	-2.09	0.015861	*	-1.24	0.055882		2.86	0.001881	*	-1.82	0.013583	*	0.69	0.035917	*
LOC_Os03g49440	turquoise	na	na	na	na	1.75	2.77	5e-06	*	-0.02	0.957718		2.23	0.005524	*	-0.55	0.136285		3.24	6.7e-05	*	1.96	0.031614	*	2.09	0.000713	*	2.31	0.002811	*	2.89	0.075718
LOC_Os09g21230	turquoise	na	na	na	na	1.2	2.77	0.028094	*	0.29	0.273455		2.24	0.000308	*	-0.17	0.301691		2.31	0.00029	*	0.1	0.737726		1.3	0.006228	*	1.97	0.011639	*	0.68	0.023365	*
LOC_Os12g26290	turquoise	na	na	na	na	0.93	2.77	0.000359	*	-1.79	0.003043	*	0.56	0.159251		-0.51	0.024501	*	1.7	0.077898		-1.22	0.086481		1.47	0.001247	*	2.98	0.001305	*	2.72	0.017733	*
LOC_Os03g48780	turquoise	na	na	uDTN	uDTN	2.58	2.76	9.4e-05	*	2.82	1.7e-05	*	2.84	0.005604	*	2.41	0.021404	*	2.87	0.002646	*	2.5	0.005409	*	3.37	4.6e-05	*	3.63	0.00358	*	2.16	0.014226	*
LOC_Os06g07600	turquoise	na	na	na	na	1.57	2.75	0.008482	*	0.88	0.004679	*	2.42	0.024667	*	1.23	0.127538		1.63	0.011288	*	0.08	0.712199		3.46	0.007155	*	1.93	0.078313		0.92	0.083463
LOC_Os03g46070	yellow	na	na	na	na	1.33	2.75	0.024934	*	2.61	2.8e-05	*	0.61	0.194328		3.71	0.006038	*	0.83	0.261747		0.9	0.136562		2.55	0.001417	*	-3.72	0.002392	*	1.72	0.001467	*
LOC_Os01g32670	yellow	na	na	na	na	1.21	2.75	0.001311	*	0.86	0.013119	*	1.09	0.162009		0.64	0.461984		-0.37	0.574904		1.97	0.012262	*	3.41	0.013097	*	-0.56	0.378208		0.79	0.07413
LOC_Os02g43010	turquoise	na	na	uDTN	uDTN	2.16	2.74	0.004561	*	2.44	0.000145	*	2.77	0.011935	*	2.06	0.00064	*	1.94	7.3e-05	*	1.89	0.005325	*	2.64	0.00146	*	2.97	0.001016	*	1.79	0.001033	*
LOC_Os03g52370	turquoise	na	na	uDTN	na	1.98	2.74	0.00208	*	1.1	0.062758		0.42	0.006736	*	2.27	2.8e-05	*	3.3	0.002023	*	0.5	0.500983		4.08	0.002101	*	2.87	0.138856		1.8	0.021198	*
LOC_Os10g39640	turquoise	na	na	na	na	1.27	2.74	0.00098	*	0.91	0.014373	*	1.93	0.04583	*	-0.73	0.123612		1.13	0.010383	*	0.23	0.610794		3.32	0.000926	*	2.11	0.064044		0.82	0.098829
LOC_Os01g09220	black	na	na	na	na	0.11	2.74	0.000451	*	-1.79	1.6e-05	*	0.89	0.068355		-0.05	0.96786		-1.93	0.230462		-0.86	0.112057		0.55	0.010876	*	-1.62	0.021486	*	1.45	0.014845	*
LOC_Os04g55650	yellow	na	na	na	na	0.11	2.74	0.006989	*	0.37	0.264067		0.18	0.826747		-1.8	0.001224	*	-0.68	0.395925		0.02	0.959866		1.2	0.075517		-1.32	0.047422	*	-0.32	0.298798
LOC_Os11g42510	turquoise	na	na	na	na	1.74	2.73	2.9e-05	*	1.52	0.007793	*	0.81	0.296387		0.82	0.069341		2.26	0.0239	*	1.65	0.008918	*	2.33	4.8e-05	*	2.18	0.030407	*	2.37	0.029564	*
LOC_Os03g41060	turquoise	na	na	na	na	2.68	2.72	2.2e-05	*	1.17	0.002941	*	3.25	0.001042	*	3.67	0.001542	*	2.36	0.002731	*	3.77	0.001622	*	1.67	0.012499	*	4.19	0.003803	*	2.43	0.082669
LOC_Os02g14980	turquoise	na	na	uDTN	uDTN	2	2.72	0.000155	*	2.32	1.2e-05	*	2.3	0.008422	*	1.97	0.000745	*	1.62	0.000462	*	1.49	0.014102	*	1.87	0.000826	*	2.97	0.026857	*	1.9	0.000285	*
LOC_Os04g58280	turquoise	na	na	na	na	0.69	2.71	1.7e-05	*	-1.97	1.4e-05	*	1.95	0.036118	*	-0.5	0.011083	*	2.01	0.033601	*	-1.25	0.039915	*	1.99	0.000522	*	1.84	0.012186	*	0.23	0.236118
LOC_Os07g09420	yellow	na	na	uDTN	uDTN	0.86	2.7	0.000165	*	-0.28	0.298614		2.38	0.051824		0.97	0.04567	*	-1.07	0.00489	*	0.97	0.047119	*	2.04	0.00282	*	-0.03	0.872915		1.48	0.005097	*
LOC_Os05g30350	yellow	na	na	na	na	0.78	2.7	5e-06	*	0.32	0.075121		0.32	0.035658	*	0.79	0.204447		-0.17	0.823479		-2.05	0.043544	*	2.51	0.006938	*	0.61	0.000537	*	3.11	0.004403	*
LOC_Os03g26870	turquoise	na	na	na	na	1.69	2.69	0.000149	*	-0.69	0.021265	*	1.47	0.026738	*	0.54	0.003003	*	0.79	0.000653	*	2.51	0.001137	*	2.19	0.000754	*	3.57	0.003665	*	2.99	0.000413	*
LOC_Os09g30490	turquoise	na	na	na	na	1.54	2.69	0.00014	*	2.15	1.1e-05	*	0.17	0.218752		1.22	0.011122	*	1.03	0.054549		2.79	0.008162	*	1.76	0.001313	*	-0.04	0.956164		1.56	0.00223	*
LOC_Os04g52450	turquoise	na	na	na	na	1.39	2.69	0.000966	*	1.82	0.000577	*	1.93	0.015761	*	0.18	0.412875		1.5	0.016113	*	0.46	0.096445		2.66	0.0008	*	0.97	0.075966		1.39	0.005308	*
LOC_Os11g29900	turquoise	na	na	uDTN	na	1.19	2.69	0.000279	*	-0.86	0.016152	*	1.35	0.01151	*	0.58	0.043224	*	1.3	0.177247		-0.02	0.959173		3	0.000734	*	1.76	0.033628	*	1.99	0.005904	*
LOC_Os07g47590	yellow	na	na	uDTN	uDTN	1.17	2.69	0.000189	*	1.15	0.000397	*	1.78	0.02451	*	0.09	0.683957		2.13	0.154567		-0.33	0.137934		3.68	0.000189	*	-1.12	0.030387	*	0.98	0.151806
LOC_Os03g20020	turquoise	U8	Plant defense	uDTN	uDTN	1.81	2.68	0.000487	*	1.88	0.000557	*	2.34	0.016898	*	0.71	0.003032	*	1.61	0.001167	*	2.12	0.006053	*	3.28	4.8e-05	*	1.45	0.025059	*	1.97	0.016159	*
LOC_Os01g19800	turquoise	U7	Ubiquitination	uDTN	uDTN	1.8	2.68	0.000907	*	2.31	0.000724	*	2.24	0.005854	*	-0.15	0.665887		1.72	0.003602	*	1.69	0.010087	*	3.48	3.4e-05	*	2.86	0.00748	*	1.34	0.006876	*
LOC_Os03g20120	turquoise	na	na	na	na	1.47	2.68	3.1e-05	*	-1.07	0.006775	*	-0.14	0.700319		0.74	0.018755	*	1.27	0.008673	*	3.24	0.000138	*	1.26	0.002092	*	3.1	0.04129	*	2.36	0.000365	*
LOC_Os02g04160	turquoise	na	na	uDTN	uDTN	1.99	2.67	0.005269	*	1.85	0.00084	*	2.22	0.012717	*	2.02	0.011184	*	2.02	0.002476	*	1.44	0.008081	*	2.57	0.025131	*	2.82	0.002052	*	1.7	0.026483	*
LOC_Os03g13840	turquoise	na	na	uDTN	na	1.79	2.67	1e-06	*	1.83	0.000618	*	1.95	0.033011	*	0.82	0.079431		1.27	0.006062	*	2.36	0.002322	*	2.45	1.3e-05	*	2.33	0.009848	*	1.66	0.00221	*
LOC_Os03g51390	yellow	na	na	uDTN	na	0.72	2.67	0.000122	*	1.73	0.000109	*	2.26	0.006708	*	0.06	0.837685		-0.86	0.015823	*	-1.38	0.073521		2.28	0.005662	*	-0.34	0.207105		0.97	0.02254	*
LOC_Os01g43480	yellow	na	na	na	na	0.51	2.67	1.4e-05	*	0.83	0.023611	*	0.63	0.001132	*	0.52	0.01554	*	-1.61	0.008792	*	-0.92	0.225232		1.69	0.004077	*	-0.96	0.114456		1.85	0.004724	*
LOC_Os06g45710	turquoise	na	na	uDTN	uDTN	2.83	2.66	0.067464		2.75	3.6e-05	*	2.73	0.030005	*	3.06	2e-06	*	2.61	3.6e-05	*	3.75	0.000126	*	3.4	0.000204	*	3.97	0.008757	*	2.25	0.032113	*
LOC_Os07g48460	turquoise	na	na	na	na	2.29	2.66	2e-06	*	1.69	0.000504	*	2.81	0.002778	*	2.01	0.043677	*	1.32	0.025359	*	3.5	9.1e-05	*	1.54	0.000883	*	3.44	0.008319	*	2.66	0.002938	*
LOC_Os02g32590	yellow	na	na	na	na	0.76	2.66	0.001164	*	1.91	8.7e-05	*	1.71	0.025251	*	0.54	0.038298	*	0.29	0.351838		-0.33	0.474925		1.05	0.000344	*	-1.09	0.029977	*	0.67	0.186906
LOC_Os06g09310	black	na	na	na	na	-0.06	2.65	0.000145	*	-1.24	0.006509	*	2.02	0.010504	*	-0.63	0.205168		-1.69	0.039447	*	-2.85	0.018384	*	3.09	0.000243	*	-2.24	0.20951		0.59	0.032402	*
LOC_Os01g61080	black	na	na	na	na	-0.33	2.65	0.001641	*	-0.19	0.258699		-0.53	0.308859		-0.24	0.749047		-2.47	0.002141	*	-3.1	0.000427	*	2.39	0.000191	*	-2.34	0.036951	*	0.43	0.192274
LOC_Os03g15890	turquoise	U2	Chaperons	uDTN	uDTN	1.68	2.64	0.030545	*	0.4	0.097521		1.07	0.021672	*	1.47	0.000202	*	2.04	0.006379	*	2.31	0.007884	*	1.93	0.000419	*	1.63	0.05411		2.19	0.006183	*
LOC_Os03g01740	yellow	na	na	uDTN	uDTN	0.79	2.64	0.002015	*	1	0.002653	*	2.45	0.037041	*	0.33	0.42658		-1.2	0.074211		-1.11	0.062325		2.81	0.000109	*	-0.35	0.331066		1.4	0.035423	*
LOC_Os02g08440	yellow	na	na	na	na	0.2	2.64	0.008277	*	-0.85	0.213389		1.45	0.117457		-1.21	0.107815		-1.37	0.065812		-2.09	0.001569	*	0.71	0.033856	*	1.55	0.004727	*	1.58	0.000328	*
LOC_Os10g42610	turquoise	na	na	na	na	2.47	2.63	0.000744	*	2.43	0.001046	*	2.79	0.00729	*	3.75	0.000411	*	3.29	0.000149	*	3.12	0.009627	*	0.34	0.250389		3.96	0.00559	*	1.15	0.040604	*
LOC_Os06g51060	turquoise	na	na	na	na	2.09	2.63	0.009612	*	3.1	0.000319	*	1.25	0.124087		3.03	2.4e-05	*	4.21	0.000851	*	-0.67	0.053328		3.97	0.00024	*	0.62	0.343473		1.24	0.046045	*
LOC_Os12g16720	yellow	na	na	uDTN	na	0.72	2.63	0.000122	*	2.38	1.2e-05	*	2.62	0.047264	*	0.68	0.183751		-1.51	0.074559		-2.59	0.056488		3.25	0.000421	*	-2.1	0.006063	*	2.07	0.000574	*
LOC_Os09g28160	yellow	na	na	na	na	0.09	2.63	0.000139	*	1.36	0.002867	*	1.14	0.002356	*	-0.09	0.684723		-2.11	0.037053	*	-2.12	0.008814	*	2.11	0.004347	*	-2.6	0.002709	*	0.45	0.077217
LOC_Os09g04339	green	na	na	na	na	-1	2.63	6.3e-05	*	-3.08	0.000944	*	1.63	0.065327		-3.46	0.010792	*	-0.16	0.533248		-0.93	0.004813	*	-3.59	0.001087	*	-1.72	0.05001		-1.16	0.402365
LOC_Os04g14690	yellow	na	na	na	na	na	2.62	0.012168	*	2.92	2.5e-05	*	2.12	0.041352	*	-0.33	0.561219		-1.85	0.031545	*	-0.68	0.11514		-1.7	0.177439		-3.21	0.014409	*	-2.47	0.000112	*
LOC_Os11g06130	turquoise	na	na	uDTN	na	2.2	2.62	0.000201	*	2.25	1.6e-05	*	2.72	0.000551	*	1.51	0.013247	*	2.21	0.005671	*	2.18	0.003542	*	3.57	0.000486	*	2.22	0.038135	*	2.18	0.003219	*
LOC_Os07g11300	turquoise	na	na	uDTN	na	1.76	2.62	1.8e-05	*	2.24	0.000262	*	2.32	0.004058	*	0.79	0.004102	*	2.07	0.003763	*	-0.57	0.120353		3.45	0.000423	*	2.33	0.031317	*	1.98	0.00068	*
LOC_Os06g24730	turquoise	na	na	na	na	1.64	2.62	7.2e-05	*	1.69	0.012179	*	1.71	0.025251	*	1.49	0.015161	*	1.85	0.012401	*	0.61	0.042413	*	2.71	0.000105	*	1.06	0.096824		2.46	0.00032	*
LOC_Os03g55850	turquoise	na	na	uDTN	uDTN	1.87	2.61	0.005998	*	0.97	0.003809	*	1.8	0.031347	*	0.81	0.004956	*	2.07	0.000103	*	2.24	0.001006	*	2.58	0.000649	*	2.86	0.001179	*	2.2	0.00502	*
LOC_Os05g38530	yellow	na	na	na	na	1.79	2.61	0.000221	*	2.37	9e-06	*	1.21	0.033547	*	2.17	0.00259	*	1.57	0.124396		2.8	0.015221	*	2.82	0.00319	*	-0.23	0.156947		1.99	0.000794	*
LOC_Os03g08520	green	na	na	na	na	-0.18	2.61	0.002336	*	-2.09	0.000256	*	0.05	0.872276		0.5	0.406699		1.02	0.16681		-2.33	0.003115	*	-2.82	0.001921	*	-1.78	0.134882		0.71	0.031496	*
LOC_Os11g03780	turquoise	na	na	uDTN	uDTN	2.08	2.6	0.00118	*	1.78	0.000269	*	3.47	0.000463	*	2.43	0.009717	*	2.04	0.001239	*	1.48	0.017474	*	2.55	0.008763	*	2.58	0.01098	*	1.45	0.004633	*
LOC_Os05g49420	turquoise	U10	Protein kinases	uDTN	uDTN	2.24	2.59	0.001538	*	-0.45	0.033066	*	2.32	0.065996		1.93	6e-05	*	2.72	0.003731	*	2.06	0.031726	*	2.82	0.001299	*	3.36	0.003107	*	3.45	0.004837	*
LOC_Os03g05310	turquoise	na	na	uDTN	uDTN	1.71	2.59	0.003467	*	0.98	0.006303	*	2.03	0.021247	*	1.48	0.004097	*	1.82	0.003067	*	1.86	0.005019	*	2.37	0.000183	*	1.45	0.026304	*	2.28	0.001565	*
LOC_Os09g31478	yellow	na	na	uDTN	na	1.39	2.59	0.001042	*	1.12	0.008311	*	2.78	0.045056	*	1.81	0.02007	*	0.34	0.668416		-1.14	0.088007		3.51	0.037099	*	0.5	0.125616		2.58	0.00445	*
LOC_Os05g39410	yellow	U1	ABA	uDTN	uDTN	1.16	2.59	0.005288	*	0.02	0.872052		2.3	0.006105	*	0.99	0.009387	*	-0.21	0.5458		0.86	0.007269	*	2.87	0.000754	*	-0.28	0.464518		2.24	0.00073	*
LOC_Os03g02514	yellow	na	na	na	na	0.01	2.59	0.010964	*	0.32	0.201365		0.1	0.115283		-1.38	0.007014	*	-1.73	0.01587	*	-0.25	0.698983		0.85	0.065939		-1.74	0.016757	*	0.86	0.000754	*
LOC_Os05g48810	yellow	na	na	na	na	1.41	2.58	0.001333	*	2.97	0.000285	*	2.12	0.066242		0.62	0.023396	*	1.15	0.456154		2.39	0.185928		2.36	0.003129	*	-1.98	0.018809	*	1.31	0.005517	*
LOC_Os09g27010	black	na	na	na	na	0.17	2.58	1.2e-05	*	-0.53	0.012564	*	2.31	0.017726	*	-0.98	0.000595	*	-1.47	0.077474		-0.5	0.450668		0.07	0.535181		-1.36	0.028	*	1.81	0.00034	*
LOC_Os01g68650	turquoise	na	na	na	na	2.36	2.57	2e-06	*	-1.28	0.012467	*	2.54	0.011486	*	0.51	0.026464	*	5.02	0.001902	*	2.03	0.096785		2.45	0.026774	*	5.03	0.008859	*	3.52	0.000186	*
LOC_Os09g25090	turquoise	na	na	na	na	2.31	2.57	0.006312	*	1.02	0.002024	*	1.43	0.107218		2.39	0.002894	*	2.57	0.002231	*	3.22	0.000126	*	1.14	0.008527	*	3.93	0.00137	*	3.38	0.002584	*
LOC_Os05g44340	turquoise	na	na	na	na	2.16	2.57	0.002447	*	2.7	0.001101	*	2.06	0.028087	*	0.96	0.019787	*	3.53	0.040415	*	2.2	0.032201	*	3.21	0.012783	*	2.49	0.085752		0.67	0.039094	*
LOC_Os07g41160	turquoise	na	na	uDTN	uDTN	2.1	2.57	0.004242	*	1.85	0.004907	*	2.51	0.015234	*	0.34	0.057848		2.04	0.001096	*	2.8	0.00075	*	2.22	0.00346	*	2.97	0.029668	*	2.7	0.003149	*
LOC_Os09g21710	yellow	na	na	na	na	0.7	2.57	0.001563	*	1.34	0.006211	*	1.23	0.160648		-0.02	0.955754		-1.29	0.206018		-0.72	0.142488		2.97	5.3e-05	*	-1.17	0.17062		0.88	0.048518	*
LOC_Os02g36150	black	na	na	na	na	-0.08	2.57	0.00203	*	-1.86	0.000646	*	1.52	0.046366	*	-1.71	0.002911	*	-1.06	0.097346		-2.18	0.012225	*	1.64	0.031767	*	0.17	0.538319		0.11	0.278762
LOC_Os01g42380	turquoise	na	na	na	na	1.62	2.56	7.1e-05	*	2.26	0.000232	*	2.02	0.021033	*	0.73	0.016589	*	1.16	0.059197		1.56	0.006548	*	3.15	2.2e-05	*	1.83	0.004151	*	0.86	0.04576	*
LOC_Os12g43580	yellow	na	na	na	na	0.33	2.56	2.7e-05	*	0.98	0.014227	*	1.43	0.084411		0.12	0.439383		-1.86	0.009937	*	-1.32	0.030256	*	2.69	0.005305	*	-2.14	0.003189	*	0.56	0.03948	*
LOC_Os12g36880	green	na	na	na	na	-0.08	2.56	0.026966	*	-2.45	5.2e-05	*	-0.66	0.00187	*	0.44	0.162532		-0.63	0.141325		-0.53	0.366573		0.28	0.557695		-1.11	0.004061	*	0.45	0.182579
LOC_Os01g72130	green	na	na	na	na	-0.29	2.56	4.5e-05	*	-2.09	2.4e-05	*	-0.56	0.168219		0.9	0.378476		-0.35	0.220648		-1.09	0.08887		-0.52	0.02293	*	-1.98	0.064405		-0.29	0.454093
LOC_Os03g52390	turquoise	na	na	na	na	1.25	2.55	0.000271	*	0.01	0.949085		-0.18	0.568003		2.07	0.000266	*	2.99	0.011434	*	0.29	0.483409		3.32	0.000232	*	-0.24	0.535562		1.52	0.018305	*
LOC_Os02g13300	yellow	na	na	uDTN	na	0.99	2.55	9e-06	*	2.03	0.00023	*	2.19	0.048395	*	0.55	0.07424		-0.35	0.211353		-0.85	0.019991	*	2.82	0.002001	*	-0.54	0.139811		0.97	0.010574	*
LOC_Os10g34930	yellow	na	na	na	na	0.93	2.55	0.000283	*	2.24	0.000626	*	2.19	0.018485	*	1.44	0.05065		-1.13	0.001648	*	0.56	0.089009		1.21	0.001014	*	-2.2	0.009341	*	2.03	0.003041	*
LOC_Os02g52780	turquoise	U1	ABA	uDTN	uDTN	1.89	2.54	0.000319	*	-0.25	0.201151		1.91	0.040301	*	1.21	0.000225	*	2.68	0.00013	*	2.01	0.000633	*	1.38	0.004165	*	3.08	0.004134	*	3.17	0.005111	*
LOC_Os05g07090	turquoise	na	na	uDTN	uDTN	1.81	2.54	2.6e-05	*	1.49	9.7e-05	*	2.75	0.000524	*	1.47	0.001585	*	2.05	0.024612	*	-0.47	0.196575		3.35	0.0004	*	2.6	0.006244	*	2.13	0.004137	*
LOC_Os05g03480	turquoise	U4	AA_degradation_Mitochondrial_ETC	uDTN	uDTN	1.58	2.54	0.003357	*	0.92	0.008086	*	2.07	0.022919	*	1.25	0.001626	*	1.83	0.001422	*	0.57	0.38324		2.68	8.7e-05	*	1.64	0.058323	#	1.83	0.004899	*
LOC_Os01g56180	yellow	U2	Chaperons	uDTN	uDTN	1.47	2.54	1.1e-05	*	1.82	0.002119	*	2.03	0.062011		1.62	0.023385	*	1.23	0.018915	*	1.04	0.068119		2.1	0.000362	*	-0.18	0.361536		1.92	0.003716	*
LOC_Os11g37960	black	na	na	na	na	0.49	2.54	0.014711	*	-2.37	0.002189	*	-0.02	0.923301		2.94	0.010847	*	1.17	0.154918		-0.88	0.290772		3.54	4.5e-05	*	-3.56	0.058845		1.12	0.030494	*
LOC_Os07g09190	green	na	na	na	na	-0.9	2.54	0.023243	*	-1.81	0.043928	*	-0.65	0.040392	*	-1.97	0.007665	*	-1.86	0.015638	*	-2.96	0.005513	*	-2.84	0.006506	*	-0.41	0.332843		-0.55	0.003567	*
LOC_Os01g05830	turquoise	na	na	uDTN	uDTN	2.11	2.53	0.000681	*	1.81	0.000728	*	2.4	0.000169	*	0.68	0.004389	*	2.52	0.00249	*	1.27	0.004419	*	2.77	1.6e-05	*	2.99	0.014431	*	3.28	0.00015	*
LOC_Os03g59430	turquoise	na	na	na	na	0.66	2.53	0.000147	*	2.29	2e-06	*	2.26	0.049306	*	-0.44	0.601827		1.57	0.032944	*	0.35	0.678918		-0.35	0.265387		0.08	0.846738		-1.19	0.003678	*
LOC_Os09g16330	yellow	na	na	na	na	0.66	2.53	0.000135	*	2.3	1.1e-05	*	1.96	0.021994	*	0.16	0.429699		-0.52	0.255227		-2.4	0.001431	*	2.27	0.000497	*	-0.08	0.762736		-0.07	0.800716
LOC_Os06g07030	turquoise	na	na	uDTN	na	2.2	2.52	0.000508	*	-0.99	0.05167		2.64	0.010771	*	1.76	0.001342	*	3.73	0.002857	*	0.96	0.065252		3.49	0.000142	*	3.79	0.000257	*	3.16	0.004692	*
LOC_Os01g33000	turquoise	na	na	na	na	1.33	2.51	0.002752	*	1.81	0.000238	*	1.56	0.075812		-0.3	0.101966		1.14	0.053981		0.94	0.000308	*	2.07	0.002419	*	1.92	0.042477	*	1.13	0.000944	*
LOC_Os08g02700	yellow	U1	ABA	uDTN	uDTN	0.79	2.51	0.000131	*	1.32	0.002054	*	2.44	0.04005	*	1.28	0.102528		-2.3	0.001864	*	-1.43	0.006164	*	2.72	7.1e-05	*	0.04	0.85875		1.24	0.004952	*
LOC_Os11g24510	turquoise	na	na	uDTN	uDTN	1.98	2.5	0.000279	*	-0.47	0.003205	*	0.8	0.154834		3.08	0.018659	*	2.85	2.8e-05	*	2.43	0.002893	*	1.92	0.00277	*	3.24	0.000809	*	2.07	0.000657	*
LOC_Os11g12650	turquoise	na	na	na	na	1.29	2.5	6.4e-05	*	2.35	2.7e-05	*	0.98	0.076944		-0.01	0.957173		0.93	0.029195	*	1.98	0.005483	*	3.16	0.001012	*	0.24	0.488841		0.44	0.136844
LOC_Os01g16000	yellow	na	na	na	na	0.82	2.5	0.063275		-0.31	0.550728		1.23	0.025575	*	0.48	0.039108	*	-0.11	0.606295		2.05	0.004213	*	1.53	0.000959	*	-0.66	0.196011		0.93	0.011955	*
LOC_Os04g54830	turquoise	na	na	uDTN	na	1.94	2.49	0.018656	*	0.32	0.032083	*	2.52	0.032504	*	0.96	0.008307	*	2.64	0.000267	*	2.08	0.000533	*	1.66	0.000361	*	3.51	0.000804	*	2.53	0.000309	*
LOC_Os04g41960	turquoise	na	na	na	na	1	2.49	1e-05	*	-0.22	0.068402		1.89	0.045293	*	0.97	0.109013		-0.26	0.342542		1.43	0.014889	*	-0.42	0.009792	*	1.19	0.046799	*	1.75	0.002787	*
LOC_Os07g47620	yellow	na	na	na	na	0.43	2.49	0.002496	*	1.03	0.009249	*	0.66	0.213474		-0.62	0.116004		0.22	0.49543		-2.27	0.012616	*	1.63	0.00238	*	0.56	0.251827		-0.2	0.322892
LOC_Os10g25400	turquoise	na	na	na	na	1.57	2.48	0.009991	*	1.22	0.002004	*	1.15	0.044057	*	1.23	0.001406	*	1.99	0.044021	*	0.37	0.205621		3.55	0.00111	*	1.71	0.040176	*	1.11	0.037047	*
LOC_Os01g19130	turquoise	na	na	na	na	1.37	2.48	0.00366	*	1.77	0.002649	*	1.72	0.10717		0.51	0.040228	*	0.47	0.051436		0.86	0.018248	*	2.32	0.000269	*	2	0.003427	*	1.42	0.001681	*
LOC_Os07g48630	turquoise	na	na	na	na	0.92	2.48	0.031623	*	-0.12	0.543081		1.11	0.067232		-0.35	0.045469	*	0.26	0.336884		-1.38	0.002252	*	1.77	0.004925	*	2.63	0.002007	*	1.85	0.000172	*
LOC_Os06g11980	turquoise	na	na	uDTN	na	2.45	2.47	0.003703	*	0.15	0.42355		3.17	0.000923	*	1.89	0.001705	*	2.58	0.000107	*	3.57	0.000211	*	2.28	0.036921	*	3.44	0.013427	*	3.6	1.3e-05	*
LOC_Os02g13600	turquoise	na	na	uDTN	na	2.01	2.47	0.001742	*	0.82	0.012326	*	2.39	0.005327	*	0.94	0.045655	*	2.74	0.024578	*	1.31	0.03861	*	3.48	1.5e-05	*	2.38	0.060452	#	2.26	7e-05	*
LOC_Os03g51010	turquoise	na	na	na	na	1.4	2.47	4e-06	*	2.4	0.000153	*	1.34	0.033668	*	0.61	0.018383	*	2.19	0.130749		0.77	0.350428		1.22	0.002009	*	0.81	0.064501		1.45	0.001648	*
LOC_Os03g26210	green	na	na	na	na	-0.18	2.47	0.003492	*	-1.79	0.003953	*	0.69	0.069666		-2.61	0.022967	*	0.83	0.010896	*	1.81	0.011618	*	-0.87	0.053097		-0.86	0.026618	*	-1.44	0.12665
LOC_Os06g37300	black	na	na	na	na	-0.22	2.47	0.00579	*	-1.47	0.001308	*	-0.04	0.887999		-1.18	0.009302	*	-0.67	0.031482	*	-2.58	0.026137	*	-0.64	0.275095		-0.27	0.340668		0.46	0.107458
LOC_Os02g27360	turquoise	na	na	uDTN	uDTN	2.27	2.46	0.001767	*	2.25	0.000481	*	2.33	0.005041	*	1.38	0.000298	*	2.09	0.004119	*	2.52	0.018085	*	3.49	3e-06	*	3.21	0.010829	*	2.71	0.018743	*
LOC_Os07g47100	turquoise	na	na	na	na	1.86	2.46	0.03503	*	1.73	0.000688	*	2.31	0.000657	*	-1.35	0.005271	*	2.9	0.003296	*	2.13	0.000947	*	2.06	0.001016	*	2.85	0.064473		2.25	0.002395	*
LOC_Os01g06660	yellow	U1	ABA	uDTN	uDTN	1.6	2.46	0.003045	*	2.3	2e-06	*	2.26	0.016233	*	1.56	0.00786	*	0.93	0.046859	*	2.51	0.001538	*	2.72	0.012155	*	-0.33	0.483293		1.53	0.001733	*
LOC_Os02g32140	turquoise	na	na	uDTN	na	1.53	2.46	0.009458	*	1.29	0.00091	*	1.73	0.028198	*	1.14	0.001856	*	1.84	0.042543	*	-0.09	0.766552		2.98	5.6e-05	*	1.9	0.178177		1.72	0.028982	*
LOC_Os05g10620	turquoise	na	na	na	na	1.49	2.46	2.9e-05	*	2.4	2e-06	*	2.18	0.015321	*	0.89	0.041862	*	0.11	0.774463		0.6	0.013904	*	3.07	0.009063	*	1.18	0.088103		1.22	0.014592	*
LOC_Os07g35510	turquoise	na	na	na	na	1.43	2.46	0.000285	*	0.73	0.012395	*	3.04	0.029149	*	1.82	0.019954	*	0.59	0.264539		-0.78	0.04018	*	2.31	0.001056	*	2.48	0.002821	*	0.95	0.019984	*
LOC_Os03g21030	turquoise	na	na	na	na	1.39	2.46	0.006944	*	1.52	4.7e-05	*	1.26	0.11329		-0.06	0.701281		1.53	0.050926		0.84	0.00408	*	2.83	2.1e-05	*	1.91	0.033724	*	1.18	0.00341	*
LOC_Os11g24070	turquoise	na	na	na	na	1.73	2.45	0.004981	*	2.13	0.002428	*	2.11	0.007117	*	0.16	0.655777		1.66	0.001337	*	1.56	0.002089	*	1.72	0.000966	*	3.02	0.010539	*	1.45	0.052484
LOC_Os08g36320	turquoise	U1	ABA	uDTN	uDTN	1.68	2.45	5.6e-05	*	1.7	0.000696	*	2.2	0.022778	*	1.33	0.013738	*	1.58	0.022411	*	1.53	0.001124	*	1.57	0.001208	*	2.38	0.001865	*	1.6	0.00158	*
LOC_Os06g21380	yellow	na	na	na	na	0.67	2.45	0.002713	*	-1.33	0.000824	*	0.91	0.025876	*	0.77	0.044333	*	-0.88	0.093662		0.9	0.239482		1.91	0.001221	*	-0.61	0.044296	*	2.48	0.01347	*
LOC_Os03g21720	yellow	na	na	na	na	0.59	2.45	0.005067	*	-0.02	0.933569		0.84	0.098642		-0.57	0.016803	*	0.69	0.032007	*	1.68	0.000196	*	-0.22	0.555156		-0.88	0.123529		1.12	0.016151	*
LOC_Os01g57450	turquoise	na	na	uDTN	uDTN	1.89	2.44	0.00199	*	1.98	2.2e-05	*	2.39	0.001165	*	1.07	0.000804	*	1.59	0.011974	*	1.58	0.012091	*	3.03	0.000903	*	2.41	0.00435	*	1.92	0.001444	*
LOC_Os10g28120	turquoise	na	na	na	na	1.82	2.44	0.006184	*	-2.04	5.5e-05	*	2.41	0.030611	*	2.18	0.01132	*	3.07	0.081938		0.34	0.315505		4.17	0.000366	*	3.82	0.062278		2.61	0.000843	*
LOC_Os04g23580	turquoise	na	na	uDTN	uDTN	1.73	2.44	4.2e-05	*	2.29	0.002821	*	2.27	0.002978	*	1.81	0.001513	*	0.43	0.092722		1.66	0.022259	*	1.87	0.000846	*	1.68	0.073348	#	2.2	4e-06	*
LOC_Os01g74490	turquoise	na	na	na	na	1.21	2.44	0.001825	*	1.68	0.000306	*	2.37	0.026728	*	0.13	0.426646		0.74	0.028713	*	0.06	0.628359		2.66	0.029824	*	1.84	0.065506		0.22	0.595444
LOC_Os02g55600	turquoise	na	na	na	na	0.93	2.44	0.002107	*	1.89	4e-05	*	2.42	0.007916	*	-1.05	0.008406	*	0.44	0.18519		-0.71	0.178825		1.15	0.002483	*	2.25	0.038236	*	0.35	0.220896
LOC_Os01g62760	turquoise	U1	ABA	uDTN	uDTN	1.82	2.43	5e-06	*	-1.64	0.000356	*	2.15	0.017648	*	1.1	0.008309	*	2.4	2.1e-05	*	2.54	0.003346	*	1.68	0.003636	*	2.73	0.015736	*	3.33	0.001395	*
LOC_Os06g10210	yellow	na	na	na	na	0.95	2.43	0.000167	*	2.05	0.000757	*	1.41	0.001678	*	0.96	0.013639	*	-0.13	0.80721		0.04	0.962611		0.45	0.033266	*	-0.11	0.71196		0.95	0.048162	*
LOC_Os10g38940	magenta	na	na	na	na	0.24	2.43	0.000352	*	-2.55	0.001414	*	-2.63	0.000243	*	-0.54	0.249832		-0.2	0.76914		1.85	0.013307	*	-2.44	0.000658	*	3.07	0.038255	*	0.78	0.340726
LOC_Os10g25020	turquoise	na	na	uDTN	na	1.8	2.42	2e-06	*	0.68	0.008952	*	2.58	0.007322	*	0.89	0.00407	*	2.3	0.002901	*	1.7	0.004096	*	3.15	0.00244	*	2.16	0.000304	*	1.93	0.000246	*
LOC_Os12g42280	yellow	na	na	na	na	-0.15	2.42	4e-06	*	1.34	0.004646	*	0.85	0.042084	*	-1.16	0.050737		-1.63	0.013171	*	-1.54	0.053238		0.2	0.577566		-2.43	0.009669	*	-0.47	0.383935
LOC_Os04g17100	turquoise	na	na	uDTN	uDTN	1.57	2.41	1.9e-05	*	-0.99	0.000688	*	1.8	0.081006		0.85	0.039884	*	0.88	0.030451	*	1.93	0.002566	*	1.8	0.008385	*	3.04	0.001161	*	3.14	2.8e-05	*
LOC_Os01g43851	yellow	na	na	na	na	1.27	2.41	3.7e-05	*	1.41	0.003341	*	2.5	0.023502	*	2.46	0.054589		0.32	0.571388		1.46	0.011411	*	1.8	0.014651	*	-1.17	0.009967	*	1.4	0.001446	*
LOC_Os08g34580	yellow	na	na	na	na	0.68	2.41	5.6e-05	*	-0.19	0.101584		1.79	0.018813	*	-0.24	0.368536		1.65	0.174421		-0.96	0.006086	*	2.87	0.021629	*	-0.86	0.176552		0.46	0.245281
LOC_Os02g22130	yellow	na	na	na	na	0.09	2.41	0.008249	*	-0.35	0.24281		0.15	0.320424		-0.32	0.102485		-0.83	0.004997	*	-0.39	0.039231	*	1.24	0.063788		-1.53	0.021814	*	-0.28	0.323724
LOC_Os01g66120	turquoise	U1	ABA	uDTN	uDTN	1.41	2.4	0.004681	*	1.56	0.00077	*	2.06	0.01403	*	0.44	0.07456		1.25	0.029907	*	0.25	0.01001		2.25	0.000139	*	1.88	0.01913	*	1.61	0.0037	*
LOC_Os01g67860	turquoise	na	na	na	na	0.67	2.39	0.029597	*	-0.05	0.889313		1.06	0.135262		-0.76	0.048794	*	0.66	0.016073	*	1.89	0.000881	*	0.13	0.7751		1.05	0.0413	*	0.01	0.984865
LOC_Os04g43680	yellow	na	na	uDTN	uDTN	0.55	2.39	0.000351	*	0.44	0.096298		1.14	0.088387		0.21	0.479138		0.26	0.605502		-1.5	0.090332		2.73	0.006854	*	-0.68	0.108498		0.82	0.021793	*
LOC_Os01g16170	turquoise	na	na	uDTN	uDTN	2.44	2.38	0.000521	*	-0.61	0.005657	*	2.99	0.028462	*	1.55	0.025668	*	4.08	0.001785	*	1.09	0.318886		2.5	0.013864	*	4.57	0.005096	*	4.94	1.9e-05	*
LOC_Os02g48630	yellow	na	na	uDTN	uDTN	1.31	2.38	0.001138	*	1.22	0.001586	*	2.54	0.03675	*	0.38	0.06549		1.98	0.149739		-0.11	0.556872		3.51	1.2e-05	*	-0.71	0.079515		1.3	0.022065	*
LOC_Os02g47470	turquoise	na	na	na	na	1.12	2.38	0.000525	*	-2.32	0.000106	*	2.46	0.008529	*	1.33	0.058417		0.13	0.870291		0.27	0.510678		2.62	0.000555	*	2	0.008359	*	1.55	0.002109	*
LOC_Os09g39770	black	na	na	na	na	0.39	2.38	0.005484	*	-1.32	0.002518	*	1.23	0.121461		1.32	0.004102	*	-1.46	0.021177	*	-1.61	0.009996	*	1.87	0.012096	*	0.42	0.081916		1.23	0.002677	*
LOC_Os09g29200	green	na	na	na	na	-0.39	2.38	0.006743	*	-2.33	0.000117	*	1.98	0.058651		0.73	0.106839		-1.17	0.009037	*	-1.74	0.003662	*	-0.29	0.337632		-2.38	0.011987	*	-0.82	0.074125
LOC_Os06g04889	turquoise	na	na	uDTN	na	2.38	2.37	1.2e-05	*	-0.51	0.017312	*	3.01	0.00572	*	1.69	0.005357	*	2.88	0.004667	*	2.16	0.005409	*	4.07	0.000127	*	3.94	0.006233	*	3.53	0.002744	*
LOC_Os04g35100	turquoise	na	na	uDTN	na	2.27	2.37	0.011354	*	1.33	0.01809	*	2.12	0.002113	*	0.9	0.049743	*	2.59	0.006812	*	3.04	0.002855	*	3.09	2e-06	*	3.33	0.017015	*	2.86	0.000204	*
LOC_Os05g07890	turquoise	na	na	uDTN	na	2.26	2.37	0.000125	*	2.17	3.4e-05	*	2.91	0.00114	*	0.72	0.001856	*	2.36	2.1e-05	*	2.74	0.000694	*	2.62	0.014044	*	3.42	0.035236	*	2.65	3e-05	*
LOC_Os10g41560	turquoise	na	na	uDTN	uDTN	1.93	2.37	0.000108	*	2.24	7.7e-05	*	2.25	0.002837	*	1.79	6.8e-05	*	1.83	0.001153	*	1.73	0.006784	*	2.7	0.004212	*	1.65	0.068033		2.2	0.000817	*
LOC_Os07g16970	turquoise	na	na	uDTN	uDTN	1.7	2.37	0.006679	*	-0.03	0.893884		2.46	0.01679	*	2.39	0.011335	*	1.4	0.006469	*	1.09	0.100834		2.72	4.6e-05	*	2.29	0.009902	*	1.94	0.001018	*
LOC_Os09g29940	yellow	na	na	uDTN	na	1.32	2.37	0.004082	*	1.56	0.003127	*	2.32	0.022371	*	1.14	0.026642	*	0.48	0.262884		0.34	0.304608		2.61	0.0002	*	0.37	0.052693		2.14	0.003369	*
LOC_Os05g39930	yellow	na	na	na	na	0.95	2.37	0.000918	*	0.16	0.484842		1.49	0.046652	*	-0.35	0.042324	*	-0.06	0.950458		1.36	0.057023		2.73	0.000798	*	0.33	0.543615		0.76	0.037051	*
LOC_Os07g48550	turquoise	na	na	na	na	0.83	2.37	0.003954	*	-1.99	4e-06	*	2.53	0.014731	*	1.16	0.029015	*	0.93	0.09547		-2.32	0.002499	*	2.9	0.00036	*	0.8	0.066842		2	0.003786	*
LOC_Os01g13090	green	na	na	na	na	-0.17	2.37	0.01475	*	-1.44	0.015313	*	-0.82	0.160585		-0.14	0.610613		0.05	0.829255		0.62	0.053945		-0.41	0.317251		-2.24	0.032345	*	-0.88	0.079445
LOC_Os09g23730	grey	na	na	na	na	-0.19	2.37	0.099273		-2.32	0.011476	*	0.77	0.037752	*	-3.16	0.017278	*	0.21	0.879592		-0.04	0.827423		0	0.994781		0.39	0.124705		-0.38	0.07269
LOC_Os02g41630	green	na	na	na	na	-0.49	2.37	0.000259	*	-2.18	0.004879	*	-1.6	0.193491		-2.69	3.4e-05	*	-0.54	0.44825		-0.07	0.852832		-0.69	0.054474		-0.26	0.135031		0.05	0.869908
LOC_Os06g49660	turquoise	na	na	na	na	1.62	2.36	0.00121	*	1.79	0.000415	*	0.85	0.254044		-1.76	0.001503	*	2.24	0.063593		1.97	0.005044	*	2.69	0.091352		3.67	0.001594	*	1.56	0.010539	*
LOC_Os03g44620	turquoise	na	na	na	na	0.79	2.36	0.02581	*	-0.97	0.01144	*	1.04	0.165715		0.44	0.215314		0.82	0.054177		0.28	0.528941		0.95	0.096524		2.06	0.048539	*	0.5	0.24899
LOC_Os04g52090	black	na	na	na	na	0.48	2.36	1.7e-05	*	-1.02	0.002083	*	0.77	0.149883		0.89	0.282515		-1.61	0.096634		-1.05	0.074798		1.44	0.002701	*	-0.42	0.204592		2.39	0.002025	*
LOC_Os01g22900	green	na	na	na	na	-0.26	2.36	0.023769	*	-1.37	0.003485	*	1.16	0.058794		-0.12	0.400311		-0.96	0.007876	*	-0.85	0.008778	*	-0.51	0.018185	*	-2.16	0.042443	*	-0.44	0.23093
LOC_Os01g14050	turquoise	na	na	uDTN	na	1.69	2.35	0.032527	*	0.83	0.001391	*	1.18	0.005746	*	1.54	0.001712	*	2.31	7.1e-05	*	1.72	0.004637	*	1.39	0.003685	*	2.3	0.018177	*	2.05	1e-05	*
LOC_Os01g08810	yellow	U4	AA_degradation_Mitochondrial_ETC	uDTN	uDTN	0.81	2.35	2.5e-05	*	0.56	0.065413		0.93	0.065798		0.3	0.34869		1.22	0.174333		-0.33	0.421854		3.41	0.00055	*	-0.78	0.082198		0.48	0.094009
LOC_Os01g51870	yellow	na	na	na	na	0.47	2.35	0.005465	*	1.56	0.000116	*	1.76	0.025323	*	0.4	0.373838		-0.48	0.118987		-1.96	0.018822	*	1.88	0.010603	*	-1.55	0.0063	*	0.7	0.044201	*
LOC_Os03g60370	turquoise	U6	Protein degradation	uDTN	uDTN	2.08	2.34	1.8e-05	*	2.07	9.7e-05	*	2.79	0.000161	*	1.13	0.001209	*	2.23	0.000863	*	1.84	0.001906	*	3.22	0.001433	*	2.93	0.015161	*	2.75	0.008977	*
LOC_Os02g28720	turquoise	na	na	uDTN	uDTN	1.57	2.34	0.000197	*	0.32	0.145815		1.6	0.005703	*	1.02	0.00668	*	1.79	0.009332	*	1.6	0.001573	*	1.97	0.001982	*	2.29	0.005036	*	1.81	0.000168	*
LOC_Os01g50450	turquoise	na	na	na	na	1.56	2.34	8.3e-05	*	-0.33	0.1692		0.38	0.233565		0.82	0.015932	*	1.64	0.000345	*	0.86	0.028146	*	2.89	0.000145	*	2.95	0.004765	*	2.6	0.00351	*
LOC_Os01g16350	turquoise	U4	AA_degradation_Mitochondrial_ETC	uDTN	uDTN	1.45	2.34	3.5e-05	*	0.97	0.004093	*	2.31	0.0059	*	0.98	0.000569	*	2.09	0.006509	*	1.19	0.011323	*	2.51	4.1e-05	*	0.43	0.108699		1.42	0.00207	*
LOC_Os04g51150	yellow	na	na	uDTN	uDTN	1.08	2.34	4.5e-05	*	1.65	8.1e-05	*	1.93	0.031538	*	0.95	0.013121	*	0.05	0.918111		0.92	0.127161		2.83	0.001044	*	-0.5	0.060334		0.52	0.159995
LOC_Os05g46460	yellow	na	na	uDTN	uDTN	0.52	2.34	5e-06	*	0.31	0.148488		1.87	0.007351	*	-0.2	0.042427		-0.83	0.033678	*	-1.13	0.033519	*	1.6	0.00439	*	-0.24	0.499255		1.42	0.035067	*
LOC_Os02g41650	grey	na	na	na	na	0.07	2.34	2.7e-05	*	-2.06	0.009498	*	-1.07	0.185739		-3.34	5e-06	*	1.36	0.128858		0.83	0.19438		0.49	0.176028		1.2	0.003257	*	0.94	0.231843
LOC_Os03g42710	yellow	na	na	na	na	0.04	2.34	5.8e-05	*	1.91	0.002462	*	1.58	0.03784	*	-1.79	0.001733	*	-1.08	0.046295	*	-1.36	0.088528		0.4	0.168126		-1.49	0.058841		-0.15	0.641835
LOC_Os01g45250	yellow	na	na	na	na	-0.09	2.34	0.009135	*	1.13	0.000759	*	0.62	0.339852		-0.79	0.090907		-1.88	8.3e-05	*	-1.56	0.01063	*	0.99	0.021679	*	-1.4	0.012454	*	-0.78	0.075396
LOC_Os05g50100	green	na	na	na	na	-0.69	2.34	0.001494	*	-1.15	0.004731	*	-0.89	0.117712		-0.6	0.044819	*	-2.26	0.008791	*	-2.68	0.001286	*	0.3	0.18456		-2.84	0.024689	*	0.27	0.29637
LOC_Os01g41240	green	na	na	dDTN	na	-1.03	2.34	3.9e-05	*	-0.65	0.056294		0.29	0.625493		-1.73	0.033209	*	-2.04	6.1e-05	*	-3.25	0.002748	*	-0.29	0.134505		-3.38	0.009315	*	-1.79	0.00054	*
LOC_Os03g27280	turquoise	U13	bZIP	uDTN	uDTN	1.47	2.33	0.000117	*	1.79	1.9e-05	*	2.2	0.016312	*	0.93	0.009937	*	0.96	0.069112		0.82	0.128704		2.63	0.015293	*	1.35	0.034181	*	1.86	0.000499	*
LOC_Os06g07760	turquoise	na	na	uDTN	uDTN	1.41	2.33	0.001198	*	-0.55	0.016541	*	1.76	0.003759	*	1.33	0.011459	*	1.37	0.062093		1.08	0.02411	*	2.32	0.010315	*	1.84	0.011561	*	2.12	0.013029	*
LOC_Os04g52500	turquoise	na	na	na	na	1.35	2.33	0.000457	*	1.53	0.001187	*	1.74	0.028227	*	0.8	0.007952	*	1.89	0.030693	*	1.14	0.007541	*	3.12	0.01474	*	-0.09	0.65384		0.83	0.029141	*
LOC_Os01g12710	yellow	na	na	na	na	0.99	2.33	0.008498	*	1.34	0.001741	*	1.68	0.020787	*	1.19	0.18111		1.33	0.055563		0.22	0.352645		1.83	4.4e-05	*	-1.29	0.041253	*	0.59	0.145496
LOC_Os09g34860	yellow	na	na	na	na	0.35	2.33	0.003319	*	0.37	0.194124		0.47	0.057986		-0.43	0.08741		-0.71	0.023636	*	-0.54	0.027924	*	1.52	0.00583	*	-0.72	0.082782		0.75	0.009413	*
LOC_Os02g38050	yellow	na	na	na	na	0.3	2.33	0.031167	*	0.07	0.766105		0.09	0.773223		-0.4	0.034479	*	-0.59	0.090894		0.06	0.843766		0.24	0.233799		0.36	0.439315		0.13	0.564062
LOC_Os03g57310	yellow	na	na	na	na	0.19	2.33	6e-06	*	0.1	0.597846		0.14	0.704819		0.28	0.274885		-1.65	0.022054	*	-1.9	0.012598	*	2.41	0.001514	*	-0.55	0.098611		0.54	0.04701	*
LOC_Os01g04280	black	na	na	na	na	-0.02	2.33	4.8e-05	*	-2.04	0.000165	*	1.68	0.054976		0.64	0.493161		-2.09	0.003688	*	-1.59	0.009849	*	0.88	0.011894	*	-2.26	0.057802		1.71	0.060639
LOC_Os04g43410	turquoise	na	na	na	na	1.82	2.32	0.000804	*	2.47	2e-06	*	0.56	0.467139		-0.06	0.772147		2.23	0.003104	*	2.21	0.002758	*	2.93	0.009876	*	2.74	0.013834	*	1.35	0.050684
LOC_Os09g09930	turquoise	na	na	na	na	0.77	2.32	0.001745	*	-1.88	0.000276	*	-0.25	0.218005		0.93	0.057569		0.44	0.08886		2.56	0.000871	*	1.29	0.030101	*	0.51	0.239115		1.63	0.000611	*
LOC_Os03g03700	yellow	na	na	na	na	0.37	2.32	0.000437	*	1.46	7e-06	*	1.96	0.014517	*	-0.19	0.20317		-1.62	0.0317	*	-1.24	0.005496	*	1.65	0.030902	*	-1.79	0.037786	*	0.56	0.023837	*
LOC_Os03g09880	black	na	na	na	na	-0.2	2.32	0.008206	*	-1.74	0.008027	*	0.32	0.599179		0.7	0.281595		-1.05	0.013524	*	-2.17	0.026786	*	0.47	0.083108		-0.37	0.119117		-0.08	0.761809
LOC_Os06g15370	turquoise	na	na	uDTN	uDTN	1.94	2.31	2.2e-05	*	0.95	0.016991	*	1.19	0.270352		1.55	0.02104	*	2.64	0.015296	*	1.36	0.086371		2.87	0.000112	*	3.37	0.003817	*	2.05	0.02206	*
LOC_Os05g41620	turquoise	U6	Protein degradation	uDTN	uDTN	1.6	2.31	3.7e-05	*	1.72	0.000395	*	2.51	0.000178	*	0.85	0.008788	*	1.03	0.02738	*	0.23	0.470044		2.74	0.00361	*	2.5	0.021304	*	1.62	0.002452	*
LOC_Os12g39620	yellow	na	na	na	na	0.41	2.31	0.035371	*	-0.26	0.16868		1.38	0.011258	*	0.91	0.050851		-0.48	0.112006		-0.47	0.09313		0.96	0.002607	*	-1.21	0.126001		0.53	0.11194
LOC_Os02g11070	black	na	na	na	na	-0.01	2.31	0.009799	*	-0.83	0.00335	*	0.22	0.233706		1.37	0.076682		-2.4	0.000565	*	-1.11	0.026882	*	0.96	0.004529	*	-2.24	0.060792		0.88	0.002873	*
LOC_Os06g04380	turquoise	na	na	na	na	1.78	2.3	2e-06	*	2.53	0.001844	*	2.76	0.010613	*	0.95	0.013708	*	1.28	3.9e-05	*	2.39	0.000909	*	1.85	0.000567	*	1.96	0.008216	*	1.41	0.01552	*
LOC_Os08g44390	turquoise	na	na	uDTN	uDTN	1.57	2.3	0.002463	*	1.84	0.000265	*	1.96	0.071211		0.52	0.005519	*	2.09	0.000681	*	1.4	0.009688	*	2.41	0.000146	*	1.48	0.015002	*	1.3	0.031253	*
LOC_Os03g20870	turquoise	na	na	uDTN	na	1.45	2.3	0.002382	*	0.89	0.000299	*	2.1	0.029187	*	0.82	0.006636	*	2.04	0.010295	*	-0.43	0.498829		3.28	0.000207	*	2.29	0.065194	#	1.44	0.007119	*
LOC_Os03g08390	turquoise	na	na	na	na	1.3	2.3	0.000185	*	1.52	0.004633	*	1.21	0.000914	*	0.65	0.335077		-0.47	0.259429		1.95	0.005122	*	2.73	0.006169	*	1.38	0.216924		1.62	0.007786	*
LOC_Os03g06330	yellow	U1	ABA	uDTN	uDTN	1	2.3	0.000461	*	1.17	0.001687	*	1.71	0.052155		1.15	0.029854	*	0.36	0.333972		1.77	0.002231	*	1.55	0.00131	*	-1.46	0.035682	*	0.78	0.013456	*
LOC_Os03g17800	turquoise	na	na	uDTN	uDTN	1.66	2.29	0.005122	*	0.29	0.103912		1.81	0.026852	*	1.51	0.002337	*	1.17	0.108765		1.89	0.015611	*	2.58	7e-05	*	2.33	0.002003	*	2.19	0.000135	*
LOC_Os11g47760	tan	U2	Chaperons	uDTN	uDTN	0.71	2.29	0.084379		-1.94	5e-05	*	0.45	0.347958		1.03	0.019922	*	1.19	0.064508		-0.17	0.709055		0.43	0.295321		2.44	0.010486	*	0.73	0.075118
LOC_Os02g21040	yellow	na	na	na	na	0.2	2.29	0.001429	*	0.33	0.017677	*	0.21	0.503838		0.05	0.806998		-1.56	0.03585	*	-1.28	0.016124	*	2.37	0.014432	*	-1.66	0.018114	*	0.44	0.006226	*
LOC_Os03g03370	turquoise	na	na	na	na	1.54	2.28	0.003262	*	-1.85	8.9e-05	*	2.05	0.004699	*	1.64	0.000763	*	1	0.032315	*	2.39	0.003405	*	1.24	0.001277	*	2.08	0.038658	*	3.16	0.00198	*
LOC_Os03g53020	yellow	na	na	na	na	0.32	2.28	1.1e-05	*	0.46	0.01223	*	0.81	0.012554	*	0.46	0.271118		-0.48	0.329271		-1.77	0.000986	*	0.9	0.014823	*	-1.05	0.163758		0.52	0.165741
LOC_Os04g32920	black	na	na	na	na	0	2.28	0.000567	*	-0.2	0.422976		0.96	0.030819	*	1.07	0.030562	*	-2.32	0.001358	*	-2.05	0.021099	*	1.75	0.084888		-2.2	0.016941	*	0.86	0.005737	*
LOC_Os07g49270	turquoise	na	na	uDTN	uDTN	1.93	2.27	1.8e-05	*	2.21	0.000178	*	2.05	0.004149	*	1.48	0.006067	*	2.02	5.7e-05	*	1.76	0.00481	*	3.07	0.000315	*	2.52	0.000911	*	1.61	0.020089	*
LOC_Os03g05200	yellow	na	na	uDTN	na	0.61	2.27	7.8e-05	*	-0.23	0.344806		1.61	0.03772	*	0.55	0.074067		-0.52	0.00773	*	-0.18	0.115708		2.29	0.003908	*	-1.39	0.061909		1.03	0.008326	*
LOC_Os07g24830	turquoise	na	na	na	na	-0.01	2.27	0.000184	*	-3.18	0.000391	*	-1.13	0.062652		-0.46	0.112886		2.78	0.064965		-0.16	0.184189		0.16	0.598059		-0.81	0.135554		-0.89	0.158709
LOC_Os09g28500	green	na	na	na	na	-0.39	2.27	0.009185	*	-1.76	3.3e-05	*	-1.22	0.037906	*	-0.72	0.165919		-0.59	0.152633		-2.71	0.011456	*	0.39	0.255354		0.88	0.070723		-1.24	0.022412	*
LOC_Os01g73170	green	na	na	na	na	-0.68	2.27	0.001117	*	-1.86	0.029621	*	-1.46	0.097129		-1.45	0.254365		-0.69	0.013458	*	-1.76	0.005162	*	-0.71	0.115918		-1.93	0.011252	*	0.18	0.276943
LOC_Os03g61920	turquoise	U4	AA_degradation_Mitochondrial_ETC	uDTN	uDTN	1.74	2.26	0.004579	*	1.34	0.000716	*	2.18	0.006784	*	1.45	0.000784	*	2.04	0.014976	*	1.22	0.034927	*	2.87	0.000292	*	1.76	0.000344	*	2.26	0.000705	*
LOC_Os01g46760	turquoise	na	na	na	na	1.68	2.26	0.000332	*	1.55	0.003885	*	2.78	0.030673	*	1.94	0.057454		1.18	0.00951	*	2.33	0.002481	*	0.16	0.267943		2.06	0.010119	*	1.15	0.004382	*
LOC_Os02g10310	turquoise	U3	cell wall metabolism	uDTN	uDTN	1.67	2.26	0.000148	*	2.08	2.5e-05	*	1.98	0.045472	*	0.61	0.000408	*	2.22	0.001569	*	1.41	0.002685	*	2.77	0.001844	*	1.82	0.041914	*	1.35	0.030462	*
LOC_Os05g45320	turquoise	na	na	uDTN	na	1.58	2.26	0.002847	*	1.23	0.0131	*	2.3	0.008914	*	1.15	0.002327	*	1.49	2.6e-05	*	1.77	0.008808	*	2.99	0.001293	*	0.96	0.028057	*	1.34	0.002828	*
LOC_Os01g56300	turquoise	na	na	uDTN	uDTN	1.26	2.26	0.019655	*	0.59	0.038851	*	1.51	0.021735	*	0.93	0.000765	*	0.74	0.061908		1.53	0.013652	*	1.96	0.019657	*	0.92	0.211923		1.73	0.001043	*
LOC_Os09g29660	turquoise	na	na	na	na	0.99	2.26	0.002937	*	-0.83	0.012102	*	1.39	0.084765		2.01	0.003312	*	1.54	0.067645		-0.88	0.080917		2.36	0.000365	*	-0.37	0.329174		2.17	0.001109	*
LOC_Os10g39090	yellow	na	na	uDTN	uDTN	0.83	2.26	0.000757	*	0.06	0.728802		1.58	0.06049		0.66	0.037872	*	-0.77	0.233016		0.13	0.631476		2.01	0.001458	*	0.31	0.354078		1.72	0.001345	*
LOC_Os04g49550	turquoise	na	na	na	na	0.82	2.26	0.003418	*	1.58	0.011199	*	1	0.140578		-1.81	0.002214	*	1.52	0.000182	*	1.31	0.005521	*	1.42	0.006218	*	1.06	0.034782	*	-0.4	0.196103
LOC_Os02g06640	turquoise	na	na	na	na	0.61	2.26	0.051185		-1.67	4.4e-05	*	0.77	0.005696	*	0.47	0.02294	*	0.29	0.127267		0.32	0.122186		1.64	3.8e-05	*	0.6	0.09316		0.84	0.012971	*
LOC_Os01g14440	yellow	na	na	na	na	0.51	2.26	2.6e-05	*	0.08	0.405844		1.69	0.044084	*	1.48	0.050323		-1.54	0.008347	*	-1.13	0.000252	*	1.34	0.002344	*	-0.57	0.040038	*	1.61	0.001954	*
LOC_Os12g32760	turquoise	na	na	na	na	1.05	2.25	0.000573	*	1.79	0.001311	*	0.89	0.046312	*	-0.22	0.809385		0.83	0.104515		0.8	0.190136		2.87	0.001792	*	0.54	0.219159		0.6	0.156028
LOC_Os03g48660	yellow	na	na	uDTN	na	0.93	2.25	0.002099	*	1.5	0.000946	*	0.93	0.096846		-0.07	0.729216		1.05	0.059539		0.13	0.538989		1.93	0.003151	*	0.17	0.063567		0.99	0.009208	*
LOC_Os10g20240	yellow	na	na	na	na	0.58	2.25	0.003766	*	0.42	0.088278		0.92	0.11814		-0.67	0.147526		-0.68	0.104984		0.39	0.129132		1.46	0.014362	*	0.07	0.519318		1.18	0.000519	*
LOC_Os04g58110	green	na	na	na	na	-0.14	2.25	0.024595	*	0.42	0.220907		-0.85	0.02315	*	-0.89	0.048013	*	-1.63	0.000326	*	0.59	0.186184		-0.96	0.19351		-0.71	0.132647		-0.38	0.081922
LOC_Os08g09310	turquoise	na	na	uDTN	na	1.94	2.24	0.00156	*	0.76	0.000144	*	1.02	0.068757		2.5	0.001031	*	1.35	0.000286	*	3.24	8.6e-05	*	1.48	0.010794	*	3.03	0.009382	*	2.57	0.00077	*
LOC_Os10g37210	turquoise	U4	AA_degradation_Mitochondrial_ETC	uDTN	uDTN	1.55	2.24	0.000147	*	1.44	0.002266	*	2.02	0.007587	*	0.8	0.003919	*	1.99	0.003033	*	0.79	0.029652	*	2.37	0.00012	*	2.07	0.004623	*	1.23	0.03817	*
LOC_Os03g16334	turquoise	na	na	na	na	1.33	2.24	0.006985	*	1.89	0.000902	*	1.63	0.15484		-0.44	0.025143	*	0.89	0.067613		1.78	0.001096	*	2.09	0.00074	*	1.47	0.024911	*	1.43	0.0122	*
LOC_Os05g27930	yellow	na	na	uDTN	na	0.89	2.24	0.023299	*	1.62	0.000895	*	1.06	0.060985		0.65	0.043004	*	0.26	0.270846		0.28	0.565623		2	0.003703	*	-0.95	0.139812		0.86	0.030454	*
LOC_Os03g17700	black	na	na	na	na	0.27	2.24	0.004572	*	-1.28	0.000272	*	1.04	0.039051	*	1	0.002261	*	-1.5	0.013338	*	-2.08	0.000577	*	1.98	0.000487	*	0.03	0.81876		1.38	0.006694	*
LOC_Os07g32420	turquoise	na	na	na	na	1.23	2.23	0.001801	*	-0.58	0.058381		1.86	0.011286	*	1.99	0.001876	*	1.68	0.005454	*	-0.24	0.684195		2.26	0.001749	*	1.78	0.029866	*	1.13	0.029317	*
LOC_Os02g33070	turquoise	na	na	na	na	1.05	2.23	0.000112	*	0.39	0.047506	*	1.77	0.020888	*	0.17	0.509082		1.26	0.061613		-0.71	0.061742		1.94	0.000109	*	2.33	0.026485	*	0.97	0.019003	*
LOC_Os06g11450	yellow	na	na	uDTN	uDTN	0.62	2.23	0.000192	*	1.75	0.000454	*	2	0.000799	*	-0.08	0.63998		-0.47	0.312553		-0.84	0.262832		2.3	0.03417	*	-1.06	0.022998	*	0.56	0.098009
LOC_Os04g52840	yellow	na	na	na	na	0.41	2.23	0.000328	*	0.28	0.12055		1.4	0.027365	*	0.25	0.140827		-1.24	0.016325	*	-2.1	0.000607	*	2.23	0.000423	*	-0.27	0.314872		1.34	0.002107	*
LOC_Os09g38110	turquoise	na	na	na	na	1.13	2.22	0.007268	*	1.61	0.000829	*	1.62	0.057064		-0.53	0.161186		0.37	0.468138		0.22	0.507079		2.34	4.4e-05	*	2.1	0.027214	*	1.07	0.052489
LOC_Os02g22160	yellow	na	na	uDTN	uDTN	0.78	2.22	4.1e-05	*	1.66	0.000171	*	2.02	0.001758	*	0.34	0.226334		-1.29	0.070519		-1.01	0.035152	*	3.16	6.9e-05	*	0.51	0.180087		0.93	0.006072	*
LOC_Os04g59190	turquoise	na	na	na	na	0.6	2.22	0.015303	*	0.09	0.726812		-1.47	0.040989	*	0.22	0.498264		1.26	0.010711	*	-1.46	0.007383	*	0.44	0.479076		2.88	0.024304	*	0.69	0.00574	*
LOC_Os01g44120	yellow	na	na	na	na	0.02	2.22	0.006499	*	-0.12	0.575968		-0.02	0.946787		0.64	0.131599		-2.27	0.008126	*	-2.28	0.00238	*	3.29	0.000842	*	-1.57	0.065725		0.26	0.051694
LOC_Os02g43790	black	na	na	na	na	-0.48	2.22	3e-05	*	-1.6	0.000134	*	0.61	0.070008		0.14	0.900556		-2.17	0.002	*	-3.34	0.005945	*	0.87	0.062329		-1.91	0.105677		-0.18	0.601348
LOC_Os10g40020	turquoise	U1	ABA	uDTN	uDTN	1.99	2.21	0.023163	*	1.56	0.007587	*	2.22	4.1e-05	*	1.63	0.016285	*	1.71	0.008627	*	1.3	0.05036		2.5	0.000159	*	2.67	0.002025	*	3.32	0.000432	*
LOC_Os04g51610	turquoise	na	na	uDTN	uDTN	1.86	2.21	8e-06	*	1.91	0.000153	*	2.1	0.000934	*	0.7	0.039078	*	1.66	0.000537	*	2.25	2.3e-05	*	1.5	0.010578	*	2.75	0.000902	*	2.58	2.5e-05	*
LOC_Os06g24704	yellow	na	na	uDTN	uDTN	0.96	2.21	8e-06	*	0.12	0.336004		1.84	0.00485	*	1.06	0.001213	*	0.61	0.073998		0.25	0.283822		2.43	0.004072	*	-0.68	0.037342	*	1.56	0.004832	*
LOC_Os08g37690	turquoise	na	na	uDTN	na	1.83	2.2	0.002248	*	1.79	0.002594	*	2.59	0.043048	*	0.29	0.20168		2.46	0.046375	*	1.28	0.022204	*	2.85	0.000831	*	2.12	0.037922	*	2.35	0.000439	*
LOC_Os01g06640	turquoise	na	na	uDTN	na	1.53	2.2	0.001128	*	0.03	0.52558		2.41	0.013251	*	1.98	0.01128	*	2.36	0.00328	*	1.11	0.080556		2.34	0.013311	*	1.24	0.079747	#	1.3	0.002275	*
LOC_Os07g38130	turquoise	na	na	uDTN	na	1.47	2.2	0.011955	*	0.31	0.24042		2.52	0.011808	*	1.01	0.009196	*	0.26	0.192652		0.72	0.192976		2.49	0.002356	*	2.59	0.01012	*	1.95	0.082021
LOC_Os05g11910	turquoise	na	na	na	na	1.28	2.2	0.002219	*	0.99	0.00346	*	2.37	0.001115	*	-0.26	0.228225		1.11	0.100834		0.7	0.301144		4.2	0.00024	*	0.06	0.87747		0.95	0.071742
LOC_Os09g15320	yellow	na	na	uDTN	na	0.94	2.2	0.020542	*	1.94	0.000112	*	2.18	0.049251	*	0.16	0.245465		0.33	0.076455		-0.22	0.336914		3.03	0.047142	*	-0.89	0.025004	*	0.76	0.047546	*
LOC_Os02g50600	yellow	na	na	na	na	0.56	2.2	0.006653	*	1.37	0.000589	*	0.47	0.040287	*	-0.47	0.06338		-0.78	0.389304		-0.94	0.0603		2.79	5.6e-05	*	-0.07	0.931979		0.31	0.193761
LOC_Os04g37490	black	na	na	na	na	0.22	2.2	0.019004	*	-0.71	0.021309	*	1.75	0.001927	*	1.34	0.129821		-1.73	0.011485	*	-1.88	0.048409	*	2.79	0.000285	*	-1.99	0.003323	*	1.15	0.003866	*
LOC_Os07g42960	green	na	na	na	na	-0.82	2.2	0.061516		-0.83	0.000944	*	-2.09	0.011482	*	-1.4	0.016281	*	-2.13	0.042606	*	0.44	0.17904		-2.01	0.000294	*	-1.41	0.092462		-1.3	0.006946	*
LOC_Os02g10470	turquoise	na	na	uDTN	uDTN	1.33	2.19	0.002076	*	-1.86	0.006922	*	2.21	0.001095	*	0.59	0.055742		1.3	0.034457	*	0.6	0.171128		3.56	3e-06	*	2.27	0.007007	*	2.52	0.00122	*
LOC_Os07g43940	turquoise	na	na	na	na	1.08	2.19	0.006761	*	-0.52	0.391415		1.13	0.031872	*	-0.52	0.057094		1.39	0.008067	*	1.63	0.000571	*	1.33	0.015147	*	2.19	0.04653	*	1.49	0.025855	*
LOC_Os07g44330	turquoise	na	na	na	na	1.04	2.19	0.001511	*	-1.11	0.001158	*	0.51	0.090368		-0.57	0.019837	*	0.67	0.01497	*	1.77	0.062011		1.04	0.000176	*	2.64	0.002305	*	2.22	0.001487	*
LOC_Os03g19400	turquoise	na	na	na	na	0.93	2.19	0.008376	*	0.3	0.219499		1.78	0.067274		0.84	0.000806	*	-0.43	0.115496		-0.21	0.307364		2.07	0.000781	*	1.15	0.04871	*	1.49	0.002103	*
LOC_Os07g49114	yellow	na	na	na	na	0.81	2.19	0.000616	*	-1.26	0.009897	*	2.45	0.003535	*	-0.98	0.042122	*	1.48	0.022969	*	1.66	0.035146	*	1.64	0.004048	*	-0.67	0.205543		0.63	0.093417
LOC_Os03g12670	turquoise	na	na	na	na	0.29	2.19	0.025175	*	-1.85	0.010888	*	-0.78	0.100707		-0.91	0.024131	*	1.31	0.027633	*	0.35	0.064644		-1.48	0.038947	*	1.37	0.063779		1.04	0.059512
LOC_Os03g53200	black	na	na	na	na	0.22	2.19	0.003314	*	-1.03	0.002453	*	1.63	0.019005	*	0.92	0.019449	*	-1.74	0.000153	*	-1.72	0.008308	*	2.45	0.001559	*	-1.68	0.003783	*	1.35	0.008538	*
LOC_Os06g46950	black	na	na	na	na	0.05	2.19	0.000374	*	-1.53	0.000344	*	1.83	0.016716	*	0.12	0.833849		-2.31	0.015811	*	-1.93	0.013507	*	1.69	0.000426	*	-1.71	0.03352	*	1.57	0.01223	*
LOC_Os05g08900	black	na	na	na	na	-0.04	2.19	4.4e-05	*	-0.21	0.538136		1.91	0.010202	*	0.23	0.738971		-2.38	0.000205	*	-1.46	0.00416	*	0.92	0.037932	*	-2.8	0.013104	*	0.65	0.005749	*
LOC_Os05g38660	turquoise	na	na	uDTN	na	1.92	2.18	0.000984	*	1.11	0.00648	*	2.63	0.02847	*	1.69	0.018752	*	2.18	0.000415	*	2.38	0.000611	*	0.28	0.093564		3.08	0.00378	*	2.13	0.00061	*
LOC_Os03g06520	turquoise	na	na	uDTN	uDTN	1.75	2.18	0.000741	*	0.11	0.626692		2.34	0.001996	*	1.18	0.019193	*	1.93	0.00149	*	2.53	0.000693	*	1.62	0.002474	*	2.22	0.045027	*	1.88	0.010059	*
LOC_Os04g47700	turquoise	na	na	uDTN	na	1.53	2.18	0.00122	*	-0.01	0.936492		2.36	0.038983	*	0.83	0.000927	*	0.82	0.05528		2.49	0.000722	*	2.54	0.005875	*	2.18	0.010404	*	1.9	0.005323	*
LOC_Os06g39240	yellow	na	na	na	na	1.37	2.18	0.000267	*	2.26	0.000193	*	-0.13	0.591413		-0.1	0.764658		2.18	0.200265		3.27	0.076636		4.35	0.002358	*	-2.19	0.031592	*	0.41	0.151006
LOC_Os01g48446	yellow	na	na	uDTN	na	0.93	2.18	0.005363	*	2	0.000221	*	1.58	0.009841	*	0.5	0.109233		-0.4	0.393707		-0.05	0.908172		2.87	0.014633	*	-0.28	0.534696		0.97	0.002366	*
LOC_Os02g13370	turquoise	na	na	na	na	0.87	2.18	0.000359	*	-1.86	0.000367	*	0.58	0.163048		0.79	0.127719		1.97	0.06907		-1.69	0.082864		3.01	0.00199	*	2.61	0.006021	*	1.07	0.062091
LOC_Os06g45890	yellow	na	na	na	na	0.55	2.18	0.015389	*	0.89	0.005028	*	0.97	0.010256	*	0.63	0.060841		-0.05	0.915237		-2.65	0.002663	*	2.75	0.000832	*	0.6	0.121948		0.97	0.036531	*
LOC_Os06g04990	grey	na	na	na	na	0.46	2.18	0.010418	*	2.25	6e-06	*	2.47	0.005479	*	-0.26	0.37173		-0.27	0.4914		-1.87	0.094382		-0.66	0.04195	*	1.65	0.031469	*	-1.93	0.008736	*
LOC_Os02g26210	yellow	na	na	na	na	0	2.18	0.02192	*	0.54	0.069177		-0.16	0.168948		2	0.001816	*	-0.55	0.051025		-2.67	8.8e-05	*	0.83	0.001664	*	-1.73	0.140954		-1.69	0.067887
LOC_Os07g23660	turquoise	na	na	na	na	2.62	2.17	0.000293	*	1.65	0.000907	*	2.33	0.046856	*	1.86	0.115108		4.36	0.002301	*	2.87	0.002131	*	3.93	8.1e-05	*	4.71	0.020873	*	1.53	0.062708
LOC_Os01g02020	turquoise	U4	AA_degradation_Mitochondrial_ETC	uDTN	uDTN	1.65	2.17	2.1e-05	*	1.05	0.010855	*	2.14	0.001418	*	1.14	0.000262	*	1.84	0.000299	*	1.61	0.018708	*	2.51	0.000422	*	1.88	0.016225	*	1.92	0.000756	*
LOC_Os02g04840	turquoise	U3	cell wall metabolism	uDTN	uDTN	1.46	2.17	0.009076	*	1.3	0.000106	*	2.34	0.03689	*	1.46	0.000891	*	1.86	0.030253	*	0	0.990212		2.81	0.000693	*	0.97	0.044619	*	1.31	0.011085	*
LOC_Os12g02080	turquoise	na	na	na	na	1.32	2.17	0.001919	*	0.29	0.02124	*	2.01	0.076653		-1.24	0.150239		1.93	0.007175	*	2.78	6.4e-05	*	1.9	0.024986	*	2.38	0.058991		0.42	0.750113
LOC_Os11g08100	yellow	na	na	na	na	0.85	2.17	0.00248	*	1.17	0.004723	*	1.27	0.025025	*	0.55	0.350539		1.28	0.007822	*	-0.15	0.565618		0.97	0.009706	*	-0.83	0.099283		0.96	0.075065
LOC_Os01g71310	green	na	na	na	na	-0.18	2.17	0.005061	*	0.33	0.268083		0.96	0.022264	*	-0.65	0.001636	*	-1.26	0.042064	*	-1.25	0.127511		-0.57	0.054945		-2.85	0.015091	*	-0.35	0.252151
LOC_Os02g51290	turquoise	na	na	uDTN	uDTN	2.07	2.16	0.017074	*	0.77	0.008433	*	2.14	0.022972	*	1.47	0.003694	*	2.43	0.02105	*	2.59	0.003535	*	3.62	0.001564	*	2.43	0.004346	*	2.33	5.2e-05	*
LOC_Os02g56310	turquoise	na	na	na	na	1.45	2.16	0.002314	*	2.05	2e-05	*	1.58	0.022214	*	0.68	0.047542	*	0.56	0.01854	*	0.71	0.141796		2.62	0.000271	*	2.79	0.007498	*	1.85	0.021163	*
LOC_Os12g08260	turquoise	na	na	na	na	1.19	2.16	3.2e-05	*	1.02	0.001	*	2.09	0.004066	*	0.51	0.038053	*	1.1	0.02722	*	-1.61	0.046443	*	2.25	0.000199	*	2.12	0.018523	*	1.67	0.002448	*
LOC_Os06g41840	turquoise	na	na	na	na	1.1	2.16	0.015188	*	0.34	0.124416		2.21	0.000312	*	1.22	0.02513	*	0.6	0.236241		-2.21	0.00336	*	2.13	0.000227	*	2.05	0.002747	*	2.35	0.002149	*
LOC_Os05g12481	turquoise	na	na	na	na	0.97	2.16	0.002103	*	1.67	0.00167	*	1.16	0.124187		0.45	0.179666		0.87	0.092807		-2.18	0.001659	*	2.24	0.000373	*	2.34	0.251785		0.55	0.056134
LOC_Os05g08620	turquoise	na	na	na	na	0.9	2.16	9e-06	*	0.03	0.889062		2.11	0.034581	*	-0.51	0.001686	*	1.28	0.00199	*	0.19	0.68331		2.56	0.006487	*	0.29	0.157882		1.19	0.017539	*
LOC_Os09g37080	yellow	na	na	na	na	0.76	2.16	0.003742	*	1.44	9.3e-05	*	0.8	0.047859	*	-0.11	0.676315		0.16	0.846987		-1.71	4.5e-05	*	1.81	0.001133	*	0.96	0.252796		1.51	0.000511	*
LOC_Os01g72610	black	na	na	na	na	0.23	2.16	0.003437	*	-0.76	0.026623	*	1.39	0.050566		0.15	0.701895		-0.68	0.165951		-0.7	0.026997	*	1.92	0.000956	*	-1.88	0.052145		0.57	0.056349
LOC_Os01g55510	green	na	na	na	na	-0.79	2.16	0.000267	*	-0.92	0.00047	*	-1.5	0.062409		-2.98	0.000454	*	-0.27	0.775123		-0.38	0.005667	*	-0.34	0.102183		-2.54	0.009793	*	-1.92	0.00118	*
LOC_Os02g33820	green	na	na	dDTN	na	-0.85	2.16	0.000425	*	-1.15	0.01927	*	-1.64	0.033424	*	-0.22	0.646797		-1.27	5.9e-05	*	-2.69	0.00012	*	-1.63	0.000621	*	-1.64	0.106236	#	-1.74	0.003005	*
LOC_Os03g55870	turquoise	na	na	uDTN	na	1.65	2.15	7e-05	*	1.02	0.002221	*	2.15	0.005935	*	0.57	0.013439	*	1.47	0.002571	*	2	0.001033	*	2.34	0.00028	*	2.45	0.00057	*	2.12	0.00072	*
LOC_Os02g42940	turquoise	na	na	uDTN	uDTN	1.59	2.15	0.000787	*	1.17	0.000457	*	1.37	0.009209	*	0.38	0.063139		2.17	0.017062	*	1.22	0.007339	*	2.64	0.004599	*	2.73	0.006265	*	1.29	0.020923	*
LOC_Os07g02710	turquoise	na	na	uDTN	na	1.45	2.15	0.002834	*	2.05	9e-06	*	2.02	0.012948	*	0.95	0.007162	*	0.6	0.005952	*	1.84	0.001139	*	2.18	0.000435	*	1.67	0.016234	*	0.76	0.009522	*
LOC_Os12g04204	turquoise	na	na	na	na	1.05	2.15	0.000592	*	-1.32	0.00397	*	0.97	0.104707		0.54	0.014488	*	1.95	0.003483	*	0.87	0.087317		1.64	0.001953	*	1.95	0.045077	*	1.18	0.191292
LOC_Os06g21140	turquoise	na	na	na	na	0.62	2.15	0.012013	*	-0.99	0.019288	*	-1.44	0.0565		-0.63	0.191679		2.09	0.032916	*	-0.05	0.838364		0.85	0.053896		2.19	0.00872	*	0.65	0.319682
LOC_Os01g02390	yellow	na	na	na	na	0.61	2.15	0.000213	*	1.3	0.004798	*	1.84	0.011372	*	0.39	0.097158		-1.31	0.300725		-0.93	0.003223	*	2.64	2.4e-05	*	-1.97	0.06142		1.82	0.003886	*
LOC_Os03g10950	yellow	na	na	na	na	0.47	2.15	0.004163	*	1.41	0.004281	*	1.57	0.008495	*	1.01	0.02347	*	-0.68	0.028937	*	-2.1	0.001024	*	2.09	7.1e-05	*	-1.67	0.077898		0.81	0.019424	*
LOC_Os08g04180	grey	na	na	na	na	0.18	2.15	0.103429		1.58	0.000656	*	-0.7	0.310981		-1.6	0.0002	*	-0.17	0.513034		-0.89	0.064419		-0.32	0.372749		1.72	0.023256	*	-1.14	0.01034	*
LOC_Os01g71340	green	na	na	na	na	-0.1	2.15	0.010834	*	-2.17	0.013055	*	2.23	0.104966		2.25	0.017367	*	-0.69	0.47641		-0.35	0.695619		0.18	0.692191		-4.32	0.007597	*	-0.88	0.092974
LOC_Os12g33120	green	na	na	dDTN	na	-0.79	2.15	0.002873	*	-2.61	6.2e-05	*	0.53	0.084485		0.25	0.312983		-0.96	0.012371	*	-2.38	0.002851	*	-1.93	0.067551		-2.71	0.00017	*	-0.99	0.065166
LOC_Os11g44810	tan	na	na	uDTN	uDTN	0.49	2.14	0.002208	*	-1.91	0.000243	*	1.79	0.019854	*	0.66	0.001652	*	1.41	0.032961	*	-1.08	0.00506	*	0.89	0.013141	*	0.96	0.027149	*	0.13	0.167168
LOC_Os02g34600	turquoise	U13	bZIP	uDTN	uDTN	1.41	2.13	0.002706	*	1.35	0.005792	*	2.01	0.029635	*	1.18	0.002884	*	0.57	0.043519	*	2	0.000149	*	1.61	0.025344	*	0.97	0.115896		1.5	0.00019	*
LOC_Os12g43630	turquoise	na	na	na	na	1.24	2.13	0.000296	*	1.36	0.00035	*	1.77	0.003328	*	0.7	0.006961	*	0.63	0.09427		0.6	0.025601	*	2.58	0.006204	*	0.4	0.265868		1.85	0.005836	*
LOC_Os04g57550	yellow	na	na	uDTN	uDTN	1.16	2.13	0.000248	*	1.79	4e-05	*	1.79	0.025579	*	0.88	0.013317	*	0.19	0.739794		1.32	0.047671	*	2.09	0.001052	*	-0.27	0.115154		1.27	0.003776	*
LOC_Os11g34870	turquoise	na	na	na	na	1.14	2.13	2.1e-05	*	-1.4	0.000198	*	0.86	0.204417		0.36	0.197227		1.11	0.007531	*	1.99	0.004855	*	1.75	0.003005	*	1.85	0.021691	*	2.32	0.00554	*
LOC_Os12g38150	tan	na	na	na	na	0.45	2.13	0.000106	*	-0.86	0.001608	*	0.93	0.083481		0.27	0.383853		0.58	0.115869		1.47	2.1e-05	*	-0.29	0.701697		1.64	0.012607	*	-0.95	0.061225
LOC_Os08g01390	yellow	na	na	na	na	0.4	2.13	3.6e-05	*	0.56	0.047605	*	1.49	0.004122	*	0.62	0.001165	*	-1	0.0315	*	-1.42	0.004118	*	2.08	0.002058	*	-1.21	0.099975		0.8	0.029543	*
LOC_Os03g20949	yellow	na	na	na	na	0.3	2.13	0.000609	*	-0.01	0.891988		1.73	0.014791	*	1.37	0.011054	*	-1.42	0.018902	*	-1.92	0.002487	*	1.78	0.003832	*	-1.69	0.008636	*	1.17	0.019817	*
LOC_Os11g04560	yellow	na	na	na	na	0.12	2.13	0.000471	*	-0.05	0.815562		1.73	0.018495	*	0.2	0.385829		-1.85	0.000717	*	-2.33	0.010777	*	3.04	0.000182	*	-0.94	0.040488	*	0.27	0.385104
LOC_Os03g57880	turquoise	na	na	na	na	1.54	2.12	0	*	1.35	0.000128	*	2.03	0.000345	*	0.82	0.036588	*	2.02	0.058569		0.48	0.105921		3.17	2e-06	*	0.49	0.037087	*	1.37	0.016583	*
LOC_Os02g47200	turquoise	U11	ETC	uDTN	uDTN	1.38	2.12	7.4e-05	*	0.98	0.012601	*	1.11	0.071322		0.24	0.297229		1.21	0.000871	*	2.1	0.003161	*	1.25	0.018959	*	2.45	0.001936	*	1.44	0.004555	*
LOC_Os06g39370	turquoise	na	na	na	na	0.87	2.12	0.00141	*	0.48	0.286528		1.39	0.051491		-0.85	0.00654	*	0.58	0.216788		-0.19	0.779985		2.13	0.003664	*	2.37	0.025603	*	0.99	0.166744
LOC_Os04g52730	yellow	U3	cell wall metabolism	uDTN	uDTN	0.77	2.12	0.00056	*	1	0.003562	*	1.22	0.058809		0.97	0.014387	*	-0.84	0.006427	*	-1.16	0.008349	*	2.05	0.0001	*	0.32	0.522506		1.54	0.002708	*
LOC_Os12g38170	green	na	na	na	na	-0.41	2.12	0.000487	*	-1.95	0.00112	*	-1.13	0.179751		-0.09	0.750317		0.22	0.192797		-0.6	0.416304		-2.33	0.011733	*	-0.18	0.083909		-1.84	0.000763	*
LOC_Os04g40630	green	na	na	na	na	-0.72	2.12	1e-05	*	-2.61	1.1e-05	*	-2.24	0.016538	*	-0.02	0.942339		-1.56	0.046442	*	1.98	0.040686	*	-2.7	0.013312	*	-2.97	0.032758	*	-0.86	0.059416
LOC_Os10g39220	turquoise	na	na	uDTN	na	1.71	2.11	0.000273	*	1.87	0.000284	*	2.03	0.013986	*	0.95	0.001719	*	1.93	0.007822	*	1.33	0.029077	*	2.73	0.000147	*	2.04	0.010151	*	1.52	0.004657	*
LOC_Os03g24040	turquoise	na	na	uDTN	na	1.64	2.11	2.7e-05	*	0.62	0.046242	*	2.57	0.034883	*	1.58	0.008764	*	0.94	0.069221		1.34	0.034452	*	2.94	0.000308	*	2.17	0.023335	*	1.91	0.002188	*
LOC_Os01g47690	turquoise	na	na	uDTN	uDTN	1.53	2.11	0.007868	*	-0.08	0.527152		2.03	0.006137	*	1.48	0.004786	*	1.9	0.000292	*	1.93	0.001859	*	2.07	0.000906	*	1.37	0.003074	*	1.91	0.004891	*
LOC_Os11g08210	yellow	na	na	na	na	0.68	2.11	0.000102	*	-0.87	0.014424	*	1.48	0.054705		0.52	0.387604		0.06	0.813027		0.09	0.782476		0.91	0.005661	*	0.67	0.147849		2.26	4.5e-05	*
LOC_Os03g28300	turquoise	na	na	na	na	0.37	2.11	0.001299	*	-2.26	8.5e-05	*	1.09	0.004188	*	-0.49	0.009103	*	1.42	0.010405	*	-0.73	0.0459	*	0.79	0.090509		0.02	0.872584		1.07	0.003335	*
LOC_Os01g74450	green	na	na	na	na	-0.01	2.11	0.003881	*	-2.23	0.000123	*	0.49	0.300343		-0.05	0.845163		0.63	0.049416	*	1.6	0.050676		-1.69	0.003043	*	-1.67	0.011732	*	-1.04	0.11244
LOC_Os07g45080	green	na	na	na	na	-1.29	2.11	0.013526	*	-2.83	0	*	1.49	0.008011	*	-2.81	0.000188	*	-1.28	0.031349	*	-0.78	0.010001	*	-2.24	0.000113	*	-3.19	0.030519	*	-3.12	0.005893	*
LOC_Os09g25770	turquoise	na	na	uDTN	na	2.41	2.1	0.009371	*	-0.47	0.028014	*	3.25	0.006048	*	2.87	0.003233	*	3.03	0.001393	*	2.45	0.013689	*	3.87	8.4e-05	*	3.72	0.013874	*	2.69	0.000412	*
LOC_Os12g43720	turquoise	na	na	uDTN	uDTN	1.72	2.1	0.000709	*	0.13	0.18918		1.8	0.00392	*	1.03	0.03758	*	2.14	0.006844	*	2.56	0.001078	*	3.29	0.000328	*	1.81	0.096501		1.78	0.010883	*
LOC_Os06g45060	turquoise	na	na	uDTN	na	1.55	2.1	0.002375	*	1.9	0.002467	*	1.76	0.038643	*	0.67	0.001731	*	1.73	0.003377	*	1.19	0.035544	*	2.72	0.023545	*	2.38	0.034232	*	0.79	0.006383	*
LOC_Os07g26110	yellow	na	na	na	na	0.6	2.1	0.003439	*	-0.34	0.476098		1.98	0.009647	*	0.64	0.341749		0.52	0.516804		-0.43	0.055173		2.05	8.1e-05	*	-1.12	0.032377	*	-0.04	0.815102
LOC_Os07g41230	yellow	na	na	na	na	0.05	2.1	4e-05	*	1.34	0.002916	*	1.57	0.003411	*	-0.16	0.376855		-1.3	0.00939	*	-2.26	0.000558	*	1.41	0.000936	*	-1.61	0.124916		-0.22	0.269433
LOC_Os08g04630	yellow	U11	ETC	uDTN	uDTN	1.33	2.09	0.000104	*	1.77	0.001241	*	2.41	0.020764	*	1.42	0.000127	*	-0.42	0.288681		2.48	0.005966	*	2.63	0.001813	*	-0.72	0.123351		1.49	0.021875	*
LOC_Os01g12520	turquoise	na	na	na	na	1.05	2.09	0.000929	*	1.12	0.001462	*	1.95	0.065118		0.24	0.082215		0.68	0.085079		0.5	0.295277		2.44	0.000188	*	0.31	0.452152		1.04	0.02045	*
LOC_Os06g23440	yellow	na	na	na	na	0.7	2.09	0.081018		0.64	0.00761	*	0.74	0.105801		0.38	0.063408		-0.19	0.512029		1.08	0.00621	*	1.5	0.010267	*	0.11	0.356685		0.35	0.057291
LOC_Os02g57400	yellow	na	na	na	na	0.47	2.09	0.000718	*	2.13	0.000102	*	1.9	0.073923		0.46	0.047821	*	-1.44	0.010361	*	-0.84	0.006859	*	2.67	0.000268	*	-2.58	0.01295	*	0.43	0.131017
LOC_Os03g05750	yellow	na	na	na	na	0.04	2.09	2e-05	*	-0.02	0.932114		1.8	0.010556	*	-0.36	0.52129		-1.33	0.036084	*	-2.51	0.001761	*	2.62	0.001121	*	-1.88	0.02243	*	0.21	0.511233
LOC_Os09g26780	yellow	na	na	na	na	0.02	2.09	0.009371	*	-0.17	0.376989		0.23	0.090657		-1.07	0.076165		0.7	0.141495		-0.01	0.903767		-0.96	0.032127	*	-2.38	0.089391		0.11	0.594617
LOC_Os09g12660	turquoise	na	na	na	na	1.53	2.08	0.012277	*	1.17	0.003315	*	1.68	0.0053	*	2.07	0.011485	*	1.06	0.00174	*	2.96	0.000343	*	0.76	0.051486		2.18	0.025927	*	0.72	0.271212
LOC_Os01g49710	turquoise	na	na	uDTN	uDTN	1.42	2.08	0.002091	*	1.89	0.000333	*	1.76	0.023303	*	-0.06	0.684953		1.36	0.006018	*	1.19	0.016877	*	2.41	0.001971	*	1.96	0.135433		1.14	0.010008	*
LOC_Os03g18200	yellow	U2	Chaperons	uDTN	uDTN	0.95	2.08	0.002569	*	0.71	0.002162	*	1.68	0.009386	*	0.75	0.001795	*	0.6	0.660623		1.79	0.030598	*	2.55	0.002234	*	-2.14	0.039658	*	1.52	0.000959	*
LOC_Os11g10480	turquoise	na	na	uDTN	uDTN	2.1	2.07	3.2e-05	*	2.51	0	*	1.62	0.031994	*	1.86	0.001292	*	1.48	0.000486	*	2.57	0.006663	*	3.22	6e-05	*	2.58	0.003708	*	2.55	0.000371	*
LOC_Os02g36490	turquoise	na	na	uDTN	na	1.96	2.07	0.006402	*	0.96	0.001656	*	2.22	0.005561	*	1.03	0.000554	*	2.75	0.000422	*	1.48	0.022853	*	2.83	0.003554	*	3.56	0.009119	*	2.68	0.006974	*
LOC_Os10g30150	turquoise	na	na	na	na	1.53	2.07	0.066463		2.36	4.7e-05	*	2.23	0.039915	*	-0.14	0.380073		1.4	0.000896	*	1.66	0.001707	*	1.83	0.001098	*	2.79	0.021671	*	1.21	0.006599	*
LOC_Os02g46030	turquoise	na	na	na	na	1.35	2.07	0.0032	*	0.06	0.407168		2.81	0.016447	*	0.67	0.021388	*	0.81	0.080667		0.63	0.127364		3.59	0.000765	*	2.48	0.058074		0.51	0.180054
LOC_Os05g25640	yellow	na	na	na	na	0.75	2.07	0.011133	*	0.96	0.069271		0.17	0.722707		-0.46	0.036074	*	0.01	0.977157		1.34	0.052646		2.35	4e-06	*	-0.65	0.014475	*	1.34	0.013387	*
LOC_Os03g40100	yellow	na	na	na	na	0.56	2.07	0.000144	*	1.78	0.000539	*	-1.38	0.033571	*	-0.1	0.497269		-0.39	0.505435		0.97	0.315049		1.44	0.005623	*	0.97	0.050342		-0.52	0.398918
LOC_Os11g07930	yellow	na	na	na	na	0.51	2.07	0.001715	*	0.26	0.054043		2.08	0.011805	*	1.84	0.017038	*	-1.91	0.000836	*	-0.49	0.271902		1.66	0.011445	*	-2.28	0.045359	*	1.65	0.026015	*
LOC_Os03g28940	yellow	na	na	na	na	0.4	2.07	0.00181	*	0.7	0.009227	*	0.91	0.064368		0.61	0.064819		-0.2	0.508231		-1.07	0.004143	*	0.05	0.657564		-1.15	0.04734	*	0.86	0.019193	*
LOC_Os07g08970	yellow	na	na	na	na	0.3	2.07	0.000425	*	-1.98	0.001087	*	0.68	0.09424		-0.8	0.121212		-0.07	0.864456		0.88	0.214012		2.15	0.001416	*	-1.42	0.095516		0.94	0.046449	*
LOC_Os03g37840	yellow	na	na	na	na	0.04	2.07	0.003187	*	-1.21	0.001307	*	2.03	0.029772	*	-0.62	0.08184		-0.86	0.105546		0	1		1.25	0.002256	*	-1.32	0.004107	*	-0.48	0.305979
LOC_Os01g62980	turquoise	na	na	na	na	2.35	2.06	0.010971	*	2.67	0.00352	*	2.59	0.029057	*	0.55	0.370788		3.48	0.000159	*	2.89	0.000653	*	2.49	0.003521	*	3.15	0.018817	*	2.47	0.003857	*
LOC_Os02g30100	turquoise	na	na	uDTN	na	1.81	2.06	0.006845	*	-0.33	0.059075		2.65	0.000513	*	1.24	0.059341		1.78	0.006235	*	2.05	0.006421	*	3.04	0.001213	*	2.91	0.028298	*	2.23	0.00045	*
LOC_Os02g09840	turquoise	na	na	na	na	1.33	2.06	0.014438	*	1.26	0.005397	*	1.84	0.019669	*	1.05	0.004196	*	0.67	0.015695	*	1.82	0.013844	*	1.38	0.006655	*	0.62	0.133692		2.17	0.002496	*
LOC_Os01g73110	turquoise	na	na	na	na	0.92	2.06	0.000617	*	1.39	0.077011		1.9	0.00404	*	-0.71	0.012206	*	0.56	0.054534		0.19	0.051444		1.17	0.019127	*	2.13	0.131028		0.47	0.082915
LOC_Os10g38600	turquoise	na	na	na	na	0.3	2.06	2.7e-05	*	-1.76	0.000687	*	-0.65	0.311557		1.22	0.064228		0.23	0.711394		0.92	0.020111	*	0.24	0.382683		0.6	0.126001		-0.27	0.104266
LOC_Os06g11240	green	na	na	na	na	-0.42	2.06	0.004002	*	-1.74	7.5e-05	*	-0.39	0.412715		1.47	0.017267	*	-1.89	0.002056	*	-0.98	0.092778		-1.07	0.010075	*	-2.31	0.004363	*	0.01	0.982981
LOC_Os03g13870	green	na	na	dDTN	na	-0.58	2.06	0.00661	*	-1.77	0.00029	*	-1.66	0.027576	*	-0.31	0.156249		-1.43	0.003599	*	-1.31	0.06739		-1.88	0.005292	*	-1.46	0.034371	*	1.19	0.004386	*
LOC_Os09g36680	grey	na	na	na	na	na	2.05	0.005808	*	1.1	0.000948	*	2.17	0.000382	*	0.71	0.121514		0.65	0.094385		4.81	0.008545	*	-3.61	0.000387	*	1.97	0.015186	*	-1.27	0.285199
LOC_Os12g12880	turquoise	na	na	uDTN	uDTN	2.46	2.05	0.00042	*	2.38	0.000194	*	2.83	0.008429	*	1.23	0.021278	*	3.61	0.003649	*	1.97	0.054781		4.5	0.014622	*	3.25	0.006723	*	2.97	0.003883	*
LOC_Os07g48160	turquoise	na	na	uDTN	uDTN	1.66	2.05	0.001285	*	0	0.96411		2.06	0.035831	*	0.45	0.207682		3.35	1.6e-05	*	0.69	0.015548	*	3.28	8.9e-05	*	2.88	0.003199	*	1.32	0.018648	*
LOC_Os03g06400	turquoise	na	na	na	na	1.28	2.05	3.9e-05	*	-0.4	0.141326		1.96	0.01757	*	1.46	0.016892	*	1.83	0.000806	*	-0.6	0.019776	*	1.51	0.020518	*	2.25	0.05207		2.23	0.005972	*
LOC_Os05g47670	turquoise	na	na	uDTN	na	1.28	2.05	0.003285	*	1.24	0.001479	*	1.58	0.00999	*	0.07	0.272809		1.88	8e-05	*	-0.18	0.27903		2.31	0.001395	*	2.34	0.008174	*	1.22	0.023078	*
LOC_Os08g39694	turquoise	na	na	na	na	1.09	2.05	1.7e-05	*	1.96	0.000157	*	1.98	0.021681	*	0.36	0.462753		0.51	0.072715		0.85	0.043709	*	2.15	0.011654	*	-0.42	0.107469		0.2	0.369134
LOC_Os06g20820	yellow	na	na	uDTN	na	0.53	2.05	0.005156	*	0.98	0.056686		1.13	0.219987		1.08	0.002276	*	-1.72	0.027337	*	-1.29	0.070716		3.27	0.000329	*	-1.18	0.060547		1.21	0.015238	*
LOC_Os02g12870	black	na	na	na	na	0.1	2.05	3e-05	*	-1.13	0.013739	*	0.85	0.024806	*	-0.3	0.316076		-0.96	0.00998	*	-1.44	0.008117	*	1.34	0.015216	*	-0.79	0.026825	*	1.09	0.002125	*
LOC_Os01g29330	black	na	na	na	na	-0.69	2.05	0.002234	*	-2.56	0.000216	*	-0.01	0.986662		0.6	0.127532		-2.37	0.00034	*	-2.8	0.002192	*	1.8	0.002039	*	-3.3	0.005999	*	-0.18	0.781443
LOC_Os02g48170	turquoise	na	na	uDTN	na	1.67	2.04	0.008144	*	0.25	0.081771		1.55	0.089861		0.55	0.004472	*	1.84	0.000595	*	2.26	0.011611	*	2.87	4.1e-05	*	2.93	0.00281	*	2.12	0.002818	*
LOC_Os06g23684	turquoise	na	na	na	na	1.5	2.04	0.002196	*	-0.34	0.068969		1.8	0.006366	*	2.56	0.000304	*	2.38	0.001485	*	1.58	0.005142	*	1.57	0.010898	*	1.32	0.13268		0.71	0.057811
LOC_Os04g57810	turquoise	na	na	na	na	1.3	2.04	0.00031	*	1.55	0.000186	*	1.78	0.005446	*	0.94	0.000232	*	0.31	0.639946		-0.08	0.898483		2.39	0.001741	*	2.14	0.016584	*	1.76	0.001451	*
LOC_Os02g10730	turquoise	na	na	na	na	0.82	2.04	0.004502	*	0.21	0.31016		1.91	0.019527	*	-0.49	0.033445	*	0.19	0.736956		-1.39	0.011602	*	2.35	0.001359	*	1.45	0.002787	*	2.27	0.001083	*
LOC_Os06g22340	turquoise	na	na	na	na	0.82	2.04	0	*	0.37	0.05849		0.48	0.209812		1.61	0.001288	*	0.21	0.635967		-0.34	0.474641		2.64	0.000273	*	0.02	0.957484		1.3	0.00483	*
LOC_Os03g55290	yellow	na	na	na	na	0.79	2.04	0.000275	*	0.69	0.00556	*	0.37	0.416751		-2.22	0.000856	*	2.06	0.001209	*	2.32	0.00583	*	2.26	0.00117	*	-0.39	0.463997		-0.87	0.228377
LOC_Os01g60020	yellow	na	na	na	na	0.63	2.04	0.000327	*	0.63	0.015467	*	0.32	0.245661		1.33	0.069463		-2.1	0.011126	*	-1.32	0.011128	*	1.7	0.010256	*	1.44	0.00773	*	1.32	0.000582	*
LOC_Os02g44880	black	na	na	na	na	-0.27	2.04	0.011009	*	-1.67	0.002356	*	-1.95	0.092677		0.23	0.708822		-1.81	0.007637	*	-2.49	0.004296	*	0.98	0.026927	*	-0.04	0.732895		0.8	0.019188	*
LOC_Os07g46990	turquoise	na	na	uDTN	uDTN	1.73	2.03	6.2e-05	*	1.76	0.000238	*	1.7	0.013472	*	1.34	0.022659	*	1.68	0.00266	*	2.01	0.005773	*	1.56	0.005556	*	1.94	0.016659	*	2.01	0.007992	*
LOC_Os08g37456	turquoise	na	na	na	na	1.14	2.03	0.000682	*	0.91	0.012631	*	1.06	0.002173	*	1.85	8.1e-05	*	0.66	0.198143		1.63	0.000905	*	1.42	0.008303	*	0.76	0.13418		0.74	0.013512	*
LOC_Os07g44950	yellow	U7	Ubiquitination	uDTN	uDTN	1.13	2.03	0.00097	*	1.39	0.000695	*	1.21	0.009271	*	0.84	0.010383	*	0.16	0.832546		1.46	0.124		2.12	0.002918	*	0.73	0.089257		1.11	0.005967	*
LOC_Os09g31482	turquoise	na	na	na	na	0.99	2.03	0.000251	*	0.6	0.00023	*	0.78	0.167351		1.66	0.004458	*	-0.24	0.802827		0.5	0.473862		1.35	0.021042	*	0.72	0.073518		1.87	0.02061	*
LOC_Os01g70850	yellow	na	na	uDTN	na	0.96	2.03	0.000994	*	2.18	7e-06	*	1.28	0.064932		0.73	0.07083		-1.89	0.003439	*	0.8	0.034844	*	2.78	0.00134	*	-0.07	0.76725		1.62	0.019304	*
LOC_Os01g72860	yellow	na	na	uDTN	na	0.89	2.03	0.030206	*	1.19	0.000549	*	1.07	0.031362	*	0.28	0.331989		0.27	0.42749		1.23	0.001097	*	1.98	0.010542	*	-0.61	0.022343	*	1.1	0.005775	*
LOC_Os01g64670	turquoise	na	na	na	na	0.84	2.03	9.8e-05	*	1.82	0.001282	*	2.03	0.049991	*	0.17	0.533284		-0.17	0.650577		1.4	0.028857	*	1.38	0.035481	*	0.84	0.090755		-0.15	0.53327
LOC_Os05g41220	turquoise	na	na	na	na	0.35	2.03	3.8e-05	*	-0.55	0.001287	*	1.5	0.000813	*	-0.38	0.030168	*	1.07	0.02006	*	-2.19	0.001774	*	0.8	0.00531	*	1.66	0.005095	*	-0.46	0.151847
LOC_Os03g51240	turquoise	na	na	uDTN	na	1.53	2.02	0.017182	*	0.06	0.341438		1.69	0.039201	*	0.64	0.030347	*	2.08	0.003286	*	1.68	0.001783	*	1.97	0.001171	*	2.68	0.075891		2	0.000437	*
LOC_Os01g22600	turquoise	na	na	uDTN	na	1.22	2.02	0.000634	*	0.76	0.027706	*	1.11	0.008564	*	0.49	0.037482	*	1.09	0.018337	*	1.09	0.092615		1.43	0.008553	*	2.13	0.023899	*	1.11	0.006352	*
LOC_Os08g33140	turquoise	na	na	na	na	1.07	2.02	2.3e-05	*	1.88	3.4e-05	*	1.61	0.004142	*	0.08	0.533973		0.55	0.079793		0.54	0.042778	*	1.91	0.003443	*	1.15	0.097427		0.9	0.032021	*
LOC_Os10g26620	turquoise	na	na	na	na	0.96	2.02	0.002224	*	0.37	0.055418		1.69	0.230402		0.4	0.037779	*	0.6	0.033134	*	0.7	0.038482	*	1.88	0.045565	*	0.58	0.094989		1.46	0.020366	*
LOC_Os05g39680	yellow	na	na	na	na	0.81	2.02	0.010774	*	1.83	0.000211	*	1.61	0.011861	*	0.28	0.078995		-0.22	0.306769		-0.81	0.117516		2.15	0.008455	*	0.22	0.551752		0.5	0.074219
LOC_Os09g20990	turquoise	na	na	na	na	0.55	2.02	0.047344	*	-1.06	0.032227	*	1.29	0.085852		-0.86	0.008725	*	1.16	0.030311	*	-0.48	0.31242		2.19	0.006684	*	1.59	0.072679		0.44	0.018183	*
LOC_Os10g34920	yellow	na	na	na	na	0.41	2.02	0.013326	*	0.42	0.018027	*	1.21	0.001669	*	1.62	0.01776	*	-0.39	0.317298		-1.02	0.067984		1.26	0.011056	*	-1.22	0.071419		0.49	0.002406	*
LOC_Os02g57280	tan	na	na	na	na	0.1	2.02	1e-05	*	-2.38	2e-06	*	1.24	0.005623	*	0.45	0.110389		0.29	0.067972		-0.62	0.004769	*	-0.51	0.158711		-0.22	0.08628		0.29	0.127086
LOC_Os02g02890	green	na	na	na	na	0.08	2.02	0.145864		-1.74	0.000116	*	-0.3	0.028706	*	0.31	0.090227		0.4	0.011256	*	0.38	0.018426	*	-0.66	0.173466		-0.43	0.233119		-0.02	0.836887
LOC_Os05g46520	tan	na	na	na	na	-0.02	2.02	0.151851		-1.94	3e-05	*	0.71	0.397378		0.1	0.567161		0.4	0.331168		-0.17	0.476641		-2.28	0.007119	*	1.44	0.07935		-0.41	0.16684
LOC_Os10g21310	grey	na	na	na	na	-0.15	2.02	0.034973	*	-2	0.007909	*	0.83	0.381947		-1.23	0.025978	*	-0.21	0.85588		0.03	0.861752		-1.09	0.157383		1.17	0.130709		-0.88	0.037429	*
LOC_Os02g57720	green	na	na	na	na	-0.31	2.02	0.006301	*	-2.46	0.000818	*	0.2	0.031804		1.72	0.021763	*	-0.9	0.050378		1.56	0.257836		-1.37	0.002321	*	-2.7	0.000247	*	-1.65	0.01013	*
LOC_Os10g25030	turquoise	na	na	uDTN	uDTN	1.66	2.01	3.3e-05	*	0.35	0.037606	*	2.21	0.004727	*	1.71	0.000238	*	1.93	0.001352	*	1.83	0.005825	*	3.06	0.000271	*	1.92	0.020438	*	1.41	0.00268	*
LOC_Os11g03050	turquoise	na	na	na	na	1.51	2.01	0.001277	*	2.16	0.001554	*	1.98	0.022871	*	1.04	0.02429	*	1.22	0.002061	*	2.27	0.000291	*	2.39	0.001013	*	0.72	0.106914		1.42	0.016596	*
LOC_Os05g49300	turquoise	na	na	uDTN	uDTN	1.4	2.01	0.000244	*	1.48	0.000513	*	1.61	0.005065	*	1.1	0.00488	*	1.12	0.034792	*	1.5	0.005377	*	1.54	0.002653	*	1.71	1.7e-05	*	1.51	0.000436	*
LOC_Os11g25780	turquoise	na	na	na	na	1.25	2.01	0.000162	*	-1.26	6.3e-05	*	1.83	0.020059	*	1.02	0.007146	*	2.4	0.001551	*	0.74	0.047545	*	1.5	0.004703	*	2.18	0.005884	*	1.37	0.000312	*
LOC_Os05g38270	turquoise	na	na	na	na	0.85	2.01	0.003674	*	-2.23	2.6e-05	*	1.88	0.008393	*	0.06	0.567859		1.75	0.080458		2.01	0.003393	*	0.97	0.091424		0.06	0.772001		1.16	0.002037	*
LOC_Os01g43910	turquoise	na	na	na	na	0.66	2.01	0.019262	*	-0.7	0.105779		-0.53	0.158157		-0.61	0.080832		0.49	0.000359	*	0.94	0.125205		1.12	0.002273	*	1.5	0.059712		1.03	0.004476	*
LOC_Os02g56900	yellow	na	na	na	na	0.37	2.01	0.001776	*	0.94	0.002736	*	1.14	0.012927	*	0.17	0.470774		-0.88	0.400917		0.44	0.657054		1.04	0.000384	*	-2.57	0.002498	*	1.05	0.019521	*
LOC_Os03g37490	yellow	na	na	na	na	0.35	2.01	0.011417	*	1.38	0.001419	*	1.66	0.006421	*	0.63	0.166659		-2.04	0.027228	*	-0.71	0.054732		1.5	0.000436	*	-1.11	4.1e-05	*	0.4	0.213326
LOC_Os06g13870	yellow	na	na	na	na	-0.11	2.01	0.006177	*	1.27	0.00046	*	0.18	0.641674		-0.39	0.150451		-1.99	0.009379	*	-1.59	0.000614	*	1.67	0.005912	*	-2.2	0.003765	*	-0.13	0.387918
LOC_Os02g37970	turquoise	na	na	na	na	1.38	2	0.000218	*	-2.26	0.000327	*	2.55	0.02382	*	0.59	0.099868		2.37	0.01907	*	1.23	0.096182		0.96	0.264483		2.96	0.006401	*	2.6	0.00097	*
LOC_Os11g02389	turquoise	na	na	na	na	1.34	2	3e-06	*	1.35	0.002107	*	0.63	0.015385	*	1	0.020591	*	1.44	0.001767	*	1.22	0.000307	*	1.83	0.000871	*	2.07	0.006277	*	0.89	0.008895	*
LOC_Os03g61360	turquoise	na	na	na	na	1.12	2	6.1e-05	*	1.59	0.004154	*	-1.05	0.269453		0.72	0.016498	*	1.97	0.141383		-2.12	0.014832	*	2.85	0.001715	*	3.62	0.050998		1.17	0.076884
LOC_Os06g22390	turquoise	na	na	na	na	0.91	2	0.002655	*	-1.16	0.000263	*	1.45	0.014874	*	0.93	0.030317	*	1.77	0.032489	*	-0.16	0.718487		3.02	0.000593	*	0.29	0.246716		1.33	0.004785	*
LOC_Os06g48500	turquoise	na	na	na	na	0.89	2	0.001887	*	-0.62	0.020244	*	2.14	0.001054	*	-0.24	0.403185		2.03	0.011846	*	-2.06	0.040044	*	2.43	0.000538	*	2.68	0.00702	*	0.95	0.006305	*
LOC_Os03g31180	yellow	na	na	na	na	0.88	2	0.006421	*	1.89	3.5e-05	*	2.37	0.06889		1.5	0.030706	*	-1.54	0.00219	*	-0.17	0.641584		2	0.001424	*	-0.54	0.136709		1.59	0.050812
LOC_Os08g37500	tan	na	na	na	na	0.78	2	0.001727	*	-1.44	0.000654	*	2.02	0.005571	*	1.88	0.02085	*	-0.1	0.827783		-0.65	0.034399	*	2.02	0.041628	*	0.89	0.054209		1.16	0.002278	*
LOC_Os03g55980	yellow	na	na	na	na	0.54	2	0.004914	*	0.87	0.024498	*	1.63	0.030288	*	-1.13	0.002485	*	-0.58	0.246051		-0.22	0.680539		2.88	0.024557	*	-0.46	0.2237		0.91	0.002779	*
LOC_Os10g40360	black	na	na	na	na	-0.34	2	0.005839	*	-1.02	0.002247	*	-0.74	0.27128		0.6	0.099897		-2.33	0.001153	*	-1.4	0.02747	*	0.93	0.013644	*	-2.83	0.000141	*	0.08	0.644839
LOC_Os11g38870	turquoise	na	na	uDTN	na	1.92	1.99	0.000179	*	1.58	0.002528	*	2.05	0.001523	*	2.12	0.05267		1.98	0.000204	*	1.81	0.000342	*	2.63	0.002907	*	2.11	0.029688	*	1.9	0.000138	*
LOC_Os07g42280	turquoise	na	na	uDTN	na	1.45	1.99	0.009266	*	-1.25	0.002004	*	1.72	0.013324	*	1.64	0.001015	*	1.5	0.004704	*	2.09	0.00045	*	1.07	0.028596	*	1.91	0.017025	*	2.82	0.000176	*
LOC_Os10g25210	turquoise	na	na	uDTN	uDTN	1.32	1.99	0.001293	*	1.62	0.000119	*	0.78	0.131801		1.04	0.001073	*	1.6	1.8e-05	*	1.07	0.019247	*	2.18	4.3e-05	*	1.85	0.080317	#	0.6	0.013482	*
LOC_Os01g07200	turquoise	na	na	uDTN	uDTN	1.23	1.99	0.000508	*	0.71	0.005183	*	2.1	0.009839	*	0.84	0.010036	*	0.7	0.244142		-0.54	0.22557		2.33	0.000304	*	2.06	0.017477	*	1.84	0.00064	*
LOC_Os02g48710	yellow	na	na	na	na	1.18	1.99	0.002087	*	1.43	0.000622	*	0.89	0.056268		0.2	0.597263		-0.25	0.535476		2.03	0.012788	*	2.28	7e-06	*	1.49	0.00587	*	1.96	0.040818	*
LOC_Os06g42850	turquoise	na	na	na	na	1.18	1.99	0.006092	*	1.04	0.000773	*	1.68	0.006618	*	1.13	0.009815	*	0.79	0.006493	*	1.66	0.013648	*	1.08	0.007069	*	1.8	0.029885	*	0.28	0.482114
LOC_Os06g40050	turquoise	na	na	na	na	0.82	1.99	0.005568	*	0.89	0.018863	*	0.74	0.186955		-0.72	0.035332	*	1.27	0.027082	*	1.64	0.00748	*	0.13	0.73692		1.63	0.014246	*	-0.47	0.089722
LOC_Os07g30300	yellow	na	na	uDTN	na	0.44	1.99	1.5e-05	*	0.22	0.300323		1.19	0.050792		0.43	0.03217	*	-0.22	0.729351		-1.01	0.015591	*	2.21	0.003196	*	-1.31	0.112848		0.52	0.056
LOC_Os05g38264	yellow	na	na	na	na	0.3	1.99	0.001229	*	-0.9	0.005327	*	1.38	0.003001	*	-0.62	0.086894		1.54	0.176775		-1.11	0.014844	*	2.6	0.001316	*	-1.04	0.193103		-0.35	0.41507
LOC_Os12g41715	red	na	na	na	na	0.13	1.99	0.01455	*	0.22	0.645483		-0.54	0.147438		-0.65	0.012113	*	0.41	0.170838		0.35	0.203136		-1.95	0.03123	*	1.14	0.015979	*	-0.12	0.567572
LOC_Os02g20360	black	na	na	na	na	-0.44	1.99	0.029838	*	-2.32	0.000228	*	-0.24	0.095227		-0.34	0.694185		-1.04	0.047326	*	-2.01	0.000208	*	0.06	0.471429		-1.4	0.013397	*	0.58	0.261195
LOC_Os06g35560	yellow	na	na	na	na	-0.58	1.99	0.006431	*	1.59	0.00791	*	-0.81	0.178674		-1.89	0.000344	*	-0.5	0.228352		-2.15	0.000289	*	0.31	0.198469		-2.86	0.022979	*	-1.6	0.005119	*
LOC_Os09g02270	turquoise	na	na	na	na	1.39	1.98	0.074692		-0.84	0.007378	*	-0.01	0.882617		1.85	0.128913		2	0.058719		-0.25	0.368315		2.66	0.038449	*	3.39	0.003246	*	2.44	0.021379	*
LOC_Os08g38890	turquoise	na	na	uDTN	na	1.36	1.98	0.005267	*	0.7	0.018357	*	1.98	0.002356	*	1.57	0.000214	*	0.91	0.04753	*	1.89	0.074571		1.64	0.000483	*	1.07	0.032862	*	1.81	0.000261	*
LOC_Os01g58380	turquoise	U4	AA_degradation_Mitochondrial_ETC	uDTN	uDTN	1.14	1.98	0.003529	*	0.33	0.074715		1.85	0.002806	*	1.02	0.000783	*	1.44	0.02592	*	-0.06	0.827716		2.44	8.7e-05	*	0.95	0.028263	*	1.52	0.011796	*
LOC_Os11g15040	tan	na	na	uDTN	na	1.01	1.98	0.000269	*	-2.98	0.000542	*	-0.27	0.221225		1.8	0.009367	*	3.09	0.002103	*	-0.47	0.223554		1.66	0.038481	*	3.35	0.067963		1.02	0.044852	*
LOC_Os02g33380	turquoise	na	na	na	na	0.78	1.98	0.000369	*	-0.78	0.003436	*	0.88	0.044499	*	-0.28	0.318674		1.1	0.009297	*	2.41	0.001202	*	-0.11	0.782172		1.6	0.059896		-0.77	0.027017	*
LOC_Os01g07370	green	na	na	na	na	-0.14	1.98	0.064155		-1.29	0.003544	*	-1.35	0.054942		-0.23	0.347592		-0.32	0.263363		0.34	0.134124		-1.36	0.00752	*	-0.07	0.442783		-0.1	0.380267
LOC_Os07g37310	turquoise	na	na	uDTN	na	1.62	1.97	0.000431	*	1.73	3.3e-05	*	0.97	0.003153	*	-0.04	0.687822		1.69	0.009396	*	2.04	0.006226	*	2.67	0.030906	*	2.51	0.020618	*	1.85	0.000496	*
LOC_Os06g14190	turquoise	na	na	na	na	1.32	1.97	0.00321	*	1.81	0.000448	*	1.57	0.014439	*	0.83	0.005261	*	1.19	0.035097	*	1.83	0.034453	*	2.57	0.000307	*	1.18	0.010013	*	0.36	0.099939
LOC_Os07g06830	yellow	na	na	na	na	0.14	1.97	3.4e-05	*	0.38	0.048128	*	1.61	0.001705	*	-0.75	0.018396	*	-1.64	0.03915	*	-1.08	0.004796	*	2.27	0.002856	*	-1.22	0.023779	*	0.3	0.242213
LOC_Os02g54340	yellow	na	na	na	na	0.07	1.97	0.044967	*	0.02	0.963486		0.28	0.365014		-1.52	0.005321	*	-0.78	0.040177	*	0.96	0.013936	*	-0.06	0.897653		-1.07	0.061768		0.04	0.848949
LOC_Os07g37320	green	na	na	na	na	-0.5	1.97	0.001727	*	-1.01	0.004123	*	-0.42	0.065017		-0.59	0.117237		-1.88	0.001624	*	-1.89	0.004154	*	0.36	0.315509		-1.46	0.007559	*	-0.17	0.585419
LOC_Os02g43360	green	na	na	dDTN	dDTN	-0.99	1.97	0.006744	*	-1.74	0.00075	*	-1.76	0.024228	*	-1.24	0.007544	*	-1.3	0.005211	*	-2.62	0.000863	*	-2.15	0.000135	*	-1.65	0.011181	*	-0.38	0.119792
LOC_Os01g46080	turquoise	na	na	na	na	1.26	1.96	0.019328	*	1.6	0.000417	*	1.67	0.046778	*	0.6	0.000259	*	0.98	0.064961		0.32	0.296689		2.72	0.007788	*	1.2	0.019569	*	1.86	0.000489	*
LOC_Os05g32630	turquoise	na	na	uDTN	uDTN	1.1	1.96	0.000232	*	1.29	0.004497	*	1.68	0.012353	*	0.67	0.000762	*	0.82	0.044915	*	-0.14	0.593434		2.22	0.000293	*	1.14	0.006191	*	1.29	0.010548	*
LOC_Os08g41420	turquoise	na	na	na	na	1.03	1.96	0.021365	*	0.11	0.739174		1.79	0.047734	*	0.57	0.011749	*	0.93	0.029163	*	1.51	0.00699	*	1.42	0.02307	*	0.24	0.27861		1.47	0.036616	*
LOC_Os04g42980	yellow	na	na	uDTN	na	0.45	1.96	0.001199	*	1.09	0.00628	*	1.41	0.065652		0.13	0.551315		-0.2	0.681279		-2.18	0.007454	*	2.46	0.002288	*	-0.25	0.51197		0.6	0.123707
LOC_Os08g03430	yellow	na	na	na	na	0.45	1.96	5e-05	*	1.44	0.000436	*	1.29	0.003218	*	-0.85	0.000459	*	-0.42	0.252468		-0.51	0.041234	*	0.87	0.028668	*	0.49	0.061029		-0.08	0.607092
LOC_Os07g48280	black	na	na	na	na	0.07	1.96	0.002226	*	-1.86	6e-06	*	0.37	0.357027		-0.08	0.907738		-0.86	0.106159		-2.27	0.000176	*	1.53	0.001173	*	0.79	0.064937		0.48	0.150626
LOC_Os12g33946	turquoise	na	na	na	na	0.07	1.96	0.029857	*	-1.49	0.015277	*	0.79	0.252289		-0.92	0.024529	*	-0.23	0.786507		0.21	0.529754		0.93	0.02639	*	1.24	0.18878		-1.07	0.036259	*
LOC_Os10g42710	black	na	na	na	na	-0.18	1.96	0.022181	*	-1.12	0.012574	*	0.25	0.314876		-0.96	0.031966	*	-1.43	0.003011	*	-0.65	0.046365	*	0.32	0.187837		-1.37	0.0497	*	1.06	0.015036	*
LOC_Os10g35670	turquoise	na	na	na	na	1.21	1.95	5.4e-05	*	1.63	1.2e-05	*	1.07	0.061985		0.57	0.149625		1.84	0.004275	*	0.2	0.488768		2.51	0.000142	*	1.35	0.019725	*	0.57	0.052603
LOC_Os03g50870	yellow	na	na	uDTN	uDTN	1.02	1.95	0.001041	*	0.84	0.015314	*	1.49	0.074537		1.06	0.007887	*	0.53	0.02459	*	1.75	0.032476	*	0.82	0.000999	*	-0.15	0.175414		1.97	0.00067	*
LOC_Os08g43670	turquoise	na	na	na	na	0.87	1.95	1.2e-05	*	0.98	0.00226	*	1.09	0.085138		0.2	0.147893		0.32	0.147154		-0.14	0.618606		1.76	0.000136	*	1.36	0.004644	*	1.18	0.004333	*
LOC_Os10g26570	yellow	U1	ABA	uDTN	uDTN	0.85	1.95	0.00242	*	1	0.016854	*	1.2	0.039415	*	0.44	0.024314	*	0.04	0.846644		0.65	0.0057	*	1.01	0.000511	*	0.36	0.145401		1.25	0.000549	*
LOC_Os07g33780	black	na	na	na	na	-0.18	1.95	0.002131	*	-1.36	0.001185	*	0.36	0.171782		0.84	0.028781	*	-2.11	0.005922	*	-1.28	0.015876	*	1.38	0.073713		-2.46	0.014388	*	0.63	0.028418	*
LOC_Os01g63690	black	na	na	na	na	-0.44	1.95	1.1e-05	*	-1.85	0.001886	*	-0.07	0.835004		-1.06	0.002081	*	-1.55	0.083951		-2.18	0.000254	*	2.85	9.3e-05	*	-2.55	0.008511	*	0.1	0.81017
LOC_Os06g01360	turquoise	U3	cell wall metabolism	uDTN	uDTN	1.78	1.94	0.001118	*	1.96	2.5e-05	*	1.94	0.001638	*	1.56	0.001102	*	1.87	0.000205	*	1.26	0.009372	*	2.77	0.02582	*	2.34	0.038266	*	1.66	0.015522	*
LOC_Os05g25210	turquoise	na	na	uDTN	na	1.17	1.94	8e-06	*	0.87	0.007246	*	1.48	0.006193	*	0.82	0.002693	*	0.97	0.00665	*	1.49	0.003916	*	1.74	0.000312	*	0.8	0.043973	*	1.59	7.6e-05	*
LOC_Os09g24954	turquoise	na	na	na	na	1.01	1.94	0.020911	*	0.1	0.781429		1.52	0.045428	*	0.5	0.235099		1.27	0.006261	*	0.98	0.009925	*	-0.15	0.608241		1.97	0.003323	*	1.39	0.010764	*
LOC_Os04g39080	yellow	na	na	na	na	0.95	1.94	0.013605	*	1.64	9.5e-05	*	0.55	0.366506		0.42	0.033602	*	0.82	0.079507		0.28	0.077999		2.51	7.9e-05	*	0.08	0.734163		0.69	0.003236	*
LOC_Os12g29330	yellow	na	na	na	na	0.52	1.94	0.00034	*	-0.57	0.154354		1.73	0.009405	*	0.46	0.144419		0.29	0.490564		-1.16	0.124461		1.86	0.000545	*	-0.14	0.689936		0.75	0.032693	*
LOC_Os09g31031	yellow	na	na	na	na	0.44	1.94	0.000997	*	1.68	5.2e-05	*	-1.52	0.040118	*	-0.62	0.64511		-0.45	0.100644		1.44	0.003307	*	0.35	0.016023	*	-0.87	0.147346		0.01	0.984266
LOC_Os03g18150	black	na	na	na	na	0.35	1.94	0.004173	*	-1.21	0.005141	*	1.66	0.013086	*	0.16	0.621883		-1.31	0.030614	*	-1.7	0.008303	*	1.9	0.000873	*	0.96	0.06679		1.34	6.5e-05	*
LOC_Os02g06930	yellow	na	na	na	na	0.3	1.94	0.003666	*	-0.53	0.046708	*	1.69	0.013144	*	0.54	0.003488	*	-1.01	0.06915		-1.94	0.000713	*	1.9	0.041244	*	-0.61	0.041768	*	1.19	0.019873	*
LOC_Os05g41760	black	na	na	na	na	-0.09	1.94	0.00334	*	-1.54	0.003413	*	0.48	0.2		-0.99	0.049351	*	-0.8	0.194923		-1.35	0.000379	*	-0.77	0.015242	*	1.36	0.05905		0.18	0.317706
LOC_Os07g24190	green	na	na	na	na	-0.53	1.94	0.093981		-1.03	0.009865	*	-2.16	0.002973	*	-2.44	0.001162	*	0.22	0.648922		1.48	0.011703	*	-1.32	0.013244	*	-2.46	0.003076	*	-0.83	0.129324
LOC_Os08g02460	turquoise	na	na	uDTN	na	1.69	1.93	0.004907	*	1.13	0.002407	*	2	0.003832	*	1.15	0.001878	*	1.77	0.046434	*	1.83	0.028189	*	2.95	0.0003	*	1.93	0.010299	*	1.62	0.003212	*
LOC_Os01g03730	turquoise	na	na	na	na	1.49	1.93	0.004342	*	0.99	0.006484	*	2.52	0.001715	*	0.01	0.962782		2.54	0.022496	*	1.52	0.044335	*	2.36	0.00182	*	0.6	0.058051		2.09	0.003684	*
LOC_Os05g38830	turquoise	na	na	uDTN	uDTN	1.3	1.93	6.3e-05	*	1.28	0.000242	*	1.76	0.009619	*	0.79	0.015333	*	1.41	0.003901	*	0.89	0.007647	*	2.6	0.000559	*	0.6	0.210435		1.28	0.006642	*
LOC_Os02g58150	yellow	na	na	na	na	1.15	1.93	0.005689	*	1.71	0.011621	*	2.13	0.036248	*	2.28	0.005899	*	-1.17	0.079524		0.49	0.056591		2.23	8.1e-05	*	0.43	0.028566	*	1.4	0.002614	*
LOC_Os03g02560	turquoise	na	na	uDTN	na	1.13	1.93	1.1e-05	*	1.03	0.000456	*	1.1	0.018564	*	0.56	0.141202		1.15	0.016578	*	1.07	0.002385	*	2.29	7.6e-05	*	0.92	0.020201	*	0.67	0.059079
LOC_Os05g49770	turquoise	na	na	na	na	0.97	1.93	0.00017	*	-1.49	6.2e-05	*	1.99	0.027108	*	1.36	0.000629	*	0.67	0.044345	*	1.4	0.049039	*	1.01	0.00214	*	1.15	0.014399	*	1.91	0.000721	*
LOC_Os09g21210	turquoise	na	na	na	na	0.9	1.93	0.001241	*	1.35	0.016084	*	1.49	0.15538		0.3	0.301501		0.24	0.397769		0.1	0.725812		1.4	0.000828	*	1.16	0.023574	*	0.59	0.093133
LOC_Os10g37730	turquoise	na	na	na	na	0.86	1.93	0.031223	*	-0.1	0.641461		0.95	0.148805		0.29	0.105185		0.87	0.006507	*	0.5	0.12318		1.57	0.002354	*	1.39	0.040438	*	0.63	0.012089	*
LOC_Os11g41600	tan	na	na	na	na	0.47	1.93	0.009505	*	-1.61	0.0001	*	2.18	0.009917	*	1.5	0.004543	*	-0.01	0.989569		-1.41	0.002385	*	0.22	0.592946		-0.01	0.986264		1.82	0.001496	*
LOC_Os04g37710	yellow	na	na	na	na	0.42	1.93	0.000628	*	-0.9	0.003121	*	0.11	0.523287		1.08	0.044222	*	-0.11	0.722734		0.53	0.38723		0.94	0.001151	*	-0.76	0.084303		1.16	0.000561	*
LOC_Os03g58010	yellow	na	na	na	na	0.31	1.93	0.000496	*	1	0.007852	*	1.58	0.058936		0.08	0.655424		-1.82	0.000564	*	-1.01	0.008511	*	1.31	0.004666	*	-1.48	0.025555	*	1.3	0.05166
LOC_Os07g03050	yellow	na	na	na	na	0.16	1.93	0.000264	*	0.75	0.14812		0.94	0.149442		0.79	0.056683		-1.74	0.002038	*	-1.68	0.017106	*	1.95	0.005759	*	-2.05	0.047829	*	0.87	0.030582	*
LOC_Os07g41460	green	na	na	na	na	-0.53	1.93	0.000666	*	0.24	0.292657		-0.73	0.185709		-0.36	0.189243		-1.74	0.005661	*	-0.73	0.124321		-1.36	0.000928	*	-2.22	0.031511	*	-1.37	0.009676	*
LOC_Os12g21789	turquoise	na	na	uDTN	uDTN	1.48	1.92	0.002087	*	0.72	0.015406	*	1.8	0.073321		1.32	0.007285	*	1.4	0.001803	*	2.23	0.003571	*	2.76	0.013449	*	1.19	0.022823	*	1.5	0.001304	*
LOC_Os05g49900	yellow	na	na	na	na	0.81	1.92	0.000982	*	-0.25	0.151925		0.05	0.717092		0.97	0.008077	*	1.26	0.283407		0.56	0.148528		3.34	0.009938	*	-0.93	0.092616		0.44	0.325099
LOC_Os01g35040	yellow	U7	Ubiquitination	uDTN	uDTN	0.75	1.92	4.2e-05	*	0.7	0.004458	*	1.04	0.061026		0.41	0.022127	*	-0.28	0.532048		0.3	0.456725		2.16	0.003244	*	0.65	0.064985		0.7	0.032087	*
LOC_Os04g46880	turquoise	na	na	na	na	0.72	1.92	0.003035	*	-0.45	0.047735	*	2.04	0.004177	*	0.78	0.43797		0.58	0.041296	*	-1.81	0.012554	*	1.71	0.00944	*	1.45	0.036101	*	1.44	0.005265	*
LOC_Os05g45070	yellow	na	na	na	na	0.07	1.92	0.020089	*	1.29	0.000386	*	1.12	0.025044	*	0.44	0.157286		-0.76	0.073921		-1.94	0.014555	*	0.73	0.013811	*	-0.61	0.188792		-0.57	0.333425
LOC_Os10g37500	yellow	na	na	na	na	0.07	1.92	0.000259	*	0.56	0.048327	*	-1.32	0.102792		-1.08	0.001322	*	-0.31	0.389577		-0.92	0.073191		1.44	0.000366	*	-1.03	0.052445		0.42	0.06409
LOC_Os06g45570	yellow	na	na	na	na	-0.06	1.92	0.002911	*	0.74	0.020239	*	1.12	0.209095		-1.52	0.005253	*	-1.31	0.006022	*	-2.2	0.004808	*	0.24	0.159684		0.49	0.06624		-0.06	0.821505
LOC_Os03g29850	green	na	na	dDTN	na	-1.15	1.92	0.002815	*	-1.97	0.011294	*	-0.77	0.355489		-0.49	0.278237		-2.61	0.000191	*	-1.87	0.008237	*	-1.23	0.043249	*	-2.54	0.028516	*	-1.45	0.001054	*
LOC_Os05g07070	turquoise	na	na	uDTN	na	1.4	1.91	0.001399	*	1.46	0.001782	*	1.44	0.006403	*	0.72	0.014942	*	1.34	0.041212	*	0.87	0.042618	*	2.5	0.002362	*	1.85	0.003188	*	1.05	0.005574	*
LOC_Os09g06464	yellow	na	na	na	na	0.72	1.91	0.000128	*	0.83	0.034242	*	-0.88	0.005013	*	0.59	0.084555		0.43	0.441858		-1.16	0.050067		3.06	0.008047	*	0.35	0.173984		1.34	0.041439	*
LOC_Os04g48460	yellow	na	na	na	na	0.64	1.91	0.000367	*	1.04	0.000225	*	1.41	0.005161	*	1.39	0.006902	*	-0.53	0.12425		-1.95	0.002803	*	1.59	0.008243	*	0.01	0.904955		1.71	7.5e-05	*
LOC_Os05g47650	black	na	na	na	na	0.4	1.91	0.007672	*	-0.78	0.044823	*	1.9	0.032306	*	2.13	0.027378	*	-1.66	0.001239	*	-2.03	0.005327	*	0.62	0.266946		0.02	0.951134		1.44	0.003532	*
LOC_Os02g35329	black	na	na	na	na	-0.28	1.91	0.015492	*	-0.53	0.044295	*	1.22	0.029088	*	-0.27	0.713083		-2.18	0.005897	*	-2.39	0.009539	*	0.57	0.123067		-1.85	0.020069	*	0.34	0.114709
LOC_Os06g06560	turquoise	na	na	na	na	2.41	1.9	1.6e-05	*	2.52	1.6e-05	*	2.68	0.020147	*	2.82	0.059605		1.9	0.000827	*	3.3	0.000643	*	2.21	0.000455	*	3.44	0.006099	*	2.21	0.000824	*
LOC_Os04g13210	turquoise	na	na	na	na	1.11	1.9	0.000961	*	-0.39	0.06239		1.14	0.043568	*	1.55	0.038689	*	1.78	0.006531	*	0.37	0.351898		2.27	0.000123	*	0.89	0.142614		1.71	0.002051	*
LOC_Os08g31580	turquoise	na	na	uDTN	na	1.07	1.9	0.000637	*	-0.65	0.016796	*	1.09	0.21254		0.85	0.014677	*	0.83	0.039927	*	0.93	0.038772	*	1.54	0.002084	*	1.88	0.002095	*	1.73	0.00037	*
LOC_Os12g02250	turquoise	na	na	na	na	1.02	1.9	0.00473	*	1.42	0.000788	*	1.32	0.049391	*	1.06	0.00214	*	0.72	0.175661		-1.46	0.009998	*	1.99	0.002595	*	1.77	0.020889	*	1	0.035249	*
LOC_Os10g41490	turquoise	na	na	na	na	1	1.9	0.00124	*	-1.23	0.004985	*	1.61	0.02482	*	0.63	0.004528	*	1.26	0.006425	*	0.06	0.443054		1.48	0.040922	*	1.71	0.024744	*	1.97	0.001618	*
LOC_Os01g59970	turquoise	na	na	na	na	0.92	1.9	0.0001	*	1.02	0.000107	*	0.46	0.063552		0.69	0.006537	*	-0.73	0.036007	*	1.57	0.022381	*	2.11	0.000177	*	1.41	0.019539	*	1.04	0.024342	*
LOC_Os11g44940	yellow	na	na	na	na	0.62	1.9	0.026376	*	-0.04	0.346501		1.82	0.031499	*	0.36	0.055336		0.95	0.003999	*	1.18	0.025244	*	0.86	0.017251	*	-0.85	0.021789	*	-0.11	0.583206
LOC_Os07g42510	black	na	na	na	na	-0.14	1.9	0.001105	*	-1.45	8.1e-05	*	0.71	0.300487		-1.01	0.010238	*	-0.82	0.17297		-2.04	0.001026	*	2.45	0.000652	*	-1.14	0.054325		0.45	0.091142
LOC_Os07g22640	grey	na	na	na	na	-0.16	1.9	0.16752		-1.36	0.000877	*	-0.39	0.122188		-0.57	0.071379		0.01	0.987523		-0.3	0.040887	*	-1.28	0.022908	*	-0.5	0.425849		0	0.986778
LOC_Os01g32364	turquoise	na	na	na	na	1.86	1.89	0.035138	*	-0.29	0.15897		1.54	0.042001	*	1.33	0.020045	*	2.26	0.002703	*	3.2	1.3e-05	*	1.94	0.007418	*	3.73	0.000862	*	2.13	0.008375	*
LOC_Os01g55340	turquoise	na	na	na	na	1.56	1.89	0.001003	*	1.65	5.1e-05	*	2.25	0.014558	*	0.7	0.012367	*	1.13	0.212804		0.76	0.025579	*	2.82	9.5e-05	*	2.54	0.047298	*	2.1	0.005368	*
LOC_Os06g36390	turquoise	na	na	na	na	1.46	1.89	0.004381	*	0.56	0.000155	*	2.65	0.034596	*	-0.13	0.543985		3.43	0.000867	*	-0.9	0.278538		3.97	0.002345	*	3.3	0.008986	*	0.65	0.162049
LOC_Os11g02300	turquoise	na	na	na	na	0.98	1.89	0.023211	*	-0.26	0.194083		2.57	0.001718	*	0.94	0.04943	*	1.41	0.085891		-1.77	0.00757	*	1.38	0.133565		1.85	0.019844	*	1.11	0.068168
LOC_Os09g04790	turquoise	na	na	uDTN	uDTN	0.97	1.89	0	*	0.59	0.000871	*	0.99	0.021798	*	0.86	0.013457	*	0.55	0.015117	*	1.38	0.000831	*	1.29	0.000991	*	0.77	0.016333	*	1.28	0.000388	*
LOC_Os05g44060	turquoise	na	na	na	na	0.95	1.89	0.000935	*	0.62	0.032041	*	1.72	0.071217		0.91	0.055716		1.04	0.162632		0.44	0.090852		-0.8	0.082691		1.33	0.129968		1.19	0.004578	*
LOC_Os01g64870	turquoise	na	na	na	na	0.94	1.89	0.064543		1.34	0.005603	*	1.25	0.042557	*	-0.39	0.33145		1.48	0.006322	*	1.13	0.007769	*	1.15	0.04694	*	0.95	0.032766	*	0.62	0.175158
LOC_Os05g27790	turquoise	na	na	na	na	0.83	1.89	0.000381	*	-1.32	0.000412	*	0.8	0.084791		-0.26	0.256872		1.73	0.019479	*	0.16	0.55923		2.45	0.016735	*	1.51	0.048551	*	0.97	0.005174	*
LOC_Os10g35770	yellow	na	na	uDTN	uDTN	0.66	1.89	0.009364	*	1.18	0.000228	*	1.95	0.014818	*	1.56	0.003639	*	-1.6	0.006885	*	-0.88	0.211803		2.25	0.046994	*	-1.36	0.071803		1.97	0.003095	*
LOC_Os01g04590	turquoise	na	na	na	na	0.61	1.89	0.001675	*	-1.42	0.000614	*	0.81	0.005188	*	-0.04	0.77534		-0.56	0.01231	*	0.99	0.099595		0.62	0.003271	*	1.52	0.037224	*	1.68	0.005979	*
LOC_Os05g23320	yellow	na	na	na	na	0.61	1.89	1.7e-05	*	1.45	0.000789	*	1.5	0.016273	*	0.67	0.003354	*	-0.35	0.413068		0.17	0.3521		1.54	0.004798	*	-0.48	0.185038		0.1	0.563168
LOC_Os09g39560	yellow	na	na	uDTN	uDTN	0.52	1.89	5e-06	*	-0.73	0.002156	*	1.17	0.075816		-0.04	0.786573		0	0.986003		0.57	0.061304		2.15	0.000251	*	-0.76	0.053035		0.91	0.038324	*
LOC_Os03g08470	yellow	na	na	na	na	0.29	1.89	0.000304	*	-1.44	0.001754	*	-0.55	0.280952		0.63	0.08029		0.9	0.256872		-2.32	0.003774	*	3.09	0.009642	*	0.88	0.074792		1.07	0.088056
LOC_Os08g30020	turquoise	na	na	na	na	0.09	1.89	0.020521	*	-1.71	0.000804	*	1.21	0.00863	*	-2.16	0.001459	*	0.64	0.170356		-1.13	0.02513	*	0.57	0.031134	*	0.95	0.02696	*	0.23	0.210356
LOC_Os04g30490	green	na	na	na	na	-0.13	1.89	0.001116	*	0.21	0.334797		-0.07	0.611624		1.69	0.000193	*	-1.92	0.002303	*	-1.25	0.010041	*	-1.6	0.003472	*	-1.93	0.020614	*	0.94	0.088013
LOC_Os01g58140	black	na	na	na	na	-0.48	1.89	0.028891	*	-2.14	0.000371	*	1.3	0.023887	*	-0.72	0.10011		-2.42	0.000219	*	-2.08	0.010392	*	2.01	4.6e-05	*	-2.93	0.000132	*	1.03	0.024191	*
LOC_Os04g58570	green	na	na	dDTN	na	-0.64	1.89	0.001649	*	-1.88	6.2e-05	*	-1.46	0.034775	*	0.24	0.399376		-1.25	0.000607	*	-1.9	1.1e-05	*	-0.79	0.008754	*	-2.01	0.002345	*	-0.07	0.845603
LOC_Os08g04560	turquoise	na	na	na	na	1.64	1.88	0.008738	*	1.5	0.000527	*	2.3	0.001981	*	1.55	0.066982		2.3	0.001268	*	-0.84	0.012733	*	1.33	0.000758	*	2.79	0.00285	*	2.56	0.004819	*
LOC_Os03g64219	turquoise	na	na	uDTN	uDTN	1.47	1.88	1.8e-05	*	0.81	0.007314	*	1.91	0.020877	*	1.84	0.000161	*	1.18	0.006876	*	1.37	0.005572	*	1.72	0.012083	*	1.33	0.070396	#	1.68	0.0026	*
LOC_Os12g12260	turquoise	na	na	uDTN	uDTN	1.47	1.88	0.018017	*	0.79	0.022241	*	1.43	0.128755		1.6	0.005865	*	0.86	0.125845		2.42	0.007784	*	1.64	0.00051	*	1.43	0.094853		1.93	0.001931	*
LOC_Os01g07300	yellow	na	na	na	na	0.78	1.88	0.000101	*	1.55	0.001604	*	1.32	0.134565		0.63	0.112311		-0.44	0.024749	*	-0.9	0.032931	*	2.42	0.003943	*	0.37	0.169464		0.57	0.010972	*
LOC_Os01g56550	yellow	na	na	uDTN	uDTN	0.78	1.88	0.016981	*	1.18	0.001381	*	0.83	0.020338	*	0.11	0.530758		-0.05	0.303833		0.95	0.008997	*	1.93	0.002301	*	-0.32	0.165934		0.69	0.007661	*
LOC_Os01g03710	yellow	na	na	uDTN	uDTN	0.67	1.88	0.000124	*	1.99	0.000129	*	1.67	0.000877	*	-0.06	0.81524		0.33	0.313946		-0.71	0.240718		2.95	0.001049	*	-1.43	0.071786		0.07	0.853304
LOC_Os01g64170	yellow	na	na	na	na	0.55	1.88	0.00077	*	1.7	0.000717	*	1.36	0.138029		-0.34	0.238568		-0.37	0.544279		-0.18	0.65192		1.38	0.003344	*	-0.08	0.773772		-0.4	0.166193
LOC_Os06g45120	yellow	na	na	na	na	0.37	1.88	0.078652		-0.11	0.710408		0.1	0.395832		-1.52	0.001538	*	0.26	0.446266		1.76	0.003135	*	1.15	0.062808		-0.41	0.337147		0.59	0.109212
LOC_Os09g29710	green	na	na	na	na	0.18	1.88	0.008427	*	-2.21	0.003066	*	-0.34	0.189989		1.77	0.035705	*	1.71	0.011894	*	0.31	0.409197		0.03	0.848733		-2.25	0.048455	*	-0.64	0.048228	*
LOC_Os01g27210	yellow	na	na	na	na	0.1	1.88	0.000238	*	0.69	0.031171	*	1.96	0.034891	*	0.03	0.944224		-0.55	0.076644		-1.37	0.005365	*	0.42	0.11274		-2.3	0.004544	*	-0.33	0.027094	*
LOC_Os04g33190	yellow	na	na	na	na	0.04	1.88	0.043416	*	0.45	0.008865	*	-0.75	0.053698		-0.26	0.156142		-0.71	0.04907	*	-1.6	0.008138	*	1.14	0.003146	*	-0.9	0.06129		0.72	0.073222
LOC_Os09g23740	yellow	na	na	na	na	-0.01	1.88	0.068778		1.36	0.004267	*	-0.06	0.640864		-1.05	0.000119	*	-0.9	0.080378		-1.02	0.035038	*	0.81	0.179482		-1.3	0.013275	*	-0.42	0.106522
LOC_Os02g42690	green	na	na	na	na	-0.44	1.88	0.000294	*	-0.95	0.009212	*	-0.24	0.712124		-1.86	0.000124	*	-0.15	0.493955		-1.56	0.015846	*	0.22	0.421856		-1.08	0.147949		-0.86	2.4e-05	*
LOC_Os04g49370	turquoise	na	na	na	na	1.45	1.87	0.001238	*	-2.24	0.000915	*	2.82	0.008278	*	-0.19	0.336148		3.39	0.000421	*	0.24	0.742064		4.64	0.003399	*	3.43	0.017341	*	1.06	0.019819	*
LOC_Os11g04104	turquoise	na	na	uDTN	na	1.39	1.87	9.6e-05	*	1.04	4.6e-05	*	1.8	0.063648		1.1	0.000284	*	1.14	0.023787	*	1.8	0.014212	*	2.59	8.1e-05	*	1.02	0.163101		0.87	0.049601	*
LOC_Os01g03320	turquoise	na	na	na	na	1.27	1.87	0.028806	*	0.37	0.564034		2.38	0.006436	*	1.47	0.142217		2.77	0.030467	*	0.66	0.546907		-1.15	0.063098		3.24	0.006887	*	-0.87	0.028438	*
LOC_Os12g05420	yellow	na	na	uDTN	na	0.67	1.87	0.03054	*	1.02	0.004237	*	1.57	0.049651	*	0.53	0.036852	*	-0.39	0.029937	*	0.47	0.127493		1.82	0.013168	*	-1.27	0.015439	*	0.94	0.007802	*
LOC_Os01g73530	yellow	na	na	uDTN	uDTN	0.46	1.87	0.003541	*	0.75	0.014908	*	0.38	0.052893		0.18	0.29549		-0.08	0.709516		-0.07	0.670968		1.42	0.009723	*	-0.92	0.161049		0.35	0.121016
LOC_Os04g10750	yellow	na	na	na	na	0.42	1.87	0.00418	*	-1.03	0.022995	*	-1.46	0.010248	*	1.42	0.114249		0.61	0.053659		1.61	0.014666	*	0.44	0.170567		-0.79	0.109511		0.09	0.876216
LOC_Os02g07690	yellow	na	na	na	na	0.13	1.87	5.5e-05	*	0.46	0.018124	*	1.87	0.010351	*	-0.26	0.377527		-1.62	0.001686	*	-2.22	0.005053	*	1.09	0.008898	*	-0.64	0.116588		1.04	0.01069	*
LOC_Os06g44170	black	na	na	na	na	-0.11	1.87	0.014778	*	-1.17	0.002899	*	0.93	0.187426		0.9	0.174111		-1.77	0.000124	*	-1.6	0.002049	*	0.76	0.01001	*	-1.81	0.037427	*	0.97	0.067047
LOC_Os02g24598	grey	na	na	na	na	na	1.86	0.095566		-1.95	0.013526	*	1.05	0.156805		-2.43	0.001262	*	-0.79	0.529672		-0.67	0.03575	*	0.41	0.519945		0.61	0.258609		-1.18	0.026767	*
LOC_Os02g54780	turquoise	na	na	uDTN	uDTN	1.28	1.86	0.004463	*	1.13	0.001408	*	1.36	0.026155	*	0.48	0.049589	*	0.85	0.033481	*	1.59	0.001978	*	2.01	0.002683	*	1.56	0.011809	*	1.52	0.003028	*
LOC_Os06g45840	turquoise	na	na	uDTN	na	1.07	1.86	0.000189	*	1.58	0.000613	*	1.44	0.018463	*	0.34	0.005119	*	0.77	0.04595	*	0.48	0.006889	*	1.84	0.000311	*	1.19	0.057968	#	1.12	4.7e-05	*
LOC_Os03g03510	turquoise	na	na	na	na	0.95	1.86	0.000111	*	-0.37	0.029444	*	1.44	0.114916		-0.22	0.249047		1.25	0.007951	*	0.6	0.27718		0.97	0.012293	*	1.87	0.060976		1.38	0.01472	*
LOC_Os01g40860	yellow	na	na	na	na	0.75	1.86	0.089999		1.83	5.9e-05	*	0.68	0.038208	*	-0.77	0.026213	*	0.28	0.301426		2.14	0.038545	*	0.39	0.182891		0.59	0.158495		-0.59	0.007932	*
LOC_Os12g40330	yellow	na	na	na	na	0.72	1.86	0.00037	*	1.6	0.003638	*	0.82	0.248972		0.34	0.281651		0.99	0.213956		0.9	0.15529		1.38	0.002282	*	-0.5	0.449234		-0.63	0.086143
LOC_Os02g42990	yellow	na	na	na	na	0.43	1.86	0.005738	*	-0.37	0.381005		1.51	0.049174	*	-0.3	0.145344		-0.2	0.230408		-0.09	0.815532		1.18	0.010787	*	1.21	0.028998	*	-0.28	0.174312
LOC_Os02g47560	black	na	na	na	na	-0.03	1.86	0.000338	*	-0.86	0.00418	*	0.07	0.516044		-0.2	0.478591		-1.44	0.002806	*	0.13	0.821828		0.93	0.003775	*	-1.29	0.038899	*	0.27	0.403811
LOC_Os05g45410	black	na	na	na	na	-0.44	1.86	0.017107	*	-1.85	7e-05	*	0.93	0.015224	*	0.44	0.276033		-2.57	0.001087	*	-1.64	0.001876	*	0.41	0.140889		-2.41	0.001118	*	0.35	0.227372
LOC_Os01g70210	green	na	na	na	na	-0.45	1.86	0.002214	*	-1.86	0.000486	*	0.39	0.262968		0.52	0.00739	*	-0.84	0.0054	*	-1.12	0.034761	*	-2.21	0.001195	*	-1.51	0.001259	*	-0.45	0.077658
LOC_Os06g13190	green	na	na	na	na	-0.49	1.86	7.2e-05	*	-0.59	0.171748		-0.92	0.080618		-0.94	0.011636	*	-1.72	4.3e-05	*	-1.75	0.007751	*	1.07	0.00709	*	-1.8	0.018602	*	-0.52	0.056879
LOC_Os03g62200	black	na	na	na	na	-0.51	1.86	0.001522	*	-2.36	0.00051	*	-0.28	0.452522		1.09	0.220874		-2.68	0.000491	*	-2.03	0.010426	*	1.87	0.037049	*	-3.19	0.002257	*	0.83	0.087044
LOC_Os01g37630	green	na	na	na	na	-0.68	1.86	0.000566	*	0	0.99449		2.49	0.005633	*	-1.29	0.000772	*	-2.13	0.003382	*	-2.09	0.016838	*	-2.23	0.000283	*	-2.91	0.00896	*	-0.51	0.122149
LOC_Os05g10930	turquoise	na	na	na	na	1.29	1.85	0.002124	*	-2	0.002037	*	1.99	0.062723		1.67	0.013795	*	0.7	0.091221		2.23	0.013518	*	2	0.000652	*	2.14	0.041665	*	2.07	0.000645	*
LOC_Os03g56540	yellow	U2	Chaperons	uDTN	uDTN	1.1	1.85	4e-06	*	1.99	0.003528	*	1.9	0.023421	*	0.13	0.649726		0.07	0.922908		1.8	0.016306	*	2.06	0.000228	*	0.16	0.242537		0.65	0.25276
LOC_Os03g19250	turquoise	U4	AA_degradation_Mitochondrial_ETC	uDTN	uDTN	1.08	1.85	0.002074	*	-0.28	0.14279		1.79	0.049327	*	0.67	0.000823	*	1.57	0.003925	*	-0.63	0.190513		2.5	4.5e-05	*	2.28	0.020845	*	1	0.013323	*
LOC_Os03g21520	yellow	na	na	uDTN	na	0.97	1.85	0.014503	*	1.46	1.8e-05	*	1.14	0.017253	*	0.57	0.008017	*	-0.06	0.731724		1.21	0.004365	*	2.16	0.005561	*	0.17	0.556813		1.31	0.006469	*
LOC_Os01g04050	turquoise	na	na	na	na	0.96	1.85	6.4e-05	*	-1.49	0.000187	*	1.32	0.032594	*	0.18	0.638417		2.63	0.003655	*	0.04	0.953787		0.49	0.146749		3.01	0.00348	*	1.16	0.046798	*
LOC_Os07g44850	turquoise	na	na	na	na	0.89	1.85	0.003694	*	1.42	0.000913	*	1.78	0.029517	*	-0.47	0.059154		1.22	0.262698		-0.48	0.041817	*	2.39	0.00061	*	0.13	0.175275		0.38	0.127455
LOC_Os06g50230	turquoise	na	na	na	na	0.86	1.85	0.005297	*	-1.69	0.000879	*	1.53	0.066002		-1.33	0.012569	*	2.75	0.000761	*	-0.09	0.861408		2.63	0.000996	*	2.46	0.006808	*	0.6	0.217674
LOC_Os03g17980	turquoise	na	na	na	na	0.04	1.85	0.049062	*	-1.42	0.004824	*	-0.36	0.321586		-1.13	0.002299	*	0.29	0.194066		-0.39	0.44421		0.25	0.614143		0.3	0.555594		0.43	0.13047
LOC_Os10g39140	green	na	na	dDTN	dDTN	-0.68	1.85	0.001905	*	-2.02	1e-06	*	-0.05	0.580506		0	0.990515		-2.35	0.019042	*	-1.45	0.027226	*	-0.58	0.033449	*	-2.97	0.001459	*	0.38	0.609284
LOC_Os04g47140	turquoise	na	na	na	na	1.58	1.84	0.000879	*	0.59	0.021793	*	2.21	0.024002	*	1.07	0.275243		1.72	0.003862	*	2.36	2.6e-05	*	-0.41	0.031725	*	2.66	0.023363	*	2.39	0.000684	*
LOC_Os03g20550	turquoise	na	na	uDTN	na	1.41	1.84	8.1e-05	*	-0.23	0.022207		2.37	3.6e-05	*	1.6	0.01408	*	0.48	0.447019		0.46	0.134364		3.55	0.032438	*	2.03	0.034427	*	2.24	0.000148	*
LOC_Os12g41250	turquoise	U4	AA_degradation_Mitochondrial_ETC	uDTN	uDTN	1.23	1.84	0.000545	*	1.31	0.007937	*	1.88	0.027122	*	0.63	0.009088	*	1.78	0.000795	*	0.98	0.001126	*	1.8	0.0035	*	0.7	0.244011		1.05	0.013723	*
LOC_Os03g13810	turquoise	na	na	na	na	1.02	1.84	0.002249	*	0.54	0.046757	*	1.46	0.022569	*	0.14	0.400538		0.66	0.13549		0.88	0.148008		1.58	0.000151	*	1.54	0.018167	*	1.54	0.000881	*
LOC_Os07g43322	turquoise	na	na	na	na	0.84	1.84	0.032117	*	0.6	0.111639		1.08	0.006392	*	0.04	0.797257		1.41	0.000265	*	0.54	0.037249	*	1.58	0.003271	*	0.49	0.140829		-0.02	0.911822
LOC_Os06g44034	turquoise	na	na	na	na	0.53	1.84	0.000167	*	-0.93	0.000446	*	2.34	0.004427	*	1.88	0.010625	*	-0.66	0.470469		0.56	0.169535		0.33	0.478706		-1.39	0.235313		1.53	0.072578
LOC_Os06g46940	turquoise	na	na	na	na	0.31	1.84	0.000332	*	-1.58	0.000142	*	0.81	0.168736		-0.75	0.023998	*	0.36	0.110672		-0.17	0.464726		1.19	0.021456	*	0.13	0.47434		0.86	0.082652
LOC_Os01g63930	black	na	na	na	na	0.29	1.84	0.007882	*	-1.03	0.006074	*	1.99	0.016229	*	0.83	0.061183		-0.75	0.076772		-2.28	0.000219	*	0.14	0.638974		0.73	0.308574		0.79	0.049725	*
LOC_Os02g39970	tan	na	na	na	na	-0.11	1.84	0.01169	*	-1.03	0.030097	*	0.84	0.004333	*	-0.88	0.027978	*	0.16	0.570233		-1.34	0.015608	*	-0.19	0.544501		-0.27	0.400841		-0.22	0.441979
LOC_Os04g58810	green	na	na	na	na	-0.39	1.84	0.000566	*	-1.72	0.005307	*	0	0.983613		-0.64	0.409811		-1.74	0.024546	*	-1.49	0.008164	*	0.12	0.609514		-0.63	0.089259		-0.26	0.433996
LOC_Os05g48330	turquoise	na	na	uDTN	uDTN	1.14	1.83	0.006228	*	0.48	0.033561	*	1.47	0.080824		0.12	0.488432		1.49	0.00622	*	0.67	0.073066		2.3	0.036587	*	1.72	0.061565	#	0.86	0.008495	*
LOC_Os05g04150	yellow	na	na	uDTN	na	1.04	1.83	0.000306	*	1.52	0.011404	*	1.77	0.056434		0.36	0.196727		1.19	0.011408	*	1.18	0.016423	*	2.64	0.00429	*	-0.57	0.326592		0.28	0.017031	*
LOC_Os06g51260	yellow	na	na	na	na	0.99	1.83	0.004381	*	1.27	0.012476	*	1.4	0.037364	*	0.92	0.053263		0.52	0.503007		2.72	0.006845	*	1.38	0.006929	*	-2.16	0.007431	*	1	0.040192	*
LOC_Os01g15630	turquoise	na	na	na	na	0.65	1.83	0.036555	*	0.8	0.019101	*	0.89	0.084174		-0.02	0.905917		0.18	0.295043		-0.04	0.825909		1.31	0.006953	*	0.86	0.024627	*	0.52	0.076573
LOC_Os07g38570	yellow	na	na	uDTN	na	0.64	1.83	2.8e-05	*	0.85	0.022875	*	1.51	0.00898	*	-0.39	0.003963	*	-0.57	0.003692	*	-0.42	0.034507	*	2.54	0.002185	*	1.19	0.053274		0.4	0.062566
LOC_Os05g28740	tan	na	na	uDTN	uDTN	0.49	1.83	6e-06	*	-2.05	0.000182	*	2.39	0.031092	*	0.52	0.000242	*	1.14	0.02077	*	-0.35	0.192947		0.42	0.020324	*	0.97	0.008057	*	0.24	0.020039
LOC_Os07g46520	yellow	na	na	na	na	0.41	1.83	0.019706	*	-1.66	9.4e-05	*	0.33	0.083035		0.02	0.902533		0.67	0.064418		0.9	0.061814		1.23	0.00287	*	-0.46	0.044345	*	0.78	0.011429	*
LOC_Os01g58220	black	na	na	na	na	0.07	1.83	0.001035	*	-0.49	0.023198	*	0.72	9.6e-05	*	0.05	0.708167		-1.97	0.024416	*	0.08	0.354794		1.36	0.008865	*	-2.38	0.033139	*	0.9	0.002189	*
LOC_Os08g36860	black	na	na	na	na	-0.09	1.83	0.001288	*	-0.47	0.041343	*	2.25	0.000191	*	-0.14	0.578959		-0.54	0.127129		-1.19	0.001858	*	0.05	0.797213		-2.18	0.093461		-0.72	0.266398
LOC_Os01g65650	green	na	na	na	na	-0.25	1.83	0.010899	*	-1.82	1e-06	*	0.63	0.08247		0.36	0.168964		-0.43	0.045746	*	0.89	0.21341		-1.28	0.002982	*	-2.23	0.017885	*	-1.41	0.002654	*
LOC_Os09g21120	turquoise	na	na	na	na	1.17	1.82	0.00068	*	0.63	0.252957		2	0.010374	*	-0.32	0.017755	*	0.23	0.159214		1.68	0.040333	*	2.32	0.002471	*	1.5	0.135224		1.69	0.003768	*
LOC_Os01g09020	turquoise	na	na	na	na	0.82	1.82	0.007842	*	1.18	0.001477	*	1.06	0.051633		0.04	0.804757		0.15	0.133658		-0.02	0.931579		1.65	0.001945	*	1.48	0.020344	*	0.62	0.006114	*
LOC_Os02g46480	yellow	na	na	uDTN	na	0.56	1.82	0.007778	*	0.33	0.168017		1.55	0.041177	*	0.43	0.005556	*	-0.64	0.04647	*	-0.72	0.075749		2.26	0.032321	*	-0.46	0.122453		1.15	0.004536	*
LOC_Os04g10350	yellow	na	na	na	na	0.49	1.82	5.4e-05	*	1.82	0.004332	*	0.87	0.040447	*	-0.06	0.870476		0.9	0.033426	*	-0.52	0.181234		-1.11	0.016482	*	-0.62	0.075627		0.53	0.011265	*
LOC_Os09g39940	black	na	na	na	na	0.47	1.82	0.000299	*	-1.34	0.000919	*	0.79	0.10196		1.27	0.047585	*	-0.25	0.448454		-0.56	0.234058		1.51	0.000358	*	0.57	0.039236	*	1.26	0.017921	*
LOC_Os01g68060	yellow	na	na	na	na	0.4	1.82	0.000378	*	0.62	0.006886	*	1.03	0.004978	*	0.17	0.037384		-1.36	0.080185		-1.32	0.050685		1.93	2.3e-05	*	0.02	0.894933		1.14	0.021786	*
LOC_Os10g41930	black	na	na	na	na	-0.08	1.82	0.008449	*	-0.47	0.018634	*	0.74	0.147133		0.04	0.811134		-2.3	0.003906	*	-0.45	0.082334		1.38	0.000129	*	-2.37	0.000436	*	0.74	0.053833
LOC_Os04g55850	turquoise	na	na	uDTN	na	1.93	1.81	4.5e-05	*	-0.26	0.239085		1.9	0.013888	*	1.18	0.000165	*	2.99	0.014813	*	1.73	0.001308	*	3.17	0.000565	*	3.32	0.000741	*	2.93	0.000128	*
LOC_Os03g05280	turquoise	na	na	uDTN	na	1.52	1.81	0.003177	*	1.24	0.000577	*	1.82	0.001012	*	0.7	0.00693	*	1.76	0.003637	*	1.52	0.008318	*	2.32	0.004716	*	2.18	0.023021	*	1.7	0.000667	*
LOC_Os03g09250	yellow	na	na	na	na	1.24	1.81	1.2e-05	*	0.87	0.000971	*	1.98	0.009645	*	1.38	0.010766	*	0.13	0.525228		2.36	0.001775	*	2.78	0.003153	*	0.61	0.049426	*	0.57	0.185544
LOC_Os01g61680	turquoise	na	na	uDTN	na	1.21	1.81	0.021906	*	-1.37	0.000262	*	1.84	0.004749	*	1.2	0.016411	*	1.37	0.007496	*	1.48	0.009864	*	1.32	0.003291	*	2.01	0.031699	*	1.64	0.001748	*
LOC_Os01g55650	turquoise	na	na	uDTN	uDTN	1.12	1.81	0.001188	*	-0.29	0.131161		1.64	0.00652	*	1.19	0.004529	*	1.57	0.013594	*	0.13	0.511065		2.65	0.001629	*	1.28	0.091925	#	1.26	0.006404	*
LOC_Os08g39370	turquoise	na	na	na	na	1.03	1.81	0.000562	*	-1.65	2.9e-05	*	2.16	0.003221	*	0.33	0.098264		2.17	0.001452	*	0.96	0.008836	*	1.12	0.000799	*	2.37	0.020969	*	1.34	0.083358
LOC_Os02g17390	turquoise	na	na	na	na	1.01	1.81	0.0045	*	0.75	0.005023	*	1.75	0.010109	*	0.83	0.0026	*	0.88	0.103388		0.13	0.683215		2.15	0.000328	*	0.49	0.009011	*	1.53	0.008373	*
LOC_Os03g09170	turquoise	na	na	na	na	0.8	1.81	0.01446	*	-2.01	0.000275	*	1.72	0.008334	*	-0.46	0.171638		1.41	0.046989	*	0.94	0.029013	*	2	0.000465	*	0.38	0.223225		1.21	0.006357	*
LOC_Os02g43040	yellow	na	na	uDTN	uDTN	0.78	1.81	0.004206	*	1.55	0.000737	*	1.38	0.041511	*	0.26	0.054638		0.52	0.057654		0.81	0.011152	*	2.32	5.4e-05	*	-0.91	0.111288		-0.06	0.784864
LOC_Os11g05700	black	na	na	na	na	0.55	1.81	0.010165	*	-1.61	0.001293	*	1.8	0.028037	*	0.72	0.203175		-0.24	0.498198		-0.43	0.470292		2.26	0.00031	*	-0.62	0.520142		2.12	0.008713	*
LOC_Os09g39960	black	na	na	na	na	0.52	1.81	0.002105	*	-0.66	0.029904	*	1.35	0.030689	*	1.81	0.024166	*	-0.7	0.048146	*	-0.73	0.009811	*	1.5	0.000174	*	-0.28	0.158822		1.29	0.001164	*
LOC_Os06g07220	turquoise	na	na	na	na	0.48	1.81	0.000556	*	1.86	0.000938	*	2.18	0.026623	*	-0.08	0.821806		0.46	0.189894		-0.33	0.14662		-0.9	0.030732	*	-0.12	0.592904		-0.5	0.095462
LOC_Os03g49770	yellow	na	na	na	na	0.37	1.81	0.011419	*	1.06	0.006983	*	0.61	0.072696		-0.16	0.660684		-0.18	0.659202		-0.41	0.331515		1.38	0.010627	*	-1.09	0.062948		0.6	0.000298	*
LOC_Os08g29570	black	na	na	na	na	-0.07	1.81	0.001691	*	-0.66	0.008166	*	0.67	0.063247		0.47	0.001217	*	-2.01	0.003255	*	-0.94	0.029866	*	1.42	0.006814	*	-1.93	0.009479	*	0.15	0.513234
LOC_Os12g36910	black	na	na	na	na	-0.1	1.81	0.001284	*	-1	0.002437	*	0.81	0.051317		0.34	0.618042		-1.28	0.03235	*	-0.62	0.1794		-1.47	0.013646	*	-1.93	0.022826	*	1.37	0.024613	*
LOC_Os02g02400	green	na	na	na	na	-1.28	1.81	0.167145		-0.24	0.320823		-2.61	0.056678		0.27	0.695721		-1.07	0.18774		-2.92	0.016632	*	-3.79	0.007351	*	-3.58	0.001925	*	-1.73	0.046055	*
LOC_Os02g48150	turquoise	na	na	uDTN	na	1.74	1.8	0.034782	*	1.75	0.012875	*	1.29	0.075109		0.87	0.006311	*	1.28	0.020868	*	2.22	0.007504	*	2.66	0.000529	*	2.98	0.026952	*	1.94	0.00053	*
LOC_Os02g42890	turquoise	na	na	na	na	0.63	1.8	0.024772	*	1.04	0.00044	*	0.45	0.080456		-0.41	0.078976		1.24	0.014974	*	0.98	0.013059	*	-0.04	0.892334		0.76	0.017586	*	-0.16	0.509111
LOC_Os01g63410	yellow	na	na	na	na	0.35	1.8	0.00088	*	-0.04	0.785881		1.79	0.004343	*	0.99	0.014281	*	-0.46	0.140093		-1.74	0.00097	*	1.63	0.007996	*	-1.76	0.022421	*	0.56	0.157876
LOC_Os03g56250	black	na	na	na	na	0.17	1.8	0.029232	*	-0.98	0.001589	*	1.4	0.056045		1.72	0.004344	*	-1.56	0.008471	*	-0.7	0.080482		1.11	0.009088	*	-1.77	0.007879	*	0.55	0.036779	*
LOC_Os03g08999	black	na	na	na	na	0.11	1.8	0.007071	*	-1.54	5.6e-05	*	1.8	0.053045		2.02	0.008499	*	-1.77	0.011414	*	-1.7	0.012796	*	1.45	0.015911	*	-1.33	0.075164		0.31	0.336707
LOC_Os05g38140	green	na	na	na	na	-0.25	1.8	0.024682	*	-0.22	0.626886		-1.75	0.016413	*	0.24	0.686067		-1.37	0.011917	*	-0.44	0.405674		-1.48	0.058544		-0.48	0.178299		-0.06	0.766817
LOC_Os06g50300	green	na	na	na	na	-0.41	1.8	0.075428		-1.38	0.013166	*	-1.02	0.024323	*	-0.87	0.024043	*	-1.38	0.088122		0.14	0.65808		0.46	0.344627		-2.4	0.018025	*	0.21	0.12336
LOC_Os03g16390	green	na	na	dDTN	na	-0.52	1.8	8.9e-05	*	-0.88	0.004835	*	-0.54	0.122242		-0.23	0.407646		-1.72	0.011704	*	-1.27	0.017694	*	0.1	0.280271		-2.19	0.039221	*	-0.71	0.10135
LOC_Os02g53320	turquoise	na	na	na	na	2.71	1.79	0.000785	*	2.95	0.000316	*	2.67	0.02843	*	1.93	0.007776	*	3.92	0.005824	*	3.37	0.002163	*	4.8	0.017387	*	3.8	0.014889	*	2	0.020922	*
LOC_Os02g55134	turquoise	na	na	na	na	1.56	1.79	0.0148	*	1.86	0.004376	*	1.94	0.00105	*	0.71	0.036321	*	1.62	0.00449	*	2.23	0.000208	*	1.4	0.015723	*	1.7	0.005411	*	1.31	0.012201	*
LOC_Os03g60260	turquoise	na	na	uDTN	na	1.38	1.79	3.2e-05	*	0.56	0.081513		1.29	0.038295	*	0.36	0.14623		2.24	0.007176	*	0.7	0.006927	*	2.29	0.000783	*	2.59	0.004862	*	1.48	0.009106	*
LOC_Os06g30750	turquoise	na	na	uDTN	uDTN	1.33	1.79	7e-06	*	1.44	4e-06	*	1.55	0.006148	*	0.83	0.00027	*	0.92	0.001062	*	1.72	0.004251	*	1.59	3.8e-05	*	1.7	0.013472	*	1.24	0.001765	*
LOC_Os04g56580	turquoise	na	na	uDTN	na	1.09	1.79	0.002546	*	0.92	0.007145	*	1.74	0.003105	*	0.86	0.016174	*	0.36	0.176752		0.91	0.032763	*	1.79	0.001846	*	1.23	0.001188	*	1.03	0.000559	*
LOC_Os01g42850	turquoise	na	na	na	na	0.84	1.79	0.000857	*	0.24	0.252735		1.55	0.028853	*	0.13	0.459056		1.17	0.016758	*	-0.06	0.681181		2.37	0.000913	*	0.5	0.259019		0.63	0.034599	*
LOC_Os10g33420	yellow	na	na	na	na	0.52	1.79	0.047805	*	0.85	0.03579	*	-0.64	0.078152		-0.56	0.263368		0.09	0.800831		1.28	0.007253	*	1.97	0.012256	*	-1.04	0.145052		0.64	0.002968	*
LOC_Os03g15770	yellow	na	na	na	na	0.44	1.79	0.012516	*	0.1	0.728466		0.48	0.420415		0.01	0.980576		-0.24	0.094011		-0.35	0.158684		0.92	0.024512	*	0.19	0.14726		0.91	0.020887	*
LOC_Os05g46020	yellow	na	na	na	na	0.4	1.79	0.008252	*	-1.32	0.018708	*	1.61	0.107646		0.74	0.051037		-1.37	0.015788	*	-1.71	0.00468	*	1.62	0.003349	*	1.89	0.010247	*	1.67	0.005985	*
LOC_Os04g54870	turquoise	na	na	na	na	0.34	1.79	0.035969	*	-1.38	0.005962	*	-0.95	0.006448	*	-1.09	0.032221	*	1.23	0.01395	*	0.85	0.015876	*	-0.31	0.419771		0.95	0.003333	*	1.05	0.011593	*
LOC_Os10g30610	black	na	na	na	na	0.08	1.79	0.000592	*	-0.94	0.001347	*	0.61	0.227329		0.57	0.103821		-0.9	0.073775		-1.3	0.014377	*	1.7	0.01549	*	-1.68	0.065489		0.93	0.004198	*
LOC_Os02g08100	black	na	na	na	na	0	1.79	0.034008	*	-1.05	0.001096	*	-1.32	0.119484		-0.63	0.007985	*	0.27	0.669464		-0.4	0.317118		0.96	0.066795		-0.78	0.149176		0.95	0.101806
LOC_Os01g38980	black	na	na	na	na	-0.04	1.79	0.002286	*	-0.75	0.001232	*	-0.1	0.629876		-0.45	0.01274	*	-1.31	0.032054	*	-1.75	0.003765	*	2.23	0.000194	*	-0.88	0.067066		0.44	0.092443
LOC_Os04g39980	turquoise	na	na	uDTN	uDTN	1.45	1.78	7.1e-05	*	0.44	0.098813		1.09	0.107558		0.89	0.053335		1.84	0.030671	*	1.03	0.010164	*	1.69	0.001214	*	2.6	0.028946	*	2.61	0.001606	*
LOC_Os03g45370	turquoise	na	na	uDTN	uDTN	1.36	1.78	2.4e-05	*	1.2	0.000533	*	1.42	0.016315	*	0.23	0.41046		1.09	0.016557	*	1.91	0.00129	*	1.5	0.005166	*	1.52	0.00247	*	1.84	0.004394	*
LOC_Os06g22080	turquoise	na	na	uDTN	uDTN	1.23	1.78	0.000689	*	0.84	0.006242	*	1.58	0.031015	*	0.73	0.014583	*	1.23	0.000982	*	0.86	0.01163	*	2.06	0.000121	*	1.36	0.012852	*	1.47	0.000248	*
LOC_Os04g35560	turquoise	na	na	na	na	0.95	1.78	0.000519	*	-0.04	0.710902		1.18	0.042922	*	-0.11	0.499764		0.94	0.006227	*	1.3	0.000616	*	2.21	0.001307	*	0.36	0.003454	*	1.07	0.004843	*
LOC_Os07g30170	turquoise	na	na	uDTN	uDTN	0.92	1.78	0.000244	*	-0.65	0.000611	*	1.88	0.011922	*	0.84	0.001621	*	0.83	0.078221		-0.33	0.214342		2.41	0.000647	*	1.1	0.017303	*	1.16	0.000247	*
LOC_Os03g54050	turquoise	na	na	na	na	0.65	1.78	0.004771	*	-0.81	0.041288	*	0.25	0.506264		-0.02	0.894581		0.47	0.108883		1.4	0.005063	*	1.9	0.008018	*	0.63	0.133359		0.38	0.047879	*
LOC_Os03g04370	yellow	na	na	uDTN	uDTN	0.57	1.78	0.003547	*	0.62	0.027159	*	1.65	0.005098	*	0.55	0.017977	*	-1.2	0.000248	*	-0.69	0.073179		2.08	0.000225	*	0.16	0.306856		1.24	0.000635	*
LOC_Os03g25750	turquoise	na	na	na	na	0.56	1.78	0.00291	*	0.86	0.065694		-1.24	0.02442	*	0.18	0.29037		-0.1	0.780321		1.14	0.005891	*	1.13	0.012202	*	0.15	0.661487		1.27	0.006243	*
LOC_Os03g60520	turquoise	na	na	na	na	0.53	1.78	0.000164	*	-0.79	0.003002	*	0.26	0.361515		0.56	0.103573		0.49	0.267702		-1.51	0.0036	*	2.2	0.008881	*	1.07	0.133417		0.98	0.012747	*
LOC_Os09g31120	yellow	na	na	na	na	0.4	1.78	0.003202	*	0.47	0.067928		1.72	0.002327	*	0.16	0.430586		-0.88	0.025833	*	-1.72	0.035395	*	1.34	0.00115	*	-0.02	0.938972		1.7	0.009726	*
LOC_Os08g33150	yellow	na	na	na	na	0.26	1.78	0.0002	*	1.11	0.046029	*	0.73	0.263505		1.48	0.027403	*	-1.44	0.016447	*	-2.02	0.002916	*	2.22	0.006732	*	-1.84	0.041594	*	0.69	0.122842
LOC_Os07g42940	green	D3	Signalling and post-translational modifications	dDTN	dDTN	-0.72	1.78	0.000892	*	-1.17	0.00163	*	-1.17	0.006679	*	-0.74	0.002579	*	-1.69	0.000258	*	-1.41	0.000862	*	-1.16	0.005462	*	-1.86	0.021487	*	-0.44	0.075954
LOC_Os07g14740	green	na	na	na	na	-0.73	1.78	0.033125	*	-2.3	0.001006	*	-1.55	0.003786	*	0.27	0.679898		-1.94	0.003989	*	-1.75	0.006282	*	0.4	0.138859		-2.77	0.008107	*	-0.15	0.321111
LOC_Os05g31140	green	na	na	na	na	-0.81	1.78	0.000234	*	-2.28	9.3e-05	*	0.74	0.071496		-3.71	0.002204	*	0.27	0.504617		-3.43	0.00278	*	1.15	0.05599		-0.33	0.301962		-0.92	0.103117
LOC_Os08g43300	turquoise	na	na	uDTN	na	1.8	1.77	0.016451	*	2.11	0.000233	*	2.04	0.024622	*	1.38	0.001468	*	1.48	0.009104	*	2	0.003705	*	3.01	0.001758	*	2.03	0.049259	*	1.55	0.006385	*
LOC_Os09g30160	turquoise	na	na	uDTN	na	1.56	1.77	0.001376	*	0.26	0.119697		1.94	0.010472	*	1.63	6.9e-05	*	1.5	0.013729	*	1.61	0.000394	*	1.33	0.019141	*	2.56	0.001774	*	2.24	0.000151	*
LOC_Os05g40010	turquoise	na	na	na	na	0.9	1.77	0.003616	*	-0.01	0.950339		1.88	0.048795	*	0.57	0.135676		0.17	0.503306		1.68	0.073393		0.1	0.806776		0.33	0.415461		1.81	0.004819	*
LOC_Os01g40070	turquoise	na	na	na	na	0.81	1.77	0.000143	*	0.23	0.431711		0.92	0.16556		0.14	0.372366		0.23	0.755571		0.01	0.974936		1.36	0.00171	*	1.51	0.011681	*	1.14	0.006834	*
LOC_Os04g30420	yellow	na	na	na	na	0.68	1.77	0.000431	*	1.51	2.5e-05	*	0.53	0.007068	*	0	0.990001		-0.04	0.895581		1.69	0.010366	*	0.63	0.010739	*	-0.53	0.116897		0.44	0.053433
LOC_Os04g57540	black	na	na	na	na	0.32	1.77	0.024509	*	-0.14	0.298457		1.41	0.030877	*	0.93	0.02054	*	-1.43	0.001543	*	-1.07	0.000576	*	0.83	0.003751	*	-0.89	0.173837		1.43	4.9e-05	*
LOC_Os09g04160	tan	na	na	na	na	0.32	1.77	0.000269	*	-2.02	0.000203	*	2.45	0.01449	*	0.34	0.028649	*	0.85	0.082576		-1.26	0.027975	*	0.91	0.010265	*	0.43	0.336175		0.39	0.062116
LOC_Os06g14030	yellow	na	na	na	na	0	1.77	0.008521	*	1.14	0.027138	*	1.5	0.004704	*	-1.28	0.000484	*	-0.67	0.00321	*	-0.58	0.057853		0.6	0.030778	*	-1.34	0.040463	*	-0.97	0.016893	*
LOC_Os01g64750	turquoise	na	na	uDTN	na	1.36	1.76	0.00016	*	0.79	0.02419	*	1.63	0.027123	*	1.05	0.001013	*	1.35	0.00254	*	1.44	0.002768	*	1.57	0.000341	*	1.65	0.012624	*	1.64	0.009156	*
LOC_Os03g55670	turquoise	na	na	na	na	1.15	1.76	2.9e-05	*	1.31	0.005066	*	1.31	0.112761		0.67	0.000574	*	1.98	0.005972	*	0.18	0.585175		2.23	0.004857	*	1.55	0.101906		0.48	0.005203	*
LOC_Os07g40040	turquoise	na	na	na	na	1.14	1.76	0.008373	*	1.6	0.000563	*	1.42	0.066324		-0.18	0.143554		0.06	0.616003		1.34	0.004891	*	2.12	0.000213	*	1.59	0.116296		1.46	0.004038	*
LOC_Os09g38960	yellow	na	na	uDTN	na	0.7	1.76	0.000188	*	1.07	0.000231	*	1.75	0.01684	*	0.68	0.004188	*	0	1		-0.32	0.176944		1.47	0.000348	*	-0.06	0.644903		0.81	0.001886	*
LOC_Os02g17500	turquoise	U8	Plant defense	uDTN	uDTN	1.49	1.75	0.000182	*	1.45	0.000144	*	1.26	0.009599	*	1.02	0.001544	*	1.41	0.000147	*	2.2	0.00067	*	2.05	0.000792	*	1.67	0.004214	*	1.8	0.002476	*
LOC_Os03g02685	turquoise	na	na	na	na	1.41	1.75	0.001584	*	-1.19	0.004823	*	2.16	0.037375	*	1.49	0.009309	*	0.13	0.654454		2.51	0.001627	*	1.09	0.00691	*	2.65	0.006046	*	2.7	0.005051	*
LOC_Os06g41360	turquoise	U1	ABA	uDTN	uDTN	1.29	1.75	4.2e-05	*	1.46	0.008883	*	1.78	0.018242	*	0.57	0.004327	*	1.21	0.005465	*	0.05	0.908053		1.68	0.000263	*	2.24	0.001681	*	1.66	0.007463	*
LOC_Os08g38880	turquoise	na	na	na	na	1.06	1.75	0.000451	*	1.37	0.000286	*	1.59	0.017329	*	-0.01	0.975258		1.18	0.000706	*	1.14	0.00877	*	1.81	0.004534	*	0.57	0.044182	*	1.28	0.002633	*
LOC_Os08g38460	turquoise	na	na	na	na	1.04	1.75	0.00017	*	1.39	0.001596	*	1.9	0.071335		0.73	0.00115	*	0.7	0.223699		0.16	0.544942		0.97	0.044354	*	1.8	0.023041	*	0.85	0.008796	*
LOC_Os03g53750	yellow	na	na	uDTN	uDTN	1.02	1.75	0.003099	*	1.47	7.6e-05	*	1.59	0.022934	*	0.34	0.054567		1.03	0.140268		0.47	0.363447		2.23	0.001268	*	0.19	0.249386		0.9	0.005146	*
LOC_Os09g36770	turquoise	na	na	na	na	0.99	1.75	0.034593	*	-1.29	0.003719	*	0.65	0.094172		0.5	0.047951	*	1.36	0.023233	*	1.6	0.010086	*	1.76	0.006412	*	0.73	0.082887		1.98	0.003841	*
LOC_Os01g63230	yellow	na	na	na	na	0.82	1.75	0.014858	*	0.42	0.239263		1.57	0.003969	*	-0.64	0.101862		1	0.018601	*	1.16	0.005755	*	1.55	0.007731	*	-0.15	0.621362		1.1	0.011615	*
LOC_Os02g55970	yellow	na	na	uDTN	uDTN	0.78	1.75	4.1e-05	*	1.44	0.005557	*	1.46	0.112194		0.26	0.089498		0.52	0.064893		-0.29	0.286267		1.21	0.001273	*	0.04	0.897009		1.08	0.001817	*
LOC_Os02g04650	yellow	na	na	na	na	0.68	1.75	1.3e-05	*	0.28	0.295365		1.21	0.022509	*	0.37	0.016251	*	0.94	0.356856		0.68	0.39711		1.45	0.004237	*	-1.63	0.009793	*	1.16	0.028831	*
LOC_Os01g68320	turquoise	na	na	na	na	0.65	1.75	0.018386	*	0.91	0.008373	*	0.24	0.300868		-0.08	0.683122		-0.1	0.20212		-0.78	0.050256		1.05	0.036459	*	1.83	0.019362	*	0.86	0.050638
LOC_Os07g17330	yellow	na	na	uDTN	na	0.56	1.75	0.001261	*	1.53	0.007226	*	1.45	0.022325	*	0.75	0.037452	*	-0.84	0.10439		-0.22	0.614792		1.65	9e-06	*	-2.07	0.02238	*	1.03	0.00107	*
LOC_Os07g12630	yellow	na	na	na	na	0.25	1.75	0.015421	*	1.86	1.9e-05	*	-0.36	0.085543		-0.9	0.001338	*	-1.16	0.067453		0.75	0.062655		1.46	0.029949	*	-0.5	0.287372		-1.34	0.000578	*
LOC_Os09g25760	black	na	na	na	na	-0.02	1.75	2e-06	*	-1.08	0.000668	*	1.19	0.005653	*	0.74	0.05178		-1.44	0.015171	*	-1.46	0.006492	*	0.85	0.007676	*	-0.75	0.034288	*	0.1	0.420496
LOC_Os10g13550	green	na	na	na	na	-0.48	1.75	0.031445	*	-0.73	0.030849	*	-1.24	0.055308		-0.62	0.081713		-1.37	0.013813	*	-1.35	0.001216	*	0.72	0.060496		-1.93	0.015761	*	-0.58	0.11671
LOC_Os05g25770	green	na	na	dDTN	dDTN	-1.22	1.75	0.008108	*	-2.24	0.003963	*	-1.97	0.048579	*	-1.03	0.020817	*	-1.46	0.092643		-1.14	0.052787		-2.11	5.6e-05	*	-2.32	0.008248	*	-1.99	0.052251
LOC_Os11g44800	turquoise	na	na	na	na	1.52	1.74	0.018641	*	-0.05	0.740109		2.31	0.003134	*	2.46	0.004485	*	1.81	0.00311	*	2.53	0.004969	*	1.96	0.001012	*	0.21	0.679193		1.34	0.005145	*
LOC_Os03g09090	turquoise	na	na	uDTN	na	1.17	1.74	0.000488	*	1.15	0.000658	*	1.82	0.027965	*	0.93	0.002659	*	0.6	0.052712		0.21	0.149072		2.57	4.5e-05	*	1.58	0.060191		1.28	0.003016	*
LOC_Os05g36290	turquoise	na	na	na	na	0.83	1.74	0.005396	*	-0.21	0.268266		1.65	0.014433	*	0.3	0.482277		0.37	0.338978		1.37	0.006001	*	1.55	0.002691	*	0.64	0.163791		1.03	0.000729	*
LOC_Os04g31340	turquoise	na	na	na	na	0.73	1.74	6.9e-05	*	-0.46	0.0081	*	1.8	0.002095	*	-0.17	0.29626		1.39	0.03375	*	-0.77	0.136412		1.49	0.000273	*	1.76	0.013352	*	0.53	0.000138	*
LOC_Os09g23150	yellow	U8	Plant defense	uDTN	uDTN	0.54	1.74	0.009509	*	-0.26	0.183676		1.72	0.020522	*	0.43	0.07051		-1.08	0.020708	*	0.41	0.130859		1.33	0.000942	*	-1.01	0.045417	*	1.66	0.000924	*
LOC_Os08g05480	green	na	na	na	na	-0.18	1.74	0.00453	*	-0.89	0.006794	*	0.34	0.362384		-0.1	0.761918		-1.31	0.001923	*	-0.95	0.077452		0.33	0.098018		-1.17	0.095322		0.08	0.792234
LOC_Os03g05290	green	na	na	na	na	-0.39	1.74	0.091379		-1.97	0.000107	*	-0.03	0.751956		-1.73	0.005299	*	0.34	0.55237		1.11	0.023776	*	-1.16	0.000364	*	-1.72	0.02245	*	-0.76	0.031696	*
LOC_Os12g33130	green	na	na	na	na	-0.46	1.74	0.000131	*	-2.28	0.000229	*	0.72	0.010374	*	1.3	0.043626	*	-0.02	0.924402		-2.13	0.028165	*	-1.2	0.210222		-1.47	0.025023	*	-1.58	0.052544
LOC_Os02g55890	turquoise	na	na	na	na	1.78	1.73	0.119921		2.12	5e-06	*	2.42	0.066742		1.82	0.000287	*	1.11	0.004901	*	2.24	0.010793	*	2.19	0.006275	*	2.78	0.021428	*	1.26	0.012586	*
LOC_Os04g39420	turquoise	na	na	na	na	1.36	1.73	0.013463	*	2.14	1.3e-05	*	2.2	0.006978	*	1.05	0.008243	*	-0.11	0.572221		2.18	0.000374	*	2.02	0.002765	*	1.43	0.036187	*	1.68	0.008457	*
LOC_Os08g42960	turquoise	na	na	na	na	1.25	1.73	0.014587	*	-0.61	0.048931	*	1.45	0.212557		0.82	0.139081		1.56	0.003956	*	2.26	0.00351	*	1.13	0.033442	*	2.03	0.015478	*	1.79	0.013856	*
LOC_Os01g62810	yellow	na	na	na	na	1.07	1.73	0.000621	*	0.6	0.047716	*	0.74	0.073799		0.38	0.026725	*	1.16	0.417096		1.18	0.268152		3	0.004884	*	0.11	0.810639		0.64	0.013226	*
LOC_Os03g04410	yellow	U9	TCA	uDTN	uDTN	0.92	1.73	0.001	*	1.57	7.7e-05	*	1.68	0.002545	*	0.92	0.067017		0.1	0.777542		1.02	0.005529	*	2.01	0.003248	*	-1.11	0.047944	*	1.27	0.008515	*
LOC_Os04g58710	turquoise	na	na	na	na	0.88	1.73	0.006649	*	0.28	0.077561		0.04	0.883216		0.32	0.090787		-0.71	0.136926		1.2	0.168751		1.23	0.002637	*	2.18	0.013883	*	2.58	0.001068	*
LOC_Os09g31200	turquoise	na	na	na	na	0.8	1.73	1.2e-05	*	-1.26	0.000254	*	1.11	0.082379		0.49	0.373318		0.51	0.164132		0.69	0.101786		1.5	0.001837	*	1.7	0.022306	*	1.32	0.051144
LOC_Os08g01410	yellow	na	na	uDTN	uDTN	0.76	1.73	0.002765	*	1.35	0.001779	*	1.56	0.010094	*	0.56	0.007456	*	-0.53	0.121382		0.26	0.500986		1.67	0.01812	*	-0.67	0.006144	*	1.43	0.003724	*
LOC_Os07g02460	black	na	na	na	na	0.05	1.73	1.7e-05	*	-0.67	0.015409	*	1.57	0.008983	*	1.09	0.029313	*	-0.71	0.012897	*	-1.24	0.003039	*	-0.95	0.008869	*	-0.55	0.048769	*	-0.44	0.202068
LOC_Os01g53810	green	na	na	na	na	-0.17	1.73	0.000185	*	-0.83	0.007574	*	0.3	0.510355		1.18	0.009233	*	-1.24	0.00012	*	-0.78	0.248652		-0.93	0.058499		-1.81	0.026701	*	0.16	0.760051
LOC_Os08g09010	green	na	na	na	na	-0.54	1.73	0.003217	*	-2.11	9.9e-05	*	-1.79	0.024984	*	0.41	0.605211		-0.3	0.044503	*	-2.69	0.000799	*	0.54	0.440164		-2.42	0.005722	*	0.29	0.221797
LOC_Os11g14220	green	na	na	na	na	-0.54	1.73	0.184772		-1.79	0.000838	*	-0.52	0.141894		-1.99	4e-05	*	-0.94	0.067218		1	0.007489	*	-1.58	0.004868	*	-1.08	0.042609	*	-0.46	0.137372
LOC_Os10g41980	green	na	na	na	na	-0.58	1.73	0.000469	*	-2.11	3e-05	*	0.23	0.563588		-0.21	0.49951		0.54	0.228771		-1.15	0.028502	*	-2.55	0.004105	*	-2.8	0.008354	*	-0.62	0.053869
LOC_Os05g18470	turquoise	na	na	uDTN	na	1.67	1.72	0.003433	*	0.32	0.135496		1.39	0.019144	*	0.92	0.011533	*	1.5	0.00625	*	2.46	0.002932	*	1.45	0.001351	*	2.7	0.017193	*	2.97	0.006989	*
LOC_Os04g40910	yellow	na	na	uDTN	na	0.88	1.72	0.000336	*	1.56	7.7e-05	*	1.46	0.017706	*	0.32	0.009833	*	0.84	0.040251	*	0.21	0.067832		2.1	0.000287	*	-0.13	0.670598		0.67	0.063495
LOC_Os03g55240	turquoise	na	na	na	na	0.85	1.72	6.8e-05	*	-0.51	0.061024		1.72	0.053059		0.67	0.216769		0.78	0.305114		0.61	0.210831		1.6	0.002571	*	1.31	0.002352	*	0.36	0.126247
LOC_Os05g33610	turquoise	na	na	na	na	0.66	1.72	0.000921	*	-0.26	0.497701		0.32	0.603225		0.35	0.100803		0.99	0.11234		-0.01	0.971285		2.07	0.000869	*	-0.6	0.127789		1.09	0.007444	*
LOC_Os04g39540	yellow	na	na	uDTN	na	0.42	1.72	0.000658	*	0.82	0.006134	*	1.37	0.05994		0.28	0.081716		-1.56	0.007818	*	-0.61	0.034033	*	2.49	0.003582	*	-0.63	0.226834		0.53	0.005513	*
LOC_Os02g47220	green	na	na	na	na	-0.51	1.72	0.074875		-1.21	0.015635	*	-1.71	0.044131	*	-1.89	0.020966	*	-0.57	0.33675		0.65	0.109546		-1.67	0.022714	*	-1.25	0.005904	*	-0.1	0.723886
LOC_Os06g11090	turquoise	U8	Plant defense	uDTN	uDTN	1.51	1.71	0.007095	*	1.84	0.002642	*	1.64	0.077508		0.45	0.077364		1.37	0.01865	*	1.79	0.005137	*	2.65	0.000307	*	2.23	0.069499	#	1.06	0.013065	*
LOC_Os04g38720	turquoise	na	na	uDTN	uDTN	1.31	1.71	0.000864	*	-1.41	0.010405	*	1.54	0.004486	*	1	0.002191	*	1.61	0.000635	*	1.93	0.001229	*	2.49	0.063883		2.13	0.00848	*	1.6	0.000307	*
LOC_Os07g41280	turquoise	U1	ABA	uDTN	uDTN	1.21	1.71	0.000235	*	-0.65	0.013201	*	1.92	0.00038	*	0.14	0.660173		2.24	0.002825	*	0.59	0.353044		3	0.016479	*	1.46	0.093591	#	0.99	0.010511	*
LOC_Os01g47270	turquoise	na	na	na	na	0.53	1.71	0.0001	*	1.44	0.004825	*	-0.54	0.097424		-1.21	0.005531	*	0.42	0.037083	*	-0.52	0.114961		2.01	0.004058	*	1.82	0.054058		-0.25	0.100549
LOC_Os06g47350	tan	na	na	na	na	0.18	1.71	0.02291	*	-1.04	0.005983	*	0.24	0.008429		-0.06	0.793133		0.53	0.090751		-1.18	0.029791	*	0.05	0.865053		1.15	0.13686		0.26	0.538148
LOC_Os02g09250	black	na	na	na	na	0.17	1.71	0.02232	*	-0.97	0.002069	*	1.5	0.036706	*	1.12	0.046985	*	-1.19	0.014576	*	-1.32	0.098792		2.38	0.000719	*	-2.09	0.041611	*	0.74	0.119493
LOC_Os01g74320	yellow	na	na	na	na	-0.03	1.71	2.9e-05	*	1.37	0.004105	*	-1.03	0.176705		-0.39	0.1066		-0.52	0.117519		-1.07	0.037533	*	1.31	0.000412	*	-1.5	0.064687		-0.56	0.332078
LOC_Os02g53750	green	na	na	na	na	-0.65	1.71	0.000891	*	-0.72	0.012325	*	-1.08	0.065417		-2.11	0.008802	*	-0.72	0.097958		-1.89	0.000209	*	0.7	0.013508	*	-2.33	0.022327	*	-1.16	0.001594	*
LOC_Os05g25430	green	D3	Signalling and post-translational modifications	dDTN	dDTN	-1.14	1.71	0.008187	*	-1.94	0.000145	*	0.95	0.206356		-0.77	0.000485	*	-2.16	0.002248	*	-2.08	0.00201	*	-2.34	0.010211	*	-2.86	0.005964	*	-1.74	0.004825	*
LOC_Os03g16350	turquoise	na	na	na	na	1.39	1.7	0.004634	*	0.22	0.008665		1.05	0.043817	*	1.86	0.016106	*	2.33	0.00035	*	-0.11	0.777594		2.65	0.003629	*	2.17	0.027215	*	1.29	0.009135	*
LOC_Os07g10420	turquoise	na	na	uDTN	na	1.27	1.7	0.005945	*	-1.36	4.9e-05	*	1.85	0.017644	*	1.27	0.002284	*	1.93	0.005081	*	0.59	0.329439		2.36	0.001012	*	1.87	0.006491	*	2.21	9.2e-05	*
LOC_Os10g25010	turquoise	na	na	uDTN	uDTN	1.23	1.7	0.003825	*	1.15	0.000491	*	1.89	0.002777	*	1.05	0.004218	*	1.37	0.060135		0.96	0.022882	*	2.52	1.1e-05	*	0.35	0.035306	*	1.11	0.002475	*
LOC_Os06g40060	turquoise	na	na	uDTN	uDTN	1.21	1.7	0.000382	*	1.33	0.000562	*	1.56	0.010317	*	0.68	0.000449	*	0.87	0.048043	*	1.04	0.018526	*	2.45	2.6e-05	*	0.84	0.044899	*	1.24	0.004977	*
LOC_Os02g44090	turquoise	na	na	na	na	1.12	1.7	0.000656	*	1.06	0.009605	*	1.93	0.006465	*	-0.22	0.569799		1.73	0.024522	*	0.74	0.000771	*	1.23	0.065678		2.35	0.018401	*	0.49	0.128846
LOC_Os04g58850	turquoise	na	na	na	na	1.11	1.7	0.001172	*	-0.77	0.001966	*	1.42	0.016913	*	0.51	0.154813		1.32	0.026834	*	1.71	0.00329	*	1.58	0.000291	*	1.94	1.3e-05	*	1	0.006138	*
LOC_Os01g51540	yellow	na	na	na	na	0.5	1.7	1e-06	*	-0.03	0.93231		1.2	0.050679		-0.62	0.211205		0.95	0.240557		0.08	0.548991		1.75	0.00266	*	-0.23	0.134565		-0.09	0.676424
LOC_Os08g39150	yellow	na	na	na	na	0.44	1.7	0.003662	*	-0.56	0.029392	*	1.53	0.019534	*	0.01	0.889121		0.92	0.353275		0.21	0.710139		2.02	0.002702	*	-1.88	0.018509	*	0.51	0.07409
LOC_Os02g02600	yellow	na	na	na	na	0.18	1.7	0.00134	*	0.44	0.027125	*	0.77	0.016258	*	0.29	0.155095		-0.94	0.006074	*	-1.53	0.004426	*	1.33	0.000441	*	-0.88	0.007279	*	0.47	6.5e-05	*
LOC_Os09g33680	yellow	na	na	na	na	0.1	1.7	0.070779		1.01	0.00037	*	0.17	0.058945		-0.52	0.018349	*	-1.08	0.026835	*	-0.46	0.439698		0.72	0.004376	*	-0.97	0.087008		0.54	0.106749
LOC_Os03g55540	black	na	na	na	na	-0.12	1.7	0.001037	*	-1.61	0.000473	*	-0.02	0.864759		-0.1	0.794456		-1.62	0.025765	*	-1.65	0.00159	*	1.24	0.005487	*	-0.35	0.178182		1.2	0.000601	*
LOC_Os04g57200	black	na	na	na	na	-0.21	1.7	0.000433	*	-0.97	0.002758	*	0.43	0.13088		-0.34	0.068457		-1.6	0.008599	*	-1.17	0.014469	*	0.06	0.692782		-0.49	0.021872	*	0.53	0.012811	*
LOC_Os04g25570	green	na	na	na	na	-0.44	1.7	0.010846	*	0.89	0.036384	*	-1.13	0.034885	*	-1.25	0.02829	*	-1.34	0.006265	*	-0.53	0.097442		-0.86	0.065297		-1.77	0.002124	*	-0.92	0.02066	*
LOC_Os09g35010	green	na	na	na	na	-0.44	1.7	0.048763	*	-1.84	0.000555	*	-0.28	0.228357		-0.29	0.750309		-1.07	0.24947		-1.55	0.015935	*	-0.83	0.028525	*	-1	0.024582	*	-0.53	0.144486
LOC_Os02g40700	green	na	na	dDTN	na	-0.63	1.7	0.000836	*	-1.15	0.008109	*	-0.43	0.360234		-1.19	0.001227	*	-1.12	0.000609	*	-1.47	0.003759	*	-1.64	0.003987	*	-1.66	0.102247	#	0.1	0.476583
LOC_Os02g04640	turquoise	na	na	na	na	0.8	1.69	0.000388	*	0.11	0.600264		1.98	0.00914	*	1.45	0.001209	*	0.67	0.12226		-1.13	0.001894	*	2.01	0.000845	*	1.28	0.061585		0.38	0.186267
LOC_Os06g07070	yellow	U1	ABA	uDTN	uDTN	0.65	1.69	0.001461	*	-0.05	0.64548		1.62	0.026829	*	0.59	0.006828	*	-0.07	0.718425		-0.78	0.002471	*	2.06	0.000143	*	0.7	0.18813		0.98	0.017319	*
LOC_Os05g45300	yellow	na	na	na	na	0.61	1.69	0.012516	*	1.5	0.000497	*	1.58	0.002429	*	0.1	0.375291		-0.25	0.542745		-1.2	0.002249	*	2.05	0.00163	*	0.07	0.694683		0.34	0.125442
LOC_Os02g55560	yellow	na	na	na	na	0.4	1.69	0.000234	*	1.04	0.000298	*	1.47	0.049308	*	-0.07	0.649155		-0.35	0.117167		1	0.00659	*	-0.01	0.905081		-1.52	0.078305		0.35	0.012762	*
LOC_Os08g30740	black	na	na	na	na	0.34	1.69	1.3e-05	*	-0.66	0.023237	*	1.21	0.050815		0.51	0.000147	*	-0.8	0.085952		-0.59	0.070856		1.97	0.002861	*	-0.55	0.190071		0.79	0.019616	*
LOC_Os05g45420	turquoise	na	na	na	na	0.29	1.69	0.028339	*	-0.51	0.133844		-0.3	0.170302		-0.98	0.021827	*	-0.06	0.78936		0.79	0.030578	*	0.41	0.289163		0.51	0.273682		0.65	0.017646	*
LOC_Os03g53800	yellow	na	na	na	na	-0.09	1.69	0.054033		-0.75	0.004613	*	0.39	0.245751		-2.03	0.00096	*	0.84	0.342487		-0.69	0.01753	*	1.23	0.000179	*	-1.8	0.015671	*	-0.34	0.274354
LOC_Os04g24600	black	na	na	na	na	-0.16	1.69	0.006675	*	-1.55	0.000132	*	-0.45	0.143011		-1.56	0.000307	*	0.7	0.343506		-0.89	0.005454	*	0.86	0.042172	*	-0.95	0.113468		0.32	0.099737
LOC_Os06g38764	green	na	na	na	na	-0.17	1.69	0.000692	*	2.24	0.004249	*	-0.84	0.105429		-0.1	0.879729		-1.63	0.003924	*	0.06	0.85561		-1.37	0.049431	*	-2.67	0.02501	*	0.18	0.686683
LOC_Os02g37160	green	na	na	na	na	-0.22	1.69	0.002245	*	-1.88	0.000452	*	-0.54	0.272089		0.99	0.197248		0.08	0.847401		-1.82	0.003615	*	0.61	0.014631	*	-1.8	0.001172	*	0.25	0.60343
LOC_Os04g54800	green	na	na	na	na	-0.22	1.69	0.000158	*	-1.63	4e-05	*	-1.16	0.011611	*	-1.34	0.000781	*	-0.92	0.161907		-0.35	0.026731	*	-0.11	0.689116		0.6	0.119467		1.43	0.004636	*
LOC_Os07g12340	green	na	na	na	na	-0.27	1.69	0.000613	*	-0.29	0.011731	*	-1.21	0.013406	*	-0.59	0.306745		-1.95	0.013533	*	-1.3	0.000332	*	-0.16	0.240362		-0.59	0.127713		0.04	0.735113
LOC_Os08g29660	black	na	na	na	na	-0.54	1.69	0.000151	*	-1.47	0.001368	*	-0.61	0.303355		-0.16	0.8219		-1.79	0.001102	*	-2	0.008942	*	1.08	0.022506	*	-2.12	0.023696	*	0	1
LOC_Os10g32940	green	na	na	na	na	-0.62	1.69	0.020411	*	-1.29	0.001318	*	-0.78	0.260726		-0.92	0.019716	*	-1.27	0.019239	*	-1.08	0.008735	*	-1.44	0.002189	*	-0.28	0.443926		-0.95	0.004068	*
LOC_Os12g07310	green	na	na	na	na	-1.01	1.69	0.039407	*	-2.43	2e-05	*	-1.72	0.006132	*	0.91	0.096678		-1.14	0.012364	*	-2.18	0.018537	*	-1.66	0.003405	*	-3.12	0.009021	*	-1.33	0.053756
LOC_Os02g07930	turquoise	na	na	uDTN	na	1.57	1.68	0.000762	*	-0.87	0.002321	*	1.6	0.021468	*	-0.12	0.800414		2.05	0.00262	*	2.28	0.000935	*	2.38	0.000635	*	3.03	0.000821	*	2.37	6e-05	*
LOC_Os06g43870	turquoise	na	na	uDTN	na	1.13	1.68	0.022619	*	0.1	0.435949		0.9	0.011413	*	0.77	0.033022	*	1.52	0.000839	*	0.74	0.030468	*	1.6	0.001223	*	1.92	0.001354	*	1.46	0.005201	*
LOC_Os01g55110	turquoise	na	na	na	na	0.98	1.68	0.003481	*	-1.16	6.7e-05	*	1.86	0.005349	*	0.89	0.182314		0.66	0.220698		0.37	0.565867		2.96	0.004612	*	2.09	0.015115	*	0.95	0.003026	*
LOC_Os03g11320	turquoise	na	na	na	na	0.81	1.68	0.030485	*	0.74	0.045177	*	-0.51	0.264319		-0.05	0.867276		0.99	0.053311		1.43	0.04256	*	0.21	0.480541		1.77	0.014946	*	1.01	0.004712	*
LOC_Os03g49380	yellow	na	na	na	na	0.77	1.68	0.000707	*	0.28	0.065754		1.13	0.02862	*	0.32	0.15273		1.31	0.300102		0.51	0.057824		2.33	0.0244	*	-1.8	0.046438	*	0.91	0.081873
LOC_Os01g09100	turquoise	na	na	na	na	0.61	1.68	0.001068	*	-1.22	0.002834	*	0.54	0.363386		0.66	0.030987	*	1.53	0.015447	*	-0.55	0.13695		1.57	0.001725	*	1.36	0.007471	*	0.06	0.794752
LOC_Os07g29760	yellow	na	na	na	na	0.56	1.68	0.00347	*	2.23	0.000189	*	1.52	0.041356	*	-0.22	0.398088		-0.72	0.152477		-0.3	0.267272		0.83	0.039136	*	0.6	0.411576		-0.28	0.119791
LOC_Os01g47740	turquoise	na	na	na	na	0.46	1.68	0.022524	*	0.16	0.477015		-0.37	0.239488		-0.55	0.106897		0.93	0.019071	*	0.28	0.222618		1.74	0.001446	*	-0.03	0.901876		0.05	0.620312
LOC_Os02g09050	tan	na	na	na	na	0.38	1.68	0.003497	*	-1.33	0.024758	*	1.01	0.027629	*	1.23	0.030748	*	-0.21	0.477177		-1.11	0.001687	*	1.09	0.009472	*	0.87	0.09439		0.83	0.048037	*
LOC_Os02g44980	yellow	na	na	na	na	0.15	1.68	3.5e-05	*	-0.89	0.000102	*	0.75	0.247695		-1.62	0.000295	*	0.75	0.127526		0.55	0.184967		1.68	0.000467	*	-1.09	0.037194	*	-0.09	0.849594
LOC_Os01g73500	black	na	na	na	na	0.08	1.68	0.005746	*	-1.82	2e-05	*	0.61	0.124432		0.72	0.369162		-0.9	0.015215	*	1.39	0.153256		0.76	0.083677		-1.97	0.027145	*	0.05	0.693464
LOC_Os07g47350	black	na	na	na	na	0.07	1.68	0.026141	*	-0.77	0.073861		0.8	0.191223		0.29	0.259897		-0.74	0.045197	*	-1.39	0.022601	*	-0.07	0.70464		-0.01	0.976436		0.6	0.044046	*
LOC_Os08g37670	green	na	na	na	na	-0.26	1.68	0.000166	*	-0.44	0.102071		-0.48	0.377633		-0.18	0.468651		-1.37	0.000189	*	-1.69	0.014536	*	0.73	0.092667		-2.05	0.002402	*	0.35	0.233513
LOC_Os03g17570	green	na	na	na	na	-0.4	1.68	0.007571	*	-0.35	0.273963		-0.71	0.012073	*	-1.07	0.016657	*	-0.78	0.047733	*	-0.39	0.016205	*	-1.71	0.001312	*	-1.31	0.042333	*	-0.08	0.821067
LOC_Os05g45440	green	na	na	dDTN	na	-0.82	1.68	1.5e-05	*	-0.8	0.0391	*	0.28	0.346648		-1.83	0.00132	*	-0.87	0.0416	*	-2.53	6.6e-05	*	-0.79	0.000532	*	-2.24	0.013439	*	-1.44	0.055535
LOC_Os06g08280	turquoise	U1	ABA	uDTN	uDTN	1.24	1.67	0.000944	*	1.47	0.000422	*	1.59	0.00272	*	1.2	0.004794	*	0.78	0.015596	*	1.16	0.016559	*	1.7	0.001907	*	1.19	0.053409		1.12	0.004064	*
LOC_Os03g17310	yellow	na	na	uDTN	uDTN	0.58	1.67	0.004205	*	1.04	0.012927	*	0.99	0.020376	*	0.03	0.824244		-0.08	0.768794		0.53	0.031037	*	1.67	0.003273	*	-0.51	0.243026		0.51	0.002392	*
LOC_Os01g70270	turquoise	na	na	na	na	0.54	1.67	0.135433		-0.68	0.040393	*	0.76	0.147101		0.57	0.026995	*	-0.12	0.819339		-0.26	0.206705		0.3	0.448247		1.06	0.170594		1.23	0.000955	*
LOC_Os06g45360	yellow	na	na	na	na	0.3	1.67	0.031691	*	-0.34	0.313874		0.7	0.12685		-0.61	0.046938	*	0.91	0.016226	*	-0.02	0.904573		1.29	0.016962	*	-0.94	0.00843	*	0.58	0.041753	*
LOC_Os04g21950	yellow	na	na	na	na	0.28	1.67	0.005273	*	0.26	0.354054		0.83	0.039018	*	0.01	0.944355		-0.76	0.00714	*	-1.5	0.001156	*	0.7	0.033783	*	1.09	0.037559	*	0.54	0.01733	*
LOC_Os06g11210	yellow	na	na	na	na	0.28	1.67	0.007713	*	-0.57	0.001094	*	1.46	0.081117		1.31	0.025148	*	-1.16	0.063457		-0.3	0.083928		1.83	0.003027	*	-1.68	0.060045		0.29	0.271804
LOC_Os05g45450	yellow	na	na	na	na	0.18	1.67	0.000633	*	-0.71	0.017391	*	1.19	0.05468		-1.15	0.00058	*	1.3	0.281491		-0.57	0.013649	*	1.66	0.013281	*	-1.73	0.036789	*	-0.32	0.03379	*
LOC_Os04g44300	green	na	na	na	na	-0.27	1.67	0.005792	*	-1.8	2e-05	*	1.26	0.007543	*	0.69	0.322436		-0.87	0.010665	*	-2.09	0.002606	*	0.22	0.315268		-1.79	0.020563	*	0.38	0.440103
LOC_Os01g68770	turquoise	na	na	uDTN	uDTN	1.24	1.66	0.000103	*	1.21	0.000873	*	1.27	0.0419	*	0.26	0.467518		0.99	0.002754	*	1.38	0.001148	*	1.14	0.002204	*	1.8	0.000279	*	2.12	0.000177	*
LOC_Os04g49000	turquoise	na	na	uDTN	na	1.11	1.66	1.3e-05	*	0.85	0.04532	*	1.13	0.054282		0.32	0.435486		0.93	0.03856	*	1.53	0.020024	*	1.16	0.046573	*	1.8	0.039214	*	0.98	0.041293	*
LOC_Os08g40250	turquoise	na	na	na	na	0.97	1.66	0.00995	*	0.04	0.936924		2.12	0.01588	*	0.14	0.846555		1.32	0.055644		0.77	0.058581		1.19	0.098866		1.04	0.11048		1.18	0.024316	*
LOC_Os05g25784	turquoise	na	na	na	na	0.77	1.66	0.000536	*	0.61	0.029675	*	1.68	0.041644	*	-0.73	0.021543	*	0.22	0.658913		-0.38	0.26183		2.49	0.047001	*	1.1	0.053518		0.82	0.016905	*
LOC_Os09g34250	turquoise	na	na	na	na	0.56	1.66	0.004773	*	-1.03	0.000745	*	0.12	0.651358		0.01	0.992235		0.55	0.46199		1.43	0.012967	*	1.71	0.067645		-0.59	0.43614		1.25	0.0176	*
LOC_Os07g02330	black	na	na	na	na	0.27	1.66	0.000533	*	-1.32	0.023532	*	1.55	0.091669		0.68	0.097975		-0.55	0.05384		-1.6	0.001327	*	2.16	0.00046	*	-0.23	0.406927		0.56	0.077483
LOC_Os01g72120	black	na	na	na	na	0.12	1.66	0.001068	*	-1.69	6e-06	*	1.21	0.019903	*	0.78	0.372624		0.67	0.030063	*	0.09	0.912036		0.04	0.813786		-1.84	0.026466	*	0.15	0.498238
LOC_Os07g46852	tan	na	na	na	na	0.02	1.66	0.003105	*	-1.82	0.002299	*	-2.74	0.110723		-1.31	0.282506		2.06	0.001366	*	-3.21	0.00755	*	0.42	0.231701		2.87	0.003403	*	1.31	0.025001	*
LOC_Os08g34790	black	na	na	na	na	-0.04	1.66	0.00028	*	-0.06	0.713016		-0.75	0.17991		-0.36	0.390165		-1.33	0.070178		-0.38	0.338265		1.34	0.056813		-0.87	0.022013	*	0.61	0.038062	*
LOC_Os06g39110	green	na	na	na	na	-0.05	1.66	0.001842	*	1.45	0.039787	*	-2.29	0.014337	*	-0.71	0.533961		0.7	0.069269		-0.37	0.092813		-0.99	0.158573		-1.26	0.105706		0.09	0.775596
LOC_Os02g12080	yellow	na	na	na	na	-0.26	1.66	0.000219	*	0.61	0.077119		0.46	0.119384		-0.18	0.385796		-1.44	0.011037	*	-1.44	0.027814	*	0.08	0.642084		-1.99	0.001205	*	-0.36	0.231826
LOC_Os12g06220	green	na	na	dDTN	na	-1.6	1.66	0.027371	*	-2.32	0.000431	*	-2.01	0.04799	*	-1.54	0.000619	*	-2.15	0.006479	*	-2.85	0.000125	*	-3.56	0.000844	*	-2.96	0.009722	*	-0.99	0.016548	*
LOC_Os01g66240	turquoise	na	na	uDTN	na	1.19	1.65	9.1e-05	*	0.45	0.056856		1.17	0.013516	*	0.83	0.012154	*	0.81	0.114856		0.45	0.246917		2.37	0.000379	*	2.07	0.053618		1.81	0.01001	*
LOC_Os01g72009	turquoise	na	na	uDTN	na	1.07	1.65	0.005399	*	-0.09	0.617439		1.37	0.024712	*	1.17	0.007079	*	0.57	0.07634		1.22	0.005757	*	1.4	0.002077	*	1.64	0.005712	*	1.34	0.03016	*
LOC_Os01g56070	turquoise	na	na	uDTN	uDTN	0.94	1.65	3.5e-05	*	0.78	0.000415	*	1.25	0.168772		0.91	0.000517	*	0.43	0.158008		0.59	0.207947		1.87	9.4e-05	*	0.76	0.170772		1.26	0.000318	*
LOC_Os07g48229	turquoise	na	na	na	na	0.93	1.65	0.000388	*	-0.16	0.538244		1.65	0.011758	*	0.93	0.010227	*	1.03	0.00406	*	0.11	0.687749		1.7	0.001767	*	0.72	0.078912		1.41	0.000784	*
LOC_Os02g37930	yellow	na	na	uDTN	uDTN	0.66	1.65	0.001118	*	1.3	0.00065	*	1.59	0.033314	*	0.82	0.006206	*	-1.22	0.006971	*	0.2	0.434673		1.45	0.014465	*	-0.37	0.091061		1.23	0.010523	*
LOC_Os09g30120	yellow	na	na	na	na	0.59	1.65	0.009506	*	-0.51	0.006554	*	1.27	0.021983	*	2.61	0.002725	*	0.31	0.042792	*	0.02	0.858926		0.91	0.014707	*	-1.23	0.061594		0.65	0.02904	*
LOC_Os05g48930	yellow	na	na	na	na	0.29	1.65	7e-06	*	0.36	0.263398		-0.56	0.351426		-0.07	0.763192		-0.5	0.175402		-1.05	0.14366		-0.04	0.580887		0.89	0.039436	*	1.54	0.012791	*
LOC_Os01g45360	yellow	na	na	na	na	0.17	1.65	0.000235	*	1.48	5e-05	*	-0.84	0.228464		-0.99	0.041802	*	-0.08	0.764412		-0.34	0.45239		1.49	0.000532	*	-1.04	0.079801		-0.17	0.150362
LOC_Os03g15720	yellow	na	na	na	na	0.14	1.65	0.005848	*	-0.31	0.044864	*	0.6	0.094233		-0.27	0.019224	*	-0.54	0.430912		0.46	0.162903		0.71	0.020058	*	-1.6	0.004164	*	0.27	0.277625
LOC_Os01g42730	green	na	na	na	na	-0.08	1.65	0.001742	*	-0.78	0.091359		-1.33	0.143058		-1.02	0.037783	*	0.19	0.260983		0.25	0.398101		-0.62	0.120777		-0.6	0.170111		0.26	0.13263
LOC_Os01g56010	turquoise	na	na	na	na	1.5	1.64	0.000454	*	1.57	0.000556	*	2.09	0.040643	*	1.75	0.00011	*	1.43	0.015417	*	1.96	0.004628	*	1.59	0.000818	*	2.18	0.003117	*	0.67	0.013403	*
LOC_Os01g52260	turquoise	na	na	na	na	1	1.64	0.000428	*	-1.13	0.000651	*	0.93	0.087412		0.3	0.299811		1.5	0.06052		0.71	0.003715	*	1.92	0.000428	*	1.72	0.012337	*	1.6	0.019146	*
LOC_Os05g21180	turquoise	na	na	na	na	0.88	1.64	0.000804	*	0.24	0.169234		1.25	0.006963	*	0.77	0.001452	*	-0.63	0.054999		1.03	0.001942	*	1.35	1.1e-05	*	1.06	0.016024	*	1.7	0.000467	*
LOC_Os01g32980	turquoise	na	na	na	na	0.78	1.64	0.038269	*	0.36	0.293749		1.05	0.060701		0.46	0.058312		0.68	0.042483	*	0.68	0.007598	*	0.89	0.075279		0.24	0.477039		0.89	0.04752	*
LOC_Os02g30900	turquoise	na	na	na	na	0.78	1.64	0.000221	*	-0.01	0.968197		0.8	0.186514		0.75	0.016725	*	0.17	0.543755		1.02	0.00147	*	1.5	0.009324	*	0.46	0.222225		0.99	0.004278	*
LOC_Os03g55420	yellow	na	na	na	na	0.77	1.64	0.000709	*	1.33	0.001746	*	1.63	0.026398	*	0.35	0.031213	*	-0.28	0.504309		-1.47	0.005218	*	2.46	0.050801		0.87	0.072062		1.05	0.038343	*
LOC_Os07g31260	turquoise	na	na	na	na	0.45	1.64	0.029825	*	0.66	0.046681	*	-0.62	0.010372	*	-0.61	0.045049	*	0.73	0.015674	*	0.18	0.356262		0.35	0.256926		0.88	0.064289		0.38	0.175554
LOC_Os06g02540	yellow	na	na	na	na	0.22	1.64	0.060262		-0.02	0.843287		-0.14	0.316482		1.31	0.284358		-0.83	0.004428	*	-0.81	0.007697	*	0.82	0.025095	*	-0.21	0.299073		0.06	0.498149
LOC_Os12g34094	turquoise	na	na	na	na	0.22	1.64	0.002977	*	-1.52	0.032545	*	1.56	0.108552		0.56	0.044085	*	-0.21	0.836947		-0.39	0.10548		1.14	0.052942		1.37	0.212333		-0.74	0.305852
LOC_Os01g47410	green	na	na	na	na	-0.23	1.64	0.005399	*	-1.25	0.005284	*	-1.1	0.061309		0.02	0.972443		-1.47	0.000643	*	-0.35	0.19137		0	0.994855		-0.68	0.110864		0.38	0.083705
LOC_Os03g17680	salmon	na	na	na	na	-0.48	1.64	0.073955		-2.18	4.8e-05	*	-2.18	0.006531	*	0.05	0.592801		0.17	0.594353		-1.07	0.130849		-2.07	0.009915	*	2.44	0.013217	*	-2.2	0.004256	*
LOC_Os03g55800	green	D8	α-Linolenic acid metabolism	dDTN	dDTN	-0.82	1.64	4.5e-05	*	-1.63	0.001098	*	-1.06	0.090368		0.27	0.467996		-1.59	0.023943	*	-1.66	0.000147	*	-2.92	0.004892	*	-1.94	0.022599	*	-0.17	0.347991
LOC_Os09g16510	green	na	na	dDTN	dDTN	-0.96	1.64	0.000133	*	-1.66	0.001071	*	-1.08	0.046764	*	-1.36	0.045317	*	-1.99	0.007282	*	-1.38	0.000391	*	-1.5	0.03539	*	-2.04	0.051828	#	-0.52	0.110319
LOC_Os01g61440	turquoise	na	na	na	na	1.57	1.63	0.013484	*	0.84	0.00598	*	0.79	0.065344		1.88	0.003379	*	1.36	0.037823	*	1.57	0.006629	*	1.92	9.8e-05	*	2.31	0.004869	*	2.33	0.001361	*
LOC_Os05g32320	turquoise	na	na	uDTN	uDTN	1.45	1.63	0.000872	*	1.21	5.4e-05	*	1.66	0.033857	*	1.39	0.000551	*	1.2	0.005042	*	1.71	0.002879	*	1.36	0.028301	*	1.98	0.002583	*	1.84	3.1e-05	*
LOC_Os01g10250	turquoise	U8	Plant defense	uDTN	uDTN	1.19	1.63	0.007079	*	-0.04	0.869753		1.06	0.078393		0.56	0.011782	*	1.37	0.008935	*	1.85	0.000143	*	1.98	0.010142	*	0.94	0.049068	*	1.5	0.004316	*
LOC_Os03g51650	turquoise	na	na	na	na	0.81	1.63	0.002056	*	-1.04	0.000823	*	1.61	0.012063	*	-0.37	0.1348		1.11	0.041076	*	0.83	0.086586		0.96	0.003758	*	1.56	0.002347	*	1.64	0.008835	*
LOC_Os01g47190	turquoise	na	na	na	na	0.71	1.63	0.008956	*	1.04	0.016809	*	1.74	0.021577	*	0.45	0.048914	*	1.23	0.001785	*	0.86	0.003343	*	-0.3	0.208053		0.45	0.1037		-0.17	0.478019
LOC_Os01g06600	turquoise	na	na	na	na	0.63	1.63	0.00109	*	0.06	0.777233		1.29	0.006042	*	0.02	0.915388		1.39	0.001308	*	-0.58	0.103542		1.36	0.001762	*	0.81	0.077639		0.32	0.259305
LOC_Os01g58700	yellow	na	na	uDTN	na	0.63	1.63	0.002874	*	1.36	0.000161	*	1.38	0.001668	*	0.21	0.155344		-0.11	0.576597		0.1	0.768719		1.69	0.000928	*	-0.29	0.379165		0.27	0.068481
LOC_Os01g49830	tan	na	na	na	na	0.14	1.63	0.00012	*	-1.18	0.000248	*	1.66	0.037223	*	0.54	0.027834	*	-0.76	0.010288	*	-1.01	0.001695	*	0.2	0.437375		0.84	0.027214	*	-0.2	0.043862
LOC_Os01g47630	green	na	na	na	na	-0.03	1.63	0.00018	*	-2.28	0.000136	*	-1.06	0.012788	*	-0.66	0.012188	*	-0.09	0.837667		2.03	0.030191	*	-0.26	0.4203		0.01	0.968687		-0.17	0.565237
LOC_Os03g29930	black	na	na	na	na	-0.26	1.63	0.029639	*	-1.24	0.004626	*	0.74	0.304151		0.5	0.354235		-1.74	0.032836	*	-0.74	0.050182		0.01	0.981797		-1.86	0.017109	*	0.32	0.439314
LOC_Os02g07760	turquoise	na	na	na	na	1.31	1.62	0.001379	*	1.72	0.000199	*	1.93	0.014675	*	1.13	0.004103	*	0.87	0.000296	*	0.78	0.029573	*	1.63	0.00193	*	2.24	0.029941	*	1.57	0.000186	*
LOC_Os03g19390	turquoise	na	na	na	na	1.17	1.62	0.0009	*	1.18	0.004513	*	1.8	0.000967	*	1.77	0.000235	*	1.15	0.02071	*	0.21	0.283922		1.09	0.00091	*	1.66	0.012557	*	1.2	0.000782	*
LOC_Os11g39220	turquoise	na	na	na	na	1.02	1.62	0.018571	*	-0.79	0.017626	*	1.86	0.014215	*	0.59	0.031372	*	2.15	0.022513	*	-0.51	0.103951		2.95	0.000103	*	1.17	0.002208	*	1.1	0.019124	*
LOC_Os04g14790	yellow	na	na	uDTN	uDTN	0.82	1.62	0.002386	*	0.74	0.001274	*	1.56	0.00742	*	0.66	0.024042	*	0.93	0.008829	*	0.96	0.000255	*	1.53	0.000265	*	-1.03	0.036923	*	0.95	0.024315	*
LOC_Os12g03899	yellow	na	na	uDTN	na	0.82	1.62	0.001025	*	1.64	0.002993	*	1.48	0.045974	*	0.74	0.036923	*	0.68	0.068624		0.41	0.084833		1.44	0.020065	*	-1.4	0.078802		1.09	0.008163	*
LOC_Os05g43300	yellow	na	na	uDTN	na	0.66	1.62	0.007016	*	0.23	0.300407		0.92	0.021131	*	0.66	0.003065	*	-0.07	0.783295		-0.24	0.223902		1.46	0.011617	*	0.36	0.251034		1.27	0.017356	*
LOC_Os05g02010	turquoise	na	na	na	na	0.63	1.62	0.000218	*	0.5	0.006702	*	0.51	0.127799		0.55	0.378148		1.05	0.103415		-0.96	0.003695	*	1.52	0.001999	*	0.12	0.595999		0.85	0.012193	*
LOC_Os01g68330	yellow	na	na	uDTN	uDTN	0.59	1.62	0.004234	*	0.48	0.007261	*	0.51	0.021479	*	-0.28	0.25499		0.45	0.144518		1.08	0.025241	*	1.66	0.000454	*	-0.49	0.092857		0.51	0.156438
LOC_Os07g44140	yellow	na	na	na	na	0.52	1.62	0.000145	*	0.79	0.073481		0.3	0.0718		0.21	0.414704		0.33	0.592652		0	0.999999		1.44	0.099241		0.14	0.532639		-0.02	0.939623
LOC_Os09g28000	black	na	na	na	na	-0.07	1.62	0.000166	*	-1.48	0.000107	*	1.24	0.073095		0.23	0.443596		-1.42	0.003653	*	-1.51	0.004024	*	0.71	0.006198	*	-1.18	0.041713	*	1.24	0.000616	*
LOC_Os06g27560	black	na	na	na	na	-0.31	1.62	0.007189	*	-1.42	0.018932	*	0.85	0.223231		-1.21	0.000737	*	-1.22	0.011242	*	-1.77	0.003827	*	0.86	0.10061		-1.33	0.069525		0.57	0.055206
LOC_Os03g55410	green	na	na	na	na	-0.45	1.62	0.004909	*	-1.63	0.001603	*	-0.5	0.094054		-0.15	0.13368		-0.97	0.003965	*	-1.91	0.001813	*	-0.92	0.009954	*	-0.67	0.074341		-0.05	0.861418
LOC_Os01g49529	green	D3	Signalling and post-translational modifications	dDTN	dDTN	-0.53	1.62	0.04046	*	-0.83	0.010815	*	-0.44	0.491367		-0.57	0.007009	*	-1.84	0.012357	*	-0.29	0.110686		-1.3	0.01218	*	-1.27	0.006021	*	-0.64	0.021979	*
LOC_Os05g25850	turquoise	na	na	na	na	1.15	1.61	0.011591	*	1.45	0.001339	*	1.34	0.03757	*	1.05	0.00103	*	0.75	4.2e-05	*	1.25	0.000153	*	1.43	0.000219	*	1.8	0.023857	*	0.61	0.000928	*
LOC_Os05g35110	turquoise	na	na	uDTN	uDTN	1.13	1.61	0.000316	*	1.11	0.003029	*	1.32	0.007911	*	0.36	0.029299	*	1.61	4.3e-05	*	0.71	0.016744	*	1.17	0.00212	*	1.86	0.016104	*	1.17	0.004575	*
LOC_Os10g31850	turquoise	na	na	na	na	0.74	1.61	0.000425	*	-0.53	0.000661	*	2.3	0.007664	*	0.87	0.006203	*	1.05	0.031954	*	-2.25	0.011786	*	2.31	0.000381	*	2.45	0.004682	*	0.05	0.599878
LOC_Os05g08420	turquoise	na	na	na	na	0.68	1.61	7e-06	*	-0.6	0.006922	*	1.44	0.042624	*	-0.33	0.003402	*	0.91	0.261516		-0.18	0.50564		2.23	3.8e-05	*	1.1	0.063247		0.76	0.02523	*
LOC_Os02g54820	turquoise	na	na	na	na	0.55	1.61	8e-06	*	-0.78	0.00011	*	1.61	0.001983	*	-0.48	0.037139	*	1.44	0.002817	*	-0.36	0.43238		1.44	0.002775	*	0.76	0.004163	*	0.75	0.070972
LOC_Os01g31360	yellow	na	na	na	na	0.36	1.61	0.025518	*	-0.88	0.001592	*	0.42	0.232776		-0.6	0.017773	*	0.61	0.036662	*	1.25	0.013395	*	0.41	0.03718	*	-0.52	0.020727	*	1.19	0.037173	*
LOC_Os01g09320	turquoise	na	na	na	na	0.14	1.61	0.008148	*	-0.93	0.004884	*	-0.92	0.118626		0.08	0.668105		0.77	0.058127		-0.76	0.105021		0.26	0.134899		0.72	0.090381		-0.06	0.48635
LOC_Os07g46570	black	na	na	na	na	0	1.61	0.001426	*	-0.42	0.020042	*	-0.36	0.181109		-0.48	0.004655	*	-0.96	0.085874		-1.2	0.112598		1.97	0.001829	*	-0.44	0.098795		0.42	0.143222
LOC_Os01g53350	green	na	na	dDTN	na	-0.49	1.61	0.000503	*	-1.42	0.00145	*	-0.69	0.096097		-0.1	0.749826		-1.79	0.000103	*	-0.78	0.186825		0.64	0.020625	*	-2.13	0.030921	*	-0.44	0.229504
LOC_Os09g27750	green	na	na	na	na	-0.5	1.61	7e-06	*	-1.76	0.000164	*	0.51	0.016643	*	-0.88	0.00495	*	-0.98	0.039936	*	-0.29	0.48722		-1.29	0.123368		-1.9	0.101585		-0.42	0.428643
LOC_Os06g03580	green	na	na	dDTN	na	-1.63	1.61	0.003627	*	-2.4	0.001342	*	-2.42	0.081175		-1.46	0.004612	*	-2.45	0.001424	*	-2.21	0.000644	*	-2.63	0.006076	*	-3.17	0.002809	*	-1.76	0.005594	*
LOC_Os07g48450	turquoise	na	na	na	na	2.25	1.6	0.049566	*	-2.38	0.000531	*	2.79	0.034641	*	2.28	0.029789	*	4.78	0.009419	*	0.78	0.402972		5.52	0.001148	*	3.95	0.024294	*	3.74	0.003245	*
LOC_Os08g04810	turquoise	na	na	uDTN	na	1.43	1.6	0.004487	*	1.79	6e-06	*	1.83	0.003411	*	0.77	0.020381	*	0.83	0.008606	*	1.87	0.008035	*	2.35	0.019225	*	1.37	0.095769		1.29	0.005509	*
LOC_Os05g41460	turquoise	na	na	uDTN	na	1.14	1.6	0.003815	*	1.08	0.019699	*	1.56	0.044816	*	0.88	0.004838	*	0.32	0.143931		1.56	0.002108	*	1.37	0.002666	*	1.2	0.018043	*	1.6	0.018971	*
LOC_Os09g26880	turquoise	na	na	uDTN	uDTN	1.13	1.6	0.000519	*	-0.49	0.050308		1.77	0.032334	*	0.81	0.00093	*	1.41	0.022073	*	1.42	0.012278	*	1.82	0.002893	*	1.09	0.030778	*	1.81	0.008279	*
LOC_Os03g05330	turquoise	na	na	uDTN	uDTN	1.04	1.6	0.066964		0.42	0.017177	*	0.97	0.074936		0.85	0.003852	*	1.21	0.015193	*	0.01	0.965326		1.87	0.005259	*	1.43	0.009071	*	1.49	0.030098	*
LOC_Os06g29180	turquoise	U11	ETC	uDTN	uDTN	0.97	1.6	0.000145	*	0.11	0.245904		1.31	0.014977	*	0.14	0.114028		1.58	0.009145	*	0.8	0.014132	*	1.56	0.000427	*	1.74	0.001279	*	0.91	0.002361	*
LOC_Os04g57320	yellow	U3	cell wall metabolism	uDTN	uDTN	0.97	1.6	0.000184	*	1.33	0.000462	*	1.87	0.023833	*	1.15	0.000954	*	-0.09	0.505999		0.96	0.018005	*	1.37	0.003466	*	-0.09	0.725828		1.48	0.004377	*
LOC_Os04g51320	turquoise	na	na	na	na	0.88	1.6	0.01959	*	0.24	0.332868		1.11	0.005325	*	0.47	0.096128		0.55	0.217629		0.71	0.091328		1.71	0.002403	*	0.44	0.307052		1.35	0.001522	*
LOC_Os01g62630	turquoise	na	na	na	na	0.72	1.6	0.03653	*	0.73	0.032442	*	0.67	0.455196		-0.1	0.42792		1.3	0.004768	*	1.15	0.004648	*	-1.1	0.020426	*	2.07	0.079159		0.67	0.179763
LOC_Os06g51360	turquoise	na	na	na	na	0.71	1.6	0.007221	*	0.17	0.21074		0.84	0.049703	*	0.74	0.007639	*	0.43	0.034862	*	1.02	0.037645	*	0.07	0.632248		0.56	0.096598		0.88	0.007434	*
LOC_Os03g12370	yellow	U2	Chaperons	uDTN	uDTN	0.57	1.6	0.000948	*	1.08	0.003061	*	0.87	0.049843	*	0.2	0.071028		-0.44	0.23674		0.05	0.829438		1.26	0.017925	*	0.2	0.584127		0.52	0.003072	*
LOC_Os02g51350	yellow	na	na	na	na	0.46	1.6	0.007803	*	-1.21	0.0041	*	1.76	0.010995	*	0.62	0.029181	*	0.16	0.824651		-0.54	0.11259		2.22	0.007907	*	-1.11	0.054663		0.89	0.099749
LOC_Os11g33120	yellow	na	na	na	na	0.31	1.6	0.006391	*	0.98	0.001238	*	0.29	0.247224		-0.17	0.390249		-0.29	0.53464		-1.5	0.015333	*	2.49	0.000899	*	-0.71	0.20325		0.44	0.229079
LOC_Os06g29844	black	na	na	na	na	-0.03	1.6	0.022258	*	-2.15	0.000917	*	0.8	0.07132		2.18	0.030716	*	-0.99	0.001874	*	-1.86	0.055914		0.65	0.085105		-1.73	0.023871	*	1.11	0.008094	*
LOC_Os11g32650	magenta	na	na	na	na	-0.31	1.6	0.004682	*	-1.79	0.01433	*	-2.53	0.014904	*	-3.46	0.000179	*	-0.29	0.376967		3.22	0.000488	*	-0.8	0.00968	*	-0.22	0.296492		-0.52	0.013593	*
LOC_Os11g18570	turquoise	na	na	na	na	1.22	1.59	0.017437	*	-1.04	0.001422	*	-0.38	0.163165		2.19	0.002098	*	2.02	0.004762	*	1.8	0.007413	*	0.62	0.324458		1.39	0.062522		2.01	0.001961	*
LOC_Os10g41360	turquoise	na	na	uDTN	na	1.17	1.59	0.004612	*	1.42	0.000581	*	0.85	0.037934	*	0.79	0.000106	*	1.09	0.008544	*	1.07	0.035488	*	2.18	0.000129	*	1.32	0.03959	*	0.72	0.000762	*
LOC_Os03g60130	turquoise	na	na	uDTN	uDTN	1.11	1.59	0.001262	*	0.22	0.249365		1.37	0.002922	*	1.4	0.001133	*	1.17	1e-05	*	0.61	0.266422		1.82	0.00095	*	1.83	0.013558	*	0.78	0.04335	*
LOC_Os01g60309	turquoise	na	na	uDTN	na	1.04	1.59	0.000178	*	1.24	0.002326	*	1.2	0.018602	*	0.9	0.001982	*	0.27	0.32698		0.9	0.001321	*	1.64	0.010969	*	1.04	0.101455	#	1.27	4.4e-05	*
LOC_Os10g21810	turquoise	na	na	uDTN	uDTN	0.99	1.59	0.003838	*	-0.19	0.037082		1.17	0.008248	*	0.83	0.011916	*	1.35	0.005287	*	1.1	0.035742	*	1.76	0.000214	*	0.36	0.373956		1.38	0.002414	*
LOC_Os01g50050	yellow	na	na	na	na	0.92	1.59	0.000158	*	1.57	0.000207	*	1.8	0.01259	*	1.33	0.01785	*	-0.75	0.007614	*	1.48	0.002188	*	0.57	0.000781	*	-1.09	0.07713		1.81	0.033746	*
LOC_Os02g01590	turquoise	na	na	na	na	0.78	1.59	0.0002	*	-2.25	0.00072	*	2.47	0.01198	*	0.6	0.105965		0.72	0.344436		1.59	0.003123	*	0.28	0.173594		0.93	0.187655		0.51	0.248093
LOC_Os02g32350	yellow	na	na	na	na	0.55	1.59	0.080912		-0.14	0.535782		0.2	0.187909		0.77	0.040546	*	-0.31	0.389398		0.86	0.02367	*	0.76	0.05318		-0.21	0.351882		1.34	0.000451	*
LOC_Os01g68300	tan	na	na	na	na	0.33	1.59	0.000277	*	-1.36	0.002597	*	1.48	0.011035	*	1.47	6.2e-05	*	-0.15	0.742906		-0.44	0.022499	*	-0.07	0.55034		0.35	0.031507	*	0.02	0.933235
LOC_Os03g63430	turquoise	na	na	na	na	0.28	1.59	0.005749	*	-0.33	0.171152		0.39	0.231965		-0.75	0.00487	*	-0.14	0.42826		-0.13	0.677115		1	0.077424		0.34	0.417611		0.39	0.123327
LOC_Os02g14770	turquoise	na	na	na	na	0.19	1.59	0.05401		-0.73	0.199901		0.07	0.917772		-1.21	0.019323	*	0.09	0.727379		0.13	0.585482		0.65	0.141695		0.84	0.173288		0.45	0.080832
LOC_Os06g07200	black	na	na	na	na	0.07	1.59	0.001408	*	-1.18	0.001749	*	0.76	0.165985		1.51	0.03772	*	-0.99	0.008751	*	-1.29	0.001029	*	0.93	0.006937	*	-1.25	0.135366		0.81	0.005892	*
LOC_Os02g50240	green	na	na	na	na	-0.22	1.59	0.028513	*	-0.26	0.139125		-0.92	0.107873		-0.36	0.110809		-1.81	0.000969	*	-0.09	0.788428		0.59	0.001992	*	-1.64	0.001344	*	0.13	0.771253
LOC_Os02g52170	black	na	na	na	na	-0.52	1.59	0.000893	*	-0.94	0.008988	*	0.56	0.443926		-1.29	0.115632		-2.03	0.005824	*	-2.38	0.000138	*	1.35	0.057031		-2.1	0.054764		0.16	0.204267
LOC_Os06g48180	green	na	na	na	na	-0.8	1.59	7.9e-05	*	-2.11	0.000441	*	0.28	0.444448		-1.95	0.022745	*	-1.2	0.077092		0.13	0.612596		-0.56	0.162049		-2.23	0.01479	*	-1.8	0.034028	*
LOC_Os05g37450	turquoise	na	na	na	na	1.78	1.58	0.026445	*	2.09	9.9e-05	*	1.95	0.026739	*	2.01	0.000745	*	1.72	0.001577	*	2.62	0.000374	*	2.65	0.002322	*	0.67	0.030599	*	1.8	0.0085	*
LOC_Os02g32970	turquoise	na	na	na	na	1.1	1.58	0.01078	*	1.28	0.001276	*	0.98	0.058257		1.05	0.0572		0.23	0.498498		1.63	0.001639	*	0.75	0.006814	*	1.05	0.001196	*	1.66	0.012759	*
LOC_Os03g62750	turquoise	na	na	na	na	1.03	1.58	0.000195	*	1.51	0.002257	*	1.55	0.051395		0.84	0.045403	*	0.9	0.000434	*	0.68	0.018208	*	0.94	0.002079	*	1.2	0.032108	*	0.79	0.014113	*
LOC_Os06g08390	turquoise	na	na	uDTN	na	1	1.58	0.002391	*	0.52	0.034018	*	1.34	2.8e-05	*	0.93	0.012621	*	0.75	0.005428	*	1.2	0.002937	*	1.1	0.008654	*	1.19	0.014082	*	0.78	0.054552
LOC_Os04g35840	turquoise	na	na	na	na	0.93	1.58	0.008134	*	-0.8	0.010239	*	0.86	0.040735	*	-0.45	0.175093		1.27	0.001054	*	1.69	0.010043	*	2.02	0.001303	*	1.53	0.159152		1.37	0.009802	*
LOC_Os11g07916	turquoise	na	na	uDTN	uDTN	0.93	1.58	1.5e-05	*	0.86	0.005658	*	0.95	0.289438		1.02	0.016449	*	0.28	0.221091		0.54	0.20698		1.89	0.000334	*	0.9	0.064472		0.96	0.000609	*
LOC_Os02g13840	yellow	U9	TCA	uDTN	uDTN	0.68	1.58	0.000628	*	0.39	0.099513		1.3	0.039127	*	0.08	0.384753		0.77	0.140415		0.15	0.324454		1.79	0.000789	*	-0.09	0.337091		0.78	0.011761	*
LOC_Os07g34640	yellow	na	na	na	na	0.48	1.58	5.6e-05	*	1.45	1.2e-05	*	1.2	0.000573	*	0.05	0.631162		-0.55	0.088055		-0.68	0.084272		1.26	0.006206	*	0.34	0.015217	*	0.34	0.090848
LOC_Os07g05620	black	na	na	na	na	0.21	1.58	0.000788	*	-0.9	0.023873	*	1.28	0.036837	*	0.48	0.043939	*	-1.4	0.016831	*	-1.16	0.014481	*	1.25	0.018141	*	1.09	0.052497		0.23	0.134186
LOC_Os01g70790	black	na	na	na	na	-0.04	1.58	0.000196	*	-0.68	0.031734	*	-0.28	0.184178		0.26	0.263435		-1.33	0.009053	*	-1.01	0.014173	*	1.47	0.000377	*	-1.2	0.045838	*	0.42	0.053258
LOC_Os05g04584	green	na	na	na	na	-0.57	1.58	0.010234	*	-1.9	0.000143	*	-0.45	0.422974		-0.4	0.193839		-0.35	0.342384		-1.93	0.002874	*	-0.91	0.030567	*	-2.38	0.007315	*	0.28	0.206278
LOC_Os10g41330	black	na	na	na	na	-0.77	1.58	0.017307	*	-3.28	0.000141	*	0.86	0.031197	*	-1.17	0.423202		-0.69	0.448633		-3.56	0.009871	*	-0.26	0.561855		-1.34	0.073368		-0.14	0.722832
LOC_Os07g47250	turquoise	na	na	na	na	1.23	1.57	0.005619	*	1.78	0.000911	*	1.11	0.012553	*	-0.48	0.059906		1.23	0.057473		1.51	0.009248	*	2.8	0.001846	*	2.08	0.100889		0.27	0.260506
LOC_Os03g21000	turquoise	na	na	na	na	1.07	1.57	0.005421	*	1.44	0.01314	*	-0.82	0.116216		0.61	0.051517		0.16	0.644446		1.8	0.015585	*	1.48	0.006018	*	1.43	0.017736	*	1.77	0.001238	*
LOC_Os04g39440	turquoise	na	na	uDTN	uDTN	1.07	1.57	0.000893	*	1.2	0.000357	*	1.63	0.018431	*	0.33	0.021895	*	1.07	0.010706	*	-0.31	0.31211		2.02	0.000278	*	1.44	0.028526	*	1.23	0.00303	*
LOC_Os06g50870	turquoise	na	na	uDTN	uDTN	0.89	1.57	0.00474	*	-0.52	0.04646	*	0.45	0.308861		0.18	0.369656		1.01	0.002586	*	1.45	0.000501	*	1.16	0.021436	*	1.83	0.000373	*	1.23	0.004273	*
LOC_Os10g13810	turquoise	na	na	na	na	0.85	1.57	0.002163	*	0.05	0.588939		1.44	0.002905	*	-0.55	0.052353		1.32	0.095271		0.29	0.45543		2.23	0.007915	*	1.23	0.061711		0.96	0.005667	*
LOC_Os07g38380	turquoise	na	na	na	na	0.81	1.57	0.001082	*	-0.45	0.090946		1.27	0.00519	*	0.11	0.285061		1.26	0.120962		0.77	0.062324		2.69	0.000148	*	-0.08	0.858754		0.78	0.014174	*
LOC_Os03g29960	tan	na	na	na	na	0.79	1.57	0.02033	*	-0.9	0.0083	*	1.57	0.008308	*	1.28	0.001372	*	0.51	0.039962	*	1.11	0.02725	*	-0.09	0.695616		0.97	0.056653		1.58	0.02321	*
LOC_Os02g50880	turquoise	na	na	na	na	0.75	1.57	0.031642	*	1.02	0.022277	*	0.85	0.102392		0.4	0.05398		0.49	0.01785	*	0.27	0.340103		1.28	0.026072	*	1.26	0.015261	*	0.08	0.708803
LOC_Os03g50280	yellow	na	na	uDTN	uDTN	0.69	1.57	0.017118	*	1.54	3.2e-05	*	1.03	0.125911		-0.07	0.760119		-0.35	0.494866		0.52	0.449601		1.78	0.002987	*	-0.65	0.210819		0.67	0.013186	*
LOC_Os03g58250	turquoise	na	na	na	na	0.51	1.57	3e-06	*	0.49	0.01715	*	1	0.00668	*	-0.09	0.020092		0.39	0.089399		-0.51	0.176422		1.8	0.004542	*	0.19	0.402547		-0.09	0.40606
LOC_Os03g15340	turquoise	na	na	na	na	0.47	1.57	0.000532	*	-1.44	0.001014	*	1.33	0.109279		-0.92	0.019139	*	0.71	0.016442	*	1.79	0.005941	*	0.18	0.172252		1.54	0.055361		-0.35	0.075309
LOC_Os01g64520	yellow	na	na	na	na	0.44	1.57	7e-06	*	0.96	0.001105	*	1.18	0.022989	*	0.09	0.520558		0.35	0.48204		-1.1	0.011409	*	1.94	0.000743	*	-0.78	0.011095	*	-0.04	0.822794
LOC_Os10g37480	yellow	na	na	na	na	0.37	1.57	0.042673	*	-0.17	0.264656		0.4	0.196288		-0.61	0.093215		0.07	0.858785		0.86	0.014699	*	1.37	0.005087	*	-0.9	0.136197		0.55	0.088874
LOC_Os10g34660	turquoise	na	na	na	na	0.27	1.57	0.005108	*	-0.86	0.001434	*	-0.45	0.109666		-0.83	0.034267	*	0.15	0.586833		0.63	0.086048		0.03	0.953375		0.75	0.031782	*	0.72	0.008492	*
LOC_Os06g40030	black	na	na	na	na	0.08	1.57	0.028002	*	-0.91	0.010261	*	1.76	0.023807	*	1.73	0.049735	*	-1.57	0.013755	*	-1.9	0.01029	*	1.97	0.002001	*	-2.02	0.006593	*	0.47	0.172343
LOC_Os08g04430	black	na	na	na	na	0.06	1.57	0.003822	*	-1.45	0.000728	*	-0.34	0.467631		0.39	0.088136		0.56	0.197073		-0.97	0.030836	*	-0.17	0.543509		-0.96	0.149647		0.64	0.163602
LOC_Os05g02200	green	na	na	na	na	-0.1	1.57	0.002198	*	1.17	0.010875	*	-1.84	0.100884		-0.18	0.342947		0.03	0.894665		1.41	0.071271		-2.22	0.030734	*	-1.99	0.022798	*	-0.33	0.251611
LOC_Os06g39520	yellow	na	na	na	na	-0.12	1.57	0.008544	*	0.57	0.13828		-2.08	0.015461	*	0.26	0.243081		-1.29	0.006182	*	-0.34	0.028856	*	1.03	0.001246	*	-1.2	0.005481	*	-0.39	0.187978
LOC_Os01g70110	green	na	na	na	na	-0.55	1.57	0.041287	*	-1.46	0.000897	*	-0.27	0.74058		-1.81	0.000736	*	-0.99	0.105724		-1.21	0.01764	*	0.28	0.252359		-1.18	0.04567	*	-0.85	0.001204	*
LOC_Os08g39100	green	D3	Signalling and post-translational modifications	dDTN	dDTN	-0.83	1.57	0.076236		-0.74	0.096659		-0.4	0.228638		-1.65	0.001148	*	-1.79	0.004119	*	-1.25	0.007403	*	-1.91	0.005339	*	-1.9	0.024155	*	-0.54	0.006751	*
LOC_Os09g37100	turquoise	na	na	uDTN	uDTN	1.27	1.56	0.000883	*	1.32	0.00077	*	1.79	0.041129	*	0.7	0.028828	*	0.89	0.011449	*	0.97	0.028423	*	1.44	0.027804	*	1.99	0.024969	*	2.06	0.00842	*
LOC_Os03g21850	turquoise	na	na	uDTN	na	1.12	1.56	0.000245	*	0.46	0.09723		1.69	0.022604	*	0.57	0.009693	*	1.23	0.013777	*	0.42	0.240667		2.14	0.00052	*	1.24	0.128075		1.49	0.01136	*
LOC_Os01g70950	turquoise	na	na	uDTN	uDTN	1	1.56	0.002284	*	0.79	0.016497	*	1.32	0.064895		0.6	0.001358	*	1.12	0.003683	*	1.36	0.006611	*	1.44	0.002744	*	0.6	0.103098		1.08	0.084418
LOC_Os04g51794	turquoise	na	na	na	na	0.98	1.56	0.004162	*	1.23	0.005153	*	1.34	0.012429	*	0.73	0.012945	*	0.62	0.022159	*	0.6	0.005	*	1.89	0.001132	*	0.51	0.444728		1.04	0.001695	*
LOC_Os12g38100	turquoise	na	na	na	na	0.95	1.56	0.016674	*	-0.18	0.179402		0.45	0.339151		0.16	0.667761		1.6	0.012906	*	0.97	0.002815	*	0.98	0.032188	*	2.08	0.005461	*	0.72	0.043853	*
LOC_Os06g01630	turquoise	na	na	na	na	0.92	1.56	0.007443	*	1.33	0.001164	*	1.52	0.012949	*	0.64	0.004928	*	0.17	0.674986		-0.33	0.160088		2	0.020378	*	1.24	0.0033	*	1.26	0.008919	*
LOC_Os07g45000	turquoise	U4	AA_degradation_Mitochondrial_ETC	uDTN	uDTN	0.91	1.56	4.3e-05	*	-0.15	0.171454		1.35	0.023568	*	1.18	0.001595	*	1.26	0.001174	*	0.59	0.065919		1.29	0.002239	*	0.73	0.139012		1.22	0.001409	*
LOC_Os01g40190	turquoise	na	na	na	na	0.9	1.56	9e-06	*	0.08	0.746261		1.05	0.054986		0.11	0.654847		0.97	0.046182	*	0.82	0.013835	*	2.04	0.017537	*	1.52	0.047686	*	0.44	0.002618	*
LOC_Os01g57740	turquoise	na	na	uDTN	na	0.87	1.56	2.9e-05	*	0.44	0.202188		0.96	0.017771	*	0.21	0.104427		1.21	0.000113	*	0.56	0.041363	*	1.89	0.001287	*	0.46	0.304416		0.69	0.001804	*
LOC_Os01g70820	turquoise	na	na	na	na	0.59	1.56	0.005382	*	1.29	0.000942	*	-1.38	0.012802	*	-1.63	0.003272	*	0.84	0.034828	*	1.07	0.056175		0.73	0.003365	*	1.61	0.027009	*	0.54	0.001171	*
LOC_Os03g57900	turquoise	na	na	na	na	0.57	1.56	0.001028	*	1.39	0.010706	*	0.97	0.036762	*	-0.08	0.564226		-0.24	0.326912		-0.63	0.002393	*	1.61	0.006953	*	1.34	0.016004	*	-0.46	0.074237
LOC_Os04g33240	yellow	na	na	na	na	0.53	1.56	0.049171	*	-0.04	0.812177		0.69	0.012541	*	0.59	0.027976	*	1.57	0.04359	*	-0.78	0.009938	*	1.97	0.010607	*	-1.54	0.122848		0.35	0.232426
LOC_Os02g52160	yellow	na	na	na	na	0.52	1.56	0.014196	*	0.61	0.079188		0.7	0.074169		-0.37	0.224884		-0.05	0.876903		0.44	0.149473		1.24	0.014967	*	-0.28	0.327154		1.06	0.015105	*
LOC_Os01g54340	tan	na	na	na	na	0.25	1.56	0.036982	*	-1.82	0.000342	*	1.13	0.028874	*	-0.29	0.338702		0.32	0.184794		-0.59	0.092876		-1.58	0.003412	*	1.61	0.090582		1.24	0.002217	*
LOC_Os03g63270	yellow	na	na	na	na	0.23	1.56	0.021019	*	-0.21	0.395409		0.61	0.152654		-0.16	0.319725		-0.92	0.087205		0.64	0.155438		0.04	0.914309		-0.57	0.104342		1.01	0.005147	*
LOC_Os04g37790	black	na	na	na	na	0.09	1.56	0.006502	*	0.26	0.480314		1.13	0.017238	*	0.69	0.001626	*	-1.32	0.02536	*	-1.46	0.006633	*	1.01	0.041757	*	-1.98	0.007825	*	0.83	0.018774	*
LOC_Os10g40640	black	na	na	na	na	0.07	1.56	0.000723	*	-1.06	0.006864	*	1.18	0.055389		1.07	0.070398		-1.62	0.007247	*	-1.14	0.008272	*	0.52	0.026639	*	-0.46	0.056258		1	0.023428	*
LOC_Os06g45350	green	na	na	na	na	-0.31	1.56	0.068974		-0.96	0.003167	*	-0.98	0.025009	*	-0.43	0.097383		0.47	0.030973	*	-1.76	0.001686	*	0.29	0.302796		-1.86	0.068026		-0.36	0.329337
LOC_Os03g47120	turquoise	na	na	uDTN	uDTN	1.41	1.55	0.000129	*	1.63	2.4e-05	*	1.59	0.008174	*	1.17	0.00056	*	1.26	0.001792	*	1.44	0.006925	*	2.04	0.00438	*	2.03	0.013983	*	0.95	0.00117	*
LOC_Os02g48740	turquoise	na	na	uDTN	uDTN	1.11	1.55	0.008255	*	1.4	3.4e-05	*	1.13	0.009406	*	0.74	7.6e-05	*	0.53	0.013921	*	1.22	0.000712	*	1.72	0.003859	*	1.11	0.086975		1.58	0.004297	*
LOC_Os02g03700	turquoise	na	na	uDTN	na	1.02	1.55	0.003219	*	-0.88	0.04486	*	1.38	0.006366	*	0.62	0.028778	*	1.52	0.002585	*	0.94	0.003721	*	1.62	0.000171	*	1.69	0.100466		1.66	0.001501	*
LOC_Os01g03060	turquoise	na	na	na	na	0.9	1.55	3.5e-05	*	1.17	7.9e-05	*	1.43	0.034812	*	0.76	0.021093	*	0.21	0.170609		-0.11	0.577765		1.93	0.003153	*	0.79	0.075033		0.49	0.03036	*
LOC_Os02g21920	turquoise	na	na	na	na	0.9	1.55	0.010832	*	0.99	0.019211	*	1.51	0.002567	*	0.99	0.004532	*	0.29	0.265164		0.02	0.956709		1.6	0.002692	*	1.34	0.06833		0.53	0.023942	*
LOC_Os02g35590	turquoise	na	na	na	na	0.82	1.55	3e-06	*	0.71	0.115944		0.91	0.320655		1.01	0.00053	*	0.71	0.046531	*	0.12	0.664838		1.28	0.016095	*	0.18	0.105137		1.08	0.009112	*
LOC_Os06g49790	yellow	na	na	uDTN	uDTN	0.81	1.55	0.006503	*	1.04	0.002666	*	0.75	0.029197	*	0.21	0.042797		0.18	0.317919		1.01	0.010309	*	1.71	0.000434	*	0.06	0.857066		1.24	0.020074	*
LOC_Os04g42470	turquoise	na	na	na	na	0.57	1.55	0.005699	*	-1.07	0.00121	*	1.21	0.002918	*	0.14	0.302349		1.2	0.008959	*	-0.46	0.14525		1.69	0.002001	*	0.85	0.035669	*	0.54	0.028753	*
LOC_Os04g52504	yellow	na	na	na	na	0.19	1.55	2.6e-05	*	1.48	0.000743	*	0.96	0.023416	*	0.15	0.529356		-1	0.002574	*	-1.3	0.007378	*	0.16	0.223639		-0.7	0.029308	*	-0.04	0.900767
LOC_Os01g22010	black	na	na	na	na	0.06	1.55	0.058942		-1.1	0.00219	*	-1.09	4.2e-05	*	-1.07	0.00117	*	-1.07	0.07269		0.38	0.439017		0.95	0.001136	*	1.68	0.037514	*	0.79	0.159297
LOC_Os02g26700	tan	na	na	na	na	-0.1	1.55	0.038157	*	-1.07	0.006741	*	0.28	0.283104		-0.49	0.330298		0.3	0.077581		-1.86	0.003081	*	-1.1	0.020317	*	1.39	0.001237	*	-0.65	0.037733	*
LOC_Os02g37000	turquoise	na	na	na	na	1.5	1.54	1.5e-05	*	1.96	0.00017	*	1.98	0.057084		0.89	0.014947	*	0.81	0.000621	*	1.83	0.01181	*	2.66	0.021439	*	1.88	0.00693	*	1.2	0.015731	*
LOC_Os06g07820	turquoise	na	na	uDTN	na	1.29	1.54	0.006123	*	0.8	0.021271	*	1.55	0.006859	*	0.76	0.000632	*	1.9	0.000271	*	0.76	0.017538	*	2.44	0.000449	*	1.75	0.027941	*	1	0.001263	*
LOC_Os03g48970	turquoise	na	na	uDTN	uDTN	1.1	1.54	1e-05	*	-1.42	0.00038	*	1.5	0.004722	*	1.33	0.000816	*	1.62	0.000924	*	0.58	0.001205	*	1.23	0.005579	*	1.98	0.026308	*	2.18	0.010924	*
LOC_Os02g39930	turquoise	na	na	na	na	1.08	1.54	3.9e-05	*	0.63	0.012213	*	1.9	0.001979	*	0.71	0.042842	*	0.5	0.18883		1.87	0.002034	*	1.24	0.00657	*	1.09	0.013905	*	0.94	0.036726	*
LOC_Os03g31550	turquoise	na	na	uDTN	uDTN	1	1.54	3.9e-05	*	0.58	0.01092	*	1.51	0.003143	*	1.12	0.001525	*	1.17	0.000854	*	0.19	0.170238		1.82	0.001749	*	1.14	0.012927	*	0.74	0.042892	*
LOC_Os02g16620	turquoise	na	na	uDTN	uDTN	0.89	1.54	0.003067	*	0.48	0.035548	*	1.34	0.028333	*	0.33	0.021967	*	0.98	0.003883	*	0.5	0.001562	*	1.39	0.000738	*	1.25	0.003268	*	0.99	0.055911
LOC_Os08g44340	yellow	na	na	na	na	0.78	1.54	0.007224	*	-0.72	0.001915	*	1.83	6e-05	*	1.13	0.005406	*	-0.48	0.074769		0.82	0.036478	*	1.9	0.000104	*	0.18	0.442459		1.77	0.000966	*
LOC_Os04g58320	turquoise	na	na	na	na	0.77	1.54	0.004262	*	-0.06	0.742296		1.31	0.002133	*	0.66	0.013967	*	-0.22	0.438409		0.46	0.028347	*	1.94	0.018078	*	0.79	0.197971		1.27	0.006987	*
LOC_Os12g18650	turquoise	na	na	na	na	0.63	1.54	0.009432	*	-0.74	0.01013	*	1.5	0.026607	*	0.13	0.455378		0.28	0.522711		-0.66	0.004503	*	1.84	6.6e-05	*	1.12	0.032819	*	1.26	0.019866	*
LOC_Os12g42850	turquoise	na	na	na	na	0.61	1.54	0.000307	*	-1.28	0.00163	*	1.12	0.001947	*	0.62	0.040147	*	1.05	0.008671	*	-0.51	0.250458		1.52	0.000418	*	1.08	0.005768	*	0.77	0.00038	*
LOC_Os10g20090	yellow	na	na	na	na	0.6	1.54	0.022739	*	0.59	0.009903	*	1.32	0.003933	*	0.02	0.894413		0.24	0.687337		-0.68	0.068258		1.88	0.003783	*	-0.16	0.302546		1.17	0.014462	*
LOC_Os01g06590	yellow	na	na	na	na	0.23	1.54	0.000189	*	0.05	0.613445		1.2	0.016834	*	-0.01	0.90586		-0.37	0.203784		-0.88	0.057807		1.62	0.005678	*	-1.04	0.055817		0.44	0.20025
LOC_Os11g31640	yellow	na	na	na	na	0.19	1.54	0.00019	*	1.03	0.000247	*	0.72	0.046615	*	0.49	0.017787	*	-1.55	0.00108	*	-0.89	0.00446	*	1.75	0.00223	*	-1.13	0.009406	*	0.34	0.077906
LOC_Os07g25710	turquoise	na	na	na	na	0.15	1.54	0.056413		-0.85	0.013602	*	-0.99	0.100579		-0.57	0.124382		0.3	0.18388		-0.05	0.800851		0.64	0.154686		0.42	0.39587		0.19	0.416999
LOC_Os06g39912	green	na	na	na	na	-0.3	1.54	0.0002	*	-1.09	0.024798	*	0.4	0.089693		-0.43	0.011854	*	-1.25	0.019687	*	-0.43	0.094082		-1.59	0.031535	*	-0.04	0.865767		-0.15	0.370018
LOC_Os06g09350	magenta	na	na	na	na	na	1.53	0.002099	*	-0.4	0.010953	*	-1.15	0.081345		-0.12	0.673893		0	0.987424		0.83	0.081627		0.09	0.82003		-1.1	0.051971		0.37	0.215954
LOC_Os02g43720	turquoise	U4	AA_degradation_Mitochondrial_ETC	uDTN	uDTN	1.02	1.53	0.002265	*	0.51	0.085347		1.51	0.06392		0.55	0.020744	*	1.42	0.004236	*	0.82	0.048708	*	1.59	0.000985	*	0.19	0.535401		1.3	0.023147	*
LOC_Os07g39300	yellow	na	na	na	na	0.95	1.53	0.002218	*	1.95	1.2e-05	*	1.97	0.002503	*	0.75	0.00188	*	-0.29	0.012232	*	1.06	0.001843	*	2.45	0.000133	*	0.68	0.048477	*	0.55	0.063759
LOC_Os04g12499	turquoise	na	na	na	na	0.93	1.53	0.000347	*	0.49	0.065636		0.68	0.120814		0.17	0.411351		0.89	0.03077	*	1.23	0.000136	*	1.43	0.088093		0.73	0.156606		1.01	0.008833	*
LOC_Os03g51380	turquoise	na	na	na	na	0.85	1.53	0.004155	*	0.98	0.017115	*	1.29	0.039498	*	0.21	0.328396		1.6	0.00858	*	0.41	0.016066	*	1.59	0.006857	*	0.95	0.013159	*	-0.09	0.582056
LOC_Os01g48810	turquoise	na	na	na	na	0.83	1.53	0.05903		0.48	0.117352		0.6	0.229163		-0.43	0.025193	*	1.33	0.000953	*	0.99	0.026994	*	0.83	0.047972	*	1.65	0.002225	*	0.64	0.019551	*
LOC_Os06g01200	yellow	na	na	uDTN	na	0.82	1.53	5.7e-05	*	1.51	0.000168	*	1.06	0.021499	*	0.65	0.003142	*	0.33	0.375725		1.13	0.096079		2.03	0.000862	*	-0.69	0.130404		0.29	0.15021
LOC_Os04g53930	turquoise	na	na	na	na	0.81	1.53	4e-05	*	1.78	2.9e-05	*	1.08	0.058481		0.48	0.141579		0.75	0.114083		-0.11	0.664218		1.73	0.005639	*	1.96	0.04967	*	-0.65	0.062578
LOC_Os05g08730	yellow	na	na	uDTN	na	0.8	1.53	0.001982	*	0.12	0.400121		1.29	0.064326		0.64	0.012592	*	0.86	0.007278	*	0.99	0.008192	*	1.59	0.000877	*	-0.09	0.443076		1.06	0.001709	*
LOC_Os06g04280	turquoise	na	na	na	na	0.77	1.53	0.061167		0.7	0.002004	*	-0.72	0.020451	*	0.2	0.037199		0.86	0.072475		1.29	0.001091	*	1.44	0.006809	*	1.14	0.038273	*	0.74	0.022406	*
LOC_Os10g41534	turquoise	na	na	na	na	0.7	1.53	0.012012	*	0.9	0.044781	*	-0.27	0.173935		1.08	0.033277	*	0.43	0.049401	*	1.07	0.026229	*	0.83	0.017144	*	0.36	0.120528		0.06	0.252447
LOC_Os10g32780	turquoise	na	na	na	na	0.68	1.53	0.005692	*	-0.59	0.127694		1.23	0.052054		0.37	0.051928		1.02	0.037203	*	0.59	0.053335		0.38	0.072071		1.09	0.060612		0.88	0.037256	*
LOC_Os01g09280	yellow	na	na	na	na	0.52	1.53	0.007181	*	1.17	7.1e-05	*	-0.31	0.258564		0.64	0.083644		0.21	0.548554		0.88	0.011228	*	1.37	0.000775	*	-1.06	0.01869	*	-0.14	0.478103
LOC_Os03g51050	yellow	na	na	na	na	0.44	1.53	2.2e-05	*	-0.5	0.015057	*	1.28	0.061113		0.31	0.007463	*	0.47	0.488973		-0.73	0.002589	*	2.12	0.004324	*	-0.25	0.054834		0.31	0.085857
LOC_Os08g39450	yellow	na	na	na	na	0.34	1.53	0.000293	*	-0.28	0.089131		1.39	0.07006		0.32	0.309411		-1.1	0.044099	*	-1.69	0.001483	*	2.41	0.000849	*	0.38	0.498579		0.78	0.033841	*
LOC_Os09g28354	yellow	na	na	na	na	0.32	1.53	0.003488	*	-0.62	0.00168	*	1.46	0.006616	*	0.85	0.025443	*	-1.17	0.012102	*	-0.76	0.18342		1.36	0.013821	*	-0.46	0.307986		1.15	0.04134	*
LOC_Os11g30760	black	na	na	na	na	0.16	1.53	0.007217	*	-1.18	0.003232	*	1.33	0.030518	*	1.85	0.018819	*	-1.77	0.000609	*	0.47	0.456706		-0.52	0.071577		-2.12	0.002321	*	1.49	0.008652	*
LOC_Os07g47820	turquoise	na	na	na	na	0.15	1.53	0.061142		-0.19	0.622792		0.83	0.044171	*	-1.12	0.00588	*	0.5	0.089015		-0.41	0.12322		0.76	0.062058		-0.22	0.359725		0.26	0.31741
LOC_Os03g08840	black	na	na	na	na	0.08	1.53	0.002836	*	-0.96	0.009441	*	0.87	0.08955		0.31	0.272414		-0.68	0.025323	*	-0.81	0.000916	*	0.28	0.121949		-1.36	0.026884	*	1.71	0.010581	*
LOC_Os05g33570	green	na	na	na	na	-0.21	1.53	0.001522	*	-1.35	3.4e-05	*	-0.95	0.046221	*	0.34	0.497818		-1.52	0.009562	*	-0.02	0.931311		0.56	0.037785	*	-1.67	1.8e-05	*	0.52	0.014571	*
LOC_Os01g74410	black	na	na	na	na	-0.23	1.53	0.048422	*	-1.81	8e-05	*	-1.67	0.045185	*	1.3	0.004258	*	-1.31	0.01234	*	-1.88	0.00099	*	0.2	0.457443		0.34	0.436794		0.26	0.077226
LOC_Os01g06220	green	na	na	na	na	-0.26	1.53	2.5e-05	*	-1.4	0.000384	*	0.25	0.165572		-0.31	0.353983		-1.24	0.016043	*	-0.28	0.26062		-0.18	0.332398		-0.87	0.250009		-0.23	0.368001
LOC_Os09g35800	yellow	na	na	na	na	-0.46	1.53	0.041855	*	0.78	0.002399	*	0.02	0.902322		-1.99	0.000428	*	-0.75	0.056326		-2.38	0.00308	*	1.09	0.002685	*	-2.36	0.005748	*	-0.95	0.060575
LOC_Os05g50890	green	D8	α-Linolenic acid metabolism	dDTN	dDTN	-0.57	1.53	0.083148		-1.1	0.000321	*	-1.53	0.018316	*	-0.49	0.025554	*	-0.96	0.004281	*	-0.33	0.220448		-1.94	0.009293	*	-1.5	0.004873	*	-0.53	0.040363	*
LOC_Os10g42020	green	na	na	na	na	-0.63	1.53	0.004114	*	-2.98	0.000132	*	1.22	0.035578	*	0.15	0.605421		-0.25	0.60251		-0.91	0.222018		-2.28	0.004455	*	-2.6	7e-06	*	-0.65	0.551148
LOC_Os03g42830	turquoise	U3	cell wall metabolism	uDTN	uDTN	1.85	1.52	0.001348	*	1.78	0.002889	*	1.96	0.002192	*	1.11	0.001286	*	2.54	0.00506	*	1.38	0.028269	*	3.09	0.000604	*	3.18	0.006851	*	1.44	0.009143	*
LOC_Os05g08970	turquoise	na	na	na	na	1.74	1.52	0.006311	*	2.31	0	*	1.87	0.001286	*	1.97	0.000925	*	1.14	0.002325	*	2.81	0.002667	*	2.6	0.000418	*	2.04	0.051402		0.99	0.051945
LOC_Os07g32010	turquoise	na	na	na	na	1.19	1.52	0.007901	*	0.86	0.000548	*	1.12	0.054964		1.15	0.023491	*	1.28	0.030287	*	-0.26	0.560546		2.54	0.017915	*	1.83	0.039601	*	1.8	0.001476	*
LOC_Os02g28040	turquoise	na	na	uDTN	na	1.16	1.52	0.000713	*	0.45	0.028	*	1.91	0.017964	*	0.97	0.012386	*	0.98	0.047874	*	1.13	0.003908	*	2.04	0.00065	*	0.76	0.077312		1.52	0.004804	*
LOC_Os12g06464	turquoise	na	na	na	na	1.1	1.52	5.8e-05	*	1.2	0.006964	*	1.45	0.012336	*	1.08	0.002023	*	0.84	0.123475		0.75	0.036584	*	1.86	0.008656	*	1.25	0.111938		0.39	0.024466	*
LOC_Os09g17580	turquoise	na	na	uDTN	na	1.07	1.52	0.009175	*	0.19	0.466361		1.06	0.066033		1.25	0.014133	*	1.03	0.001389	*	1.04	0.026885	*	1.56	0.014066	*	1.73	0.105024	#	1.14	0.033279	*
LOC_Os08g36630	yellow	na	na	uDTN	na	0.97	1.52	0.006289	*	0.27	0.119735		1.88	0.012663	*	0.79	0.003281	*	0.2	0.634001		0.89	0.089273		2.38	0.000123	*	-0.21	0.483352		1.85	0.014622	*
LOC_Os06g03660	turquoise	na	na	na	na	0.7	1.52	6.9e-05	*	0.1	0.180382		1.34	0.006783	*	0.64	0.001786	*	0.73	0.133885		-0.61	0.052059		1.95	0.000362	*	0.39	0.122188		1.24	0.005002	*
LOC_Os02g56600	turquoise	na	na	na	na	0.53	1.52	0.022435	*	-1.79	0.003453	*	1.66	0.004929	*	-0.65	0.045095	*	1.52	0.106542		0.28	0.185955		1.56	0.014604	*	-0.17	0.313923		1.24	0.002978	*
LOC_Os01g15310	turquoise	na	na	na	na	0.49	1.52	0.133924		-0.96	0.005784	*	1.29	0.042811	*	0.43	0.004902	*	-0.04	0.430825		0.22	0.24903		1.13	0.002698	*	0.55	0.1185		0.93	0.001105	*
LOC_Os05g41780	turquoise	na	na	na	na	0.48	1.52	2.5e-05	*	-0.99	0.002335	*	0.72	0.222053		0.34	0.209076		-0.65	0.400721		-0.26	0.358269		0.45	0.006555	*	1.47	0.032326	*	1.64	0.008419	*
LOC_Os06g14240	yellow	na	na	na	na	0.43	1.52	0.007145	*	-1.06	0.034724	*	1.42	0.021071	*	-0.35	0.285913		0.18	0.740249		2.46	0.020123	*	1.14	0.052345		0.76	0.069845		-1.05	0.110903
LOC_Os05g02890	yellow	na	na	na	na	0.26	1.52	0.000395	*	1.54	0.000667	*	-0.76	0.289745		0.17	0.367822		0.72	0.339951		-0.76	0.002973	*	1.7	0.000139	*	-1.13	0.179473		-0.77	0.01316	*
LOC_Os01g08300	green	na	na	na	na	-0.32	1.52	0.001546	*	0.38	0.051017		-0.09	0.492014		-0.48	0.047413	*	-0.82	0.002874	*	-1.44	0.002698	*	-1.69	9.5e-05	*	-0.45	0.139876		-0.67	0.01368	*
LOC_Os11g44380	green	na	na	na	na	-0.32	1.52	0.000164	*	-1.57	6.4e-05	*	0.12	0.69907		-0.17	0.425259		-0.85	0.013287	*	-0.51	0.019347	*	-0.27	0.27394		-1.57	0.024694	*	-0.25	0.184653
LOC_Os01g07870	green	na	na	dDTN	dDTN	-0.45	1.52	0.001333	*	-0.86	0.00146	*	-0.47	0.016022	*	0.51	0.129357		-1.42	0.01889	*	-0.64	0.013181	*	-0.9	0.08549		-1.85	0.007463	*	-1.06	0.06218
LOC_Os12g01530	turquoise	na	na	na	na	1.66	1.51	0.02232	*	2.12	4.1e-05	*	0.44	0.40995		1.74	0.026627	*	1.32	0.036521	*	2.42	0.006143	*	2.88	5.4e-05	*	1.77	0.00227	*	1.56	0.025588	*
LOC_Os01g58620	turquoise	na	na	uDTN	na	1.37	1.51	4.8e-05	*	1.16	0.000199	*	1.8	0.001838	*	0.84	0.023095	*	1.48	6.8e-05	*	1.51	0.004539	*	2.07	0.001981	*	1.62	0.061761	#	1.41	0.000538	*
LOC_Os02g08490	yellow	na	na	na	na	1.12	1.51	0.014903	*	1.72	0.000953	*	1.83	0.027564	*	1	0.001316	*	1.8	0.061746		1.97	0.013322	*	2.05	0.022187	*	-1.26	0.003614	*	-0.08	0.689777
LOC_Os07g09310	turquoise	na	na	na	na	1.06	1.51	0.008227	*	-0.55	0.197021		1.18	0.048072	*	1.82	0.000115	*	1.61	0.008282	*	0.46	0.146948		0.75	0.037133	*	1.17	0.047652	*	1.58	0.000718	*
LOC_Os01g58850	turquoise	na	na	na	na	0.71	1.51	0.000328	*	1.46	0.008214	*	0.52	0.271812		-0.64	0.024103	*	0.47	0.005692	*	0.87	0.042586	*	1.15	0.008226	*	1.12	0.134838		0.06	0.667786
LOC_Os06g05800	tan	na	na	na	na	-0.11	1.51	0.017449	*	-0.94	0.06972		-0.15	0.339151		-1	0.042205	*	-0.09	0.666437		-0.98	0.037228	*	-1.4	0.020899	*	0.83	0.08119		0.17	0.559892
LOC_Os09g02710	green	D12	vitamin B6 metabolism	dDTN	dDTN	-0.92	1.51	0.113287		-0.42	0.098369		-1.61	0.070763		-0.79	0.016968	*	-1.96	0.00619	*	-0.96	0.03516	*	-2.02	0.003619	*	-2.41	0.008111	*	-1.41	0.001311	*
LOC_Os06g46366	turquoise	U7	Ubiquitination	uDTN	uDTN	1.08	1.5	0.004535	*	-0.22	0.170405		1.12	0.006743	*	1.19	0.000104	*	1.64	0.000518	*	0.44	0.241974		2.26	0.001456	*	1.63	0.085826		1.02	0.02482	*
LOC_Os05g48750	turquoise	na	na	uDTN	uDTN	1.06	1.5	0.000331	*	-1.12	0.002818	*	0.99	0.004747	*	0.99	0.009205	*	1.3	0.001765	*	1.34	0.008432	*	1.21	0.019157	*	1.84	0.003765	*	1.86	0.003108	*
LOC_Os02g39950	turquoise	na	na	na	na	0.98	1.5	0.000738	*	-0.37	0.036915	*	1.14	0.02145	*	0.65	0.112684		1.08	0.003334	*	1.64	0.002701	*	2.08	0.003995	*	0.12	0.789733		1.57	0.023777	*
LOC_Os01g03750	turquoise	na	na	na	na	0.9	1.5	0.004284	*	0.06	0.821566		1.35	0.195502		0.17	0.496348		0.45	0.133282		1.61	0.001921	*	1.4	0.003386	*	0.18	0.620042		1.89	0.009181	*
LOC_Os03g19680	turquoise	U4	AA_degradation_Mitochondrial_ETC	uDTN	uDTN	0.79	1.5	0.006429	*	-0.7	0.007719	*	1.44	0.013547	*	0.58	0.040322	*	0.87	0.073544		0.16	0.701785		1.8	0.009379	*	1.17	0.014018	*	0.95	0.000371	*
LOC_Os09g30474	turquoise	na	na	uDTN	na	0.76	1.5	3.7e-05	*	-0.46	0.246047		1.22	0.085929		0.72	0.014146	*	0.85	0.011621	*	0.26	0.101899		1.6	0.078264		1.04	0.031656	*	0.98	0.00212	*
LOC_Os02g40500	yellow	na	na	na	na	0.66	1.5	0.00083	*	1.27	0.000417	*	1.25	0.012491	*	0.48	0.015478	*	-0.53	0.108663		1.43	0.038833	*	0.44	0.198468		0.48	0.174716		0.41	0.166183
LOC_Os11g33090	yellow	na	na	na	na	0.54	1.5	0.000832	*	0.61	0.034659	*	1.61	0.027254	*	1.37	0.000348	*	0.37	0.095839		-0.31	0.120346		0.33	0.211651		-0.71	0.017551	*	0.78	0.017667	*
LOC_Os08g01290	yellow	na	na	na	na	0.49	1.5	0.006485	*	1.51	0.000336	*	0.36	0.099638		0.06	0.719197		-0.15	0.477212		-0.07	0.729074		2.13	0.032657	*	-1.27	0.137271		0.43	0.07845
LOC_Os01g65330	green	na	na	na	na	-0.25	1.5	0.037463	*	-0.37	0.229494		1.08	0.018273	*	-0.35	0.261406		-0.77	0.000503	*	-1.58	0.006997	*	-0.39	0.107118		-1.84	0.011502	*	-0.15	0.66128
LOC_Os07g02940	turquoise	na	na	na	na	1.94	1.49	0.007732	*	1.75	3.9e-05	*	2.19	0.016489	*	2.38	0.001194	*	2.01	0.030468	*	2.27	0.012788	*	2.35	0.024024	*	3.21	0.000362	*	2.22	0.003309	*
LOC_Os03g51520	turquoise	na	na	uDTN	uDTN	1.01	1.49	0.000178	*	1.23	0.000937	*	1.34	0.009426	*	0.58	0.013279	*	1.28	0.00183	*	1.16	0.006516	*	1.73	0.00084	*	0.42	0.188111		0.91	0.00885	*
LOC_Os03g58160	turquoise	U2	Chaperons	uDTN	uDTN	1	1.49	6.1e-05	*	1.19	0.001163	*	1.19	0.005349	*	0.66	0.001643	*	0.98	0.001398	*	1.2	0.000225	*	1.51	0.006959	*	1.12	0.034792	*	0.34	0.010635	*
LOC_Os06g40080	turquoise	na	na	uDTN	uDTN	0.96	1.49	7.6e-05	*	0.28	0.142759		0.84	0.07293		0.06	0.12673		1.35	0.030876	*	0.83	0.001957	*	1.54	0.000695	*	1.55	0.005497	*	1.37	0.008566	*
LOC_Os03g30300	turquoise	na	na	na	na	0.95	1.49	5.7e-05	*	-0.14	0.723824		1.49	0.017829	*	0.58	0.131228		1.47	0.010355	*	1.3	0.003008	*	0.72	0.04076	*	1.63	0.007953	*	0.94	0.047013	*
LOC_Os01g54890	turquoise	na	na	na	na	0.9	1.49	0.008879	*	-0.58	0.021883	*	1.62	0.021641	*	1.59	0.006311	*	0.01	0.984102		1.13	0.03902	*	0.73	0.015708	*	1.4	0.058408		1.29	0.001864	*
LOC_Os02g15550	turquoise	na	na	na	na	0.88	1.49	0.000596	*	1.26	2.1e-05	*	1.31	0.020341	*	0.35	0.006271	*	0.73	0.007309	*	0.99	0.034037	*	1.54	0.000226	*	0.07	0.36751		0.99	0.009424	*
LOC_Os01g48960	turquoise	na	na	na	na	0.87	1.49	0.051352		-0.6	0.005204	*	0.65	0.028985	*	0.85	0.064775		1.78	0.00282	*	0.39	0.334652		1.62	0.00754	*	0.13	0.69006		1.71	0.000536	*
LOC_Os07g22840	turquoise	na	na	na	na	0.86	1.49	0.004248	*	-0.67	0.019503	*	1.15	0.116963		0.3	0.205916		-0.14	0.44091		1.24	0.01181	*	1.63	0.009654	*	1.74	1.7e-05	*	1.44	0.009145	*
LOC_Os05g04360	turquoise	na	na	na	na	0.8	1.49	0.000371	*	1.17	0.00013	*	1.18	0.028511	*	0.4	0.010945	*	-0.42	0.164267		0.32	0.179998		1.63	5.1e-05	*	1.49	0.016987	*	0.78	0.012353	*
LOC_Os01g18080	turquoise	na	na	na	na	0.63	1.49	0.001286	*	-0.9	0.005916	*	0.07	0.705655		0.27	0.319712		0.48	0.073972		0.79	0.008106	*	1.45	0.032405	*	1.5	0.014969	*	0.65	0.008814	*
LOC_Os02g57260	yellow	na	na	uDTN	uDTN	0.6	1.49	0.000188	*	-0.23	0.08452		1.37	0.005041	*	0.29	0.01143	*	0.76	0.128213		0.37	0.030556	*	1.52	0.003122	*	-0.25	0.181026		0.61	0.038036	*
LOC_Os11g43510	turquoise	na	na	na	na	0.49	1.49	2.4e-05	*	-0.97	0.00191	*	0.35	0.072828		-0.3	0.285257		1.65	0.009806	*	0.04	0.82029		1.61	0.000446	*	-0.06	0.776406		0.43	0.028481	*
LOC_Os01g61410	yellow	U11	ETC	uDTN	uDTN	0.47	1.49	0.003553	*	0.92	0.000192	*	0.29	0.009379	*	0.5	0.305996		-0.25	0.286559		0.09	0.662131		1.38	0.009019	*	-1.13	0.073449		0.71	0.065531
LOC_Os05g09580	yellow	na	na	na	na	0.37	1.49	0.024146	*	0.3	0.245486		1.18	0.070876		-0.41	0.01551	*	1.74	0.001675	*	-0.68	0.042288	*	2	0.001994	*	-1.67	0.13594		-0.49	0.092804
LOC_Os02g52960	turquoise	na	na	na	na	0.23	1.49	0.03362	*	-0.09	0.779668		-0.2	0.35705		-0.16	0.632239		0.01	0.970036		0.13	0.701643		0.52	0.028986	*	-0.35	0.409015		0.63	0.071366
LOC_Os12g41650	black	na	na	na	na	0.09	1.49	0.007174	*	-1.27	0.001008	*	-0.46	0.300563		0.2	0.492535		-0.84	0.126337		-1.91	0.000646	*	1.35	0.001115	*	-0.12	0.803594		0.84	0.033766	*
LOC_Os05g27730	black	na	na	na	na	-0.01	1.49	6.2e-05	*	-0.88	0.000783	*	0.72	0.123005		0.01	0.96514		-1.09	0.007827	*	-1.44	0.000684	*	0.71	0.002782	*	0.24	0.161968		0.32	0.177528
LOC_Os04g42250	black	na	na	na	na	-0.02	1.49	0.001223	*	-0.48	0.023662	*	-0.22	0.56477		-0.14	0.054348		-0.38	0.173789		-1.93	0.005595	*	1.78	0.008826	*	-1.21	0.011354	*	1.07	0.003552	*
LOC_Os06g02630	green	na	na	na	na	-0.33	1.49	0.00665	*	0.04	0.909534		-1.45	0.002657	*	-1.73	0.005085	*	-0.48	0.242793		1.01	0.109148		-0.89	0.053592		-1.52	0.060121		-0.68	0.0358	*
LOC_Os01g64120	turquoise	na	na	na	na	1.88	1.48	0.000838	*	3.4	1e-06	*	1.1	0.070774		1.47	0.058915		3.1	0.000348	*	2.43	0.008391	*	0.51	0.266159		4.34	0.001725	*	-0.61	0.32567
LOC_Os06g36560	turquoise	na	na	na	na	1.59	1.48	0.008674	*	-1.68	0.00328	*	0.99	0.027637	*	0.13	0.307893		2.25	0.088973		3.38	9.3e-05	*	3.75	0.000331	*	3.08	0.07686		2.62	0.02124	*
LOC_Os10g38489	yellow	na	na	na	na	1.12	1.48	0.013069	*	1.75	0.000574	*	2.06	0.007545	*	0.73	0.050006		0.99	0.134778		1	0.016859	*	2.27	0.000184	*	0.73	0.150565		0.91	0.065841
LOC_Os01g14100	turquoise	na	na	uDTN	uDTN	1.07	1.48	0.002942	*	0.61	0.00094	*	1.65	0.028268	*	1.38	0.000264	*	0.41	0.086978		1.35	0.024968	*	1.37	0.00024	*	0.56	0.014191	*	1.6	0.00024	*
LOC_Os03g44810	turquoise	na	na	na	na	0.95	1.48	0.000499	*	1.11	3.1e-05	*	0.49	0.326367		0.22	0.273459		1.67	0.083452		0.56	0.030176	*	1.85	0.001108	*	0.03	0.93658		1.26	0.057235
LOC_Os03g26910	turquoise	na	na	na	na	0.89	1.48	0.005494	*	0.97	0.014048	*	0.63	0.035734	*	-0.18	0.468504		0.96	0.141191		0.85	0.005695	*	2.44	0.002088	*	0.1	0.653146		1.34	0.003511	*
LOC_Os11g47820	turquoise	na	na	na	na	0.82	1.48	0.077122		1.34	0.00083	*	1.54	0.016532	*	-0.27	0.110882		0.18	0.593461		0.93	0.025333	*	1.65	0.001015	*	0.73	0.092942		0.79	0.028735	*
LOC_Os03g25770	yellow	na	na	na	na	0.76	1.48	0.000962	*	1.4	0.000144	*	1.24	0.008786	*	0.36	0.017102	*	0.59	0.403766		0.51	0.449579		1.7	0.000802	*	-0.36	0.111884		0.47	0.003032	*
LOC_Os09g19890	yellow	na	na	uDTN	na	0.72	1.48	0.001505	*	0.31	0.066266		1.34	0.009589	*	0.88	0.01734	*	0.18	0.415963		0.22	0.257886		1.98	0.035874	*	-0.01	0.924968		1.06	5.6e-05	*
LOC_Os03g17690	yellow	na	na	na	na	0.63	1.48	0.018384	*	-0.26	0.12331		0.25	0.21636		1.51	0.20719		0.53	0.0645		1.37	0.008101	*	1.42	0.004379	*	-0.86	0.04033	*	0.42	0.010614	*
LOC_Os11g42790	yellow	na	na	na	na	0.62	1.48	0.008863	*	0.31	0.014841	*	1.64	0.01398	*	0.72	0.008154	*	0.67	0.08078		0.48	0.010409	*	1.19	0.00186	*	-0.84	0.163028		0.54	0.009204	*
LOC_Os09g15420	black	na	na	na	na	0.53	1.48	0.004033	*	-1.33	0.00694	*	1.83	0.001833	*	1.09	0.001417	*	-0.6	0.152378		0.46	0.418797		2.04	0.0001	*	-1.02	0.015216	*	1.55	0.000281	*
LOC_Os05g37950	tan	na	na	na	na	0.28	1.48	1.4e-05	*	0.22	0.109674		1.22	0.064125		0.65	0.002848	*	0.81	0.023447	*	-0.86	0.02171	*	0.21	0.394379		-0.51	0.063666		-0.11	0.293089
LOC_Os07g33270	yellow	na	na	na	na	0.14	1.48	0.002576	*	0.25	0.368586		1.07	0.107879		-0.07	0.736927		-1.43	0.011016	*	-1.47	0.005124	*	1.88	0.000437	*	-1.15	0.010082	*	0.84	0.003374	*
LOC_Os07g28260	tan	na	na	na	na	0.12	1.48	0.011174	*	-1.17	0.016411	*	0.37	0.341621		-0.34	0.277025		-0.61	0.081227		0.17	0.578929		-0.12	0.838435		0.19	0.580505		1.06	0.007652	*
LOC_Os01g40690	GY	na	na	na	na	0.06	1.48	0.073496		-0.86	0.005773	*	-0.76	0.128629		-0.23	0.027687		0.62	0.019117	*	0.13	0.313492		-1.29	0.039287	*	0.99	0.016565	*	-0.47	0.050357
LOC_Os07g26630	green	na	na	na	na	-0.13	1.48	0.000586	*	-1.33	0.000164	*	-1.18	0.019687	*	0.93	0.040124	*	-0.69	0.29557		-0.24	0.024807		-0.11	0.553179		-0.57	0.026755	*	-0.32	0.104123
LOC_Os11g09010	yellow	na	na	na	na	-0.17	1.48	0.033625	*	0.63	0.009997	*	0.18	0.152193		-0.79	0.012253	*	-1.4	0.019597	*	-1.04	0.002191	*	0.37	0.169372		-1.02	0.005765	*	-0.16	0.610287
LOC_Os01g60730	black	na	na	na	na	-0.2	1.48	0.002684	*	-0.9	0.000584	*	-0.13	0.783184		-1.04	0.101092		-0.05	0.718814		-0.33	0.082772		-0.29	0.186657		-0.55	0.103094		0.17	0.253818
LOC_Os08g39330	green	na	na	na	na	-0.24	1.48	0.00063	*	-1.18	0.002247	*	-1.03	0.172248		-0.53	0.042178	*	-0.59	0.161878		-0.3	0.257803		0.52	0.053169		-0.85	0.156732		-0.56	0.019613	*
LOC_Os11g01480	green	na	na	na	na	-0.25	1.48	0.009868	*	-0.82	0.085336		-0.72	0.001368	*	1.29	0.003413	*	-1.29	0.001304	*	-1.49	0.004636	*	0.08	0.787281		-1.64	0.082842		0.34	0.088291
LOC_Os05g38040	green	na	na	na	na	-0.4	1.48	0.000823	*	-0.96	0.00057	*	0.41	0.02848	*	-1.32	0.04564	*	-0.71	0.073385		-1.86	0.006577	*	-0.73	0.004767	*	0.89	0.016695	*	-0.81	0.094195
LOC_Os02g43700	green	na	na	na	na	-0.55	1.48	0.005427	*	-0.53	0.087889		-0.58	0.538699		-1.28	0.0001	*	-0.97	0.028225	*	-1.53	0.004845	*	-0.46	0.063224		-1.4	0.137788		-0.83	0.034674	*
LOC_Os01g57854	turquoise	na	na	na	na	1.25	1.47	0.000227	*	1.46	0.000925	*	1.15	0.030292	*	1.04	0.00691	*	1.64	0.030205	*	0.59	0.207755		2.67	0.000554	*	0.56	0.1498		1.55	0.005429	*
LOC_Os06g43640	turquoise	na	na	uDTN	uDTN	1.15	1.47	0.001443	*	0.63	0.016858	*	1.53	0.00341	*	0.84	0.000733	*	1.37	0.02878	*	0.77	0.008713	*	2.08	0.000469	*	1.43	0.000422	*	1.26	0.003404	*
LOC_Os04g53210	turquoise	na	na	na	na	1.14	1.47	0.007064	*	0.69	0.002111	*	2.1	0.029973	*	0.74	0.182771		1.11	0.172913		-0.14	0.75066		2.65	0.001974	*	2.36	0.001514	*	1.05	0.029499	*
LOC_Os10g37110	turquoise	na	na	uDTN	na	0.97	1.47	0.00033	*	0.74	0.008436	*	1.22	0.007837	*	0.62	0.034143	*	1.24	0.000686	*	0.45	0.003969	*	0.9	0.000282	*	1.7	0.008617	*	1.04	0.005933	*
LOC_Os03g64060	turquoise	na	na	na	na	0.89	1.47	0.008388	*	1.08	0.002703	*	1.18	0.022475	*	0.24	0.100821		0.92	0.000492	*	0.89	0.004353	*	1.28	0.008653	*	1.24	0.012217	*	0.43	0.084369
LOC_Os03g10080	turquoise	na	na	na	na	0.84	1.47	0.020005	*	-1.49	2.7e-05	*	0.6	0.094712		0.69	0.053159		1.03	0.071772		1.75	0.014043	*	1.12	0.009583	*	1.11	0.165674		1.48	0.013035	*
LOC_Os04g56470	turquoise	na	na	na	na	0.77	1.47	0.000625	*	1.09	0.008714	*	1.14	0.023452	*	-0.12	0.636664		0.5	0.057761		0.41	0.047272	*	1.51	0.000462	*	1.46	0.019681	*	0.51	0.072692
LOC_Os03g55430	yellow	na	na	na	na	0.58	1.47	0.00039	*	1.33	0.000767	*	0.92	0.036761	*	-0.09	0.654448		-0.3	0.5463		0.59	0.007064	*	1.18	0.002495	*	-0.28	0.316968		0.63	0.00469	*
LOC_Os01g47760	turquoise	na	na	na	na	0.51	1.47	0.002243	*	-1.35	1.9e-05	*	1.33			-0.96	0.000281	*	1.41	0.070888		0.15	0.731011		0.75	0.003153	*	1.66	0.008356	*	1.2	0.162995
LOC_Os09g38920	yellow	na	na	na	na	0.42	1.47	0.000939	*	-0.94	0.005741	*	0.84	0.107537		-0.23	0.247363		0.83	0.039217	*	-0.46	0.376904		2.28	0.00127	*	-0.99	0.055206		1.01	0.002715	*
LOC_Os06g18820	black	na	na	na	na	0.29	1.47	0.000575	*	-0.55	0.010198	*	1.45	0.005817	*	0.85	0.007406	*	-0.19	0.588657		-1.51	0.02044	*	1.79	0.00203	*	-1.34	0.144535		1	0.00324	*
LOC_Os03g55080	yellow	na	na	na	na	0.14	1.47	0.000718	*	0.02	0.937518		0.74	0.155226		0.47	0.134643		-1.02	0.000203	*	-0.73	0.04817	*	0.75	0.076039		-0.94	0.095601		0.15	0.187673
LOC_Os01g13370	yellow	na	na	na	na	0.02	1.47	0.054135		-0.29	0.31547		0.75	0.274064		-0.51	0.033927	*	-0.46	0.160243		-1.38	0.00264	*	1.16	0.008847	*	-1.27	0.093352		0.37	0.214449
LOC_Os04g01520	green	na	na	na	na	-0.03	1.47	0.020866	*	0.67	0.070123		0.86	0.234854		0.1	0.732326		-1.28	0.017728	*	-0.18	0.608194		-0.33	0.369889		-1.82	0.002446	*	-0.15	0.745952
LOC_Os01g18070	green	na	na	na	na	-0.05	1.47	0.13448		-0.85	0.022155	*	-0.31	0.32916		-0.35	0.105212		0.01	0.946205		-0.35	0.357758		-0.41	0.393852		-0.28	0.241925		-0.33	0.088455
LOC_Os07g26490	green	na	na	na	na	-0.13	1.47	0.022861	*	-1.09	0.000194	*	0.41	0.128008		0.04	0.798413		-0.78	0.023916	*	-0.84	0.011337	*	-0.46	0.189584		-0.51	0.044052	*	0.27	0.184944
LOC_Os10g36703	green	na	na	na	na	-0.22	1.47	0.002645	*	0.88	0.00846	*	-1.38	0.025613	*	0.26	0.347515		-1.16	0.014377	*	-0.29	0.389902		-1.04	0.012516	*	-1.75	0.000604	*	-0.09	0.421695
LOC_Os01g04260	green	na	na	na	na	-0.24	1.47	0.152606		-1.16	0.001444	*	-1.69	0.003062	*	-0.51	0.03838	*	0.52	0.13535		2.15	0.007184	*	-1.96	0.012934	*	-1.26	0.014047	*	-1.49	0.003012	*
LOC_Os01g37910	green	na	na	na	na	-0.43	1.47	0.002812	*	-1.44	4.6e-05	*	0.83	0.057937		-0.32	0.323061		-1.43	0.008682	*	-1.16	0.000239	*	0.23	0.197917		-1.8	0.025875	*	-0.49	0.078753
LOC_Os10g02300	green	na	na	dDTN	na	-0.74	1.47	0.000663	*	-1.06	0.001616	*	-0.77	0.204716		-0.75	0.000646	*	-1.16	0.001615	*	-1.77	0.012886	*	-1.34	0.011601	*	-1.4	0.024589	*	-1.09	0.004212	*
LOC_Os01g04360	turquoise	na	na	na	na	1.75	1.46	0.031969	*	2.72	2.6e-05	*	2.85	0.006572	*	0.79	0.004382	*	2.99	0.011622	*	2	0.008804	*	2.3	0.005646	*	1.98	0.032324	*	0.21	0.353082
LOC_Os03g41460	turquoise	na	na	na	na	1.36	1.46	0.004975	*	1.66	0.000482	*	1.34	0.054382		1.09	0.000281	*	1.28	0.003062	*	1.76	0.00176	*	1.63	0.00038	*	1.93	0.036458	*	0.98	0.021637	*
LOC_Os02g14760	turquoise	U5	RNA binding and processing	uDTN	uDTN	1.2	1.46	0.000295	*	0.88	0.001637	*	1.37	0.01853	*	0.35	0.14189		1.35	5.5e-05	*	1.26	0.006507	*	1.16	0.000655	*	1.81	0.008817	*	2.2	0.000875	*
LOC_Os11g19100	turquoise	na	na	na	na	1.17	1.46	0.000385	*	0.5	0.063921		1.57	0.001788	*	0.91	0.007517	*	1.6	0.014311	*	0.75	0.040363	*	0.53	0.043994	*	1.71	0.007454	*	1.82	0.091146
LOC_Os09g29890	turquoise	na	na	uDTN	na	1.11	1.46	0.001677	*	-0.89	0.004584	*	1.48	0.016825	*	1.75	0.00051	*	1.08	0.025407	*	1.57	0.021251	*	1.11	0.027135	*	1.63	0.01371	*	1.41	0.020892	*
LOC_Os01g06560	turquoise	na	na	na	na	1.01	1.46	0.01437	*	1.78	3.2e-05	*	2.07	0.018571	*	0.32	0.163644		0.09	0.64761		0.35	0.197763		2.06	0.021624	*	0.78	0.104966		0.41	0.037848	*
LOC_Os04g51410	turquoise	na	na	na	na	0.94	1.46	0.002257	*	-1.01	0.02141	*	1.75	0.01106	*	0.42	0.040474	*	0.95	0.019114	*	0.28	0.44499		2.45	0.007529	*	1.15	0.038703	*	1.5	0.004292	*
LOC_Os05g27780	turquoise	na	na	na	na	0.94	1.46	0.000305	*	1.22	0.000482	*	1.55	0.018385	*	-0.39	0.094807		0.68	0.065334		0.58	0.163773		1.92	0.030999	*	1.63	0.101298		0.73	0.042472	*
LOC_Os11g26130	turquoise	na	na	na	na	0.91	1.46	0.020813	*	0.19	0.647877		1.39	0.018524	*	0.35	0.207544		1.29	0.016428	*	0.45	0.032287	*	1.81	0.008084	*	0.64	0.197515		0.83	0.017066	*
LOC_Os02g35870	turquoise	na	na	na	na	0.76	1.46	0.031357	*	1	0.001027	*	0.96	0.080143		-0.04	0.785115		0.56	0.238893		0.53	0.046448	*	1.54	0.000492	*	0.07	0.492238		1.26	0.003634	*
LOC_Os03g12470	yellow	U1	ABA	uDTN	uDTN	0.59	1.46	0.000641	*	1.19	0.001969	*	0.87	0.182214		0.76	0.022619	*	0.13	0.630095		-0.15	0.479855		1.82	0.018449	*	-0.5	0.064903		0.6	0.050865
LOC_Os06g04480	yellow	na	na	na	na	0.42	1.46	0.004109	*	1.75	7e-06	*	1.85	0.003436	*	-0.75	0.000314	*	0.74	0.067146		0.29	0.217298		0.06	0.578436		-0.62	0.349524		-0.69	0.018112	*
LOC_Os01g43460	yellow	na	na	na	na	0.31	1.46	0.006093	*	-0.59	0.090425		0.99	0.022509	*	-0.58	0.047613	*	0.51	0.178999		0.35	0.299193		1.46	0.0084	*	-0.11	0.428787		-0.41	0.032651	*
LOC_Os05g41610	yellow	na	na	na	na	0.13	1.46	0.001748	*	1.55	6e-06	*	0.53	0.058072		-0.67	0.023552	*	-1.22	0.035765	*	-1.21	0.005883	*	0.23	0.109301		0.58	0.13069		0.02	0.923526
LOC_Os07g36940	yellow	na	na	na	na	0.05	1.46	0.08015		-0.01	0.967261		0.39	0.208488		-1.52	0.007208	*	-0.39	0.321772		0.32	0.345933		0.23	0.4253		-0.5	0.149953		0.51	0.008335	*
LOC_Os01g28790	black	na	na	na	na	-0.03	1.46	0.003844	*	-1.36	1.3e-05	*	0.84	0.046941	*	-0.71	0.159495		-0.82	0.125882		-1.45	0.000316	*	0.49	0.049097	*	1.09	0.110301		0.15	0.354768
LOC_Os05g32810	green	na	na	na	na	-0.1	1.46	0.00042	*	-1.08	0.001981	*	0.5	0.161019		0.27	0.148138		0.05	0.737729		-0.41	0.21702		-1.66	0.000803	*	-0.8	0.061788		0.49	0.326786
LOC_Os08g03350	black	na	na	na	na	-0.2	1.46	0.021382	*	-0.7	0.000781	*	-0.48	0.091341		0.42	0.374605		-1.22	0.017462	*	-1.52	0.001059	*	0.69	0.021304	*	-1.52	0.005223	*	0.51	0.069657
LOC_Os03g57110	tan	na	na	na	na	-0.22	1.46	0.004844	*	-1.26	0.007371	*	-0.27	0.503368		-1.37	0.006184	*	-0.08	0.792757		-1.12	0.029584	*	-0.17	0.261542		0.31	0.670465		0.62	0.020358	*
LOC_Os07g07670	green	na	na	na	na	-0.46	1.46	0.010852	*	-0.54	0.003561	*	0.51	0.329339		-1.49	0.000347	*	-1.14	0.014459	*	-0.24	0.249583		-1.11	0.003499	*	-1.5	0.007274	*	-0.76	0.012347	*
LOC_Os03g12990	green	na	na	na	na	-0.48	1.46	0.000342	*	-0.24	0.411697		-0.86	0.249253		-0.9	0.012595	*	-0.96	0.011853	*	-1.44	0.014338	*	-0.83	0.124024		-2.08	1.2e-05	*	0.19	0.453299
LOC_Os09g04310	green	na	na	na	na	-0.49	1.46	0.006452	*	-1.74	0.004704	*	1.57	0.014659	*	-0.25	0.775262		-0.81	0.098601		-2.15	0.005875	*	-0.56	0.013232	*	-2.16	0.000896	*	0.41	0.545634
LOC_Os07g49080	green	na	na	dDTN	dDTN	-0.92	1.46	0.002634	*	-1.31	0.000447	*	-1.45	0.034034	*	-0.41	0.181945		-1.73	0.022132	*	-1.4	0.021891	*	-2.23	0.000918	*	-2.17	0.029111	*	-0.68	0.004263	*
LOC_Os12g38560	green	na	na	na	na	na	1.45	0.003683	*	0.1	0.745714		-1.62	0.045682	*	0.13	0.932912		-0.68	0.181501		-0.91	0.02282	*	-2.49	0.164171		1.73	0.099361		0.08	0.685184
LOC_Os05g10690	turquoise	na	na	na	na	1.43	1.45	0.033715	*	-1.25	0.000662	*	2.21	0.002693	*	1.46	0.044347	*	2.23	0.000937	*	1.59	0.003312	*	0.91	0.002285	*	2.42	0.027682	*	2.21	0.004614	*
LOC_Os01g24480	turquoise	na	na	uDTN	na	1.18	1.45	0.003071	*	-0.48	0.079369		1.92	0.017197	*	1.22	0.012402	*	0.83	0.110653		1.48	0.001337	*	2.25	0.000362	*	1.42	0.073403		1.62	0.003901	*
LOC_Os04g36600	turquoise	na	na	uDTN	na	1.08	1.45	0.006712	*	0.24	0.277594		0.72	0.012074	*	1.24	0.007364	*	1.61	0.002344	*	1.41	7.7e-05	*	0.77	0.003433	*	1.55	0.004661	*	1.2	0.008069	*
LOC_Os03g12940	turquoise	na	na	na	na	0.97	1.45	0.017625	*	1.32	0.006046	*	0.82	0.091265		0.66	0.039726	*	0.74	0.086622		0.61	0.004795	*	1.03	0.026888	*	1.61	0.003102	*	0.76	0.036639	*
LOC_Os08g42740	turquoise	na	na	uDTN	na	0.79	1.45	0.011398	*	-0.54	0.052722		1.23	0.036979	*	0.81	0.001992	*	1.15	0.003095	*	0.38	0.12434		1.3	0.000129	*	1.02	0.019393	*	0.99	0.003661	*
LOC_Os03g16130	turquoise	na	na	na	na	0.67	1.45	0.064919		0.75	0.0205	*	0.65	0.190034		0.15	0.477515		0.62	0.037845	*	0.85	0.018195	*	1.2	0.006884	*	-0.26	0.074887		0.66	0.055361
LOC_Os03g57210	turquoise	na	na	uDTN	uDTN	0.64	1.45	1e-06	*	-0.47	0.018395	*	0.95	0.012974	*	0.34	0.038262	*	0.78	0.0194	*	0.3	0.297841		0.85	0.001017	*	0.87	0.01107	*	0.69	0.001093	*
LOC_Os06g02490	turquoise	na	na	na	na	0.48	1.45	0.030344	*	0.31	0.159652		0.61	0.148294		1.12	0.05236		-0.51	0.075378		-0.31	0.158253		0.71	0.048556	*	0.82	0.092356		0.37	0.013231	*
LOC_Os08g17400	turquoise	na	na	na	na	0.45	1.45	0.036329	*	0.65	0.047932	*	0.56	0.061618		-0.92	0.001596	*	0.58	0.083472		0.63	0.072409		0.54	0.265511		0.27	0.257947		0.4	0.075915
LOC_Os01g59180	turquoise	na	na	na	na	0.43	1.45	0.045986	*	1.18	0.009967	*	-1.17	0.053064		-0.42	0.06506		-0.27	0.413802		-1.22	0.057541		1.96	0.009151	*	1.37	0.058665		0.54	0.061862
LOC_Os06g06530	yellow	na	na	na	na	0.29	1.45	0.022992	*	0.86	0.021993	*	0.64	0.070488		-0.86	0.047746	*	-0.16	0.820628		0.26	0.123761		0.48	0.077433		-0.22	0.029006		0.14	0.372533
LOC_Os03g13300	black	na	na	na	na	0.26	1.45	0.001209	*	-0.34	0.018175	*	1.43	0.033884	*	1.74	0.037471	*	-1.44	0.094748		-0.11	0.665038		0.7	0.026449	*	-1.31	0.039877	*	0.6	0.02138	*
LOC_Os05g43460	turquoise	na	na	na	na	0.26	1.45	0.000662	*	-1.21	0.000905	*	-0.23	0.462759		0.43	0.124933		-0.54	0.100091		-0.48	0.247202		0.17	0.231144		1.59	0.097966		0.83	0.03116	*
LOC_Os06g02410	yellow	na	na	na	na	0.23	1.45	3.1e-05	*	1.22	0.009378	*	-0.09	0.740508		0.36	0.063037		-0.83	0.038131	*	-0.61	0.033599	*	0.82	0.011314	*	-0.34	0.004978	*	0.11	0.607875
LOC_Os12g31440	turquoise	na	na	na	na	0.22	1.45	0.031278	*	0.1	0.767196		0	1		-1.18	0.001803	*	0.2	0.54731		-0.04	0.742527		0.37	0.114961		0.63	0.13991		0.11	0.506469
LOC_Os03g16480	yellow	na	na	na	na	0.19	1.45	0.000119	*	0.46	0.023882	*	-0.2	0.431199		-0.28	0.027209	*	-0.44	0.070106		-1.33	0.000494	*	1.64	0.001234	*	0.03	0.899874		0.43	0.060192
LOC_Os04g57760	yellow	na	na	na	na	0.06	1.45	8.8e-05	*	-0.32	0.185319		1.47	0.092306		-1.5	0.000675	*	-0.19	0.62011		-0.99	0.009192	*	-0.13	0.465685		1.51	0.054076		-0.45	0.029944	*
LOC_Os02g08120	turquoise	na	na	na	na	0.02	1.45	0.021845	*	-0.43	0.149105		-0.27	0.092355		-0.71	0.046755	*	-0.02	0.945138		-0.73	0.104841		0.43	0.274076		0.29	0.422109		-0.19	0.253196
LOC_Os03g32580	green	na	na	dDTN	na	-0.32	1.45	0.004389	*	-0.96	0.001148	*	-0.5	0.101563		0.39	0.120782		-0.76	0.017821	*	-1.18	0.004217	*	-0.4	0.038355	*	-1.47	0.009088	*	-0.27	0.128827
LOC_Os07g12890	green	na	na	dDTN	na	-0.95	1.45	0.003845	*	-0.57	0.058867		-1.15	0.187397		-1.44	0.062945		-1.04	0.00902	*	-2.05	0.000399	*	-2	0.019568	*	-2.06	0.022585	*	-1.11	0.007356	*
LOC_Os05g47700	turquoise	na	na	na	na	1.97	1.44	0.004392	*	-2.43	0.000526	*	1.04	0.12092		1.28	0.043177	*	3.64	0.002382	*	3.94	0.003479	*	2.8	0.007817	*	4.65	0.000226	*	2.65	0.095829
LOC_Os08g30820	turquoise	na	na	na	na	1.2	1.44	0.008204	*	1.37	1e-06	*	1.55	0.022701	*	1.25	9.2e-05	*	0.94	0.016093	*	0.96	0.009774	*	1.27	5.5e-05	*	1.7	0.00211	*	1.04	0.021326	*
LOC_Os05g51630	turquoise	U3	cell wall metabolism	uDTN	uDTN	1.08	1.44	1.3e-05	*	-0.33	0.065813		1.08	0.003906	*	1.55	0.012904	*	1.12	0.000821	*	1.17	0.011133	*	1.32	0.003964	*	1.55	0.004364	*	0.98	0.010984	*
LOC_Os03g18680	turquoise	na	na	uDTN	na	0.94	1.44	0.006213	*	-0.79	0.005249	*	1.39	0.002963	*	0.26	0.094416		1.56	0.003397	*	0.84	0.009391	*	1.52	0.007212	*	1.61	0.020279	*	1.1	0.033003	*
LOC_Os02g56850	yellow	na	na	uDTN	uDTN	0.74	1.44	0.000385	*	1.03	0.000367	*	1.24	0.016771	*	0.77	0.000532	*	-0.39	0.17983		0.69	0.085816		1.46	0.000273	*	0.1	0.445003		1.16	0.00674	*
LOC_Os08g07390	turquoise	na	na	na	na	0.73	1.44	0.004372	*	0.62	0.03124	*	-0.02	0.677172		0.22	0.179337		0.29	0.125899		1.11	0.010058	*	2.12	0.058259		0.51	0.002567	*	0.63	0.128541
LOC_Os06g36080	yellow	na	na	na	na	0.66	1.44	0.008442	*	-1.22	0.007615	*	1.09	0.006991	*	0.79	0.027978	*	0.87	0.002477	*	0.56	0.069296		1.34	0.022968	*	0.03	0.933144		1.43	0.039121	*
LOC_Os08g32060	yellow	na	na	na	na	0.42	1.44	0.001419	*	0.24	0.470977		1.08	0.086162		-0.5	0.014142	*	0.13	0.560751		0.11	0.67287		1.32	0.005167	*	0.5	0.173484		-0.18	0.058229
LOC_Os05g48940	tan	na	na	na	na	0.21	1.44	0.055799		-1.17	0.003439	*	0.71	0.098451		-0.5	0.009519	*	0.75	0.027092	*	-0.27	0.274234		-0.71	0.037185	*	1.48	0.010151	*	0.19	0.132836
LOC_Os02g03280	yellow	na	na	na	na	0.16	1.44	0.006583	*	-0.19	0.296034		0.72	0.141336		-0.49	0.044031	*	-0.68	0.38864		0.51	0.239531		1.07	0.014782	*	-1.25	0.005904	*	0.38	0.107654
LOC_Os04g46220	turquoise	na	na	na	na	0.12	1.44	3.1e-05	*	-1.19	0.001604	*	0.72	0.052234		-0.07	0.770766		-0.73	0.022523	*	-1.3	0.021276	*	1.63	0.006703	*	1.3	0.030264	*	-0.53	0.03012	*
LOC_Os11g31950	black	na	na	na	na	0.02	1.44	0.009626	*	-0.38	0.115637		0.39	0.075589		0.85	0.005221	*	-1.34	0.031364	*	-0.85	0.004593	*	0.6	0.047653	*	-1.36	0.064093		0.47	0.048203	*
LOC_Os07g34940	yellow	na	na	na	na	-0.08	1.44	0.000284	*	0.93	0.011315	*	0.66	0.039532	*	-0.78	0.068187		-0.86	0.008717	*	-1.46	0.011903	*	0.79	0.016066	*	-0.82	0.356901		-0.32	0.302231
LOC_Os02g56280	green	na	na	na	na	-0.33	1.44	0.012335	*	-1.33	0.029439	*	-1.08	0.037265	*	0.06	0.764824		-0.81	0.047351	*	-0.85	0.092605		-0.88	0.073047		-0.62	0.161794		-0.05	0.880001
LOC_Os07g35260	green	na	na	na	na	-0.45	1.44	0.016139	*	-1.83	3.4e-05	*	0.28	0.339046		0.53	0.236485		-1.66	0.000387	*	-0.84	9.3e-05	*	-0.98	0.042361	*	-1.63	0.044467	*	-0.26	0.578958
LOC_Os02g35940	turquoise	na	na	na	na	1.04	1.43	0.008482	*	1.91	0.000343	*	1.53	0.020875	*	0.87	0.028544	*	0.45	0.428174		0.47	0.370571		2.29	6.6e-05	*	0.48	0.051317		1.15	0.022885	*
LOC_Os03g03980	yellow	na	na	na	na	0.92	1.43	0.004935	*	0.63	0.045801	*	1.5	0.055036		0.32	0.218595		0.73	0.356831		1.66	0.054351		1.5	0.008417	*	0.57	0.075559		0.39	0.077271
LOC_Os02g48964	turquoise	na	na	na	na	0.5	1.43	0.049255	*	-0.75	0.01217	*	0.8	0.002726	*	0.42	0.014481	*	0.69	0.000136	*	0.35	0.105382		0.7	0.003581	*	0.62	0.026196	*	0.38	0.010681	*
LOC_Os02g06290	turquoise	na	na	na	na	0.46	1.43	6.2e-05	*	-1.97	3e-05	*	-0.75	0.061309		-0.89	0.000599	*	1.72	0.002114	*	1.11	0.024798	*	0.02	0.884752		1.77	0.078986		0.78	0.093857
LOC_Os10g42220	yellow	na	na	na	na	0.33	1.43	0.024831	*	0.11	0.497082		1.07	0.038011	*	-0.58	0.118378		-0.36	0.076809		-0.29	0.095685		0.9	0.02074	*	0.26	0.264587		0.91	0.005974	*
LOC_Os01g72520	grey	na	na	na	na	0.31	1.43	0.002987	*	0.05	0.613186		1.36	0.090272		-0.6	0.143095		-0.02	0.951389		1.97	0.002272	*	-1.92	0.00234	*	-0.48	0.220911		0	1
LOC_Os01g14590	green	na	na	dDTN	na	-0.54	1.43	0.001149	*	-1.63	0.00012	*	-0.47	0.397232		-0.02	0.955349		-1.77	0.001129	*	-0.89	0.020087	*	-0.33	0.316289		-2.12	0.043344	*	-0.39	0.160052
LOC_Os06g47200	turquoise	na	na	uDTN	na	1.41	1.42	0.01575	*	1.47	0.001592	*	1.82	0.03952	*	1.12	0.002256	*	1.16	0.015858	*	1.17	0.053115		2.12	0.006605	*	1.85	0.004312	*	1.94	0.000388	*
LOC_Os01g26039	yellow	na	na	na	na	1.31	1.42	0.000405	*	1.76	0.000793	*	1.98	0.003876	*	1.47	0.003325	*	-0.05	0.807327		2.53	0.005	*	1.85	0.016042	*	0.85	0.138437		1.17	0.026461	*
LOC_Os01g62290	yellow	na	na	na	na	1.21	1.42	0.003107	*	1.96	0.002348	*	1.57	0.029822	*	1.06	0.003965	*	1.9	0.072399		2.29	0.021442	*	2.01	0.003343	*	-1.51	0.002186	*	1.1	0.003778	*
LOC_Os08g29720	turquoise	na	na	na	na	0.95	1.42	0.000187	*	-0.08	0.499178		1.04	0.004591	*	1.17	0.018355	*	1.46	6.3e-05	*	0.22	0.500508		1.24	0.00126	*	1.74	0.007286	*	1.15	0.042905	*
LOC_Os10g26610	turquoise	na	na	uDTN	na	0.92	1.42	0.069913		0.18	0.033195		1.43	0.033978	*	0.44	0.050972		1.04	0.001073	*	1	0.00065	*	1.76	0.002294	*	1.08	0.115436	#	0.57	0.096709
LOC_Os03g12550	yellow	na	na	uDTN	na	0.66	1.42	0.008331	*	0	0.999999		0.67	0.025402	*	0.51	0.008385	*	0.65	0.036947	*	1.09	0.014147	*	1.57	0.001109	*	-0.33	0.250635		0.62	0.021738	*
LOC_Os08g04840	yellow	na	na	uDTN	na	0.6	1.42	1.3e-05	*	-0.55	0.018592	*	0.95	0.077264		-0.08	0.563034		0.75	0.057358		1.23	5.3e-05	*	2.24	0.000263	*	-1	0.001795	*	0.73	0.028539	*
LOC_Os09g26310	yellow	na	na	na	na	0.6	1.42	0.027049	*	0.61	0.022801	*	1.2	0.132512		-0.5	0.083806		0.45	0.440711		0.41	0.089596		2.02	0.000567	*	0.44	0.243203		0.34	0.217099
LOC_Os12g43550	yellow	na	na	uDTN	uDTN	0.52	1.42	0.024806	*	0.69	0.002172	*	1.11	0.090393		0.45	0.003271	*	-0.16	0.471925		-0.38	0.321861		2.13	0.000181	*	-0.57	0.018041	*	0.46	0.082516
LOC_Os08g38220	turquoise	na	na	na	na	0.49	1.42	0.017963	*	-1.22	0.000193	*	0.16	0.554452		-0.48	0.108124		0.08	0.862968		0.91	0.094172		0.26	0.118139		1.62	0.025999	*	1.21	0.018093	*
LOC_Os07g02800	tan	na	na	uDTN	na	0.46	1.42	0.04953	*	-1.37	0.001571	*	1.14	0.087061		0.19	0.555252		0.55	0.16486		-0.59	0.021279	*	0.72	0.008685	*	1.63	0.000487	*	0.45	0.122238
LOC_Os11g38670	yellow	na	na	na	na	0.44	1.42	0.002527	*	0.98	0.00045	*	0.79	0.209239		0.4	0.022974	*	-0.5	0.126603		0.54	0.144177		0.4	0.004869	*	-0.47	0.054186		0.46	0.10382
LOC_Os03g44800	yellow	na	na	na	na	0.23	1.42	3.8e-05	*	0.92	0.000627	*	0.77	0.088105		0.15	0.235665		-0.74	0.024843	*	-0.32	0.200174		1.23	4.7e-05	*	-0.57	0.155694		-0.27	0.009216	*
LOC_Os01g59790	yellow	na	na	na	na	0.2	1.42	0.005902	*	0.58	0.022127	*	0.66	0.024175	*	0.14	0.467218		-1.31	0.000161	*	0.01	0.97474		1.23	0.0004	*	-0.77	0.026727	*	-0.11	0.386623
LOC_Os10g05020	green	na	na	na	na	-0.16	1.42	0.000705	*	-1.27	0.003113	*	-0.8	0.200729		0.78	0.211305		-0.12	0.37961		-1.34	0.056579		0.01	0.953231		-0.69	0.336925		-0.2	0.673919
LOC_Os02g02900	grey	na	na	na	na	-0.2	1.42	0.003237	*	-1.18	0.023309	*	-1.07	0.298314		-1.39	0.000882	*	0.21	0.424962		-0.08	0.380156		-1.72	0.018567	*	1.27	0.006528	*	-0.41	0.148983
LOC_Os03g57450	black	na	na	na	na	-0.2	1.42	0.000309	*	-1.35	0.00109	*	-0.53	0.436636		-0.3	0.091417		-1.18	0.030216	*	-1.03	0.026184	*	0.96	0.00138	*	-1.33	0.072593		0.44	0.10567
LOC_Os09g20350	green	na	na	na	na	-0.39	1.42	0.002262	*	-1.3	0.015547	*	-1.06	0.191574		-1.79	0.004237	*	-0.68	0.395589		-0.7	0.03201	*	-0.37	0.134273		0.64	0.120511		0.43	0.034991	*
LOC_Os10g36848	green	na	na	dDTN	dDTN	-0.69	1.42	0.004397	*	-0.96	0.02309	*	-1.3	0.050978		-0.64	0.038461	*	-1.28	0.003458	*	-2	0.002436	*	-0.04	0.702172		-1.98	0.001865	*	-0.2	0.390128
LOC_Os03g10050	green	na	na	na	na	-0.73	1.42	0.000364	*	0.78	0.013989	*	-1.84	0.000904	*	-1.11	0.011978	*	-1.99	0.002205	*	-1.78	0.005108	*	0.99	0.002392	*	-2.33	0.089318		-1.59	0.016626	*
LOC_Os01g62260	turquoise	na	na	uDTN	na	1.4	1.41	0.012937	*	0.45	0.10365		1.93	0.008456	*	1.09	0.004335	*	1.72	0.077338		1.38	0.014697	*	2.61	0.047668	*	2.47	0.036075	*	1.51	0.088335
LOC_Os01g72250	yellow	U1	ABA	uDTN	uDTN	0.83	1.41	0.014275	*	-0.25	0.201504		1.88	0.006783	*	1	0.036837	*	0.81	0.060997		0.3	0.160812		1.75	0.003665	*	0.21	0.384091		1.18	0.001836	*
LOC_Os05g43850	turquoise	na	na	uDTN	na	0.8	1.41	0.000901	*	-0.41	0.011517	*	0.91	0.019305	*	0.2	0.139194		1.05	0.001095	*	0.74	6.8e-05	*	1.57	0.000745	*	1.26	0.038869	*	1.17	2e-05	*
LOC_Os04g44500	turquoise	na	na	na	na	0.75	1.41	0.001204	*	-2.19	2.9e-05	*	1.03	0.176984		0.72	0.168027		0.31	0.505467		-1.08	0.016493	*	1.82	0.003674	*	2.42	0.006919	*	2.19	0.031854	*
LOC_Os02g49760	turquoise	na	na	na	na	0.61	1.41	0.000135	*	0.24	0.116613		1.33	0.009184	*	0.52	0.062646		-0.49	0.241804		-0.27	0.440662		1.68	0.000963	*	0.61	0.101148		0.82	0.00014	*
LOC_Os06g47860	yellow	na	na	uDTN	na	0.6	1.41	0.00025	*	1.02	0.006574	*	1.43	0.017522	*	0.77	0.001867	*	-0.56	0.058595		0.43	0.157227		1.75	0.001653	*	-0.52	0.141043		0.67	0.040524	*
LOC_Os11g06040	turquoise	na	na	na	na	0.57	1.41	0.000852	*	-0.62	0.051334		0.88	0.064768		0.86	0.02689	*	0.32	0.016134	*	-0.5	0.118073		1.57	0.003349	*	0.53	0.297376		1.06	0.000416	*
LOC_Os04g40310	yellow	U9	TCA	uDTN	uDTN	0.41	1.41	0.008822	*	1.16	0.001551	*	1.61	0.004428	*	0.37	0.010221	*	-1.16	0.017368	*	-0.31	0.219575		1.81	0.000102	*	-1.3	0.110662		0.52	0.109018
LOC_Os01g36220	yellow	na	na	na	na	0.38	1.41	0.008404	*	-0.92	0.000111	*	0.66	0.04181	*	0.39	0.169674		0.11	0.571131		-0.37	0.433305		2	0.000955	*	-0.63	0.037313	*	0.88	0.140813
LOC_Os01g13420	tan	na	na	uDTN	na	0.37	1.41	0.00027	*	-1.22	0.002777	*	1.05	0.037398	*	0.06	0.408501		0.98	0.015339	*	-0.16	0.552904		0.63	0.095093		0.57	0.090792		0.69	0.064662
LOC_Os03g40410	yellow	na	na	na	na	0.37	1.41	0.048051	*	0.69	0.003283	*	0.14	0.712434		0.7	0.002339	*	-0.51	0.036899	*	0.02	0.925265		1.31	0.006298	*	-1.17	0.095709		0.68	0.06305
LOC_Os09g30414	yellow	na	na	na	na	0.28	1.41	5.6e-05	*	0.85	0.016501	*	-0.11	0.780731		1.17	0.118063		0.61	0.095193		-0.59	0.036688	*	0.02	0.892722		-0.79	0.169928		-1.21	0.007683	*
LOC_Os03g62640	turquoise	na	na	na	na	0.26	1.41	0.120306		-1.13	0.006246	*	0.13	0.719725		0.31	0.219763		0.14	0.564014		0.19	0.394071		-1.15	0.031796	*	1.32	0.152913		0.98	0.155264
LOC_Os12g43880	yellow	na	na	na	na	0.2	1.41	0.001836	*	0.2	0.121628		1.19	0.133646		-0.2	0.176064		-1.15	0.009215	*	-0.71	0.01321	*	1.74	8.1e-05	*	-0.34	0.122668		0.48	0.030888	*
LOC_Os10g25090	magenta	na	na	na	na	0.06	1.41	0.105428		-1.33	0.009194	*	-1.44	0.015912	*	-1.6	0.004417	*	1.11	0.046357	*	1.67	0.002366	*	-1.8	0.001619	*	1.54	0.053465		-0.14	0.588489
LOC_Os06g45480	green	na	na	na	na	-0.23	1.41	0.113889		-1.31	0.001431	*	-1.24	0.002362	*	-0.01	0.982942		-0.36	0.166666		-0.84	0.019299	*	0	0.990243		-0.42	0.009313	*	-0.86	0.042203	*
LOC_Os05g09020	black	na	na	na	na	-0.33	1.41	0.006981	*	-1.51	0.000286	*	0.83	0.218163		-0.01	0.975019		-1.58	0.000548	*	-1.96	0.007842	*	0.99	0.001578	*	-1.44	0.042477	*	0.25	0.448165
LOC_Os07g48260	green	na	na	dDTN	na	-0.79	1.41	0.012675	*	-2.13	4e-06	*	-1.33	0.026852	*	0.85	0.172605		-1.69	0.06186		-1.56	0.006218	*	-0.98	0.033484	*	-2.32	0.013658	*	-0.11	0.781143
LOC_Os01g64970	turquoise	U13	bZIP	uDTN	uDTN	1.46	1.4	0.002476	*	0.37	0.046649	*	0.45	0.052476		1.67	6.8e-05	*	1.52	0.006878	*	1.9	0.001157	*	1.73	0.011019	*	2.45	0.002994	*	2.27	0.00219	*
LOC_Os07g32530	turquoise	na	na	uDTN	na	1.06	1.4	0.036809	*	0.9	0.0036	*	1.39	0.016856	*	0.87	0.002699	*	1.12	0.000603	*	1.2	0.0126	*	1.21	0.001474	*	1.17	0.020343	*	1.07	0.005383	*
LOC_Os08g40790	turquoise	na	na	uDTN	na	1.03	1.4	0.000275	*	0.29	0.056259		1.3	0.051972		0.81	0.010787	*	0.6	0.005288	*	1.83	0.000302	*	1.56	0.000739	*	0.94	0.003402	*	1.49	0.000728	*
LOC_Os11g09350	turquoise	na	na	na	na	0.9	1.4	0.011381	*	0.13	0.487383		1.52	0.035422	*	0.52	0.007064	*	1.33	0.009062	*	0.76	0.18444		1.61	0.004882	*	-0.39	0.29028		1.5	0.000527	*
LOC_Os04g45940	turquoise	na	na	uDTN	na	0.76	1.4	0.000302	*	-0.05	0.634008		1.09	0.067281		0.35	0.063787		0.7	0.163981		0.71	0.012878	*	1.26	0.008562	*	0.84	0.052638		0.87	0.001874	*
LOC_Os11g08670	turquoise	na	na	na	na	0.76	1.4	0.000132	*	0.12	0.470251		0.82	0.005575	*	0.76	0.103176		1.02	0.083689		-0.35	0.141946		1.93	0.001105	*	0.93	0.080398		0.71	0.074558
LOC_Os12g37519	turquoise	na	na	na	na	0.73	1.4	9.7e-05	*	1.65	0.000514	*	0.52	0.310482		-0.17	0.187773		1.13	0.14979		0.09	0.563564		1.67	0.012636	*	0.28	0.53129		0.32	0.071057
LOC_Os03g59620	yellow	na	na	na	na	0.68	1.4	0.035323	*	-0.41	0.089872		1.41	0.018284	*	0.73	0.010309	*	0.99	0.053076		0.1	0.614805		2.2	0.010388	*	-0.58	0.204083		0.69	0.042687	*
LOC_Os11g37210	yellow	na	na	na	na	0.67	1.4	0.001603	*	1.05	0.0114	*	1.09	0.061892		0.13	0.093391		0.62	0.115073		0.4	0.187807		1.49	0.112958		0.46	0.190976		0.04	0.830303
LOC_Os09g34060	yellow	na	na	na	na	0.59	1.4	0.001227	*	0.86	0.001764	*	1.06	0.086863		0.52	0.002306	*	0.19	0.502584		-0.23	0.268795		1.82	0.007072	*	-0.27	0.52804		0.4	0.05334
LOC_Os10g14011	turquoise	na	na	na	na	0.59	1.4	0.00022	*	0.28	0.148052		0.68	0.223338		-0.22	0.176049		0.99	0.014402	*	-0.43	0.081764		1.72	0.011406	*	1.55	0.012628	*	-0.28	0.071865
LOC_Os01g58114	turquoise	na	na	na	na	0.54	1.4	0.001341	*	-0.48	0.122983		1.03	0.039037	*	0.37	0.019076	*	0.72	0.010728	*	-0.31	0.086653		1.07	0.020295	*	0.64	0.027611	*	0.91	0.001035	*
LOC_Os07g12510	yellow	na	na	na	na	0.48	1.4	2.7e-05	*	1.21	0.000249	*	0.77	0.179175		-0.51	0.007566	*	0.28	0.405		-0.25	0.403538		1.41	0.000964	*	-0.11	0.283975		0.2	0.148321
LOC_Os05g05600	turquoise	na	na	na	na	0.44	1.4	0.000237	*	-1.64	6.8e-05	*	-0.05	0.775424		0.3	0.038655	*	0.03	0.904778		0.84	0.00205	*	0.62	0.062725		0.46	0.426075		1.29	0.009365	*
LOC_Os02g21110	turquoise	na	na	na	na	0.43	1.4	0.000246	*	0.46	0.030692	*	-0.37	0.208126		0.38	0.247286		0.68	0.031519	*	-0.83	0.052303		1.94	0.001652	*	0.08	0.66668		0.29	0.157952
LOC_Os01g56810	turquoise	na	na	na	na	0.28	1.4	0.003948	*	-1.04	0.001039	*	-0.81	0.06809		0.4	0.329371		0.52	0.013407	*	0.54	0.187014		-0.03	0.625912		0.78	0.213546		0.01	0.967319
LOC_Os02g50940	yellow	na	na	na	na	0.28	1.4	3.6e-05	*	-0.64	0.034904	*	1.13	0.007471	*	-0.42	0.015603	*	0.03	0.944365		-0.91	0.071514		1.85	0.000844	*	-0.21	0.55876		0.54	0.021629	*
LOC_Os07g13800	yellow	na	na	na	na	0.24	1.4	0.000541	*	0.39	0.41547		0.45	0.465991		-0.06	0.732972		-0.04	0.922836		-0.59	0.008481	*	1.73	0.003017	*	-1.49	0.092173		0.02	0.91634
LOC_Os04g53690	black	na	na	na	na	0.16	1.4	0.044436	*	-0.54	0.055897		-0.54	0.056925		-0.4	0.090065		-0.29	0.246156		0.07	0.734724		0.27	0.372702		-0.47	0.058677		1.11	0.070948
LOC_Os08g04470	yellow	na	na	na	na	0.01	1.4	0.006104	*	-0.73	0.077066		1.16	0.038061	*	-1.23	0.00701	*	0.31	0.28482		-0.73	0.017901	*	0.72	0.050003		-0.88	0.071552		0.12	0.391569
LOC_Os05g11780	green	na	na	na	na	-0.19	1.4	0.083223		-0.44	0.161133		-0.56	0.122835		-0.66	0.033201	*	-1.1	0.002104	*	-0.14	0.305645		0.24	0.403574		-1.3	0.0182	*	0.04	0.870864
LOC_Os01g43680	green	na	na	na	na	-0.25	1.4	0.005108	*	-1.07	0.017162	*	-0.45	0.529764		0.36	0.030573	*	-0.6	0.002476	*	-0.2	0.166952		-1.37	0.019262	*	-1.26	0.063312		-0.01	0.950139
LOC_Os07g46420	turquoise	na	na	na	na	1.19	1.39	0.000197	*	0.63	0.062927		0.88	0.081729		0.34	0.19007		1.68	0.011423	*	1.48	0.029162	*	2.75	0.003692	*	1.71	0.091336		0.27	0.320475
LOC_Os08g44820	turquoise	na	na	na	na	0.8	1.39	0.006358	*	1.33	0.000284	*	0.62	0.176132		0.51	0.022769	*	0.42	0.389332		-0.57	0.056306		2.04	0.000217	*	0.92	0.089365		0.95	0.00776	*
LOC_Os07g37650	turquoise	na	na	uDTN	uDTN	0.77	1.39	0.006863	*	-0.94	0.013356	*	0.59	0.001988	*	0.89	0.000612	*	1.32	0.00169	*	0.35	0.143452		1.19	0.03231	*	1.22	0.000914	*	1.15	5.5e-05	*
LOC_Os01g61070	yellow	na	na	na	na	0.6	1.39	0.052921		-0.38	0.286411		1.03	0.059333		1.3	0.002054	*	-0.44	0.37513		1.65	0.029155	*	1.24	0.035762	*	-1.53	0.116081		0.97	0.00163	*
LOC_Os03g06420	turquoise	na	na	na	na	0.59	1.39	0.025558	*	0.04	0.904522		0.22	0.168683		0.03	0.790648		0.14	0.453354		0.86	0.01288	*	0.87	0.012809	*	0.34	0.350895		1.43	0.038232	*
LOC_Os03g12350	turquoise	na	na	na	na	0.54	1.39	5.8e-05	*	-0.65	0.004676	*	1.32	0.000578	*	0.31	0.07079		0.18	0.427386		-0.66	0.076171		1.58	0.007757	*	0.89	0.053301		1.03	0.000131	*
LOC_Os04g52000	yellow	na	na	na	na	0.54	1.39	4.8e-05	*	0.67	0.005159	*	1.09	0.059514		0.21	0.131951		-0.23	0.197879		-0.34	0.037779	*	1.49	6.9e-05	*	0.86	0.031119	*	0.43	0.0415	*
LOC_Os01g46380	brown	na	na	na	na	0.51	1.39	0.0999		-0.32	0.002416	*	-0.2	0.486711		1.28	0.004379	*	1	0.013652	*	0.35	0.321195		-0.59	0.028494	*	1.66	0.01917	*	0.06	0.746373
LOC_Os02g14480	yellow	na	na	na	na	0.51	1.39	0.002433	*	-0.22	0.286838		1.26	0.078665		1.08	0.002567	*	-0.09	0.753227		0.26	0.069209		0.92	0.00381	*	-0.63	0.041388	*	0.81	0.003244	*
LOC_Os03g05830	turquoise	na	na	na	na	0.49	1.39	0.036079	*	0.51	0.169679		-0.17	0.704795		-0.98	0.02108	*	0.69	0.008055	*	1.3	0.000769	*	0.49	0.220776		0.22	0.402171		0.65	0.037908	*
LOC_Os03g05910	turquoise	na	na	na	na	0.46	1.39	0.000642	*	-0.96	0.023257	*	0.54	0.07789		1.13	0.087313		0.95	0.04552	*	0.53	0.17302		0.77	0.028879	*	-0.32	0.533057		-0.02	0.867549
LOC_Os03g43770	yellow	na	na	na	na	0.07	1.39	0.038597	*	1.17	0.000544	*	-0.35	0.56477		0.15	0.467716		-0.82	0.072922		-1.12	0.047571	*	1.95	0.002774	*	-1.53	0.034088	*	-0.45	0.098875
LOC_Os04g26850	black	na	na	na	na	0.05	1.39	0.090273		-0.13	0.605984		-0.19	0.436121		0.08	0.832777		-0.71	0.076165		-0.21	0.482322		-0.06	0.72016		-1.18	0.071016		0.99	0.009038	*
LOC_Os01g21120	green	na	na	na	na	-0.16	1.39	0.00172	*	1.26	0.00261	*	0.25	0.452444		-0.69	0.151031		-0.57	0.157718		-0.82	0.020483	*	-0.69	0.092163		-1.6	0.010617	*	-0.74	0.054181
LOC_Os03g60650	green	na	na	na	na	-0.27	1.39	0.018705	*	-0.67	0.004826	*	-0.9	0.143011		-0.06	0.298168		-1.31	0.000972	*	-1.11	0.023329	*	0.27	0.103355		-0.28	0.333473		-0.23	0.121742
LOC_Os06g35060	green	na	na	na	na	-0.49	1.39	0.014608	*	-1.51	0.00446	*	-0.06	0.721897		-0.17	0.547772		-0.94	0.011077	*	-1.66	0.005712	*	-0.85	0.02863	*	-0.8	0.045757	*	-0.55	0.311367
LOC_Os09g15330	green	na	na	dDTN	na	-0.6	1.39	0.007165	*	-0.95	0.000537	*	0.31	0.32006		-0.38	0.035641	*	-1.1	0.009579	*	-1.95	0.002995	*	-0.58	0.063017		-1.62	0.007318	*	-1	0.024392	*
LOC_Os05g51150	blue	na	na	na	na	-0.87	1.39	0.225118		-2	0.000236	*	-2.14	0.002448	*	-0.34	0.115757		-0.65	0.194674		-0.25	0.357329		-2.25	0.053606		-2.28	0.021991	*	-0.37	0.16983
LOC_Os01g37040	green	na	na	dDTN	na	-1.07	1.39	0.051697		-2.38	0.002731	*	-2.31	0.012247	*	-0.77	0.001097	*	-1.53	0.002447	*	-1.66	0.073542		-1.59	0.002899	*	-2.76	0.044184	*	-0.16	0.174625
LOC_Os04g38680	turquoise	na	na	uDTN	na	2.36	1.38	0.000685	*	1.93	0.006347	*	2.91	0.004776	*	0.61	0.040401	*	3.92	0.000803	*	2.57	0.034265	*	3.29	1.2e-05	*	5.02	0.025018	*	2.46	0.008204	*
LOC_Os06g36180	turquoise	na	na	uDTN	na	1.35	1.38	0.006006	*	0.66	0.008981	*	1.36	0.068974		1.17	0.011029	*	1.32	0.018777	*	1.69	0.002336	*	1.7	0.002697	*	2.11	0.018732	*	1.7	0.000273	*
LOC_Os04g43710	brown	na	na	na	na	1.12	1.38	0.025844	*	-0.69	0.010599	*	1.94	0.017841	*	1.07	0.004369	*	2.91	0.000761	*	1.95	0.083026		1.05	0.002726	*	2.23	0.002974	*	0.08	0.439834
LOC_Os06g06080	turquoise	na	na	na	na	1.04	1.38	0.004046	*	0.09	0.889279		1.88	0.009173	*	1.51	0.096733		0.83	0.002079	*	0.4	0.102499		0.57	0.015311	*	1.68	0.038561	*	1.03	0.120897
LOC_Os04g57600	turquoise	na	na	uDTN	na	0.92	1.38	2.2e-05	*	0.88	0.001557	*	1.13	0.05735		0.72	0.000339	*	0.85	0.000586	*	0.16	0.554261		1.81	0.00427	*	1.22	0.055861	#	0.75	0.005904	*
LOC_Os05g10730	yellow	na	na	uDTN	uDTN	0.91	1.38	0.000935	*	0.81	0.006426	*	1.54	0.05738		0.7	0.056692		0.83	0.045516	*	1.31	0.034148	*	1.58	0.000353	*	-0.96	0.099283		1.2	0.017162	*
LOC_Os01g02200	turquoise	na	na	uDTN	na	0.9	1.38	0.000234	*	0.03	0.900912		1.1	0.057301		0.78	0.006121	*	1.43	0.004917	*	0.11	0.615872		1.39	0.000138	*	1.58	0.017321	*	0.96	0.012	*
LOC_Os09g24190	turquoise	na	na	na	na	0.73	1.38	0.002278	*	1.24	0.003747	*	-0.71	0.038313	*	0.5	0.08479		1.04	0.009117	*	0.57	0.085445		-0.12	0.838427		1.64	0.034823	*	0.78	0.002128	*
LOC_Os02g38900	turquoise	na	na	na	na	0.67	1.38	7.1e-05	*	0.74	0.005615	*	0.93	0.028598	*	0.42	0.016535	*	0.35	0.010723	*	0.08	0.612135		1.45	0.000813	*	0.8	0.020876	*	0.81	0.004846	*
LOC_Os01g69830	yellow	na	na	na	na	0.61	1.38	0.017699	*	0.54	0.04682	*	1.74	0.086456		-0.39	0.195048		-0.06	0.898655		1.14	0.018545	*	1.02	0.116135		-0.76	0.070575		1.08	0.009009	*
LOC_Os04g01230	yellow	na	na	uDTN	uDTN	0.54	1.38	0.011573	*	0.61	0.019215	*	1.09	0.028977	*	-0.04	0.732585		-0.31	0.195823		1.09	0.016473	*	1.5	0.022433	*	-1.05	0.011626	*	0.75	0.033313	*
LOC_Os02g17320	turquoise	na	na	na	na	0.53	1.38	0.00309	*	-0.06	0.765641		1.48	0.0306	*	0.62	0.071679		-0.02	0.954202		-1.69	0.039355	*	1.51	0.001275	*	0.87	0.03832	*	0.73	0.005822	*
LOC_Os01g07970	black	na	na	na	na	0.29	1.38	0.004114	*	-1.88	0.000586	*	1.95	0.043441	*	0.57	0.006901	*	-0.55	0.099289		-1.36	0.015899	*	1.83	8.6e-05	*	0.34	0.013866	*	0.54	0.048251	*
LOC_Os02g52560	yellow	na	na	na	na	0.28	1.38	2.1e-05	*	-0.22	0.180176		1.3	0.008749	*	-0.07	0.110815		-0.44	0.248995		-1.41	0.015645	*	1.57	4e-06	*	0.01	0.889571		1.04	0.004644	*
LOC_Os04g44820	turquoise	na	na	na	na	0.22	1.38	9e-06	*	-1.17	6.8e-05	*	0.99	0.034466	*	-0.38	0.031891	*	-0.27	0.039346	*	-0.92	0.000999	*	1.65	0.001514	*	1.23	0.081412		-0.38	0.007444	*
LOC_Os01g43844	turquoise	na	na	na	na	0.19	1.38	0.002027	*	-1.27	0.002877	*	-1.06	0.086227		0.96	0.086525		0.36	0.329916		-0.55	0.062095		1.08	0.004169	*	1.03	0.091322		-0.34	0.265206
LOC_Os05g40384	turquoise	na	na	na	na	0.18	1.38	0.003707	*	-1.03	0.006008	*	-0.37	0.337593		-0.7	0.100977		0.16	0.376773		-0.32	0.445788		0.92	0.0305	*	0.96	0.078885		0.75	0.046412	*
LOC_Os09g20480	black	na	na	na	na	0.17	1.38	0.008253	*	-1.28	0.002014	*	0.3	0.198963		0.44	0.02418	*	-0.4	0.206432		-0.55	0.158357		0.63	0.020108	*	0.35	0.356159		0.78	0.004246	*
LOC_Os05g50230	yellow	na	na	na	na	-0.04	1.38	0.000662	*	0.54	0.082998		0.99	0.123203		-0.61	0.117856		-0.57	0.014467	*	-0.79	0.028098	*	0.74	0.011084	*	-1.16	0.021942	*	-0.53	0.036007	*
LOC_Os03g50880	green	na	na	na	na	-0.23	1.38	0.011832	*	-1.22	0.001077	*	-0.13	0.492124		0.06	0.495635		-0.93	0.023602	*	-1.2	0.088704		0.71	0.091768		-1.87	0.02464	*	0.77	0.015374	*
LOC_Os01g60930	green	na	na	na	na	-0.32	1.38	0.000588	*	-1.53	0.00022	*	0.96	0.017639	*	0.86	0.057306		-1.2	0.00074	*	-1.06	0.00127	*	-0.47	0.007404	*	-1.26	0.012797	*	-0.39	0.318554
LOC_Os12g27440	turquoise	na	na	na	na	1.14	1.37	0.04358	*	-1.41	0.000934	*	1.74	0.021011	*	1.06	0.034432	*	1.8	0.000459	*	0.92	0.014824	*	2.32	0.000197	*	1.71	0.036305	*	1.31	0.04115	*
LOC_Os05g46340	turquoise	na	na	na	na	1.06	1.37	0.000169	*	0.75	0.03869	*	1.27	0.025354	*	0.35	0.378441		1.62	0.001551	*	-0.19	0.093327		1.27	0.002553	*	2.04	0.027187	*	1.52	0.005293	*
LOC_Os01g47490	turquoise	na	na	uDTN	na	1	1.37	0.021242	*	-0.73	0.002628	*	1.58	0.010878	*	0.51	0.008008	*	1.1	0.002387	*	1.67	0.000342	*	1.55	0.006897	*	1.24	0.031943	*	0.89	0.007041	*
LOC_Os04g10400	turquoise	na	na	na	na	0.84	1.37	0.002824	*	0.98	0.007371	*	1.29	0.093099		0.61	0.013964	*	1.2	0.024962	*	-0.07	0.609686		2.25	0.009961	*	0.23	0.422745		0.44	0.103191
LOC_Os08g32850	turquoise	U4	AA_degradation_Mitochondrial_ETC	uDTN	uDTN	0.75	1.37	0.000234	*	0.16	0.360661		1.08	0.017679	*	0.66	0.001949	*	1.02	0.002498	*	0.64	0.011432	*	1.3	0.000236	*	0.08	0.217099		0.9	0.054369
LOC_Os02g43430	turquoise	U1	ABA	uDTN	uDTN	0.64	1.37	0.000644	*	-0.08	0.516085		0.87	0.049666	*	0.4	0.020016	*	0.79	0.040292	*	0.03	0.901914		1.69	0.000483	*	0.56	0.151903		0.78	0.01999	*
LOC_Os10g20250	turquoise	na	na	na	na	0.59	1.37	6.9e-05	*	0.97	0.01673	*	0.81	0.108379		-0.06	0.564019		0.23	0.175306		-0.49	0.035528	*	1.64	0.002044	*	0.95	0.123106		0.19	0.303876
LOC_Os05g05210	yellow	na	na	na	na	0.5	1.37	0.003583	*	0.07	0.566518		1.26	0.001747	*	0.33	0.01927	*	0.38	0.327402		-0.49	0.122437		1.38	0.009764	*	-0.21	0.19883		1.14	0.022603	*
LOC_Os05g10940	turquoise	na	na	na	na	0.5	1.37	0.009096	*	1.16	0.000131	*	-1.24	0.003611	*	0.55	0.097175		0.45	0.297154		-0.19	0.21973		1.46	0.035972	*	1.62	0.021631	*	-0.56	0.067408
LOC_Os03g11590	yellow	na	na	uDTN	uDTN	0.45	1.37	0.00087	*	0.31	0.015976	*	1.03	0.049783	*	0.41	0.04304	*	-0.49	0.352806		0.2	0.392191		1.87	0.009553	*	-1.43	0.034888	*	0.97	0.027446	*
LOC_Os09g22540	tan	na	na	uDTN	uDTN	0.43	1.37	0.010047	*	-0.98	0.005187	*	0.49	0.093894		0.54	0.109206		0.3	0.184541		0.15	0.300612		0.26	0.231368		0.73	0.078334	#	1.17	0.005923	*
LOC_Os01g01720	yellow	na	na	na	na	0.42	1.37	0.121164		0.85	0.00601	*	0.29	0.113963		0.48	0.009567	*	0.43	0.382268		0.52	0.079442		0.07	0.719568		-0.47	0.202714		-0.02	0.884128
LOC_Os02g13380	yellow	na	na	na	na	0.34	1.37	0.006816	*	0.95	7.2e-05	*	1.49	0.000468	*	-0.01	0.948133		-1.11	0.044936	*	-1.07	0.000427	*	1.85	0.000473	*	-0.93	0.002821	*	1.08	0.013543	*
LOC_Os01g37810	yellow	na	na	na	na	0.33	1.37	0.005724	*	0.28	0.346815		0.05	0.830498		-0.45	0.025248	*	0.21	0.67032		-0.23	0.148408		1.71	0.002737	*	0.4	0.127601		-0.15	0.338722
LOC_Os01g25320	tan	na	na	na	na	0.23	1.37	0.001086	*	-1.09	0.029732	*	0.65	0.087825		0.35	0.170615		-0.08	0.821032		-0.12	0.311002		0.69	0.007991	*	0.49	0.597294		0.26	0.514331
LOC_Os07g04240	yellow	na	na	na	na	0.2	1.37	0.096016		-0.26	0.667754		0.08	0.895506		-1.17	0.005755	*	0.28	0.604074		1.08	0.001703	*	0.73	0.212613		-0.68	0.448248		0.39	0.069514
LOC_Os04g49350	yellow	na	na	na	na	0.19	1.37	0.000281	*	-1.59	0.000116	*	0.12	0.23743		-0.06	0.66446		-0.05	0.761679		1.36	0.183072		0.75	0.009994	*	-0.39	0.065971		0.35	0.270253
LOC_Os05g08610	yellow	na	na	na	na	0.17	1.37	0.004471	*	-1.17	0.004576	*	1.44	0.024733	*	0.42	0.13759		-0.65	0.031494	*	1.15	0.035403	*	0.59	0.122784		-1.9	0.031427	*	0.14	0.353007
LOC_Os05g47980	grey	na	na	na	na	0.07	1.37	0.07238		-0.05	0.838611		-0.67	0.142735		-0.96	0.018422	*	-0.04	0.912172		0.82	0.009117	*	-0.25	0.524563		-0.2	0.0965		-0.03	0.895436
LOC_Os07g33850	yellow	na	na	na	na	0.03	1.37	0.000674	*	1.18	3.9e-05	*	-0.1	0.829781		-0.63	0.022097	*	-0.39	0.221555		-0.94	0.008479	*	0.76	0.005341	*	-0.69	0.272905		-0.65	0.009107	*
LOC_Os03g61760	black	na	na	na	na	-0.06	1.37	0.029419	*	-0.84	0.050101		-0.58	0.105868		-0.7	0.025027	*	-0.02	0.941235		0.17	0.412323		0.04	0.907995		-0.71	0.018846	*	0.18	0.345285
LOC_Os04g24140	black	na	na	na	na	-0.08	1.37	0.00024	*	-0.26	0.11686		0.26	0.593291		-0.3	0.202073		-0.46	0.180976		-0.91	0.095894		0.32	0.36862		-0.31	0.546938		-0.88	0.003447	*
LOC_Os03g09220	yellow	na	na	na	na	-0.14	1.37	0.003293	*	-0.04	0.784136		-0.8	0.039452	*	-0.86	0.029515	*	-1.19	0.094783		-0.95	0.201509		1.14	0.018281	*	-0.25	0.519708		-0.15	0.631256
LOC_Os05g01940	green	na	na	na	na	-0.3	1.37	0.029311	*	-0.62	0.047363	*	0.7	0.045475	*	-0.13	0.361645		-1.38	0.023136	*	-0.98	0.001621	*	0.61	0.035106	*	-1.63	0.07999		-1.13	0.001907	*
LOC_Os01g07800	green	na	na	na	na	-0.35	1.37	0.000198	*	-1.43	0.000662	*	0.35	0.460254		-0.81	0.020418	*	-0.72	0.089332		-0.93	0.121013		-0.62	0.127457		-0.43	0.08114		-0.35	0.423745
LOC_Os01g53920	black	na	na	na	na	-0.44	1.37	0.011088	*	-1.55	0.001877	*	0.51	0.151733		1.14	0.08328		-2.32	0.001566	*	-1.64	0.004884	*	-0.29	0.125261		-2.21	0.003323	*	0.66	0.258243
LOC_Os01g73000	grey	na	na	na	na	na	1.36	0.005229	*	-1	0.004976	*	-2.87	0.026084	*	0.52	0.729123		0.51	0.314705		-1.11	0.022755	*	2.03	0.202087		0.75	0.097404		0.38	0.059228
LOC_Os04g34170	grey	na	na	na	na	na	1.36	0.009034	*	1.5	0.000657	*	1.46	0.086243		-0.29	0.32268		0.4	0.017998	*	2.08	0.022882	*	-1.69	0.002988	*	-0.91	0.094858		-0.11	0.533097
LOC_Os11g34460	blue	na	na	na	na	na	1.36	0.005206	*	-1.18	0.001305	*	-0.53	0.156223		0.07	0.657238		-0.15	0.45997		0.71	0.013939	*	-0.78	0.00526	*	-1.45	0.022569	*	-0.17	0.229975
LOC_Os04g48010	turquoise	na	na	uDTN	na	1.34	1.36	0.000908	*	-0.16	0.307765		1.7	0.012327	*	0.7	0.000201	*	1.45	0.007055	*	1.69	0.000188	*	2.8	0.001043	*	2.01	0.051798		1.74	0.001369	*
LOC_Os01g01610	turquoise	na	na	uDTN	uDTN	1.14	1.36	0.002221	*	1.06	0.003367	*	1.57	0.010057	*	1.08	0.002779	*	1.04	0.013017	*	1.51	0.006595	*	1.6	0.006759	*	1.6	0.035936	*	0.2	0.14828
LOC_Os07g47270	turquoise	U1	ABA	uDTN	uDTN	0.85	1.36	0.008934	*	-0.12	0.196718		1.52	0.024705	*	0.8	0.00379	*	0.83	0.018278	*	0.85	0.016274	*	1.77	0.008572	*	0.54	0.006116	*	1.16	0.001561	*
LOC_Os04g58190	turquoise	na	na	na	na	0.66	1.36	0.021904	*	-1.51	0.000699	*	-0.46	0.405648		1.53	0.000827	*	-0.76	0.110498		1.56	0.041047	*	1.05	0.013889	*	1.33	0.060238		1.58	0.000733	*
LOC_Os01g57720	turquoise	na	na	na	na	0.49	1.36	0.000371	*	-0.71	0.005437	*	0.45	0.02798	*	-0.03	0.763186		0.5	0.223198		0.03	0.894213		1.92	0.001751	*	0.11	0.70041		0.83	0.011659	*
LOC_Os09g35710	turquoise	na	na	na	na	0.4	1.36	0.083994		0.5	0.101092		0.3	0.096545		-0.53	0.044472	*	0.15	0.64792		0.13	0.621255		0.57	0.129486		0.7	0.258894		0.49	0.113682
LOC_Os02g56530	turquoise	na	na	na	na	0.35	1.36	0.100955		-0.48	0.162764		0.08	0.828657		0.19	0.186856		-0.12	0.668443		-0.08	0.778682		1.3	0.006984	*	0.46	0.253015		0.53	0.080417
LOC_Os02g03020	black	na	na	na	na	0.16	1.36	9.5e-05	*	-1.33	0.001247	*	1.37	0.009651	*	0.17	0.446858		-1.38	0.003368	*	-0.75	0.016641	*	1.37	0.001923	*	0.72	0.042565	*	0.08	0.706196
LOC_Os01g73970	black	na	na	na	na	0.12	1.36	0.079067		-0.5	0.010859	*	0.81	0.005188	*	0.1	0.518881		-1.22	0.002616	*	-0.05	0.737608		0.78	0.017924	*	-0.93	0.101914		0.78	0.010884	*
LOC_Os03g14590	yellow	na	na	na	na	0.12	1.36	1.4e-05	*	-0.68	0.000172	*	1.45	0.006743	*	-0.72	0.015199	*	-0.01	0.981226		-1.28	0.005331	*	0.88	0.003041	*	-0.19	0.255472		0.49	0.02361	*
LOC_Os02g45000	yellow	na	na	na	na	0.02	1.36	0.001428	*	1.55	0.00071	*	-0.83	0.066933		-1.82	0.006631	*	0.52	0.276137		-1.49	0.0008	*	1.83	0.000129	*	0.37	0.334987		-0.41	0.137583
LOC_Os11g37230	black	na	na	na	na	-0.09	1.36	0.018713	*	-1.01	0.000778	*	1.15	0.031258	*	-1.11	0.00048	*	-1.31	0.033058	*	-1.33	0.038188	*	1.05	0.000244	*	0.89	0.074186		-0.39	0.187148
LOC_Os10g28020	green	na	na	na	na	-0.67	1.36	0.060825		-0.63	0.079141		-0.36	0.096801		-1.14	0.04079	*	-1.49	0.007235	*	-0.97	0.013958	*	-1.52	0.013858	*	-1.63	0.029507	*	-0.59	0.13053
LOC_Os06g27770	turquoise	na	na	uDTN	na	1.25	1.35	0.000951	*	1.57	0.000785	*	1.7	0.011663	*	1.21	0.000239	*	1.09	0.01483	*	1.41	0.001462	*	1.19	0.002822	*	1.14	0.031656	*	1.22	1.1e-05	*
LOC_Os11g05400	turquoise	na	na	na	na	1.01	1.35	0.001634	*	1.44	0.001252	*	1.31	0.033106	*	-0.03	0.726572		1.29	0.014071	*	1.41	0.049408	*	1.73	0.005942	*	1.05	0.117578		0.02	0.920775
LOC_Os02g05710	turquoise	na	na	uDTN	na	0.98	1.35	0.000748	*	0.63	0.010046	*	1.26	0.037566	*	0.72	0.008741	*	1.35	0.034698	*	0.58	0.000391	*	1.92	0.001357	*	1.08	0.0149	*	0.65	0.012223	*
LOC_Os07g48100	turquoise	na	na	na	na	0.77	1.35	0.00189	*	0.06	0.547401		0.81	0.134929		0.69	0.01883	*	-0.25	0.562638		0.92	0.107098		1.85	0.019382	*	-0.22	0.520426		1.53	0.003716	*
LOC_Os10g39110	yellow	na	na	na	na	0.7	1.35	0.005607	*	0.65	0.021475	*	1.95	0.022098	*	-0.49	0.031301	*	0.1	0.643045		-0.49	0.310172		2.46	0.002144	*	0.36	0.203307		0.57	0.07664
LOC_Os05g39760	turquoise	na	na	na	na	0.64	1.35	0.001094	*	-0.18	0.149648		1.16	0.017203	*	0.78	0.019278	*	0.59	0.128679		0.53	0.025427	*	1.33	0.000608	*	0.25	0.05834		0.72	0.015701	*
LOC_Os04g48030	yellow	na	na	na	na	0.63	1.35	0.004563	*	1.67	0.0009	*	2.05	0.027888	*	0.01	0.96062		-0.27	0.824934		0.98	0.403574		1.2	0.036937	*	-2.34	0.05225		0.79	0.003062	*
LOC_Os03g06090	yellow	na	na	na	na	0.49	1.35	0.004481	*	-0.33	0.0204	*	1.07	0.022749	*	0.18	0.221203		-0.04	0.910306		-0.28	0.218261		1.43	0.000297	*	0.41	0.226857		1.25	0.004312	*
LOC_Os03g08230	yellow	na	na	uDTN	uDTN	0.44	1.35	0.021962	*	0.16	0.063197		0.91	0.003195	*	-0.1	0.587093		0.24	0.531333		0.32	0.431533		1.37	0.059951		-0.29	0.133276		0.41	0.225219
LOC_Os03g38590	black	na	na	na	na	0.24	1.35	0.01141	*	-0.68	0.001797	*	1.1	0.011627	*	0.7	0.014259	*	-0.71	0.032055	*	-0.54	0.035474	*	0.86	5e-05	*	-0.49	0.002823	*	1.03	0.00422	*
LOC_Os08g17294	grey	na	na	na	na	0.23	1.35	0.073118		0.9	0.002854	*	-0.3	0.651574		-0.77	0.002436	*	0.42	0.311092		0.24	0.108178		-1.1	0.058714		1.05	0.059189		-0.24	0.349107
LOC_Os01g08560	yellow	na	na	na	na	0.2	1.35	0.049666	*	0.21	0.623285		-0.53	0.223004		-1.17	0.011706	*	0.57	0.570903		1.53	0.028085	*	1.22	0.046855	*	-1.23	0.034957	*	0.14	0.141613
LOC_Os09g39650	black	na	na	na	na	0.19	1.35	0.002714	*	-1.39	0.003656	*	0.7	0.070734		1.74	0.011086	*	-0.39	0.130955		-0.01	0.970821		0.31	0.210128		-1.34	0.018978	*	0.94	0.127531
LOC_Os10g38110	black	na	na	na	na	-0.13	1.35	0.029854	*	-1.28	0.000468	*	1.95	0.063819		0.95	0.092913		-1.6	5.7e-05	*	-2.54	0.007559	*	2.93	0.002164	*	-2.68	0.014851	*	0.64	0.180573
LOC_Os01g64630	green	na	na	na	na	-0.15	1.35	0.000107	*	-1.36	9.7e-05	*	-0.79	0.1429		0.33	0.070762		-0.4	0.02389	*	-0.94	0.004561	*	0.03	0.889833		0.12	0.379664		-0.26	0.357031
LOC_Os01g43870	green	na	na	na	na	-0.17	1.35	0.004486	*	-1.17	0.003253	*	-0.38	0.153483		0.49	0.023045	*	-0.98	0.005169	*	-0.49	0.179525		-0.02	0.90825		-1.61	0.077474		0.47	0.00034	*
LOC_Os01g38950	tan	na	na	na	na	-0.24	1.35	0.057189		-1.19	0.011899	*	-0.02	0.923304		-1.38	0.008703	*	-0.26	0.197796		-1.11	0.00912	*	-0.18	0.443799		0.51	0.085686		-0.2	0.274818
LOC_Os02g45710	green	na	na	dDTN	na	-1.25	1.35	0.006979	*	-1.79	0.001726	*	-1.73	0.009801	*	-1.31	0.001034	*	-2.07	0.019733	*	-2.2	0.000531	*	-1.66	0.032285	*	-1.71	0.09926	#	-2.11	0.00327	*
LOC_Os06g20200	turquoise	na	na	na	na	0.94	1.34	3.5e-05	*	1.34	0.015085	*	1.49	0.026667	*	-0.63	0.049572	*	2.57	0.003232	*	0.86	0.067486		0.02	0.920264		2.31	0.011149	*	-0.53	0.009862	*
LOC_Os11g34370	turquoise	na	na	na	na	0.88	1.34	0.000911	*	1.02	0.000948	*	1.26	0.022996	*	0.3	0.19469		1.19	0.01395	*	1.09	0.000172	*	0.81	0.006597	*	0.36	0.164798		0.89	0.007283	*
LOC_Os07g40850	turquoise	na	na	na	na	0.82	1.34	4.6e-05	*	-0.04	0.863886		1.14	0.06708		1.51	0.038706	*	-0.73	0.374402		0.94	0.039452	*	2.3	0.015971	*	0.43	0.492467		1.29	0.01217	*
LOC_Os04g57300	turquoise	na	na	na	na	0.6	1.34	0.001124	*	-0.19	0.076372		0.63	0.001723	*	0.48	0.011255	*	0.94	0.001125	*	-0.27	0.21274		1.31	8.6e-05	*	1.29	0.002195	*	0.35	0.008798	*
LOC_Os05g46360	turquoise	na	na	na	na	0.6	1.34	0.00012	*	-1.05	0.018571	*	-0.48	0.162749		-0.38	0.132856		1.37	0.002618	*	-0.67	0.094735		0.92	0.013202	*	2	0.015712	*	1.88	0.001138	*
LOC_Os11g14140	tan	na	na	na	na	0.6	1.34	0.00144	*	-1.35	0.000588	*	1.21	0.012276	*	-0.64	0.026978	*	1.48	0.016384	*	0.43	0.339738		1.86	0.000269	*	1.09	0.035865	*	0.6	0.042089	*
LOC_Os01g48930	turquoise	na	na	na	na	0.54	1.34	0.000506	*	-1.06	0.00013	*	1.13	0.000637	*	0.83	0.001711	*	0.69	0.029075	*	-0.84	0.104481		1.2	0.004966	*	1.6	0.006782	*	0.63	0.007562	*
LOC_Os01g73120	tan	na	na	uDTN	uDTN	0.53	1.34	0.006851	*	-0.87	0.001006	*	1.25	0.010059	*	0.63	0.005023	*	0.18	0.491554		-0.75	0.030087	*	0.87	0.103629		1.35	0.022349	*	1.08	0.000763	*
LOC_Os12g30120	yellow	na	na	na	na	0.52	1.34	0.01366	*	1.4	0.005264	*	1.72	0.015829	*	-0.22	0.511663		-0.05	0.661059		0.23	0.497776		0.79	0.055292		0.33	0.137735		0.41	0.094221
LOC_Os08g25720	turquoise	na	na	na	na	0.5	1.34	0.006019	*	0.36	0.154005		0.05	0.677916		0.47	0.11429		0.39	0.12251		-0.27	0.09314		0.4	0.282505		0.9	0.141077		0.83	0.002312	*
LOC_Os06g05100	tan	na	na	uDTN	uDTN	0.45	1.34	0.042621	*	-1.06	0.001701	*	0.06	0.870132		1.04	0.004821	*	0.83	0.008463	*	-0.72	0.068163		0.61	0.01837	*	0.95	0.091601		0.96	0.009367	*
LOC_Os08g34070	yellow	na	na	na	na	0.39	1.34	4.7e-05	*	1.15	0.000359	*	0.84	0.093764		0.4	0.009038	*	-0.91	9.9e-05	*	-1.22	0.006932	*	1.57	0.004013	*	0.19	0.42095		0.55	0.0076	*
LOC_Os07g07790	turquoise	na	na	na	na	0.28	1.34	0.000349	*	-1.02	0.004521	*	0.07	0.870737		-0.63	0.05452		0.79	0.043745	*	0.37	0.099228		0.61	0.052024		0.98	0.065591		0.07	0.705566
LOC_Os08g01930	turquoise	na	na	na	na	0.28	1.34	0.009282	*	0.18	0.553175		-0.19	0.502593		-0.39	0.173284		0.17	0.341497		0.64	0.136612		-0.23	0.478355		0.38	0.223893		0.55	0.006945	*
LOC_Os06g40704	black	na	na	na	na	0.26	1.34	0.2017		-1.05	0.003534	*	0.49	0.111594		0.78	0.068729		-0.57	0.276541		-0.4	0.32564		0.46	0.295789		-0.4	0.236995		1.44	0.004785	*
LOC_Os05g38550	tan	na	na	na	na	0.22	1.34	0.040692	*	-0.97	0.004025	*	-0.05	0.617449		0.7	0.012371	*	0.07	0.510144		-0.64	0.145211		0.15	0.608423		0.88	0.031615	*	0.53	0.056212
LOC_Os05g03550	turquoise	na	na	na	na	0.17	1.34	0.147269		-0.34	0.359053		-0.03	0.900331		-1.24	0.002099	*	-0.09	0.747846		0.36	0.38909		0.77	0.078492		0.71	0.238767		0.38	0.005514	*
LOC_Os02g36400	black	na	na	na	na	0.15	1.34	0.018594	*	-0.62	0.008039	*	0.32	0.260256		0.53	0.052159		-0.47	0.061635		0.25	0.25257		0.5	0.148743		-0.51	0.238435		0.37	0.148084
LOC_Os01g40580	black	na	na	na	na	0.11	1.34	0.000102	*	-0.74	0.034827	*	0.2	0.211165		1.57	0.000885	*	-0.69	0.167047		-0.37	0.134094		-0.08	0.694084		-0.72	0.047317	*	0.45	0.06666
LOC_Os01g06490	green	na	na	na	na	0.04	1.34	0.017644	*	-1.01	0.001218	*	0.68	0.10351		-0.21	0.15105		-0.5	0.010009	*	0.86	0.053266		-0.23	0.177569		-1.6	0.004465	*	0.7	0.004042	*
LOC_Os01g70310	yellow	na	na	na	na	-0.18	1.34	0.075613		1.73	0.000303	*	1.29	0.077551		-1.83	8e-06	*	-1.85	0.000304	*	-1.23	0.013772	*	-0.91	0.015295	*	-0.51	0.223797		-0.25	0.182017
LOC_Os02g39850	black	na	na	na	na	-0.32	1.34	0.000112	*	-0.99	0.012187	*	-0.28	0.189787		-1.35	0.008085	*	-0.5	0.150157		-1.97	0.002364	*	1.45	0.000141	*	-1.21	0.017793	*	0.19	0.119465
LOC_Os07g38240	green	D5	tRNA biogenesis	dDTN	dDTN	-0.37	1.34	0.003409	*	-1.22	0.000407	*	0.2	0.359332		-0.33	0.380192		-1.16	0.005132	*	-0.66	0.005295	*	-0.49	0.062724		-1.45	0.005029	*	-0.23	0.035471
LOC_Os07g39350	green	na	na	na	na	-0.66	1.34	0.00534	*	-1.21	0.00386	*	-0.09	0.903368		0.7	0.151057		-1.56	0.029502	*	-1.89	0.017733	*	-2.3	0.000215	*	-1.88	0.004085	*	-0.81	0.020069	*
LOC_Os06g18000	green	na	na	dDTN	dDTN	-1.67	1.34	0.066187		-2.58	0	*	-2.4	0.037043	*	-1.06	0.005088	*	-2.15	0.004963	*	-2.48	0.00465	*	-2.81	0.000629	*	-3.13	0.001811	*	-2.08	0.004524	*
LOC_Os08g37130	turquoise	na	na	uDTN	uDTN	1.37	1.33	0.001097	*	0.29	0.017008	*	1.47	0.019549	*	1.11	0.067088		1.4	0.000551	*	2.07	0.001456	*	1.51	0.020762	*	2.13	0.008617	*	1.45	0.014234	*
LOC_Os01g64300	turquoise	na	na	uDTN	na	1.03	1.33	1.9e-05	*	0.6	0.021228	*	1.76	0.017831	*	0.9	0.019523	*	1.71	0.011936	*	0.73	0.003463	*	1.98	0.000209	*	0.55	0.138011		0.7	0.030467	*
LOC_Os08g06010	turquoise	na	na	na	na	0.97	1.33	0.005059	*	-1.47	8e-05	*	-0.06	0.540899		0.07	0.771411		2.24	7.4e-05	*	1.15	0.02555	*	2.02	0.012756	*	2.51	0.033358	*	1.26	0.022235	*
LOC_Os09g36440	turquoise	na	na	uDTN	uDTN	0.92	1.33	0	*	1.12	0.000313	*	0.96	0.048714	*	0.81	0.001204	*	0.81	0.001468	*	-0.03	0.910544		1.53	0.000332	*	1.41	0.035783	*	0.65	0.005433	*
LOC_Os05g06500	turquoise	na	na	na	na	0.8	1.33	0.004303	*	0.95	0.00737	*	0.35	0.010051	*	0.94	0.000649	*	0.01	0.891606		1.49	0.00028	*	1.54	0.000662	*	0.04	0.758368		0.98	0.002879	*
LOC_Os08g34210	turquoise	na	na	na	na	0.7	1.33	0.062365		-1	0.001199	*	-1.17	0.000802	*	0.2	0.312492		0.99	0.002943	*	1.72	0.005765	*	0.94	0.021534	*	1.82	0.004924	*	1.05	0.001778	*
LOC_Os03g08960	turquoise	na	na	na	na	0.63	1.33	0.025056	*	-0.66	0.030533	*	0.16	0.709996		0.77	0.039385	*	1.35	0.057343		0.88	0.002284	*	-0.83	0.080115		0.77	0.16263		1.22	0.005917	*
LOC_Os06g36360	turquoise	na	na	na	na	0.6	1.33	0.045396	*	0.17	0.566932		-0.04	0.874488		1.06	0.006665	*	0.58	0.159343		0.55	0.158621		0.34	0.038492	*	0.27	0.577815		1.15	0.065639
LOC_Os06g13220	yellow	na	na	na	na	0.53	1.33	8.6e-05	*	0.43	0.123621		1.3	0.03217	*	0.86	0.003233	*	-0.3	0.147465		-0.12	0.580508		1.29	0.001452	*	-0.36	0.138548		0.79	0.010863	*
LOC_Os05g34210	turquoise	na	na	na	na	0.49	1.33	0.01572	*	-0.79	0.031709	*	0.38	0.241915		0.53	0.019996	*	0.75	0.003271	*	-0.17	0.54021		1.73	0.007007	*	0.28	0.330529		0.55	0.050406
LOC_Os04g49110	yellow	na	na	na	na	0.42	1.33	2.5e-05	*	-0.05	0.819188		0.26	0.61009		0.89	0.220558		-0.83	0.213185		-0.65	0.062613		1.19	0.000648	*	0.91	0.014544	*	0.25	0.362949
LOC_Os05g39060	black	na	na	na	na	0.38	1.33	0.007882	*	-1.18	0.003702	*	1.47	0.01326	*	0.75	0.003114	*	-0.76	0.010718	*	-0.78	0.002203	*	1.29	0.07019		0.3	0.182166		1.43	0.008685	*
LOC_Os10g38740	yellow	na	na	na	na	0.3	1.33	0.024095	*	0.39	0.068555		1.72	0.048868	*	0.78	0.21151		-1.2	0.01855	*	-1.44	0.0099	*	0.84	0.041235	*	-0.56	0.140693		1.69	0.001501	*
LOC_Os05g24684	yellow	na	na	na	na	0.14	1.33	0.002213	*	0.38	0.009037	*	1.14	0.050369		0.4	0.130276		-1.21	0.006817	*	-0.73	4.4e-05	*	0.61	0.0244	*	-0.85	0.043779	*	0.63	0.020259	*
LOC_Os04g37904	black	na	na	na	na	0.07	1.33	0.021471	*	-0.8	0.010668	*	1.36	0.057312		0.59	0.031378	*	-1.43	0.004112	*	-0.97	0.007694	*	1.25	0.004835	*	-1.32	0.007519	*	0.75	0.00474	*
LOC_Os02g21890	yellow	na	na	na	na	-0.04	1.33	0.006731	*	0.88	0.038381	*	-1	0.047636	*	-2.15	0.006318	*	-0.43	0.297526		0.75	0.156735		0.93	0.067512		-1.16	0.10823		-0.05	0.639159
LOC_Os01g46720	green	na	na	na	na	-0.45	1.33	0.009801	*	-1.5	2e-06	*	0.61	0.082852		-1.3	0.104013		-0.38	0.148642		-0.55	0.040493	*	-1.63	0.000325	*	-0.98	0.077094		-0.22	0.512706
LOC_Os06g08110	turquoise	na	na	uDTN	na	1.38	1.32	0.001695	*	1.46	6.9e-05	*	1.73	0.001067	*	1.12	0.000513	*	1.47	0.010918	*	1.87	0.00194	*	2.28	0.000358	*	2.08	0.000745	*	0.61	0.011644	*
LOC_Os08g01920	turquoise	na	na	uDTN	uDTN	1.3	1.32	0.008547	*	1.4	0.000478	*	1.33	0.033079	*	1.1	0.0021	*	1.58	0.008928	*	1.22	0.008332	*	1.97	0.000412	*	0.74	0.291928		1.54	0.007178	*
LOC_Os01g69100	turquoise	na	na	uDTN	uDTN	1.2	1.32	0.012257	*	-0.46	0.025248	*	1.83	0.004732	*	1.74	0.001305	*	1.18	0.001465	*	1.52	0.000617	*	1.04	0.006621	*	1.81	0.00388	*	1.52	0.003775	*
LOC_Os09g38772	turquoise	na	na	na	na	1.07	1.32	0.000618	*	0.79	0.002806	*	1.84	0.019564	*	1.14	0.002155	*	1.49	0.00489	*	0.97	3.4e-05	*	0.53	0.107131		1.54	0.013561	*	0.57	0.006799	*
LOC_Os04g39489	turquoise	na	na	na	na	0.98	1.32	0.003386	*	1.42	0.001426	*	1.53	0.004161	*	0.26	0.368449		1.27	0.004893	*	1.42	0.044336	*	2.31	0.00137	*	0.01	0.904957		0.26	0.184527
LOC_Os12g40380	turquoise	na	na	na	na	0.87	1.32	0.003053	*	1.07	0.000387	*	0.97	0.123224		1.32	0.011029	*	1.06	0.005907	*	0.8	0.100055		0.07	0.778313		1.34	0.06621		0.37	0.059794
LOC_Os08g32520	turquoise	na	na	na	na	0.84	1.32	0.00092	*	-1.2	0.001128	*	1.42	0.028226	*	-0.17	0.619576		1.43	0.00245	*	0.82	5.5e-05	*	1.89	0.001809	*	1.42	0.025103	*	1.2	0.058159
LOC_Os02g16000	turquoise	na	na	uDTN	na	0.7	1.32	0.000233	*	-0.68	0.003482	*	1.06	0.006098	*	0.58	0.00147	*	1.33	0.006957	*	0.24	0.236174		1.27	0.009754	*	1.13	0.000771	*	0.68	0.000377	*
LOC_Os03g05760	yellow	na	na	uDTN	uDTN	0.68	1.32	0.021702	*	0.22	0.253524		1.34	0.014495	*	0.54	0.025605	*	0.29	0.211898		-0.39	0.029607	*	1.55	0.00012	*	0.39	0.409881		1.38	0.014102	*
LOC_Os07g11290	turquoise	na	na	uDTN	na	0.66	1.32	0.00217	*	0.13	0.366755		1.13	0.012827	*	0.31	0.014241	*	0.58	0.033197	*	-0.2	0.508963		1.69	0.00152	*	0.8	0.280826		0.68	0.01999	*
LOC_Os01g70550	tan	na	na	uDTN	na	0.61	1.32	0.011688	*	-1.42	0.001854	*	1.65	0.000676	*	1.04	0.00331	*	1.3	0.00663	*	-0.15	0.590161		-0.58	0.101751		1.06	0.018247	*	1.09	0.017856	*
LOC_Os01g62070	turquoise	na	na	na	na	0.58	1.32	0.001479	*	-0.97	0.019183	*	0.3	0.470786		1.02	0.002797	*	1.25	0.008205	*	-0.46	0.09118		0.88	0.000945	*	1.24	0.034427	*	0.73	0.003029	*
LOC_Os03g29240	turquoise	na	na	na	na	0.51	1.32	8.4e-05	*	-0.69	0.002762	*	0.89	0.0748		0.09	0.633577		0.15	0.196663		0.96	0.03265	*	0.95	0.005772	*	0.81	0.006815	*	0.73	0.020474	*
LOC_Os01g06460	yellow	na	na	na	na	0.48	1.32	0.001041	*	0.7	0.020513	*	1.06	0.11219		-0.03	0.789836		-0.46	0.012463	*	0.8	0.017428	*	0.53	0.026408	*	0.04	0.906891		0.33	0.088955
LOC_Os02g19150	yellow	U2	Chaperons	uDTN	uDTN	0.44	1.32	1.4e-05	*	0.15	0.427609		1.32	0.022957	*	0.64	0.015396	*	0.24	0.237818		-0.02	0.917703		1.1	0.005913	*	-1.1	0.014864	*	0.7	0.010729	*
LOC_Os02g32530	tan	na	na	na	na	0.42	1.32	0.004364	*	-0.25	0.215023		1.33	0.042261	*	0.61	0.182201		-0.53	0.285406		-0.6	0.054766		-0.54	0.107003		1.39	0.013803	*	1	0.004423	*
LOC_Os01g16900	yellow	U9	TCA	uDTN	uDTN	0.28	1.32	0.01576	*	0.88	0.000713	*	0.86	0.03112	*	0.11	0.323502		-1.07	0.005954	*	-0.38	0.021513	*	1.48	0.003412	*	-0.93	0.055532		0.25	0.062528
LOC_Os02g13960	black	na	na	na	na	0.08	1.32	2.4e-05	*	-0.67	0.005813	*	0.49	0.003719	*	-0.18	0.18679		-1.06	0.001659	*	-0.91	0.055988		1.08	0.026601	*	-0.22	0.358493		0.7	0.021292	*
LOC_Os02g52010	black	na	na	na	na	0.01	1.32	0.014777	*	-1.77	0.000735	*	1.75	0.00636	*	-0.17	0.635261		-1.36	0.001236	*	0.47	0.049219	*	1.43	0.004048	*	-2	0.047698	*	-0.04	0.882687
LOC_Os06g06780	magenta	na	na	na	na	0.01	1.32	0.12386		-0.75	0.045511	*	-1.59	0.052906		-1.75	0.000464	*	0.47	0.137062		1.11	0.009654	*	-0.06	0.793903		0.3	0.639355		0.1	0.605149
LOC_Os08g27840	black	na	na	na	na	-0.02	1.32	0.117175		-0.92	0.005853	*	-0.24	0.16048		-0.2	0.113202		-1.19	0.011472	*	1.09	0.00154	*	0.77	0.038746	*	-1.42	0.005535	*	0.33	0.302699
LOC_Os11g31090	black	na	na	na	na	-0.04	1.32	0.016999	*	-1.24	0.000292	*	-1.13	0.069337		0.17	0.236295		-0.03	0.849013		-0.68	0.058778		0.91	0.036974	*	-0.12	0.783908		-0.47	0.069384
LOC_Os10g34170	black	na	na	na	na	-0.07	1.32	0.000275	*	-1.05	0.001144	*	-0.01	0.965398		0.03	0.897632		-0.89	0.039002	*	-0.81	0.009448	*	0.97	0.02731	*	-1.04	0.004623	*	0.69	0.052332
LOC_Os01g63210	green	na	na	na	na	-0.16	1.32	0.000419	*	-1.26	0.000191	*	-1.26	0.01937	*	0.26	0.592124		-1.2	0.029874	*	0.95	0.326205		0.45	0.011872	*	-1.94	0.058198		0.48	0.332955
LOC_Os04g37619	green	na	na	na	na	-0.17	1.32	0.001742	*	-0.66	0.026454	*	-0.38	0.168852		-0.39	0.109802		-1.11	0.001076	*	0.09	0.858603		-0.27	0.018306	*	-1.2	0.018602	*	0.69	0.177387
LOC_Os04g59130	salmon	na	na	na	na	-0.17	1.32	0.094101		-0.67	0.124754		-0.62	0.278374		-0.93	0.021653	*	0.51	0.127791		-0.75	0.231833		-0.79	0.020382	*	0.31	0.245033		-0.31	0.116522
LOC_Os06g22870	green	na	na	na	na	-0.25	1.32	0.013336	*	-1.35	0.024554	*	-1.44	0.037315	*	-2.21	7.5e-05	*	-0.2	0.316337		0.16	0.341292		-0.35	0.110432		0.86	0.003212	*	-0.04	0.85312
LOC_Os10g42410	green	na	na	na	na	-0.34	1.32	0.002923	*	0.35	0.073722		1.09	0.080394		-1.05	0.0006	*	-1.45	0.000278	*	-1.48	0.000784	*	-0.74	0.001715	*	-1.61	0.014247	*	0.13	0.333794
LOC_Os10g42040	green	na	na	na	na	-0.54	1.32	0.080925		-1.97	0.006118	*	1.74	0.040779	*	3.33	0.072241		-4.33	0.000229	*	-0.11	0.792848		-0.93	0.167924		-4.15	0.019735	*	0.56	0.586998
LOC_Os04g33310	green	na	na	dDTN	na	-0.7	1.32	0.002229	*	-0.81	0.089589		-0.98	0.02154	*	-0.93	0.013558	*	-0.9	0.009262	*	-1.59	0.004735	*	-1.31	0.029051	*	-1.26	0.034658	*	-1.03	0.032387	*
LOC_Os04g31760	green	na	na	na	na	-0.94	1.32	0.004336	*	-2.63	0.000178	*	-0.66	0.220656		-0.73	0.113949		-1.08	0.078413		-3.03	0.003272	*	1.38	0.034365	*	-2.43	0.045026	*	-0.86	0.027546	*
LOC_Os03g04920	turquoise	na	na	uDTN	uDTN	1.21	1.31	0.000501	*	1.24	0.000136	*	1.51	0.022107	*	0.26	0.034289		1.22	0.005067	*	1.82	0.000206	*	1.9	0.000802	*	1.41	0.016881	*	0.97	0.032098	*
LOC_Os03g45390	turquoise	na	na	na	na	0.8	1.31	0.001348	*	0.3	0.013089	*	0.94	0.011691	*	-0.11	0.668453		1.22	0.002256	*	0.91	0.01722	*	1.9	0.00728	*	1.64	0.0103	*	0	1
LOC_Os10g23204	turquoise	na	na	na	na	0.63	1.31	0.03669	*	0.24	0.315887		1.14	0.001818	*	0.35	0.117277		0.33	0.079007		1.59	0.000148	*	0.15	0.638442		1.26	0.061709		-0.32	0.229192
LOC_Os03g13950	turquoise	na	na	na	na	0.59	1.31	0.00056	*	-0.71	0.001106	*	1.64	0.006521	*	0.06	0.76536		0.7	0.234927		-0.12	0.576867		1.55	0.004423	*	0.6	0.043135	*	1.35	0.01806	*
LOC_Os01g21410	yellow	na	na	na	na	0.51	1.31	0.02128	*	0.61	0.059008		1.19	0.119695		-0.13	0.553959		1	0.174511		-0.58	0.174271		1.97	0.002578	*	-0.41	0.262504		0.48	0.036446	*
LOC_Os09g23350	tan	na	na	uDTN	uDTN	0.5	1.31	5.5e-05	*	-1.4	0.004104	*	1.38	0.037576	*	0.26	0.117926		0.75	0.073076		-0.88	0.032169	*	1.53	0.014905	*	1.6	0.005987	*	0.46	0.054113
LOC_Os01g62820	yellow	na	na	na	na	0.24	1.31	0.035323	*	0.41	0.036933	*	1.02	0.004584	*	-0.24	0.379212		-0.32	0.320375		-0.59	0.018565	*	1	0.03505	*	-0.8	0.220038		0.41	0.030615	*
LOC_Os05g02500	yellow	na	na	na	na	0.03	1.31	0.033526	*	0.8	0.005446	*	0.61	0.104272		-0.46	0.032808	*	-0.38	0.06176		-1.16	0.004901	*	0.95	0.001009	*	-0.89	0.06879		-0.39	0.015629	*
LOC_Os07g42820	black	na	na	na	na	-0.11	1.31	0.016392	*	-0.76	0.026497	*	-0.2	0.596926		-0.17	0.389793		-0.63	0.00608	*	-0.93	0.001945	*	-0.22	0.303205		-0.84	0.024878	*	1.07	0.005068	*
LOC_Os07g38800	black	na	na	na	na	-0.22	1.31	0.095334		-1.26	0.010528	*	-0.69	0.202105		1.05	0.057491		-1.41	0.00477	*	-2.03	0.008801	*	0.97	0.044766	*	-1.62	0.060144		1.15	0.010705	*
LOC_Os05g45810	green	na	na	na	na	-0.29	1.31	0.034101	*	-1.5	0.007043	*	-1.14	0.099592		-0.06	0.70896		-0.13	0.618912		-0.84	0.007172	*	-0.2	0.379748		-1.19	0.074634		0.11	0.50044
LOC_Os04g44110	green	na	na	na	na	-0.39	1.31	0.001038	*	-0.84	0.029619	*	-0.78	0.024473	*	-0.94	0.002942	*	-0.14	0.398788		-0.82	0.022424	*	-1.46	0.024546	*	-0.29	0.177698		-0.23	0.267726
LOC_Os04g11820	green	na	na	na	na	-0.43	1.31	4.4e-05	*	-0.87	0.003257	*	-0.34	0.251179		0.36	0.385417		-0.81	0.018678	*	-1.45	0.016049	*	-0.32	0.128929		-1.59	0.113712		-0.76	0.000668	*
LOC_Os07g49470	turquoise	na	na	na	na	1.39	1.3	0.020997	*	1.56	9.9e-05	*	1.73	0.02231	*	1.96	0.011565	*	0.85	0.042558	*	1.35	0.009293	*	1.32	0.001692	*	1.98	0.032195	*	1.43	0.005882	*
LOC_Os05g49170	turquoise	na	na	na	na	1.06	1.3	0.003237	*	1.37	0.000127	*	1.65	0.000886	*	0.72	0.032917	*	0.84	0.004674	*	1.95	0.007771	*	-0.5	0.104287		2.03	0.008907	*	0.56	0.048991	*
LOC_Os06g06810	turquoise	U7	Ubiquitination	uDTN	uDTN	0.94	1.3	0.003942	*	0.69	0.00406	*	1.17	0.038831	*	0.73	0.003449	*	1.08	0.001214	*	0.94	0.01848	*	1.8	0.001705	*	0.48	0.385891		1.08	0.008242	*
LOC_Os02g35830	turquoise	na	na	uDTN	na	0.91	1.3	4e-06	*	-0.52	0.008996	*	1	0.011436	*	0.92	0.000377	*	1.02	0.000776	*	0.96	0.001309	*	1.17	0.000545	*	1.69	0.002308	*	1.05	0.002084	*
LOC_Os08g40910	yellow	na	na	na	na	0.89	1.3	0.000389	*	2.62	6e-06	*	1.82	0.062492		0.54	0.039173	*	0.07	0.954668		1.49	0.273707		2.68	0.007942	*	-1.29	0.115515		-0.22	0.00648
LOC_Os02g12750	turquoise	na	na	na	na	0.65	1.3	0.001372	*	-0.33	0.407366		0.51	0.316925		-0.23	0.243105		0.42	0.115978		1.51	0.000273	*	0.59	0.059057		1.64	0.006531	*	0.57	0.124993
LOC_Os12g44380	yellow	na	na	uDTN	na	0.58	1.3	0.004061	*	0.77	0.001047	*	1.28	0.001452	*	0.2	0.184824		-0.43	0.041374	*	0.96	0.000474	*	1.68	0.011042	*	-1.13	0.011063	*	0.66	0.071814
LOC_Os01g15460	turquoise	na	na	na	na	0.57	1.3	0.057541		0.13	0.642757		0.59	0.077291		-0.24	0.183514		0.55	0.040594	*	1.09	0.001494	*	0.84	0.035322	*	0.34	0.283312		0.76	0.018221	*
LOC_Os10g36950	turquoise	na	na	na	na	0.57	1.3	0.011181	*	-0.66	0.0042	*	0.97	0.058899		0.54	0.010913	*	-0.01	0.963181		0.14	0.683085		1.3	0.008394	*	1.36	0.011986	*	0.71	0.083483
LOC_Os06g05400	yellow	na	na	na	na	0.53	1.3	0.004582	*	0.02	0.864813		1.27	0.001671	*	1.47	0.003732	*	-0.07	0.471959		0.89	0.023114	*	0.58	0.025365	*	-0.43	0.036952	*	0.29	0.159259
LOC_Os10g28240	turquoise	na	na	na	na	0.53	1.3	0.000247	*	0.99	0.004124	*	0.89	0.056424		-0.21	0.447924		-0.31	0.436971		-0.47	0.138895		1.38	0.012558	*	0.43	0.199253		0.68	0.035897	*
LOC_Os04g41570	turquoise	na	na	na	na	0.51	1.3	0.001985	*	-1.16	0.005076	*	1.03	0.0437	*	-0.01	0.947574		0.92	0.027611	*	1.22	0.002588	*	-0.25	0.098071		0.13	0.256664		0.55	0.026285	*
LOC_Os05g03620	turquoise	na	na	na	na	0.49	1.3	4.9e-05	*	-0.45	0.069044		0.97	0.224415		0.92	0.014467	*	0.15	0.777889		-1.08	0.068945		1.47	0.03086	*	0.45	0.438828		0.81	0.057386
LOC_Os03g20310	yellow	na	na	uDTN	na	0.42	1.3	0.000117	*	0.47	0.002364	*	0.93	0.009095	*	0.43	0.013325	*	-0.04	0.808273		-1	0.001201	*	1.36	0.000436	*	0	0.96974		0.79	0.000243	*
LOC_Os06g10520	yellow	na	na	na	na	0.35	1.3	0.000382	*	-0.48	0.0298	*	1.3	0.003693	*	0.42	0.060867		0.01	0.975558		-1.63	0.003605	*	2.05	3.2e-05	*	-0.33	0.380776		1.39	0.004134	*
LOC_Os07g08840	yellow	na	na	na	na	0.35	1.3	9.5e-05	*	-0.28	0.170175		0.28	0.176163		0.31	0.018905	*	0.77	0.028879	*	0.07	0.316009		0.81	0.018353	*	-0.24	0.038168		0.2	0.036821
LOC_Os03g27840	turquoise	na	na	na	na	0.28	1.3	0.035305	*	-0.88	0.018074	*	0.22	0.300537		-0.09	0.763892		0.58	0.033419	*	0.56	0.046372	*	-0.68	0.05001		0.4	0.271774		0.81	0.113622
LOC_Os10g40550	black	na	na	na	na	0.26	1.3	0.001733	*	-1.59	0.000216	*	1.3	0.024327	*	0.1	0.823041		-0.72	0.094061		0.86	0.028716	*	1.63	0.011375	*	-1.18	0.017245	*	0.84	0.052619
LOC_Os04g37670	black	na	na	na	na	-0.04	1.3	0.039321	*	-1.21	0.003737	*	0.41	0.339243		1.03	0.049266	*	-1.42	0.002444	*	-1.2	0.010868	*	1.08	0.001868	*	-0.88	0.037825	*	0.93	0.002387	*
LOC_Os07g26940	green	na	na	na	na	-0.04	1.3	0.009289	*	-0.97	0.027185	*	0.74	0.065374		-0.09	0.664425		0.77	0.194126		0.21	0.495731		-0.57	0.09057		-1.27	0.028422	*	-0.66	0.030981	*
LOC_Os06g19990	green	na	na	na	na	-0.08	1.3	5.4e-05	*	0.08	0.686521		0.9	0.04311	*	-0.31	0.110749		-0.32	0.190158		-0.84	0.026384	*	-1.03	0.015703	*	-0.17	0.459363		-0.53	0.148903
LOC_Os04g41160	green	na	na	na	na	-0.3	1.3	0.001626	*	-0.77	0.022624	*	-1.39	0.014475	*	0.02	0.856674		-1.18	0.004412	*	-1.03	0.032126	*	0.75	0.009176	*	-1.6	0.120222		0.21	0.357252
LOC_Os02g54624	blue	na	na	na	na	-0.35	1.3	0.056955		-0.28	0.417043		-0.59	0.179142		-0.82	0.050207		-0.73	0.061999		-0.73	0.108772		-1.45	0.014552	*	-0.4	0.06066		-0.46	0.081608
LOC_Os01g23990	green	na	na	na	na	-0.58	1.3	0.013928	*	-0.68	0.050607		-0.22	0.640252		-0.36	0.307825		-1.37	0.170814		-0.12	0.797314		-1.07	0.094401		-1.61	0.012718	*	-1.55	0.006314	*
LOC_Os07g32570	green	na	na	na	na	-0.63	1.3	0.129173		0.57	0.150167		-1.96	0.02379	*	-0.78	0.042538	*	-1.69	0.006255	*	-0.49	0.451261		-0.94	0.000848	*	-2.13	0.006465	*	-1.05	0.001638	*
LOC_Os04g38870	green	D7	Signalling_transport	dDTN	dDTN	-0.67	1.3	0.041242	*	-1.42	0.000142	*	0.15	0.484955		-1.38	0.037579	*	-1	0.000872	*	-1.7	0.000962	*	-0.56	0.046235	*	-1.72	0.003918	*	-0.74	0.038004	*
LOC_Os12g02700	turquoise	na	na	na	na	0.97	1.29	0.009274	*	0.88	0.008909	*	-0.5	0.376931		0.19	0.125882		1.05	0.017001	*	1.05	0.013603	*	2.07	0.000725	*	1.73	0.012835	*	0.93	0.006711	*
LOC_Os02g08320	turquoise	na	na	na	na	0.93	1.29	0.002616	*	1.29	0.000108	*	1.23	0.047024	*	0.35	0.362712		0.79	0.008038	*	1.31	0.015613	*	1.15	0.127468		1.06	0.092127		0.16	0.17852
LOC_Os02g50270	turquoise	U1	ABA	uDTN	uDTN	0.75	1.29	0.001904	*	-0.57	0.03888	*	0.97	0.042632	*	0.77	0.000495	*	1.08	0.024366	*	0.39	0.043214	*	1.35	0.025094	*	1.09	0.040828	*	0.94	0.030854	*
LOC_Os05g46000	tan	na	na	na	na	0.6	1.29	0.009875	*	-0.61	0.034667	*	0.48	0.039202	*	1.74	0.00099	*	0.35	0.296396		-0.98	0.019539	*	0.85	0.009832	*	1.78	0.003577	*	0.99	0.003316	*
LOC_Os12g39520	tan	na	na	uDTN	na	0.58	1.29	0.005036	*	-1.14	0.002045	*	1.12	0.042401	*	1.24	0.001127	*	0.64	0.023962	*	0.24	0.440929		0.81	0.021769	*	1.49	0.049117	*	0.33	0.02566	*
LOC_Os01g01080	yellow	na	na	uDTN	uDTN	0.55	1.29	0.000158	*	0.49	0.022139	*	0.89	0.039548	*	0.6	0.008149	*	-0.05	0.837945		0.29	0.111294		1.34	0.001122	*	-0.03	0.903525		0.75	0.012016	*
LOC_Os02g53700	turquoise	na	na	na	na	0.52	1.29	0.001864	*	-0.43	0.060359		1.32	0.035363	*	0.57	0.046133	*	-0.01	0.98244		-0.76	0.260043		1.71	0.000747	*	0.08	0.753669		1.42	0.002734	*
LOC_Os01g09246	yellow	na	na	na	na	0.43	1.29	0.127457		0.49	0.117119		0.31	0.281393		0.06	0.460962		0.24	0.222987		0.24	0.241203		1.24	0.010541	*	-0.68	0.064316		0.68	0.022031	*
LOC_Os01g55240	tan	na	na	na	na	0.38	1.29	0.020929	*	-1.1	0.041926	*	1.34	0.097072		2.13	0.00036	*	1	0.013228	*	-1.79	0.000489	*	-0.01	0.905948		-0.19	0.583154		-0.29	0.357412
LOC_Os10g33230	tan	na	na	na	na	0.36	1.29	0.000299	*	-0.95	0.010365	*	1.16	0.007964	*	1.14	0.015056	*	0.28	0.232137		-0.94	0.027115	*	-0.45	0.032142	*	0.64	0.070314		1.3	0.120731
LOC_Os04g50970	tan	na	na	uDTN	na	0.32	1.29	0.000585	*	-1.29	2e-06	*	1.05	0.04266	*	0.26	0.018303		0.82	0.006079	*	0.06	0.644815		0.4	0.104414		0	0.810905		0.44	0.056407
LOC_Os12g32250	yellow	na	na	na	na	0.13	1.29	0.003305	*	0.56	0.008335	*	0.93	0.144113		0.02	0.910436		-0.61	0.110983		-1.39	0.001875	*	1.5	0.002678	*	-1.53	0.034504	*	0.31	0.261628
LOC_Os06g30460	yellow	na	na	na	na	-0.11	1.29	0.109593		0.01	0.984556		-0.67	0.152307		-1.51	0.013433	*	-0.34	0.211549		-0.28	0.291808		0.19	0.566912		-0.55	0.170188		0.4	0.220494
LOC_Os12g39660	black	na	na	na	na	-0.13	1.29	0.081888		-0.56	0.027666	*	0.03	0.81876		0.07	0.776424		-1.25	0.004263	*	0.1	0.694889		-0.35	0.212841		-1.28	3.1e-05	*	0.41	0.010631	*
LOC_Os07g26640	green	na	na	na	na	-0.3	1.29	2e-06	*	-0.98	0.006135	*	-0.68	0.045379	*	-0.53	0.014802	*	-0.77	0.07731		-0.22	0.02775		-0.22	0.170739		-0.84	0.208505		-0.74	0.000596	*
LOC_Os07g38810	green	D3	Signalling and post-translational modifications	dDTN	dDTN	-0.61	1.29	0.051851		-1.12	0.000345	*	-0.92	0.153935		0.34	0.225005		-1.63	0.0013	*	-2.03	0.0047	*	-0.63	0.042826	*	-1.87	0.034974	*	0.24	0.652891
LOC_Os01g10950	blue	na	na	na	na	-0.88	1.29	0.216136		-0.48	0.017489	*	-0.93	0.207714		-2.28	0.002347	*	-1.13	0.119208		-0.83	0.036958	*	-1.7	0.008238	*	-2.17	0.011616	*	-1.68	0.000279	*
LOC_Os05g36160	turquoise	U13	bZIP	uDTN	uDTN	1.39	1.28	2e-05	*	0.68	0.011445	*	1.33	0.012347	*	0.88	0.018167	*	2.19	0.00074	*	0.81	0.001173	*	2.26	0.000122	*	2.18	0.003015	*	1.88	0.000478	*
LOC_Os07g09010	turquoise	na	na	uDTN	na	1.27	1.28	0.005592	*	-0.26	0.111692		1.46	0.035904	*	1.52	3.9e-05	*	1.87	0.001475	*	1.36	0.019219	*	1.95	0.000532	*	2.43	0.00342	*	0.97	0.001864	*
LOC_Os03g38500	turquoise	na	na	uDTN	na	0.9	1.28	0.000101	*	-0.08	0.512841		1.01	0.004655	*	0.9	0.000629	*	1.12	0.013467	*	1.13	0.003982	*	1.02	0.003515	*	1.46	0.00917	*	0.88	0.006178	*
LOC_Os01g14420	turquoise	na	na	uDTN	na	0.8	1.28	0.019251	*	0.71	0.05337		1.17	0.006679	*	0.39	0.026823	*	0.86	0.000675	*	0.95	0.012183	*	1.19	0.010287	*	0.59	0.288951		0.88	0.003424	*
LOC_Os11g34450	turquoise	na	na	uDTN	uDTN	0.79	1.28	0.008469	*	0.07	0.716329		0.89	0.001181	*	0.3	0.010705	*	0.36	0.026379	*	1.2	0.014438	*	1.11	0.000815	*	1.22	0.055419		1.19	9.6e-05	*
LOC_Os06g07540	turquoise	na	na	uDTN	uDTN	0.75	1.28	0.000414	*	0.74	0.00093	*	0.91	0.030555	*	0.26	0.027283		1.19	0.000507	*	0.14	0.035642		1.44	0.002608	*	0.74	0.018679	*	0.3	0.010055	*
LOC_Os03g01660	turquoise	na	na	na	na	0.63	1.28	0.117833		0.97	0.007999	*	1.72	0.003233	*	0.1	0.480759		0.57	0.019033	*	0.55	0.038573	*	0.19	0.413126		0.03	0.897355		0.59	0.121486
LOC_Os03g24380	turquoise	na	na	na	na	0.6	1.28	0.020591	*	0.24	0.144946		1.21	0.010447	*	0.75	0.001885	*	-0.27	0.24408		-0.24	0.184998		1.55	0.008055	*	0.42	0.123012		0.97	0.001742	*
LOC_Os08g42590	turquoise	na	na	na	na	0.59	1.28	0.001136	*	0.8	0.000838	*	1.07	0.054702		0.18	0.50682		0.49	0.260199		0.38	0.105219		0.38	0.04221	*	1	0.085382		0.06	0.599585
LOC_Os07g42640	tan	na	na	na	na	0.49	1.28	0.013519	*	-0.73	0.020435	*	1.01	0.032835	*	0.04	0.638753		1	0.024605	*	-0.19	0.282706		0.76	0.025449	*	0.74	0.091727		0.52	0.008888	*
LOC_Os03g63020	turquoise	na	na	na	na	0.48	1.28	0.004428	*	-0.62	0.002488	*	0.84	0.004088	*	-0.41	0.026603	*	1.18	0.000661	*	-0.47	0.141184		1.23	0.005276	*	0.39	0.213771		1.04	0.013495	*
LOC_Os05g24650	turquoise	na	na	na	na	0.4	1.28	0.000645	*	0.53	0.030969	*	-0.58	0.315218		0.44	0.033595	*	0.16	0.690079		0.3	0.467847		-0.85	0.000133	*	1.5	0.007952	*	0.38	0.137609
LOC_Os07g07470	yellow	na	na	na	na	0.38	1.28	8.5e-05	*	-1.03	0.000555	*	1.46	0.010218	*	0.27	0.160233		0.45	0.229499		-0.25	0.200674		1.14	0.013274	*	-0.47	0.206544		0.81	0.016369	*
LOC_Os07g09000	turquoise	na	na	na	na	0.28	1.28	0.061707		-0.9	0.014529	*	0.65	0.026428	*	0.45	0.041678	*	0.1	0.57627		-1.05	0.01113	*	0.8	0.005983	*	0.84	0.018908	*	0.38	0.124417
LOC_Os01g47560	yellow	na	na	na	na	0.25	1.28	5e-06	*	-0.56	0.067637		0.32	0.388529		0.11	0.543096		0.15	0.679345		-0.97	0.093733		1.48	0.001499	*	0.59	0.111043		0.36	0.041595	*
LOC_Os03g11650	magenta	na	na	na	na	-0.02	1.28	0.000112	*	-1.58	0.000833	*	0.38	0.364622		-1.15	0.017547	*	-0.12	0.787072		1.75	0.000218	*	-0.87	0.015167	*	-1.46	0.034338	*	0.58	0.024765	*
LOC_Os01g10680	green	na	na	na	na	-0.21	1.28	0.005902	*	-0.51	0.040253	*	0.14	0.715867		-0.48	0.104964		-0.9	0.000986	*	-0.75	0.025277	*	0.22	0.139382		-1.48	0.110559		-0.35	0.101615
LOC_Os07g39010	green	na	na	na	na	-0.31	1.28	0.045854	*	-0.4	0.158061		-1.04	0.12911		0.12	0.778394		-0.76	0.077926		-1.49	0.002933	*	-0.08	0.685912		-1.43	0.017736	*	0.16	0.445719
LOC_Os10g39660	green	na	na	na	na	-0.34	1.28	0.000492	*	-1.12	0.032791	*	0.41	0.432576		-0.87	0.009782	*	-0.33	0.163946		-0.43	0.016612	*	-1.09	0.011018	*	-1.26	0.066524		-0.64	0.00122	*
LOC_Os03g03200	green	na	na	na	na	-0.51	1.28	0.008622	*	0.37	0.21118		0.67	0.122677		-1.16	0.00982	*	-2.05	0.000702	*	-1.81	0.002017	*	0.51	0.008954	*	-2.06	0.008267	*	-0.5	0.051004
LOC_Os05g35970	yellow	na	na	na	na	1.21	1.27	0.031185	*	1.35	0.000658	*	1.75	0.000293	*	1.19	1.2e-05	*	1.3	0.181504		1.62	0.054222		1.95	0.00015	*	0.32	0.110184		1.43	0.01141	*
LOC_Os01g52530	turquoise	na	na	na	na	1.09	1.27	0.013738	*	1.13	0.004881	*	0.76	0.080088		0.89	0.001597	*	0.59	0.099908		0.84	0.005913	*	1.58	0.021708	*	1.96	0.018071	*	1.15	0.009838	*
LOC_Os03g08700	turquoise	na	na	uDTN	na	0.94	1.27	0.000262	*	0.79	0.018792	*	1.34	0.002046	*	0.71	0.003191	*	1.16	0.017765	*	0.95	0.001584	*	1.47	0.002753	*	0.69	0.083754		0.79	0.039044	*
LOC_Os03g38970	turquoise	na	na	na	na	0.74	1.27	0.001286	*	1.13	0.002292	*	0.84	0.098876		0.52	0.00618	*	0.95	0.019532	*	0.06	0.524381		1.3	0.005062	*	0.58	0.227		0.32	0.138854
LOC_Os07g09670	yellow	na	na	uDTN	na	0.68	1.27	0.000958	*	1.2	0.003713	*	1.63	0.012872	*	0.92	0.010856	*	-1.17	0.073523		0.73	0.126713		2.16	0.036909	*	-0.45	0.190646		1.05	0.000208	*
LOC_Os02g51710	turquoise	na	na	na	na	0.56	1.27	0.019518	*	-1.41	0.002728	*	0.24	0.485504		0.8	0.002902	*	1.85	0.000194	*	1.28	0.007597	*	-1.5	0.006506	*	1.98	0.037619	*	0.42	0.136901
LOC_Os07g39520	yellow	na	na	na	na	0.44	1.27	9.5e-05	*	-0.31	0.047183	*	0.83	0.100424		0.57	0.00683	*	1.15	0.20612		-0.67	0.043759	*	1.61	0.001602	*	-0.35	0.159543		0.67	0.003222	*
LOC_Os01g04190	turquoise	na	na	na	na	0.39	1.27	0.015268	*	-0.25	0.054539		-0.35	0.464057		0.56	0.030806	*	0.11	0.553467		0.28	0.052273		1.4	0.002401	*	-0.25	0.344041		0.88	0.000998	*
LOC_Os01g09430	turquoise	na	na	na	na	0.38	1.27	0.026133	*	1.15	0.000498	*	0.29	0.461761		0.13	0.402447		0.09	0.626461		0.08	0.712097		-0.59	0.027481	*	0.82	0.035801	*	0.21	0.221867
LOC_Os03g31400	yellow	na	na	na	na	0.14	1.27	0.046469	*	0.35	0.375168		-0.53	0.151101		-0.72	0.117833		-0.15	0.655234		0.58	0.137179		0.32	0.257521		-0.79	0.046552	*	0.53	0.092718
LOC_Os04g51940	yellow	na	na	na	na	0.11	1.27	0.010667	*	0.9	0.008372	*	1.12	0.01441	*	-0.09	0.63732		-0.98	0.00786	*	-0.89	0.003738	*	1.05	0.028992	*	-1.24	0.037379	*	0.11	0.56547
LOC_Os03g64210	yellow	na	na	na	na	0.09	1.27	0.034484	*	1.27	0.011273	*	-0.86	0.032363	*	-1.55	0.000713	*	0.36	0.287172		0.68	0.078013		0.11	0.767166		0.02	0.970432		-0.6	0.049137	*
LOC_Os08g35480	black	na	na	na	na	0.09	1.27	0.000179	*	-0.45	0.011474	*	1.31	0.001588	*	0.22	0.198558		-1.21	0.005566	*	-0.26	0.154047		1.06	0.005083	*	-1.09	0.001531	*	0.27	0.101081
LOC_Os03g03450	yellow	na	na	na	na	0.08	1.27	0.010143	*	1.09	0.003486	*	0.03	0.80559		-0.82	0.006085	*	0.12	0.439369		-0.8	0.007096	*	-0.17	0.328618		-0.13	0.621337		-0.77	0.018086	*
LOC_Os10g43060	yellow	na	na	na	na	0.07	1.27	3.9e-05	*	0.74	0.000414	*	-0.36	0.223943		0.55	0.353121		-1.3	0.008249	*	-1.01	0.015048	*	0.74	0.016261	*	-1.11	0.13817		0.65	0.023834	*
LOC_Os01g50160	yellow	na	na	na	na	0.01	1.27	0.025254	*	-0.67	0.000188	*	0.3	0.142166		-0.38	0.004272	*	-0.76	0.33285		-1.02	0.055429		1.67	0.001034	*	-0.61	0.122854		0.53	0.164714
LOC_Os05g46620	black	na	na	na	na	0.01	1.27	2.3e-05	*	-0.97	0.000875	*	-0.18	0.174744		-0.7	0.004973	*	-0.59	0.112882		0.41	0.056017		0.7	0.01718	*	-0.83	0.062142		0.55	0.001905	*
LOC_Os05g36270	black	na	na	na	na	-0.06	1.27	0.001074	*	-1.23	0.000559	*	-1.03	0.101832		0.32	0.345937		-0.4	0.111655		-1.62	0.00739	*	1.59	0.001342	*	-0.79	0.059241		0.78	0.01747	*
LOC_Os01g55870	green	na	na	na	na	-0.26	1.27	0.000342	*	0.3	0.174882		-1.44	0.020141	*	-0.24	0.066075		-1.69	0.001689	*	-0.92	0.006086	*	0.83	0.001408	*	-1.47	0.014815	*	0.37	0.093451
LOC_Os03g23010	green	na	na	na	na	-0.27	1.27	0.000237	*	-1.18	3e-06	*	0.56	0.17158		-0.38	0.017025	*	-0.63	0.044556	*	-1.11	0.000189	*	-0.61	0.125542		-0.8	0.0859		0.09	0.525956
LOC_Os07g07930	yellow	na	na	na	na	1.24	1.26	0.001912	*	0.59	0.003473	*	0.55	0.049402	*	1.64	0.024793	*	1.29	0.125624		1.59	0.027202	*	2.64	0.023123	*	0.37	0.449691		2.57	0.001882	*
LOC_Os03g30570	turquoise	na	na	uDTN	na	1	1.26	0.001224	*	-0.47	0.018875	*	1.42	0.008206	*	0.4	0.033583	*	1.08	0.000748	*	0.72	0.032086	*	1.66	0.001422	*	1.8	0.009001	*	1.67	0.007177	*
LOC_Os04g48750	yellow	na	na	na	na	0.94	1.26	0.003542	*	1.05	0.00395	*	0.85	0.043771	*	0.85	0.006559	*	1.05	0.044209	*	1.63	0.00101	*	1.61	0.003392	*	0.21	0.167949		0.68	0.009108	*
LOC_Os03g07480	turquoise	na	na	na	na	0.85	1.26	0.00132	*	-0.37	0.008733	*	0.94	0.101945		1.37	0.035737	*	0.22	0.306165		1.31	0.005837	*	1.11	0.000728	*	1.13	0.042016	*	1.23	0.003823	*
LOC_Os08g08830	turquoise	na	na	na	na	0.84	1.26	0.00138	*	0.83	0.026239	*	1.44	0.008591	*	0.99	0.000298	*	0.93	0.007237	*	0.99	0.006905	*	1.39	0.003397	*	0.3	0.096507		0.89	0.023462	*
LOC_Os01g12470	yellow	na	na	uDTN	uDTN	0.82	1.26	0.013912	*	1.04	0.000159	*	1.46	0.045254	*	0.59	0.002637	*	0.19	0.404742		0.77	0.025141	*	1.58	0.013003	*	0.21	0.102518		1.08	0.003134	*
LOC_Os08g31560	yellow	na	na	uDTN	uDTN	0.58	1.26	0.003325	*	0.73	0.001582	*	0.96	0.016935	*	0.43	0.007001	*	0.49	0.014762	*	0.36	0.069051		1.55	0.001879	*	-0.68	0.016558	*	0.6	0.02417	*
LOC_Os07g38580	yellow	na	na	na	na	0.57	1.26	2.8e-05	*	0.74	0.003845	*	0.74	0.008011	*	0.87	0.184426		0.15	0.554318		0.43	0.038412	*	1.49	0.000427	*	-0.57	0.006351	*	0.24	0.11864
LOC_Os07g08760	turquoise	na	na	na	na	0.52	1.26	9e-06	*	-0.8	0.002526	*	1.07	0.025567	*	0.76	0.002826	*	1.27	9e-06	*	-0.1	0.660868		-0.06	0.648498		1.47	0.010863	*	0.18	0.095515
LOC_Os03g56460	turquoise	na	na	na	na	0.5	1.26	0.10627		-0.21	0.310077		0.03	0.725112		0.01	0.975576		0.68	0.001961	*	1.1	0.002155	*	0.19	0.520747		0.91	0.087792		0.65	0.068652
LOC_Os01g61670	tan	na	na	na	na	0.33	1.26	1.2e-05	*	-1.01	0.005433	*	0.1	0.210167		-0.04	0.517285		0.75	0.014021	*	-0.61	0.009738	*	0	0.973969		1.16	0.075666		1.05	0.018188	*
LOC_Os01g09570	black	na	na	na	na	0.31	1.26	1.6e-05	*	-0.96	0.015631	*	0.76	0.121059		0.39	0.01702	*	-0.39	0.438179		0.05	0.868978		0.99	0.01243	*	0	0.960284		0.94	0.001183	*
LOC_Os08g43090	yellow	na	na	na	na	0.29	1.26	0.018663	*	0.28	0.135769		0.79	0.159923		0.42	0.149553		-0.63	0.094524		0.13	0.446062		0.73	0.190878		-0.74	0.079196		0.24	0.363354
LOC_Os04g08550	yellow	na	na	na	na	0.27	1.26	0.008757	*	-0.73	0.040714	*	-0.3	0.152999		-0.57	0.523684		-0.99	0.030616	*	0.9	0.01836	*	1.33	0.165521		0.22	0.683966		1.29	0.007613	*
LOC_Os03g59390	yellow	na	na	na	na	0.17	1.26	0.000122	*	0.13	0.198348		0.32	0.241169		0.49	0.002616	*	-0.89	0.010471	*	-0.78	0.004857	*	1.5	0.000677	*	-0.7	0.01367	*	0.64	0.008804	*
LOC_Os02g48280	yellow	na	na	na	na	0.11	1.26	8e-06	*	-0.27	0.093003		0.44	0.261478		-0.3	0.072461		-0.09	0.460847		-0.75	0.02169	*	1.23	0.00783	*	-0.28	0.199196		-0.18	0.203846
LOC_Os05g29030	black	na	na	na	na	0.08	1.26	0.002844	*	-0.37	0.207686		0.2	0.361881		0.28	0.364578		-0.55	0.074525		-0.16	0.615352		-0.1	0.336785		-1.26	0.133656		0.42	0.063291
LOC_Os11g02080	grey	na	na	na	na	0.03	1.26	0.000622	*	0.66	0.046043	*	0.51	0.195031		-0.99	0.00523	*	0.56	0.078565		-1.47	0.026976	*	-1.04	0.046347	*	1.14	0.01754	*	-0.66	0.000408	*
LOC_Os01g52790	black	na	na	na	na	-0.01	1.26	0.063854		-1.08	0.002655	*	1.36	0.034437	*	0.99	0.127387		-1.5	0.006643	*	-1.07	0.041803	*	0.66	0.015033	*	-1.45	0.007921	*	1.01	0.004621	*
LOC_Os08g44370	black	na	na	na	na	-0.03	1.26	4.1e-05	*	-0.3	0.0706		0.23	0.050811		0.03	0.759142		-0.98	0.004443	*	-0.49	0.123106		1.27	0.007365	*	-1.31	0.014314	*	-0.3	0.153218
LOC_Os08g06110	black	na	na	na	na	-0.06	1.26	0.014614	*	-2.05	5e-05	*	-0.27	0.310385		0.74	0.008579	*	-0.25	0.573675		-0.4	0.137055		1.3	0.040889	*	-2.09	0.049002	*	0.11	0.654865
LOC_Os04g32590	yellow	na	na	na	na	-0.07	1.26	0.065718		0.65	0.032277	*	-0.51	0.332209		-1.95	0.000686	*	0.02	0.902454		-1.36	0.023605	*	1.12	0.022466	*	-0.78	0.243405		-0.08	0.615637
LOC_Os03g15780	green	na	na	na	na	-0.3	1.26	0.002891	*	-0.47	0.014961	*	-0.06	0.850408		0.66	0.027412	*	-1.57	0.013019	*	-0.85	0.000524	*	-0.65	0.070695		-1.56	0.013638	*	-0.12	0.225573
LOC_Os01g12190	grey	na	na	na	na	na	1.25	0.00203	*	1	0.012826	*	-0.81	0.015567	*	0.3	0.088596		-1.19	0.000207	*	-0.74	8.4e-05	*	-1.14	0.024552	*	1.34	0.047137	*	0.11	0.80414
LOC_Os03g08580	turquoise	na	na	na	na	1.22	1.25	0.002797	*	0.9	0.001203	*	1.5	0.102686		3.3	0.001994	*	3.05	0.004812	*	1.29	0.167974		2.27	0.000253	*	0.3	0.213478		0.47	0.004303	*
LOC_Os01g56470	yellow	na	na	na	na	0.77	1.25	0.000137	*	1.08	0.00015	*	1.16	0.025036	*	0.43	0.016275	*	0.57	0.377034		1.1	0.050324		1.13	0.021524	*	0.4	0.165984		0.23	0.059618
LOC_Os06g37660	turquoise	na	na	na	na	0.75	1.25	0.063459		0.98	0.002605	*	1.05	0.049614	*	0.43	0.022024	*	0.06	0.635088		0.84	0.002146	*	1.37	0.000447	*	0.47	0.00843	*	0.76	0.001344	*
LOC_Os01g65380	turquoise	na	na	na	na	0.72	1.25	0.000373	*	0.73	0.00245	*	-0.31	0.491917		1.03	0.000729	*	1.02	0.025071	*	-0.57	0.039713	*	1.3	0.005033	*	1.66	0.003875	*	0.89	0.018115	*
LOC_Os07g19444	turquoise	na	na	na	na	0.67	1.25	0.00015	*	0.99	6.6e-05	*	0.81	0.189742		0.23	0.07714		0.29	0.196829		0.18	0.410953		1.91	0.000997	*	0.46	0.215972		0.2	0.100676
LOC_Os04g37760	yellow	na	na	na	na	0.47	1.25	0.020229	*	-1.53	0.002592	*	1.53	0.01664	*	-0.05	0.888224		1.04	0.307132		-0.02	0.959202		2.4	0.006864	*	-0.85	0.151354		1.2	0.036668	*
LOC_Os03g05800	yellow	na	na	na	na	0.12	1.25	0.001047	*	-1.38	0.000306	*	0.76	0.128937		-1.31	0.00206	*	0.96	0.038809	*	0.93	0.017537	*	1.58	0.009147	*	-1.49	0.000561	*	-0.3	0.279459
LOC_Os02g16040	black	na	na	na	na	0.06	1.25	0.008435	*	-1.07	7.4e-05	*	0.33	0.183362		-0.39	0.018366	*	0.19	0.747494		0.11	0.769284		1.41	0.000894	*	-1.45	0.016059	*	-0.02	0.86657
LOC_Os03g59225	yellow	na	na	na	na	-0.03	1.25	0.014919	*	-0.1	0.754994		-0.1	0.56848		-0.46	0.054104		0.24	0.188382		-0.75	0.137134		0.52	0.053149		-1.3	0.058921		-0.08	0.132964
LOC_Os08g14570	green	na	na	na	na	-0.25	1.25	0.006387	*	-0.56	0.028047	*	-1.28	0.010123	*	-0.62	0.023805	*	-1.1	0.07372		0.51	0.494093		0.28	0.135305		-1.8	0.008552	*	0.43	0.166619
LOC_Os12g31850	green	na	na	na	na	-0.26	1.25	0.000739	*	-0.14	0.136031		-0.54	0.160777		-0.7	0.005173	*	-1.23	0.00044	*	-1.18	0.009994	*	1	0.011242	*	-0.79	0.024298	*	-0.52	0.008689	*
LOC_Os02g09970	green	na	na	na	na	-0.37	1.25	0.009386	*	-0.23	0.378589		0.24	0.06734		-0.56	0.06792		-1.2	0.007753	*	-1.21	0.006244	*	0.09	0.745303		-1.17	0.111574		-0.71	0.120854
LOC_Os09g23110	green	na	na	na	na	-0.85	1.25	0.091826		-1.37	0.000605	*	-1.8	0.000755	*	-1.35	0.000936	*	-0.67	0.001922	*	-0.67	0.053012		-2.07	0.017325	*	-1.54	0.018316	*	-0.8	0.039	*
LOC_Os02g16680	turquoise	U10	Protein kinases	uDTN	uDTN	1	1.24	0.000338	*	-0.4	0.03712	*	1.39	0.002248	*	0.75	0.016983	*	0.97	0.00076	*	0.82	0.008691	*	1.69	0.038285	*	1.77	0.035307	*	1.39	0.00841	*
LOC_Os02g36880	turquoise	na	na	na	na	0.93	1.24	0.001735	*	0.02	0.877248		1.61	0.201256		0.08	0.903267		0.89	0.03922	*	1.74	0.015495	*	0.4	0.143479		2.18	0.099386		1.33	0.024951	*
LOC_Os09g38510	turquoise	na	na	na	na	0.89	1.24	0.000596	*	-0.62	0.073882		1.48	0.016201	*	0.6	0.021512	*	1.4	0.001533	*	1.11	0.054594		0.93	0.020807	*	1.85	0.007245	*	0.84	0.050343
LOC_Os04g33040	turquoise	U12	starch metabolism	uDTN	uDTN	0.87	1.24	0.000879	*	0.83	0.001067	*	1.08	0.000685	*	0.67	0.008799	*	0.83	0.000565	*	0.72	0.05068		1.3	0.002253	*	1.11	0.004824	*	0.62	0.00197	*
LOC_Os05g24000	turquoise	na	na	uDTN	na	0.86	1.24	0.000449	*	0.62	0.02197	*	1.09	0.0032	*	0.39	0.071327		1.05	0.008428	*	0.39	0.083663		1.64	0.000253	*	1.19	0.02286	*	0.91	0.001586	*
LOC_Os01g69920	turquoise	na	na	uDTN	uDTN	0.79	1.24	0.000326	*	-0.4	0.034073	*	1.31	0.02714	*	0.86	0.000605	*	1.24	0.02642	*	0.18	0.151127		1.53	0.000807	*	0.96	0.057083	#	0.87	0.004761	*
LOC_Os09g37949	turquoise	na	na	na	na	0.74	1.24	0.016692	*	0.81	6.9e-05	*	-0.15	0.605041		0.49	0.075231		-0.28	0.325436		0.84	0.038588	*	1.99	0.00015	*	1.31	0.104552		1.09	0.008881	*
LOC_Os11g14300	turquoise	na	na	na	na	0.7	1.24	1.3e-05	*	0.08	0.230304		0.9	0.016826	*	0.77	0.010182	*	0.89	0.000185	*	-0.03	0.89831		0.75	0.004785	*	1.34	0.01145	*	0.97	0.003901	*
LOC_Os10g06720	turquoise	na	na	na	na	0.66	1.24	0.001342	*	-0.85	0.010356	*	0.66	0.093038		0.87	0.053532		1.14	0.055966		-0.55	0.159321		0.96	0.004479	*	1.32	0.005377	*	1.29	0.003786	*
LOC_Os07g43380	turquoise	na	na	uDTN	na	0.63	1.24	0.000191	*	-0.32	0.166398		1.01	0.072115		0.57	0.009013	*	0.56	0.043943	*	0.54	0.045132	*	1.41	0.004518	*	0.34	0.209457		0.98	0.003468	*
LOC_Os05g13780	turquoise	na	na	na	na	0.6	1.24	0.062352		-0.39	0.005411	*	0.68	0.099151		0.35	0.069716		0.92	0.018432	*	0.29	0.275406		1.11	0.003958	*	0.25	0.604377		1.28	0.020083	*
LOC_Os05g03630	yellow	na	na	na	na	0.59	1.24	0.002329	*	0.93	0.010661	*	0.74	0.125368		0.22	0.322418		0.77	0.083045		-0.06	0.783415		1.42	0.000437	*	-0.23	0.661528		0.26	0.317171
LOC_Os12g15420	turquoise	na	na	na	na	0.58	1.24	0.124158		0.84	0.040846	*	0.06	0.745511		0.31	0.120721		0.6	0.129187		0.09	0.614757		0.95	0.015787	*	0.66	0.187567		0.5	0.003171	*
LOC_Os04g54190	turquoise	na	na	na	na	0.53	1.24	0.002249	*	-0.84	0.005861	*	0.71	0.132647		1.01	0.008174	*	0.16	0.571557		0.65	0.018955	*	0.44	0.081712		0.38	0.045331	*	1.01	0.090517
LOC_Os10g39670	yellow	na	na	uDTN	na	0.51	1.24	0.000217	*	1.03	0.000883	*	1.11	0.031661	*	0.78	0.000416	*	-0.62	0.013348	*	0.13	0.360567		0.97	0.000518	*	-0.43	0.057857		0.54	0.04903	*
LOC_Os04g55520	tan	na	na	na	na	0.34	1.24	0.038788	*	-1.27	0.003644	*	0.79	0.252653		-0.87	0.000387	*	1.47	0.000261	*	-0.24	0.268254		0.67	0.009845	*	1.17	0.023457	*	0.19	0.20858
LOC_Os03g11780	black	na	na	na	na	0.24	1.24	0.000465	*	-0.45	0.010663	*	1.49	0.06895		0.4	0.089992		-0.11	0.753853		-0.42	0.010009	*	0.74	0.050978		-0.33	0.104708		0.08	0.4552
LOC_Os03g06410	yellow	na	na	na	na	0.21	1.24	8.5e-05	*	-0.4	0.105079		0.72	0.039224	*	0.07	0.194396		-0.3	0.030758	*	-0.55	0.030743	*	1.34	0.002315	*	-0.78	0.010842	*	0.43	0.012085	*
LOC_Os01g37960	yellow	na	na	na	na	0.19	1.24	0.093593		0.84	0.000286	*	0.2	0.684905		-0.11	0.225477		-0.28	0.16861		-0.48	0.04788	*	0.47	0.153242		-0.11	0.42871		0.03	0.834746
LOC_Os05g13580	black	na	na	na	na	0.19	1.24	4.5e-05	*	-0.79	0.004607	*	-0.25	0.416919		0.03	0.814833		-0.98	0.130189		0.58	0.181477		0.16	0.011702		0.24	0.232296		0.93	0.034918	*
LOC_Os06g42560	yellow	na	na	na	na	0.17	1.24	0.000161	*	0.89	0.006092	*	0.57	0.126373		-1.08	0.010635	*	0.18	0.626342		-0.33	0.22267		0.39	0.038509	*	0.15	0.50099		-0.17	0.07921
LOC_Os01g15640	black	na	na	na	na	0.08	1.24	0.002634	*	-1.1	0.000169	*	0.67	0.095728		0.37	0.235118		-0.75	0.018141	*	-0.73	0.002352	*	0.98	0.005132	*	-0.55	0.098391		0.78	0.006096	*
LOC_Os03g08490	tan	na	na	na	na	0.08	1.24	0.060853		-1.58	5.1e-05	*	0.97	0.01675	*	0.59	0.106881		0.11	0.518428		-1.12	0.000819	*	0.6	0.060498		0.15	0.840015		-0.63	0.000747	*
LOC_Os06g50100	yellow	na	na	na	na	0.08	1.24	0.007917	*	0.5	0.119898		0.78	0.292494		0.57	0.107312		-1.09	0.000632	*	-0.61	0.00288	*	0.49	0.10561		-1.3	0.109754		-0.06	0.857317
LOC_Os01g52920	turquoise	na	na	na	na	0.04	1.24	0.000687	*	-0.87	0.000233	*	0.8	0.074663		-0.48	0.028148	*	0.11	0.449056		-1.19	0.004621	*	0.72	0.004884	*	0.02	0.802254		0.14	0.417232
LOC_Os02g30320	yellow	na	na	na	na	-0.25	1.24	0.000355	*	-0.05	0.680627		0.15	0.682783		-0.94	0.003906	*	-0.91	0.015966	*	-0.71	0.096278		0.22	0.351992		-1.11	0.039335	*	-0.46	0.136688
LOC_Os02g35630	green	na	na	na	na	-0.27	1.24	0.027076	*	-0.41	0.076352		-0.08	0.347807		-0.38	0.119802		-0.78	0.015243	*	0.34	0.253794		-0.91	0.019379	*	-1.32	0.007679	*	-0.66	0.004395	*
LOC_Os07g01560	black	na	na	na	na	-0.37	1.24	0.000178	*	-0.21	0.022157		-1.32	0.018885	*	0.58	0.346224		-1.11	0.118891		-2.58	0.011518	*	1.86	0.001372	*	-2.63	0.002815	*	0.1	0.681269
LOC_Os10g30600	green	D3	Signalling and post-translational modifications	dDTN	dDTN	-0.49	1.24	0.021804	*	-0.79	0.030014	*	-0.45	0.214382		-1.11	0.001537	*	-1.09	0.014155	*	-1.09	0.014427	*	-0.79	0.02277	*	-1.15	0.044025	*	-0.2	0.389613
LOC_Os01g74300	green	na	na	dDTN	na	-2.3	1.24	0.000711	*	-3.34	0.000903	*	-0.09	0.711723		-2.65	0.003463	*	-4.06	0.000535	*	-2.14	0.006904	*	-2.71	0.059466		-4.84	0.014744	*	-3.91	0.002472	*
LOC_Os05g37520	green	na	na	na	na	na	1.23	0.045434	*	-1.56	0.000646	*	1.68	0.009844	*	0.7	0.245493		0.15	0.686491		0.7	0.02469	*	-1.22	0.003241	*	-1.19	0.124624		-1.17	0.058996
LOC_Os02g35220	yellow	na	na	na	na	0.87	1.23	0.00372	*	1.37	0.000263	*	1.14	0.198078		0.92	0.002208	*	0.32	0.087526		1.19	0.002279	*	1.48	0.001157	*	0.07	0.559667		0.65	0.057596
LOC_Os03g61710	turquoise	U3	cell wall metabolism	uDTN	uDTN	0.79	1.23	0.000568	*	0.36	0.008952	*	1.27	0.006021	*	0.7	0.001129	*	0.94	0.009438	*	0.14	0.464867		1.53	0.000611	*	0.86	0.064207		0.97	0.007857	*
LOC_Os02g43850	turquoise	na	na	uDTN	na	0.72	1.23	0.003069	*	-1.15	0.005337	*	1.13	0.015448	*	0.39	0.04353	*	1.28	0.002811	*	0.21	0.149556		1.04	7.7e-05	*	1.3	0.029222	*	1.51	0.004007	*
LOC_Os09g28310	turquoise	na	na	na	na	0.66	1.23	0.00635	*	-1.15	0.000189	*	0.18	0.296584		0.52	0.001601	*	1.16	0.000652	*	1.21	2e-06	*	0.44	0.0141	*	1.18	0.057669		1.25	0.005317	*
LOC_Os06g12530	yellow	na	na	uDTN	uDTN	0.62	1.23	0.003386	*	1.29	0.000525	*	1.43	0.047621	*	0.15	0.130789		0.25	0.772032		1.05	0.184538		1.55	0.009377	*	-1.31	0.011894	*	0.41	0.018473	*
LOC_Os10g41250	turquoise	na	na	na	na	0.51	1.23	0.002135	*	0.08	0.778536		-0.09	0.8244		-0.07	0.600232		0.85	0.088732		-0.19	0.613433		1.48	0.000134	*	1.29	0.072579		0.15	0.385866
LOC_Os01g48830	turquoise	na	na	na	na	0.49	1.23	0.007677	*	0.08	0.715867		0.89	0.183928		-0.64	0.042386	*	0.45	0.170899		0.83	0.023241	*	0.75	0.080952		0.6	0.040314	*	0.53	0.012276	*
LOC_Os06g11860	turquoise	na	na	na	na	0.42	1.23	0.014971	*	-0.92	0.010919	*	0.48	0.239142		0.47	0.032379	*	-0.21	0.621622		0.65	0.085487		-0.02	0.901335		1.14	0.027303	*	0.69	0.071913
LOC_Os09g30350	turquoise	na	na	na	na	0.39	1.23	0.104089		-0.92	0.002248	*	0.86	0.019241	*	0.82	0.007723	*	0	0.961895		-0.8	0.02619	*	1.03	0.012131	*	0.69	0.263115		0.64	0.02084	*
LOC_Os05g28300	yellow	na	na	na	na	0.35	1.23	0.006476	*	-0.82	0.019211	*	0.75	0.12757		0.18	0.320136		0.13	0.670992		0.63	0.04409	*	1.02	0.008873	*	-0.35	0.443814		0.62	0.063474
LOC_Os02g48570	turquoise	na	na	na	na	0.26	1.23	0.032661	*	1.15	0.000822	*	-0.61	0.300854		-1.3	0.008733	*	-0.01	0.951777		0.69	0.029082	*	0.7	0.044608	*	0.7	0.147099		-0.16	0.235786
LOC_Os02g32980	yellow	na	na	na	na	0.22	1.23	0.000108	*	-0.2	0.246624		0.81	0.031682	*	-0.19	0.345571		-1.64	0.001025	*	-0.54	0.082127		1.05	0.005595	*	0.5	0.076267		0.69	0.030679	*
LOC_Os03g16110	tan	na	na	na	na	0.19	1.23	0.042028	*	-0.75	0.005723	*	0.36	0.273682		-0.18	0.352996		0.66	0.042975	*	-0.75	0.114624		0.11	0.557486		1.16	0.034072	*	-0.07	0.76362
LOC_Os01g06550	yellow	na	na	na	na	0.14	1.23	0.012919	*	-0.01	0.962399		1.23	0.012051	*	0.39	0.143322		-0.2	0.313361		0.09	0.608999		0.1	0.655121		-1.24	0.017317	*	0.04	0.72009
LOC_Os06g37620	black	na	na	na	na	-0.06	1.23	0.004976	*	-0.24	0.487816		-0.95	0.136712		0.56	0.042018	*	-0.9	0.035695	*	-1.05	0.001621	*	1.51	0.0372	*	-0.96	0.080788		0.11	0.476006
LOC_Os01g72000	black	na	na	na	na	-0.16	1.23	0.002468	*	-0.75	0.000817	*	0.56	0.041111	*	-0.08	0.530414		-1.09	0.006548	*	-1.04	0.001639	*	0.7	0.036707	*	-1.32	0.004626	*	0.31	0.108338
LOC_Os01g08380	green	na	na	na	na	-0.19	1.23	0.000494	*	-0.25	0.451918		-0.85	0.022578	*	-0.9	0.011088	*	-0.11	0.530387		-0.73	0.02158	*	-0.29	0.117433		-0.59	0.381041		-0.08	0.789509
LOC_Os07g47400	blue	na	na	na	na	-0.26	1.23	0.009226	*	-1.48	0.001439	*	1.53	0.025203	*	0.04	0.837206		-0.26	0.200954		-1.94	0.024528	*	-1.23	0.000108	*	-0.32	0.096927		-0.23	0.342724
LOC_Os06g40510	green	na	na	na	na	-0.31	1.23	0.113009		-1.23	0.013832	*	-1.26	0.058866		-0.41	0.042089	*	-1.36	0.014391	*	0.29	0.418404		-0.33	0.259763		-1.29	0.015833	*	0.42	0.032787	*
LOC_Os03g53540	grey	na	na	na	na	na	1.22	0.089093		-1.61	0.012554	*	-0.55	0.394231		1.25	0.016016	*	0.56	0.229609		-0.4	0.363321		-1.86	0.006945	*	0.51	0.230771		-0.31	0.118618
LOC_Os09g31130	turquoise	na	na	na	na	1.3	1.22	0.000562	*	0.14	0.350587		1.99	0.012361	*	-0.22	0.050252		2.65	0.009309	*	1.66	0.028627	*	2.72	0.016762	*	2.49	0.014983	*	1.33	0.011619	*
LOC_Os08g31340	turquoise	na	na	na	na	1.12	1.22	0.00132	*	0.31	0.315407		1.96	0.011366	*	0.51	0.106134		0.77	0.064575		1.16	0.051905		1.69	0.027244	*	2.22	0.019918	*	1.36	0.006608	*
LOC_Os06g28124	turquoise	na	na	na	na	1	1.22	0.002787	*	1.63	0.011921	*	0.56	0.202902		0.64	0.025665	*	1.67	0.007375	*	0.52	0.256425		1.6	0.000479	*	1.04	0.139982		0.57	0.065004
LOC_Os03g10750	turquoise	na	na	uDTN	na	0.97	1.22	0.000862	*	0.41	0.069324		1.36	0.076884		1.07	0.000773	*	0.9	0.025096	*	0.74	0.063842		1.47	0.005096	*	0.83	0.013017	*	1.17	0.000972	*
LOC_Os05g33730	turquoise	U8	Plant defense	uDTN	uDTN	0.9	1.22	0.000698	*	0.08	0.572562		1.19	0.09777		0.79	0.016058	*	0.74	0.043104	*	1.32	0.001031	*	0.92	0.004722	*	1.08	0.024104	*	1.22	0.064388
LOC_Os03g18550	yellow	na	na	na	na	0.8	1.22	0.001406	*	1.17	0.002772	*	0.89	0.066736		1.05	0.037216	*	0.18	0.54145		0.99	0.037459	*	1.51	0.000624	*	0.19	0.017202		0.42	0.139517
LOC_Os07g44310	yellow	U2	Chaperons	uDTN	uDTN	0.77	1.22	0.026786	*	0.44	0.22794		1.18	0.055578		0.03	0.888391		0.52	0.018635	*	1.35	0.027151	*	1.56	0.001057	*	-0.08	0.876285		0.96	0.00335	*
LOC_Os02g17380	turquoise	na	na	uDTN	uDTN	0.71	1.22	0.013644	*	-0.75	0.014408	*	1.38	0.009728	*	0.83	0.000175	*	0.69	0.026304	*	0.02	0.943931		1.45	0.001162	*	0.84	0.004088	*	1.27	0.001082	*
LOC_Os03g09230	turquoise	na	na	na	na	0.58	1.22	0.095496		1.14	0.000932	*	0.6	0.06126		-0.3	0.248514		1	0.04721	*	0.97	0.000691	*	-1	0.004681	*	1.23	0.08218		-0.02	0.971645
LOC_Os03g51000	turquoise	na	na	na	na	0.55	1.22	0.000505	*	0.9	5.6e-05	*	-0.41	0.204104		0.48	0.048012	*	0.92	0.067406		-0.19	0.336913		1.25	0.015863	*	0.61	0.022343	*	0.1	0.499121
LOC_Os01g16010	turquoise	na	na	na	na	0.52	1.22	0.085621		1.1	0.001497	*	0.83	0.010857	*	-0.37	0.105226		0.04	0.725312		0.13	0.441532		0.43	0.243031		1.16	0.007017	*	0.21	0.340887
LOC_Os07g05880	turquoise	na	na	na	na	0.51	1.22	0.011495	*	-0.02	0.671956		1.01	0.046211	*	-0.02	0.676683		0.83	0.001895	*	-0.62	0.011515	*	1.76	0.000968	*	0.55	0.122196		0.1	0.424195
LOC_Os06g50330	turquoise	na	na	na	na	0.48	1.22	0.00461	*	-0.53	0.020852	*	1.24	0.005397	*	0.58	0.040879	*	-0.67	0.00045	*	-0.09	0.386542		0.88	0.033406	*	0.76	0.038181	*	0.86	0.001633	*
LOC_Os08g43190	turquoise	na	na	na	na	0.48	1.22	0.013187	*	0.69	0.002012	*	1.12	0.008499	*	-0.02	0.911569		0.48	0.053387		0.72	0.01477	*	0.29	0.059127		0.44	0.003199	*	0.11	0.358546
LOC_Os12g07550	tan	na	na	na	na	0.44	1.22	0.014747	*	-1.2	0.01108	*	0.03	0.844041		0.77	0.001144	*	1.24	0.005313	*	0.32	0.065958		-0.34	0.033034	*	1.45	0.009109	*	0.26	0.168975
LOC_Os12g25630	yellow	na	na	na	na	0.42	1.22	0.000107	*	0.28	0.056994		1.07	0.004922	*	0.45	0.095434		0.09	0.639959		0.08	0.734279		1.41	0.04141	*	-0.47	0.206551		-0.11	0.105685
LOC_Os04g41540	turquoise	na	na	na	na	0.38	1.22	0.015511	*	0.35	0.108153		-0.06	0.910846		-0.81	0.035243	*	0.33	0.12515		0.12	0.719842		1.06	0.001237	*	0.47	0.228963		0.32	0.256161
LOC_Os09g32330	turquoise	na	na	na	na	0.38	1.22	8.5e-05	*	-0.66	0.005622	*	1.09	0.043601	*	-0.56	0.001141	*	0.48	0.209492		-0.62	0.053684		1.21	0.007512	*	1.1	0.015304	*	0.66	0.016526	*
LOC_Os12g07540	yellow	na	na	na	na	0.37	1.22	2.6e-05	*	0.68	0.000256	*	0.5	0.27738		0.38	0.018254	*	0.25	0.278373		0.34	0.154287		0.2	0.133984		-0.98	0.097435		0.81	0.028337	*
LOC_Os05g31480	brown	na	na	na	na	0.31	1.22	0.061726		-0.34	0.152642		-0.99	0.070289		-0.02	0.962295		1.08	0.024134	*	0.62	0.009471	*	-0.76	0.017406	*	1.25	0.0346	*	0.31	0.221532
LOC_Os02g11820	turquoise	na	na	na	na	0.23	1.22	0.014794	*	-0.46	0.1958		-0.38	0.067851		-0.63	0.076062		0.2	0.476726		0.44	0.252901		0.57	0.098308		0.25	0.524012		0.65	0.017843	*
LOC_Os11g47710	black	na	na	na	na	0.22	1.22	0.006386	*	-0.93	0.000776	*	0.98	0.109643		0.74	0.000476	*	-0.74	0.027705	*	-0.12	0.206191		0.43	0.065682		-0.15	0.140658		0.72	0.000836	*
LOC_Os06g50220	black	na	na	na	na	0.05	1.22	0.000549	*	-0.79	0.006322	*	1.05	0.017187	*	0.27	0.035327	*	-0.49	0.180992		-1.15	0.01091	*	1.1	0.005185	*	-0.77	0.098422		0.38	0.0536
LOC_Os01g62130	black	na	na	na	na	-0.15	1.22	0.001449	*	-0.62	0.078805		0.42	0.103377		-0.72	0.060669		0.22	0.545043		-0.93	0.044123	*	-0.13	0.070607		-0.58	0.134888		-0.41	0.09262
LOC_Os03g04000	green	na	na	na	na	-0.24	1.22	0.00385	*	-1.21	0.000283	*	-1.29	0.010188	*	0.2	0.145267		-0.7	0.060421		-0.64	0.022458	*	-0.8	0.009107	*	-0.4	0.371644		0.4	0.019021	*
LOC_Os06g39390	green	na	na	na	na	-0.33	1.22	0.004439	*	-1.12	0.005878	*	-1.17	0.09794		-1.91	5.4e-05	*	-0.11	0.685636		0.03	0.922611		-0.35	0.215766		-0.44	0.20065		-0.16	0.336015
LOC_Os01g54560	black	na	na	na	na	-0.38	1.22	0.001182	*	-1.21	0.000416	*	-0.3	0.293587		-1.11	0.007569	*	-0.34	0.16802		-1.27	0.007302	*	0.92	0.023086	*	-0.96	0.04971	*	-0.63	0.031937	*
LOC_Os06g12560	green	na	na	na	na	-0.44	1.22	0.001623	*	-1.37	0.002223	*	-0.16	0.227575		-1.28	0.000853	*	0.11	0.467317		-0.65	0.167952		-1.3	0.00327	*	-1.42	0.046721	*	-0.69	0.006251	*
LOC_Os04g33390	green	na	na	na	na	-0.46	1.22	0.003489	*	-0.78	0.030713	*	-1.76	0.004604	*	-0.83	0.086919		-1.38	0.108078		0.42	0.156635		-1.33	0.001419	*	-1.77	0.062709		0.88	0.015553	*
LOC_Os06g06980	green	na	na	na	na	-0.46	1.22	0.155296		-0.09	0.538565		-1.31	0.04434	*	-1.14	0.000477	*	-1.65	0.004898	*	-0.31	0.100251		-1.19	0.001319	*	-0.76	0.096515		0.32	0.102823
LOC_Os03g08740	blue	na	na	na	na	-0.52	1.22	0.068167		-0.58	0.201554		-1.32	0.085438		-0.78	0.01589	*	-0.89	0.035042	*	0.29	0.289061		-1.62	0.014051	*	-1.56	0.029948	*	-0.65	0.027868	*
LOC_Os01g13690	green	na	na	na	na	-0.69	1.22	0.022183	*	-1.14	0.000103	*	-1.2	0.053617		-1.46	0.000556	*	-0.73	0.293713		-0.98	0.029993	*	-2.1	4.7e-05	*	-0.68	0.022618	*	-1.16	0.041219	*
LOC_Os02g48620	yellow	na	na	na	na	na	1.21	0.231484		0.52	0.113075		-0.46	0.181807		-0.03	0.895746		0	0.963709		0.56	0.06295		-0.8	0.023922	*	-0.6	0.086964		0.5	0.126958
LOC_Os03g50510	grey	na	na	na	na	na	1.21	0.043251	*	1.13	0.004256	*	-0.61	0.025774	*	-0.41	0.34225		-0.15	0.37816		0.51	0.15985		0.05	0.555049		-0.11	0.678585		-0.25	0.136255
LOC_Os05g02220	grey	na	na	na	na	na	1.21	0.024023	*	0.03	0.93932		-0.16	0.651948		-1.84	0.000148	*	0.06	0.690942		0.07	0.662552		-0.94	0.047145	*	0.81	0.046487	*	-1.21	0.12806
LOC_Os02g42920	turquoise	na	na	uDTN	na	1.21	1.21	0.008768	*	0.88	0.04013	*	2.34	0.028391	*	0.58	0.096063		1.4	0.01654	*	0.88	0.006441	*	2.77	0.000149	*	0.61	0.315899		0.98	0.067778
LOC_Os08g41730	yellow	na	na	na	na	1.01	1.21	8.4e-05	*	1.99	0.000139	*	1.03	0.067564		0.81	0.057959		0.02	0.96084		2.31	0.019645	*	2.08	0.000898	*	-0.68	0.147857		0.7	0.249691
LOC_Os06g04460	turquoise	na	na	uDTN	uDTN	0.82	1.21	0.000173	*	0.53	0.026776	*	1.14	0.056794		1.12	2.8e-05	*	0.25	0.283388		0.95	0.002949	*	1.45	0.004133	*	0.63	0.00324	*	0.96	0.00015	*
LOC_Os07g13810	turquoise	na	na	na	na	0.8	1.21	5.8e-05	*	-0.29	0.102603		1.23	0.023992	*	0.82	0.015347	*	1.35	0.006929	*	0.75	0.005686	*	1.95	0.001014	*	0.55	0.376909		0.42	0.031978	*
LOC_Os10g37640	turquoise	na	na	na	na	0.78	1.21	0.00209	*	1.12	0.001436	*	1.15	0.039065	*	0.53	0.05747		1	0.057675		0.77	0.036511	*	0.91	0.127845		0.93	0.108442		0.04	0.863203
LOC_Os10g22430	turquoise	na	na	na	na	0.75	1.21	0.001163	*	-0.25	0.024301		0.91	0.066074		0.7	0.001312	*	0.85	0.019029	*	0.89	0.063621		1.75	0.000838	*	0.34	0.094066		0.71	0.050155
LOC_Os09g39230	turquoise	na	na	na	na	0.68	1.21	0.005585	*	1.31	0.000581	*	1.27	0.16255		-0.32	0.121639		0.3	0.42976		0.19	0.482741		1.69	0.012534	*	0.36	0.33886		0.64	0.049704	*
LOC_Os03g05480	turquoise	na	na	na	na	0.67	1.21	0.062213		-0.34	0.012888	*	0.7	0.120878		1	0.004964	*	0.77	0.066959		0.76	0.003826	*	0.27	0.36713		1.28	0.030031	*	0.82	0.007746	*
LOC_Os01g72790	turquoise	na	na	na	na	0.64	1.21	0.048767	*	-0.43	0.002719	*	1.05	0.064488		0.82	0.000158	*	0.7	0.030358	*	0.21	0.310297		0.52	0.028263	*	1.12	0.050969		0.95	9.4e-05	*
LOC_Os07g40890	turquoise	na	na	na	na	0.64	1.21	0.009795	*	-1.39	8.3e-05	*	-1.15	0.02374	*	1.13	0.042183	*	-0.45	0.299191		1.39	0.01041	*	2.34	0.016005	*	1.39	0.037452	*	1.48	0.025926	*
LOC_Os07g08950	turquoise	na	na	na	na	0.56	1.21	0.002683	*	-0.39	0.071163		1.3	0.007309	*	0.49	0.066136		0.53	0.11311		-0.16	0.519606		1.36	7.3e-05	*	0.31	0.382743		0.85	0.035463	*
LOC_Os01g54850	yellow	na	na	uDTN	na	0.53	1.21	0.049645	*	0.95	0.016346	*	0.97	0.038852	*	0.29	0.110319		0.09	0.794457		0.71	0.032636	*	1	0.008496	*	-0.56	0.094595		0.16	0.425705
LOC_Os07g14590	yellow	na	na	uDTN	uDTN	0.48	1.21	0.000149	*	1.07	0.001843	*	0.72	0.050634		0.26	0.062015		0.3	0.089815		-0.54	0.239855		1.54	0.000526	*	-0.34	0.306315		0.73	0.027811	*
LOC_Os11g02150	turquoise	na	na	na	na	0.47	1.21	0.003176	*	-0.72	0.001762	*	0.91	0.020272	*	0.37	0.031846	*	0.26	0.292331		-0.26	0.050749		1.37	0.005706	*	0.98	0.003096	*	0.62	0.008871	*
LOC_Os06g46270	yellow	na	na	na	na	0.43	1.21	0.034165	*	-1.45	0.002765	*	0.59	0.10118		1.44	0.002637	*	1.54	0.044134	*	-1.77	0.006521	*	2.01	0.006691	*	-1.02	0.042849	*	1.66	0.00971	*
LOC_Os06g06050	yellow	na	na	na	na	0.39	1.21	0.001813	*	0.79	0.078793		1.67	0.005141	*	0.1	0.402832		0.61	0.089492		-1.25	0.03033	*	0.74	0.165609		-1.06	0.011486	*	0.51	0.349118
LOC_Os03g58150	yellow	U2	Chaperons	uDTN	uDTN	0.29	1.21	0.003054	*	0.72	0.005959	*	0.88	0.020957	*	0.1	0.079176		-0.62	0.036373	*	-0.47	0.010821	*	1.43	0.006081	*	-0.58	0.092713		0.51	0.030048	*
LOC_Os12g44370	yellow	na	na	na	na	0.27	1.21	0.00801	*	0.43	0.051457		0.57	0.33648		-1	0.002608	*	0.05	0.659383		1.45	0.047176	*	0.78	0.085218		-0.96	0.193685		-0.32	0.319845
LOC_Os01g70780	yellow	na	na	na	na	0.26	1.21	0.000611	*	-0.21	0.076931		0.85	0.10072		-0.14	0.250496		0.1	0.772876		-0.43	0.001405	*	1.8	0.006049	*	-0.65	0.052114		0.11	0.505281
LOC_Os10g41060	brown	na	na	na	na	0.25	1.21	0.042882	*	-2.03	9e-06	*	-0.27	0.100098		0.52	0.119818		1.42	0.016701	*	0.6	0.405176		-1.54	0.094065		0.9	0.005718	*	0.37	0.487394
LOC_Os06g07230	turquoise	na	na	na	na	0.21	1.21	0.013307	*	-0.5	0.013008	*	0.81	0.083668		-0.11	0.555177		-0.19	0.462827		-0.62	0.000965	*	1.26	0.001703	*	-0.01	0.96468		0.22	0.118254
LOC_Os03g63770	turquoise	na	na	na	na	0.14	1.21	0.024433	*	-0.95	0.011506	*	0.29	0.522104		-1.04	0.018653	*	0.7	0.055594		0.05	0.81291		0.17	0.570367		0.67	0.148503		0.4	0.05932
LOC_Os05g46720	black	na	na	na	na	0.14	1.21	0.000207	*	-1.09	5.1e-05	*	1.17	0.048237	*	0.4	0.129989		-0.13	0.66277		-0.95	0.013996	*	0.44	0.006417	*	-0.93	0.043273	*	1.2	0.000176	*
LOC_Os10g26540	black	na	na	na	na	-0.02	1.21	1.5e-05	*	-0.57	0.039948	*	0.5	0.253985		0.03	0.865697		-0.67	0.001725	*	-0.94	0.0016	*	0.28	0.151743		-0.42	0.221622		0	0.976513
LOC_Os02g24080	black	na	na	na	na	-0.15	1.21	0.003101	*	-1.28	0.000238	*	-0.13	0.402041		0.48	0.026852	*	-1.23	9.2e-05	*	-1.3	0.002141	*	0.64	0.002199	*	-1.3	0.046109	*	0.76	0.005832	*
LOC_Os02g42350	green	na	na	na	na	-0.2	1.21	0.044066	*	-0.89	0.014828	*	0.18	0.383614		-0.57	0.003557	*	0.28	0.606936		0.4	0.140586		-0.76	0.036846	*	-1.3	0.009437	*	-0.75	0.021243	*
LOC_Os05g40770	green	na	na	na	na	-0.31	1.21	0.005695	*	-1.18	0.004778	*	-0.75	0.058287		0.5	0.063749		-0.24	0.222676		-1.38	1.1e-05	*	-0.17	0.271959		-1.18	0.015398	*	-0.34	0.372181
LOC_Os10g41230	green	na	na	na	na	-0.33	1.21	0.001609	*	-1.39	0.001108	*	1.5	0.027628	*	-0.5	0.061959		-0.98	0.009992	*	-1.42	9.1e-05	*	-0.7	0.106295		-0.96	0.002953	*	-0.62	0.114008
LOC_Os12g08810	green	na	na	na	na	-0.37	1.21	0.121214		-0.73	0.008513	*	-1.52	0.015878	*	-0.54	0.102626		-0.62	0.092615		1.36	0.225347		-0.14	0.369885		-2.53	0.011481	*	-0.48	0.211047
LOC_Os02g45750	green	na	na	dDTN	na	-0.6	1.21	0.005692	*	-0.56	0.025429	*	-0.74	0.213328		0.02	0.812723		-1.19	0.042566	*	-1.22	0.020723	*	-2.12	0.004052	*	-1.32	0.09116	#	-0.56	0.036334	*
LOC_Os04g31120	black	na	na	na	na	-0.66	1.21	0.110709		-2.18	0.000338	*	0.48	0.30854		-2	0.000382	*	-1.36	0.033369	*	-2.87	6.7e-05	*	2.72	0.005037	*	-1	0.052365		-0.43	0.428262
LOC_Os01g64110	green	na	na	na	na	-0.74	1.21	0.008752	*	1.45	0.000122	*	0.01	0.936547		-0.7	0.160421		-1.83	0.029817	*	-1.95	0.001294	*	-1.52	0.013039	*	-2.68	0.003332	*	-1.59	0.013835	*
LOC_Os01g38990	turquoise	na	na	na	na	1.31	1.2	0.050211		1.52	0.000759	*	1.8	0.063563		0.76	0.039919	*	0.86	0.005653	*	1.94	0.005276	*	1.11	0.000199	*	1.48	0.003628	*	1.87	0.000957	*
LOC_Os12g37860	turquoise	na	na	uDTN	na	0.83	1.2	0.000216	*	0.26	0.084303		1.09	0.066386		0.35	0.067489		1.12	0.009987	*	0.89	0.00226	*	1.71	0.005512	*	0.4	0.059972		0.91	0.00291	*
LOC_Os10g01110	turquoise	na	na	na	na	0.71	1.2	0.009204	*	-0.01	0.919852		0.72	0.040654	*	0.57	0.163115		1.09	0.00991	*	0.98	0.003686	*	0.69	0.078401		1.33	0.009055	*	-0.01	0.938362
LOC_Os01g60270	turquoise	na	na	na	na	0.65	1.2	0.045141	*	0.27	0.148295		1.18	0.019503	*	0.48	0.028993	*	0.1	0.68831		1.01	0.029684	*	0.45	0.082017		1.1	0.025275	*	0.26	0.479041
LOC_Os02g57160	yellow	na	na	na	na	0.53	1.2	0.000287	*	-1.45	8e-06	*	0.36	0.223906		0.67	0.019944	*	0.49	0.087568		1.69	0.077168		0.94	0.02782	*	0.03	0.87723		1.45	0.059847
LOC_Os03g44484	turquoise	na	na	na	na	0.52	1.2	0.068653		0	0.98927		0.51	0.195862		0.56	0.002798	*	0.73	7.7e-05	*	0.65	0.023458	*	0.36	0.053		0.12	0.499342		0.67	0.016385	*
LOC_Os10g30450	yellow	na	na	na	na	0.45	1.2	0.002654	*	0.55	0.076812		0.82	0.247255		-0.02	0.921849		0.17	0.694067		-0.64	0.012271	*	1.31	0.000294	*	1.34	0.082579		0.19	0.30855
LOC_Os01g13460	turquoise	na	na	na	na	0.43	1.2	0.023195	*	0.3	0.103141		0.81	0.067507		-0.14	0.546361		0.24	0.33089		-0.1	0.634968		0.92	0.012777	*	0.4	0.045327	*	0.38	0.055573
LOC_Os09g32690	yellow	na	na	uDTN	uDTN	0.39	1.2	0.000888	*	0.42	0.084369		1.1	0.030297	*	0.32	0.022667	*	-0.72	0.013051	*	-0.38	0.005777	*	1.41	0.000578	*	-0.15	0.24457		0.85	0.008621	*
LOC_Os06g41010	tan	na	na	uDTN	uDTN	0.34	1.2	0.00148	*	-1.12	0.00014	*	0.65	0.031843	*	0.77	0.006006	*	0.27	0.014254	*	-0.27	0.061965		0.16	0.330631		1.15	0.000758	*	0.48	0.129423
LOC_Os03g16800	tan	na	na	na	na	0.25	1.2	0.090882		-0.56	0.015237	*	0.11	0.819708		0.35	0.116879		-0.57	0.046183	*	-0.2	0.39429		0.43	0.013623	*	0.95	0.011425	*	0.66	0.042648	*
LOC_Os07g46690	black	na	na	na	na	0.24	1.2	0.070555		-0.53	0.093764		0.29	0.255788		0.02	0.928205		-0.06	0.816182		-0.2	0.518754		1.18	0.028075	*	-0.73	0.218094		0.73	0.017092	*
LOC_Os10g36550	black	na	na	na	na	0.09	1.2	0.007957	*	-1.07	6.8e-05	*	0.17	0.353857		0.63	0.010189	*	0.19	0.420749		-1.08	0.002941	*	0.19	0.266147		-0.3	0.021213	*	0.26	0.406533
LOC_Os03g11360	black	na	na	na	na	0.05	1.2	0.000352	*	-1.14	0.000203	*	0.15	0.702236		-0.01	0.954485		-0.12	0.662249		-0.67	0.073319		0.4	0.178431		-0.6	0.279305		0.95	0.056275
LOC_Os05g03040	salmon	na	na	na	na	0	1.2	0.132164		-0.9	0.015275	*	-0.3	0.555491		0.26	0.040098		0.64	0.0644		-0.5	0.156659		-1.6	0.002682	*	0.03	0.844071		-0.1	0.611575
LOC_Os06g16420	black	na	na	na	na	-0.11	1.2	0.002619	*	-0.12	0.167471		-0.33	0.12797		-0.72	0.006356	*	-0.16	0.529616		-1.23	0.037857	*	0.82	0.012442	*	-1.24	0.036641	*	0.19	0.26377
LOC_Os09g31380	grey	na	na	na	na	na	1.19	0.048452	*	-0.01	0.938595		0.1	0.712248		0.69	0.021613	*	1.24	8.2e-05	*	0.99	0.001123	*	0.37	0.213051		-1.34	0.008982	*	-0.2	0.188516
LOC_Os09g24590	turquoise	na	na	na	na	1.15	1.19	0.035327	*	0.7	0.01676	*	1.52	0.02295	*	0.23	0.072079		0.26	0.643171		1.51	0.03309	*	1.4	0.009723	*	1.78	0.028948	*	2.27	0.008907	*
LOC_Os01g57004	yellow	na	na	na	na	0.8	1.19	0.012487	*	1.69	0.000145	*	1.41	0.001678	*	-0.15	0.746783		0.24	0.350217		2.46	0.012207	*	1.38	0.002327	*	-0.31	0.545342		-0.65	0.471894
LOC_Os09g32020	turquoise	na	na	na	na	0.77	1.19	0.000178	*	1.02	0.013841	*	0.23	0.468682		0.82	0.014598	*	1.04	0.021659	*	-0.06	0.812187		1.6	0.010569	*	0.78	0.065367		0.45	0.066864
LOC_Os12g41380	turquoise	na	na	uDTN	uDTN	0.71	1.19	0.014458	*	0.47	0.033219	*	0.71	0.013132	*	0.51	0.015655	*	0.89	0.000736	*	0.72	0.015787	*	1.14	0.051484		0.44	0.34419		0.74	0.035937	*
LOC_Os01g65310	turquoise	na	na	na	na	0.7	1.19	0.005744	*	1.15	0.000188	*	1.14	0.097672		0.35	0.05457		0.69	0.051541		0.47	0.163547		1.57	0.007169	*	0.05	0.695188		0.76	0.018728	*
LOC_Os05g04180	turquoise	na	na	na	na	0.66	1.19	0.022192	*	-0.11	0.27363		0.72	0.160814		0.54	0.005052	*	1.13	0.009198	*	0.1	0.531873		0.89	0.011403	*	1.25	0.000534	*	0.76	0.000418	*
LOC_Os08g24946	turquoise	na	na	uDTN	uDTN	0.66	1.19	0.002359	*	-0.43	0.063355		0.96	0.002648	*	0.67	0.012146	*	0.87	0.011272	*	0.41	0.202006		1.07	0.001794	*	0.53	0.154691		1.19	0.016357	*
LOC_Os08g44350	turquoise	na	na	na	na	0.61	1.19	0.012717	*	0.33	0.084717		1.09	0.113207		0.52	0.028862	*	-0.44	0.060299		-0.26	0.269304		1.56	0.002854	*	0.83	0.148676		0.73	0.003219	*
LOC_Os06g14370	turquoise	na	na	na	na	0.45	1.19	0.010502	*	-1.16	0.001709	*	-1.59	0.00537	*	-1.57	0.022798	*	1.04	0.001744	*	1.91	0.001101	*	0.29	0.32891		1.7	0.021083	*	1.6	0.003021	*
LOC_Os06g06120	yellow	na	na	na	na	0.42	1.19	0.000687	*	0.43	0.010592	*	1.13	0.054191		0.34	0.031211	*	0.28	0.182617		-1.13	1.9e-05	*	1.81	0.000425	*	0.16	0.571845		0.33	0.0901
LOC_Os05g43240	yellow	na	na	na	na	0.2	1.19	0.000601	*	0.2	0.005685		0.11	0.499075		0.77	0.012811	*	-1.16	0.021501	*	1.38	0.013789	*	-0.72	0.12452		-1.37	0.067454		0.53	0.02214	*
LOC_Os01g49350	tan	na	na	na	na	0.09	1.19	0.059844		-0.99	0.000128	*	0.44	0.186712		0.23	0.174681		-0.17	0.371193		0.04	0.78035		-0.35	0.380867		-0.01	0.923308		0.19	0.088111
LOC_Os02g52430	tan	na	na	na	na	0.08	1.19	0.015736	*	-0.71	0.005223	*	1.09	0.018515	*	-0.04	0.652512		0.06	0.63349		-0.52	0.02322	*	-0.39	0.230072		-0.29	0.079621		0.39	0.080075
LOC_Os01g68750	black	na	na	na	na	0	1.19	0.079471		-0.74	0.107555		-0.34	0.267251		-0.49	0.150138		-0.33	0.251748		0.28	0.467952		0.16	0.591183		-0.32	0.29758		0.49	0.061137
LOC_Os04g55410	black	na	na	na	na	-0.02	1.19	0.003121	*	-1	0.000211	*	0.69	0.005107	*	0.22	0.121799		-0.18	0.595979		-1.38	0.006952	*	1.47	0.000554	*	-1.16	0.018334	*	0.24	0.23244
LOC_Os05g51590	green	na	na	na	na	-0.13	1.19	0.000147	*	-0.37	0.028146	*	0.2	0.051281		-0.17	0.455622		-0.83	0.003354	*	-0.89	0.023403	*	0.14	0.355364		-0.99	0.033851	*	0.24	0.403738
LOC_Os01g09800	green	D3	Signalling and post-translational modifications	dDTN	dDTN	-0.39	1.19	0.018606	*	-1.36	0.000174	*	-0.08	0.872096		0.7	0.03252	*	-0.94	0.075943		-0.75	0.006419	*	-1.52	0.000635	*	-1.51	0.014802	*	0.15	0.449089
LOC_Os01g72420	green	na	na	dDTN	na	-0.51	1.19	0.03173	*	-1.21	0.002927	*	0.54	0.292893		-0.67	0.015897	*	-1.55	0.002729	*	-0.38	0.34326		-0.47	0.01075	*	-1.63	0.059169	#	-0.5	0.052496
LOC_Os01g05064	green	na	na	na	na	-0.56	1.19	0.013223	*	-0.31	0.001376	*	-0.69	0.122591		-2.03	0.000609	*	-0.44	0.292859		-2.15	0.001853	*	1.02	0.004388	*	-1.75	0.050314		-0.5	0.029087	*
LOC_Os09g20390	green	na	na	na	na	-0.68	1.19	0.002125	*	-2.01	0.000125	*	-2.35	0.005819	*	-0.1	0.488075		-1.97	0.003214	*	-0.72	0.002828	*	-0.13	0.425314		-0.83	0.047564	*	-0.24	0.391526
LOC_Os01g49320	green	na	na	na	na	-0.92	1.19	0.021988	*	-2.36	7.3e-05	*	-1.3	0.119429		-1.27	0.14624		-0.76	0.136101		-0.54	0.445156		-2.15	0.004761	*	-2.64	0.008633	*	-0.38	0.264999
LOC_Os05g38150	turquoise	U3	cell wall metabolism	uDTN	uDTN	1.5	1.18	0.000785	*	1.1	0.002784	*	1.69	0.019268	*	1.01	0.017126	*	1.87	2e-06	*	1.85	0.003062	*	1.68	0.00032	*	2.47	0.01364	*	2.1	0.02908	*
LOC_Os03g06350	turquoise	na	na	na	na	1.23	1.18	0.02456	*	-0.13	0.382792		1.68	0.059124		0.01	0.903944		1.81	0.006491	*	2.04	0.001409	*	2.22	0.007824	*	1.73	0.050778		1.68	0.002188	*
LOC_Os02g43540	turquoise	na	na	na	na	0.88	1.18	0.081676		0.22	0.399836		0.96	0.030673	*	1.45	0.010007	*	1.25	0.011761	*	2.43	0.00144	*	-0.99	0.219042		2	0.011992	*	-0.62	0.212342
LOC_Os05g50190	turquoise	na	na	na	na	0.88	1.18	0.004236	*	0.56	0.109368		1.81	0.014608	*	1.68	0.003524	*	0.91	0.09129		-1.17	0.009124	*	2.25	6.9e-05	*	1.61	0.005065	*	0.45	0.028406	*
LOC_Os03g25270	turquoise	na	na	uDTN	na	0.85	1.18	0.016711	*	0.3	0.109973		1.34	0.038188	*	0.11	0.033818		1.19	0.01238	*	0.92	0.012654	*	1.66	0.000123	*	0.31	0.157013		1.16	0.00441	*
LOC_Os12g05650	turquoise	na	na	uDTN	uDTN	0.8	1.18	0.005036	*	0.19	0.16892		1.14	0.001994	*	1.15	0.002445	*	0.26	0.042282		0.98	0.028831	*	1.39	0.000833	*	0.5	0.029586	*	0.97	0.004049	*
LOC_Os05g04620	turquoise	na	na	uDTN	uDTN	0.7	1.18	0.004516	*	0.2	0.179896		0.7	0.100634		0.32	0.044055	*	0.81	0.001824	*	0.64	0.00539	*	0.67	0.027324	*	1.22	0.029494	*	0.84	0.00471	*
LOC_Os01g32330	turquoise	na	na	na	na	0.66	1.18	0.006397	*	-0.51	0.010107	*	0.78	0.028868	*	0.6	0.010155	*	1.12	0.000152	*	0.77	0.004387	*	0.01	0.763916		1.31	0.025538	*	0.95	0.012777	*
LOC_Os08g35620	yellow	na	na	uDTN	uDTN	0.65	1.18	0.000686	*	0.61	0.002744	*	1.41	0.011269	*	0.23	0.3158		0.51	0.053917		1.28	0.008179	*	1.23	0.029486	*	-0.64	0.083292		0.42	0.150754
LOC_Os02g48840	turquoise	na	na	na	na	0.56	1.18	0.001492	*	-0.56	0.031171	*	1.33	0.055116		0.51	0.017597	*	0.14	0.482564		-0.3	0.224291		0.7	0.03326	*	1.17	0.040302	*	1.34	0.00845	*
LOC_Os03g08430	yellow	na	na	na	na	0.56	1.18	0.00188	*	0.55	0.086161		1.06	0.156287		0.72	0.00307	*	0.26	0.374699		-0.28	0.332642		1.61	0.006537	*	-0.83	0.159181		0.89	0.000125	*
LOC_Os01g59690	turquoise	na	na	na	na	0.53	1.18	1.3e-05	*	-0.85	0.000244	*	0.78	0.025386	*	0.5	0.069595		0.54	0.013584	*	0.53	0.036938	*	0.72	0.077736		0.92	0.064265		0.59	0.057855
LOC_Os09g26700	yellow	na	na	uDTN	uDTN	0.53	1.18	0.000736	*	0.29	0.123751		1.07	0.076246		0.33	0.093663		-0.3	0.048361	*	0.55	0.056036		1.26	0.000275	*	-0.02	0.925474		0.85	0.006068	*
LOC_Os08g06250	yellow	na	na	na	na	0.42	1.18	0.000296	*	0.61	0.020007	*	0.73	0.118871		-0.16	0.115189		0.33	0.183023		-0.37	0.124038		1.46	0.009349	*	0.05	0.468477		0.27	0.174777
LOC_Os02g33710	turquoise	na	na	na	na	0.35	1.18	1e-05	*	-0.52	0.001504	*	0.67	0.123052		0.59	0.026934	*	-0.08	0.632433		0.58	0.004671	*	0.76	0.000647	*	-0.02	0.87255		0.27	0.007279	*
LOC_Os02g27030	turquoise	na	na	na	na	0.1	1.18	0.002854	*	-0.97	3.4e-05	*	-0.63	0.027525	*	0.19	0.124021		0.29	0.107579		0.14	0.26156		0.22	0.230848		0.09	0.417674		0.27	0.092158
LOC_Os12g32240	tan	na	na	na	na	0.03	1.18	0.119388		-1.11	0.000721	*	0.14	0.481757		-0.24	0.047109		-0.05	0.823804		-0.49	0.010466	*	-0.43	0.298525		0.66	0.009391	*	0.31	0.147258
LOC_Os03g18910	black	na	na	na	na	-0.09	1.18	0.003513	*	-1.17	0.001012	*	-0.26	0.286939		-0.14	0.636708		-1.16	0.04837	*	-0.37	0.12533		0.91	0.034701	*	-0.85	0.003374	*	0.26	0.251959
LOC_Os06g33930	green	na	na	na	na	-0.18	1.18	0.073404		-0.54	0.144115		-1.34	0.033585	*	-0.35	0.117502		0.03	0.83905		-0.23	0.225435		-0.02	0.942629		-1.16	0.047345	*	-0.32	0.218469
LOC_Os01g12750	green	na	na	na	na	-0.19	1.18	0.035041	*	0.55	0.028532	*	0.32	0.238211		-0.49	0.330232		-0.89	0.021362	*	-0.85	0.043925	*	0.44	0.008971	*	-1.55	0.057349		-0.68	0.025349	*
LOC_Os06g06770	grey	na	na	na	na	-0.21	1.18	0.11597		-1.07	0.02441	*	-0.81	0.115005		-0.86	0.016892	*	0.32	0.257536		-0.82	0.000307	*	-1.64	0.005067	*	0.5	0.090463		-0.32	0.204172
LOC_Os01g61720	green	na	na	na	na	-0.26	1.18	0.142475		-1.21	0.002286	*	-0.99	0.030063	*	-0.8	0.023272	*	-0.92	0.004783	*	-0.85	0.048926	*	0	0.989555		0	1		0.03	0.870339
LOC_Os02g42310	green	na	na	na	na	-0.3	1.18	0.043546	*	0.64	0.003687	*	-1.09	0.067344		-0.44	0.019902	*	-1.14	0.003225	*	-1.3	0.001131	*	-0.96	0.056902		-1.58	0.008878	*	0.45	0.137738
LOC_Os04g41310	green	na	na	na	na	-0.32	1.18	0.001996	*	-0.99	0.009085	*	-0.3	0.335365		0.5	0.004037	*	-1.06	0.000162	*	-1	0.005016	*	-0.87	0.045142	*	-1.07	0.064319		-0.03	0.860738
LOC_Os11g07020	blue	na	na	na	na	-0.39	1.18	0.326928		-1.95	1e-05	*	-0.65	0.096368		-0.42	0.023671	*	0.08	0.643122		-0.51	0.003221	*	-2.16	0.01495	*	1.05	0.078408		-1.4	0.011167	*
LOC_Os02g33110	green	na	na	na	na	-0.52	1.18	0.007622	*	0.94	0.001205	*	-1.49	0.004982	*	-0.5	0.028531	*	-1.79	0.004093	*	-0.2	0.359923		-2.1	0.000451	*	-1.59	0.009858	*	-0.58	0.056275
LOC_Os05g48010	green	D6	Development and Flowering	dDTN	dDTN	-0.54	1.18	0.001468	*	-0.37	0.0181	*	-1.04	0.066877		-0.18	0.395087		-1.21	0.004203	*	-1.5	0.000131	*	-1.05	0.121096		-1.64	0.037635	*	-0.26	0.297473
LOC_Os08g05510	turquoise	na	na	na	na	0.76	1.17	0.00457	*	0.66	0.061097		0.93	0.006701	*	0.95	0.000409	*	0.93	0.004451	*	-0.31	0.444749		1.17	0.010994	*	1.31	0.057689		0.72	0.000457	*
LOC_Os06g43090	turquoise	na	na	na	na	0.72	1.17	0.000597	*	-1.55	0.00012	*	1.35	0.063724		0.68	0.268815		0.61	0.330434		1.26	0.036	*	0.85	0.037529	*	1.27	0.006105	*	0.99	0.152137
LOC_Os08g44650	tan	na	na	uDTN	na	0.71	1.17	0.005958	*	-0.6	0.054409		0.71	0.142503		1.55	0.002674	*	0.65	0.002431	*	0.53	0.051499		0.67	0.027242	*	1.59	0.00272	*	0.88	0.048011	*
LOC_Os03g62580	turquoise	na	na	na	na	0.69	1.17	0.005634	*	-0.42	0.059216		1.56	0.003402	*	0.67	0.017079	*	0.59	0.002594	*	0.46	0.194705		0.56	0.035899	*	0.65	0.088779		1.32	0.045113	*
LOC_Os03g51830	turquoise	na	na	na	na	0.68	1.17	0.011636	*	1	0.000865	*	0.91	0.098714		0.47	0.016354	*	0.51	0.191653		0.58	0.011491	*	1.17	0.000565	*	0.41	0.278263		0.3	0.134315
LOC_Os05g45280	turquoise	na	na	na	na	0.64	1.17	0.020768	*	1.05	0.004023	*	1.08	0.032543	*	0.47	0.008801	*	0.08	0.637193		-0.27	0.218325		1.11	0.011973	*	0.59	0.028619	*	0.97	0.004904	*
LOC_Os10g03690	turquoise	na	na	na	na	0.58	1.17	0.010719	*	0.81	0.123744		0.9	0.00361	*	-0.29	0.504707		0.54	0.054069		0.59	0.115045		0.44	0.31981		0.48	0.042432	*	0.52	0.050944
LOC_Os01g71970	turquoise	na	na	na	na	0.45	1.17	0.004195	*	-0.03	0.885212		0.73	0.261549		-0.44	0.027997	*	0.65	0.063977		1.01	0.000468	*	0.95	0.034408	*	0.23	0.557791		-0.23	0.168695
LOC_Os02g07210	yellow	na	na	uDTN	uDTN	0.45	1.17	0.012392	*	0.69	0.010728	*	1.33	0.019421	*	0.32	0.146745		-0.31	0.426055		-0.49	0.126069		1.51	0.003017	*	-0.56	0.026866	*	0.79	0.007392	*
LOC_Os07g46160	yellow	na	na	uDTN	uDTN	0.43	1.17	0.000455	*	0.52	0.030407	*	0.83	0.088938		0.11	0.326574		0.2	0.398643		0.11	0.441143		1.37	0.000204	*	-0.61	0.061935		0.31	0.071188
LOC_Os10g35560	yellow	na	na	na	na	0.36	1.17	0.1099		-0.61	0.0073	*	0.86	0.051785		0.9	0.012539	*	0.07	0.685918		-0.44	0.125892		0.99	0.003179	*	-0.1	0.740831		0.92	0.002576	*
LOC_Os01g56230	yellow	na	na	na	na	0.35	1.17	0.006965	*	-0.54	0.060473		0.81	0.072724		0.39	0.048855	*	0.36	0.048167	*	-0.27	0.274263		0.91	0.014473	*	-0.39	0.412811		0.56	0.029915	*
LOC_Os01g07700	yellow	na	na	na	na	0.32	1.17	1.1e-05	*	-1.03	0.000649	*	0.34	0.339802		-0.41	0.158278		0.8	0.011809	*	1.26	0.001781	*	0.26	0.180303		-0.33	0.093924		0.7	0.071389
LOC_Os08g10590	turquoise	na	na	na	na	0.32	1.17	0.03485	*	-0.63	0.016043	*	0.5	0.008701	*	-0.23	0.073597		0.47	0.036857	*	0.44	0.130916		0.89	0.002717	*	-0.08	0.757828		0.65	0.010784	*
LOC_Os06g51390	turquoise	na	na	na	na	0.27	1.17	0.003023	*	-0.25	0.088782		0.02	0.868221		0.15	0.125226		0.35	0.089991		-0.33	0.020888	*	0.66	0.002741	*	0.31	0.289496		0.07	0.691272
LOC_Os10g17489	black	na	na	na	na	0.23	1.17	0.017881	*	-0.23	0.186021		0.6	0.115911		1.19	0.086082		-0.55	0.081085		0.28	0.618994		0.55	0.143175		-1.18	0.037077	*	0.32	0.043449	*
LOC_Os03g18560	black	na	na	na	na	0.19	1.17	0.012238	*	-0.82	0.022576	*	0.4	0.325614		1.38	0.004633	*	-0.42	0.089258		-0.62	0.081908		0.45	0.002146	*	-0.53	0.008275	*	0.76	0.03344	*
LOC_Os01g25386	yellow	na	na	na	na	0.17	1.17	0.02773	*	0	0.980467		-0.82	0.020832	*	0.26	0.062356		0.03	0.854546		0.94	0.113032		0.31	0.180249		-0.9	0.013802	*	-0.02	0.898003
LOC_Os04g44900	yellow	na	na	na	na	0.15	1.17	0.000183	*	1.02	0.001164	*	-0.17	0.290309		-0.02	0.91097		-0.29	0.173391		-0.53	0.133862		0.45	0.016886	*	0.58	0.08673		-0.65	0.04583	*
LOC_Os07g07150	tan	na	na	na	na	0.14	1.17	0.00085	*	-0.34	0.311057		0.2	0.530117		-0.85	0.057015		0.29	0.115563		0.08	0.794972		-0.72	0.054743		1.14	0.009027	*	0	0.999998
LOC_Os03g48270	black	na	na	na	na	0.07	1.17	0.003128	*	-0.96	0.004694	*	-1.22	0.052259		0.19	0.217394		-0.36	0.23489		-0.85	0.137811		0.59	0.014282	*	0.17	0.785752		0.57	0.059874
LOC_Os12g39110	yellow	na	na	na	na	0.07	1.17	0.018334	*	1.33	9.4e-05	*	1.67	0.05106		-0.09	0.372463		-1.81	0.003624	*	-0.27	0.051966		1.32	0.009413	*	-1.39	0.004514	*	-0.53	0.011007	*
LOC_Os04g47120	green	na	na	na	na	-0.34	1.17	0.114063		-0.32	0.120232		-1.09	0.033029	*	-0.21	0.057659		-0.58	0.025757	*	-1.47	0.001379	*	-1.29	0.001842	*	-0.02	0.920144		-0.45	0.002347	*
LOC_Os02g52990	green	na	na	na	na	-0.39	1.17	0.000502	*	-0.74	0.010144	*	0.05	0.487693		-0.44	0.02854	*	-0.53	0.003114	*	-1.26	0.00318	*	-0.75	0.000596	*	-1.03	0.005406	*	-0.65	0.025618	*
LOC_Os05g50380	turquoise	U12	starch metabolism	uDTN	uDTN	3.37	1.16	0.002066	*	2.45	0.001192	*	4.06	0.007065	*	3.85	0.00339	*	3.89	1e-06	*	4.15	0.018269	*	4.56	8.6e-05	*	5.58	0.00158	*	3.95	0.000796	*
LOC_Os02g45690	turquoise	na	na	na	na	1.24	1.16	0.01322	*	1.68	0.001206	*	2.08	0.094581		0.47	0.146364		1.01	0.004151	*	1.54	0.000916	*	2.02	0.000932	*	0.81	0.209164		1.43	0.002946	*
LOC_Os01g01620	turquoise	na	na	uDTN	uDTN	1.12	1.16	2.1e-05	*	0.91	0.016291	*	1.5	0.006794	*	0.75	0.034249	*	1.58	0.002317	*	0.73	0.002903	*	1.02	0.001505	*	1.62	0.003846	*	1.09	0.002219	*
LOC_Os08g07430	turquoise	na	na	uDTN	na	1.05	1.16	0.01323	*	1.29	0.000528	*	1.32	0.003058	*	1.02	0.00081	*	0.89	0.001772	*	1.36	0.000331	*	1.23	0.000106	*	1.05	0.041561	*	0.97	0.005001	*
LOC_Os08g37010	yellow	na	na	na	na	1	1.16	0.00022	*	1.98	3.4e-05	*	1.25	0.009695	*	-0.23	0.620926		0.8	0.016025	*	1.28	0.036213	*	1.8	0.000987	*	1.1	0.033759	*	0.75	0.201067
LOC_Os03g59360	turquoise	na	na	uDTN	uDTN	0.93	1.16	3.8e-05	*	-0.99	0.006762	*	1.21	0.031307	*	0.53	0.004905	*	1.53	0.00021	*	1.04	0.004017	*	1.21	0.024667	*	1.39	0.028325	*	1.55	6.3e-05	*
LOC_Os05g46490	turquoise	U6	Protein degradation	uDTN	uDTN	0.76	1.16	0.001957	*	0.02	0.820844		1.09	0.003862	*	0.62	0.001258	*	0.91	0.000432	*	0.27	0.235405		1.38	0.003288	*	1.04	0.018398	*	0.67	0.023004	*
LOC_Os03g04050	turquoise	na	na	uDTN	na	0.75	1.16	0.001481	*	-0.31	0.084356		1.11	0.040015	*	0.42	0.071396		1.23	0.001702	*	0	0.980596		1.53	0.002998	*	1.27	0.011409	*	0.76	0.01462	*
LOC_Os05g32670	turquoise	na	na	na	na	0.7	1.16	0.019348	*	0.51	0.073226		0.94	0.199		0.28	0.030565	*	0.87	0.00247	*	0.78	0.052116		1.51	0.000364	*	-0.15	0.649658		0.46	0.009907	*
LOC_Os06g21330	turquoise	na	na	na	na	0.67	1.16	0.000443	*	0.77	3e-05	*	0.83	0.010858	*	0.39	0.057047		0.77	0.074062		0.97	0.018144	*	0.84	0.008968	*	0.69	0.101726		0.4	0.00232	*
LOC_Os01g65920	turquoise	na	na	na	na	0.66	1.16	0.004381	*	0.86	0.007536	*	1.22	0.02279	*	-0.36	0.045777	*	1.26	0.026497	*	0.81	0.026058	*	1.23	0.042504	*	0.45	0.171034		0.03	0.783926
LOC_Os03g16890	turquoise	na	na	na	na	0.61	1.16	0.032595	*	-0.07	0.662393		1	0.002345	*	0.48	0.004426	*	0.93	0.006683	*	0.5	0.032186	*	0.49	0.016507	*	0.42	0.163419		0.49	0.039991	*
LOC_Os03g63040	turquoise	na	na	na	na	0.6	1.16	0.000985	*	0.74	0.010076	*	0.46	0.148213		0.39	0.013193	*	0.63	0.086238		0.14	0.648485		1.14	0.00699	*	0.17	0.533442		0.59	0.040231	*
LOC_Os06g09370	turquoise	na	na	na	na	0.6	1.16	0.000414	*	0.84	0.007592	*	0.89	0.009438	*	0.47	0.108333		-0.25	0.381948		0.13	0.279052		1.14	0.005639	*	1.2	0.068321		0.26	0.156735
LOC_Os12g06280	turquoise	na	na	na	na	0.56	1.16	0.000172	*	-0.54	0.032541	*	0.86	0.100752		0.23	0.122994		1.03	0.011863	*	-0.26	0.092636		1	0.017863	*	1.41	0.059299		0.71	0.081598
LOC_Os01g20940	tan	na	na	na	na	0.52	1.16	0.026932	*	-0.68	0.036625	*	1.22	0.023568	*	1	0.010609	*	0.25	0.446132		-0.54	0.216697		1.33	0.01559	*	0.49	0.257971		1.09	0.010573	*
LOC_Os09g12790	turquoise	na	na	na	na	0.5	1.16	0.003414	*	0.91	0.009655	*	0.97	0.002908	*	-0.07	0.741509		0.18	0.637922		0.57	0.00654	*	1.06	0.012849	*	0.33	0.045868	*	-0.26	0.294892
LOC_Os03g21630	turquoise	na	na	na	na	0.48	1.16	0.000159	*	0.8	0.001344	*	0.48	0.052226		-0.33	0.082095		0.72	0.02314	*	0.7	0.003212	*	0.53	0.059186		0.05	0.686571		0.09	0.639827
LOC_Os02g46610	tan	na	na	na	na	0.37	1.16	0.001059	*	-0.63	0.004177	*	1.28	0.007282	*	0.5	0.007002	*	-0.01	0.963772		-0.25	0.211357		-0.21	0.113905		1.12	0.000359	*	0.7	0.022847	*
LOC_Os05g25840	yellow	na	na	uDTN	uDTN	0.32	1.16	0.021929	*	0.25	0.08964		0.69	0.027301	*	0.39	0.012551	*	-0.19	0.551185		-0.08	0.687836		1.06	0.003388	*	-0.8	0.055918		0.62	0.093353
LOC_Os03g08970	turquoise	na	na	na	na	0.22	1.16	0.004699	*	-1.03	8.3e-05	*	0.45	0.205749		1.17	0.046203	*	-0.45	0.212372		-0.63	0.011192	*	-0.31	0.022602	*	0.4	0.131133		0.75	0.015058	*
LOC_Os06g04020	tan	na	na	na	na	0.22	1.16	0.000268	*	-1.21	0.000532	*	0.57	0.04302	*	0.1	0.112686		0.63	0.145072		0.61	0.058216		-0.94	0.015038	*	0.78	0.071068		0.14	0.357517
LOC_Os07g22930	magenta	na	na	na	na	0.18	1.16	0.040428	*	-0.63	0.021525	*	-1.73	0.003878	*	0.56	0.103175		-0.54	0.094243		2.61	0.000656	*	-0.9	0.082736		-1.41	0.010902	*	0.26	0.254985
LOC_Os02g47670	turquoise	na	na	na	na	0.17	1.16	0.005488	*	-0.91	0.006884	*	-0.34	0.1546		0.67	0.037091	*	0.34	0.279313		-0.88	0.002388	*	1.01	0.033505	*	0.51	0.167529		0.3	0.243923
LOC_Os09g32040	black	na	na	na	na	0.06	1.16	0.001414	*	-0.87	0.001269	*	0.75	0.007159	*	0.64	0.007912	*	-1.1	0.001832	*	-0.88	0.005857	*	0.61	0.059591		-0.74	0.083892		0.97	0.00124	*
LOC_Os06g19400	black	na	na	na	na	0.02	1.16	0.001232	*	-0.81	0.001137	*	0.46	0.07052		0.29	0.124884		-0.74	0.029025	*	-0.87	0.019417	*	0.95	0.015847	*	-1.15	0.020438	*	0.81	0.004453	*
LOC_Os04g46280	grey	na	na	na	na	-0.07	1.16	0.000896	*	-1.19	2.9e-05	*	-0.09	0.572501		0.11	0.157498		0.62	0.067381		0.4	0.223906		-1.62	0.010083	*	-0.44	0.120112		-0.27	0.148813
LOC_Os07g35290	black	na	na	na	na	-0.08	1.16	0.032037	*	-0.93	0.000612	*	-0.51	0.192754		0.6	0.039515	*	-1.02	0.018746	*	-0.67	0.013607	*	0.93	0.009634	*	-1.22	0.015884	*	0.42	0.034038	*
LOC_Os09g32260	black	na	na	na	na	-0.08	1.16	1.8e-05	*	-0.92	0.043557	*	0.41	0.35083		0.34	0.021149	*	-0.25	0.184437		-1.36	0.000418	*	1.21	0.005547	*	-1.29	0.014233	*	-0.05	0.846648
LOC_Os09g33550	salmon	na	na	na	na	-0.08	1.16	0.007148	*	-1.67	0.007552	*	-0.36	0.087954		1	0.06211		0.65	0.034667	*	-0.16	0.429574		-1.47	0.051808		0.9	0.251281		-0.06	0.800714
LOC_Os01g58150	black	na	na	na	na	-0.16	1.16	0.027341	*	-1.22	0.000319	*	1.23	0.027225	*	-1.1	0.008615	*	-1.32	0.001389	*	0.07	0.885539		1.3	0.004136	*	-1.19	0.021363	*	0.31	0.138929
LOC_Os08g30790	green	na	na	na	na	-0.16	1.16	0.016303	*	-0.93	2.1e-05	*	0.13	0.511491		-0.13	0.202764		-0.51	0.012107	*	-0.65	0.0184	*	0.13	0.421521		-0.49	0.071396		-0.35	0.046664	*
LOC_Os06g01990	green	na	na	na	na	-0.21	1.16	0.000267	*	1.07	0.001863	*	-1.28	0.069688		-1.15	0.000713	*	-0.72	0.169266		-0.37	0.260069		-0.13	0.501235		-0.68	0.029735	*	-0.25	0.476534
LOC_Os09g04210	blue	na	na	na	na	-0.43	1.16	0.056911		-1.11	0.01263	*	-0.77	0.058818		-1.03	0.017637	*	-0.5	0.004811	*	-0.91	0.007696	*	-1.33	0.018603	*	-0.16	0.455257		-0.07	0.809748
LOC_Os07g48020	green	D2	cell wall metabolism	dDTN	dDTN	-1.08	1.16	0.085695		-2.21	3.8e-05	*	-1.23	0.074248		1.18	0.140929		-2.54	0.011874	*	-2.11	0.076032		-1.07	0.117691		-4.15	0.004849	*	-0.2	0.553225
LOC_Os01g03340	turquoise	na	na	na	na	1.92	1.15	0.021028	*	1.46	0.020001	*	3.6	0.00057	*	2.02	0.010584	*	3.79	0.000611	*	0.3	0.024299	*	1.92	0.009164	*	3.63	0.003776	*	0.99	0.154212
LOC_Os04g25440	turquoise	na	na	uDTN	na	1.83	1.15	0.000158	*	-0.2	0.106242		0.8	0.104837		2.43	0.014269	*	2.97	1.9e-05	*	1.96	0.013848	*	2.19	0.026327	*	3.47	0.000329	*	2.12	0.00017	*
LOC_Os01g09300	turquoise	na	na	uDTN	uDTN	1.3	1.15	0.002287	*	0.16	0.121613		1.31	0.012172	*	1.65	0.000815	*	1.26	0.007249	*	2.28	0.002023	*	2.68	0.044353	*	0.91	0.043038	*	1.39	0.038323	*
LOC_Os08g01150	turquoise	na	na	na	na	1.01	1.15	0.006122	*	0.56	0.092734		1.77	0.032816	*	1.01	0.045303	*	1.26	0.00097	*	0.15	0.375383		2.38	0.00063	*	1.51	0.056241		0.51	0.100625
LOC_Os04g44810	turquoise	na	na	uDTN	uDTN	0.9	1.15	2.1e-05	*	0.06	0.644534		1.41	0.075503		0.88	0.001881	*	0.69	0.005549	*	0.61	0.166641		1.78	0.003026	*	1.17	0.055344	#	1.1	0.000868	*
LOC_Os10g36810	turquoise	na	na	uDTN	uDTN	0.83	1.15	0.130372		0.06	0.669135		0.65	0.009793	*	0.91	0.000167	*	1.08	0.00925	*	0.73	0.015648	*	1.25	0.017392	*	0.89	0.101348		1.04	0.002712	*
LOC_Os05g41450	turquoise	na	na	uDTN	uDTN	0.7	1.15	0.025924	*	-0.27	0.070513		1.16	0.006792	*	0.33	0.070473		1.09	0.002894	*	0.01	0.951515		1.68	0.004985	*	1.03	0.022762	*	0.8	0.00104	*
LOC_Os02g09510	yellow	na	na	na	na	0.69	1.15	0.006095	*	0.22	0.375638		0.69	0.152464		0.84	0.089851		0.76	0.154171		0.68	0.273144		1.56	0.000641	*	-0.21	0.106881		1.06	0.069831
LOC_Os01g47460	turquoise	na	na	na	na	0.67	1.15	2.6e-05	*	0.85	0.001178	*	1.16	0.002732	*	0.57	0.039458	*	0.13	0.415836		0.79	0.00928	*	0.26	0.224729		0.45	0.20615		1.06	0.018891	*
LOC_Os03g15950	turquoise	na	na	na	na	0.66	1.15	0.023726	*	-0.06	0.72862		0.56	0.393603		1.12	0.001515	*	0.3	0.388064		0.86	0.042334	*	1.03	0.016841	*	0.02	0.899454		1.13	0.027535	*
LOC_Os08g35860	turquoise	na	na	na	na	0.63	1.15	0.017112	*	-1.49	0.001593	*	1.14	0.163438		0.39	0.113712		0.97	0.037757	*	0.39	0.172807		1	0.014207	*	0.36	0.363605		1.26	0.011705	*
LOC_Os05g39070	turquoise	na	na	na	na	0.58	1.15	0.000126	*	-0.43	0.221984		1.22	0.018943	*	-0.2	0.363924		1.1	0.009796	*	0.13	0.637529		1.4	0.004844	*	0.72	0.169034		0.22	0.268023
LOC_Os08g10440	turquoise	na	na	na	na	0.5	1.15	0.009298	*	0.62	0.141905		0.83	0.017412	*	0.51	0.070914		0.58	0.003752	*	0.34	0.000337	*	-0.13	0.669683		0.93	0.059266		-0.1	0.489321
LOC_Os06g46000	yellow	na	na	na	na	0.49	1.15	0.000967	*	0.96	0.015797	*	1.06	0.019312	*	0.06	0.628255		-0.24	0.201198		-0.19	0.443725		1.58	0.007619	*	0.82	0.077168		0.1	0.375829
LOC_Os06g14750	turquoise	na	na	na	na	0.47	1.15	0.00036	*	0.23	0.11696		0.94	0.046233	*	0.36	0.015338	*	0.45	0.232142		-0.14	0.239855		1.32	0.008951	*	-0.14	0.594845		0.51	0.17126
LOC_Os12g26940	turquoise	na	na	na	na	0.41	1.15	0.001467	*	-0.49	0.162653		1	0.017763	*	0.2	0.681943		0.7	0.05073		0.05	0.758145		0.5	0.001254	*	0.13	0.728167		0.65	0.308076
LOC_Os03g22770	yellow	na	na	na	na	0.35	1.15	0.001148	*	0.7	0.002314	*	0.6	0.084045		0.04	0.820194		0.09	0.752346		-0.66	0.072849		0.65	0.003535	*	0.18	0.063758		0.68	0.005452	*
LOC_Os06g20610	turquoise	na	na	na	na	0.33	1.15	6.8e-05	*	-0.6	0.047457	*	0.71	0.107114		-0.45	0.068836		0.91	0.001086	*	0.35	0.014855	*	0.65	0.135143		0.42	0.172572		0.1	0.604843
LOC_Os03g27820	yellow	na	na	na	na	0.29	1.15	0.138433		-0.37	0.157365		0.59	0.17594		-0.07	0.653014		0.38	0.276114		0.4	0.1046		1.04	0.013725	*	-0.8	0.102223		0.45	0.105118
LOC_Os03g06390	tan	na	na	na	na	0.28	1.15	0.003131	*	-0.92	0.000146	*	0.87	0.139026		0.17	0.05037		-0.04	0.901677		-0.95	0.028266	*	1.01	0.004957	*	1.19	0.003558	*	0.4	0.030079	*
LOC_Os04g47520	turquoise	na	na	na	na	0.27	1.15	0.020671	*	-1.16	0.003147	*	0.21	0.410383		0.27	0.072983		0.9	0.122635		-0.2	0.459628		1.06	0.043123	*	-1	0.136739		0.65	0.054217
LOC_Os01g38660	yellow	na	na	na	na	0.2	1.15	0.010197	*	-0.65	0.005636	*	0.9	0.05248		-0.26	0.204379		-0.31	0.302907		-0.55	0.042569	*	0.92	0.001209	*	0.04	0.148066		0.78	0.032197	*
LOC_Os01g12100	green	na	na	na	na	0	1.15	0.000422	*	-0.88	0.000487	*	-0.12	0.590142		0.16	0.501656		0.33	0.00054	*	-0.56	0.179788		-0.26	0.180927		0.39	0.11272		-0.32	0.201312
LOC_Os03g58790	yellow	na	na	na	na	-0.16	1.15	0.003614	*	0.92	0.003716	*	-1.58	0.176769		-0.39	0.36056		-1.28	0.099905		-0.46	0.265011		1	0.050697		-1.53	0.025824	*	0.35	0.444729
LOC_Os07g35580	green	na	na	na	na	-0.19	1.15	0.005732	*	-0.81	0.045998	*	0.92	0.137827		-0.09	0.619209		-1.34	0.003396	*	-0.8	0.023204	*	0.45	0.067737		-1.58	0.001306	*	0.05	0.866363
LOC_Os03g58040	green	na	na	dDTN	dDTN	-0.97	1.15	0.186167		-1.67	2e-06	*	-1.38	0.014024	*	-1.09	0.002955	*	-1.82	0.003562	*	-0.32	0.283306		-1.98	0.028752	*	-1.78	0.002989	*	-1.21	0.014238	*
LOC_Os03g07360	green	na	na	dDTN	dDTN	-1.05	1.15	0.040797	*	-1.7	0.00053	*	-1.4	0.014395	*	-1.2	0.000805	*	-1.29	0.001063	*	-1.63	0.012476	*	-0.97	0.036016	*	-2.29	0.01564	*	-1.33	0.001712	*
LOC_Os09g33860	turquoise	U1	ABA	uDTN	uDTN	1.14	1.14	0.015838	*	1.3	0.002888	*	1.64	0.006644	*	0.31	0.125124		1.3	0.008086	*	1.47	0.040289	*	2.28	0.002087	*	0.9	0.009321	*	0.84	0.010229	*
LOC_Os09g36360	turquoise	na	na	uDTN	uDTN	0.76	1.14	0.008105	*	1.03	0.000186	*	1.12	0.018098	*	0.23	0.089745		0.73	0.01894	*	0.7	0.003998	*	1.29	0.001223	*	0.76	0.015365	*	0.36	0.06311
LOC_Os01g60170	turquoise	na	na	na	na	0.71	1.14	0.000516	*	-0.64	0.016433	*	0.09	0.702431		0.49	0.065083		0.89	0.019861	*	0.98	0.04041	*	1.07	0.00841	*	1.68	0.007542	*	0.89	0.004571	*
LOC_Os04g53740	turquoise	na	na	na	na	0.61	1.14	0.001435	*	0.06	0.677165		1.09	0.003551	*	0.75	0.002105	*	0.4	0.12627		-0.52	0.003257	*	1.37	0.020815	*	1.36	0.022028	*	0.53	0.011406	*
LOC_Os03g20670	yellow	na	na	uDTN	uDTN	0.6	1.14	0.000484	*	0.01	0.968576		1.16	0.00354	*	0.35	0.057662		0.45	0.080361		0.74	0.013782	*	1.28	0.028425	*	-0.36	0.144687		1.19	0.022445	*
LOC_Os06g12150	turquoise	na	na	na	na	0.53	1.14	0.010669	*	0.31	0.260171		0.56	0.070091		0.46	0.043591	*	0.16	0.670551		0.25	0.34426		1.11	0.014447	*	0.58	0.265643		0.59	0.00197	*
LOC_Os06g38680	turquoise	na	na	na	na	0.51	1.14	0.000228	*	0.99	0.032106	*	-0.12	0.747622		0.2	0.464543		0.41	0.05825		0.14	0.414284		-0.22	0.271333		0.86	0.146917		0.72	0.095101
LOC_Os07g40320	turquoise	na	na	na	na	0.4	1.14	0.017586	*	0.18	0.359857		0.03	0.906109		-0.35	0.28923		-0.4	0.429043		0.96	0.040353	*	1.13	0.023889	*	0.54	0.320858		0.38	0.060437
LOC_Os07g30960	yellow	na	na	na	na	0.26	1.14	0.010551	*	0.72	0.042022	*	-0.67	0.282963		-0.83	0.004744	*	0.41	0.084033		1.52	0.015954	*	0.34	0.338117		-0.36	0.112195		0.03	0.901086
LOC_Os06g04880	black	na	na	na	na	0.19	1.14	0.016566	*	-0.71	0.006643	*	1.08	0.043952	*	0.06	0.506544		-0.57	0.101102		-1.08	0.013712	*	1.42	0.001799	*	-0.15	0.404022		1.14	0.000966	*
LOC_Os03g56000	yellow	na	na	na	na	0.16	1.14	0.000973	*	-0.09	0.453216		0.62	0.056782		-0.27	0.106644		0.07	0.66569		-0.52	0.029197	*	1.18	0.000539	*	-0.66	0.009683	*	-0.17	0.167004
LOC_Os04g45570	yellow	na	na	na	na	0.14	1.14	0.00153	*	0.96	5.9e-05	*	0.39	0.138333		-0.1	0.055973		-0.07	0.749886		-0.37	0.129952		1.19	6.7e-05	*	-1.17	0.013608	*	-0.62	0.000606	*
LOC_Os05g14860	tan	na	na	na	na	0.11	1.14	0.05398		-0.78	0.005684	*	-0.32	0.522708		-0.77	0.000983	*	0.63	0.059564		-0.23	0.171892		-0.36	0.102316		0.96	0.064969		0.15	0.481234
LOC_Os04g44510	turquoise	na	na	na	na	0.08	1.14	0.002493	*	-1.43	3e-06	*	-0.63	0.100215		-0.7	0.059139		0.46	0.266659		-0.78	0.026191	*	0.46	0.015114	*	1.5	0.027833	*	0.44	0.109566
LOC_Os05g39730	black	na	na	na	na	-0.11	1.14	0.007514	*	-1.04	5e-05	*	0.72	0.013088	*	0.5	0.157893		-0.65	5.8e-05	*	-1.14	0.007179	*	-0.04	0.667594		-0.29	0.112323		-0.31	0.118482
LOC_Os04g31030	black	na	na	na	na	-0.16	1.14	0.040293	*	-1.1	0.003776	*	-0.57	0.062668		0.87	0.095802		-1.48	0.001777	*	-1.37	0.005117	*	1.39	0.002116	*	-1.39	0.010957	*	1.1	0.002998	*
LOC_Os03g25440	green	na	na	na	na	-0.59	1.14	0.00497	*	-1.93	0.000668	*	-0.13	0.73853		-1.59	0.012785	*	1.39	0.237853		-0.19	0.190362		-0.69	0.347702		-2.2	0.016015	*	-1.89	0.062674
LOC_Os06g10580	green	na	na	dDTN	na	-0.95	1.14	0.003096	*	-1.88	0.000614	*	-1.18	0.02998	*	-0.06	0.656278		-1.87	0.001136	*	-1.43	0.000198	*	-2.62	0.002415	*	-1.77	0.034438	*	0.11	0.531144
LOC_Os03g15460	green	na	na	na	na	-1.2	1.14	0.065704		-2.24	0.00874	*	-1.66	0.042559	*	-2	0.000102	*	-0.76	0.270048		-1.06	0.253668		-2.47	0.010919	*	-2	0.04976	*	-1.7	0.037419	*
LOC_Os05g12300	green	na	na	na	na	na	1.13	0.023799	*	-0.91	0.026402	*	-0.13	0.601804		-0.53	0.166672		-0.55	0.153216		-0.33	0.287023		-1.18	0.004342	*	0.12	0.73884		0.08	0.794171
LOC_Os03g56060	turquoise	na	na	na	na	0.89	1.13	0.000342	*	-0.75	0.014135	*	2	0.016173	*	-0.27	0.223958		1.18	0.013288	*	0.24	0.200012		2.75	1e-06	*	1.48	0.013402	*	0.6	0.120887
LOC_Os08g34740	turquoise	na	na	na	na	0.79	1.13	0.001484	*	1.22	0.000304	*	1.11	0.00618	*	0.63	0.006604	*	0.6	0.011082	*	1.05	0.016406	*	1.13	0.01358	*	0.85	0.027012	*	0.36	0.115893
LOC_Os01g51330	turquoise	na	na	na	na	0.76	1.13	0.034094	*	-0.31	0.11877		1.33	0.042384	*	1.16	0.007091	*	0.46	0.053318		0.6	0.021762	*	1.64	0.00582	*	0.39	0.030485	*	0.96	0.008249	*
LOC_Os07g32230	turquoise	na	na	uDTN	na	0.68	1.13	0.001225	*	0.08	0.254155		0.91	0.028384	*	0.78	0.011149	*	0.82	0.007982	*	0.78	0.01911	*	0.72	0.021616	*	0.68	0.060354		0.78	0.003172	*
LOC_Os02g57750	yellow	na	na	na	na	0.64	1.13	0.006226	*	0.92	5e-06	*	0.93	0.051183		-0.23	0.045476		1.02	0.002024	*	0.77	0.015548	*	1.76	0.00885	*	-0.81	0.081094		0.25	0.16719
LOC_Os02g31220	turquoise	na	na	uDTN	na	0.62	1.13	0.000146	*	0.21	0.225726		1.1	0.03368	*	0.34	0.050334		0.9	0.0075	*	-0.16	0.256853		1.21	0.000355	*	0.7	0.140615		0.72	0.029153	*
LOC_Os03g52760	turquoise	na	na	na	na	0.56	1.13	0.001184	*	1.01	0.00327	*	1.1	0.007992	*	-0.27	0.103624		0.43	0.007204	*	-0.62	0.105836		0.79	0.009419	*	1.34	0.011884	*	0.48	0.030882	*
LOC_Os01g56390	turquoise	na	na	na	na	0.53	1.13	6.6e-05	*	0.64	0.057989		0.33	0.407509		0.71	0.108368		0.17	0.593712		0.19	0.384665		1.18	0.003024	*	0.57	0.181431		0.23	0.164089
LOC_Os05g45730	turquoise	na	na	na	na	0.53	1.13	0.018322	*	-0.46	0.012924	*	1.05	0.017163	*	0.38	0.060035		0.64	0.001925	*	0.88	0.008095	*	0.99	0.001332	*	-0.01	0.912164		0.49	0.01152	*
LOC_Os05g26840	turquoise	na	na	na	na	0.52	1.13	4e-06	*	0.3	0.217128		1.33	0.132096		0.48	0.081385		-0.37	0.346586		0.56	0.144295		-0.44	0.150611		1.37	0.000635	*	0.6	0.059236
LOC_Os07g39480	turquoise	na	na	na	na	0.48	1.13	0.050329		-0.36	0.128643		0.78	0.090562		0.36	0.005842	*	0.74	0.006935	*	0.01	0.941443		1.05	0.000925	*	0.56	0.124115		0.51	0.001791	*
LOC_Os08g37350	yellow	na	na	uDTN	na	0.43	1.13	0.000807	*	0.01	0.908957		0.38	0.244366		0.36	0.028674	*	-0.14	0.533353		0.71	0.027326	*	0.8	0.016805	*	-0.22	0.547937		0.86	0.013448	*
LOC_Os01g71010	yellow	na	na	na	na	0.38	1.13	0.000233	*	0.47	0.000659	*	0.43	0.170471		-0.06	0.726998		0.68	0.059798		-0.96	0.00551	*	1.64	0.003776	*	0.27	0.379038		0.15	0.26656
LOC_Os01g56930	turquoise	na	na	na	na	0.37	1.13	0.061254		0.02	0.81656		-0.81	0.06194		-0.65	0.029745	*	0.76	0.050187		-0.76	0.342551		1.42	0.035732	*	1.1	0.019219	*	0.83	0.007122	*
LOC_Os05g13970	yellow	na	na	na	na	0.37	1.13	7.6e-05	*	-0.13	0.672582		0.53	0.267443		-0.19	0.232142		-0.06	0.813226		0.41	0.021047	*	1.64	0.00277	*	0.14	0.493858		0.12	0.446104
LOC_Os01g49940	yellow	na	na	na	na	0.27	1.13	0.081321		0.24	0.424809		0.29	0.159742		-0.41	0.087599		0.32	0.043987	*	0.44	0.162991		0.24	0.271741		-0.81	0.132799		0.66	0.105489
LOC_Os01g17050	turquoise	na	na	na	na	0.25	1.13	0.000203	*	-0.42	0.009466	*	0.31	0.170563		-0.75	0.150313		-1.08	0.10804		0.68	0.003679	*	0.63	0.01598	*	0.18	0.565288		0.86	0.019961	*
LOC_Os01g40200	black	na	na	na	na	0.19	1.13	0.002673	*	-0.94	0.000468	*	0.1	0.543507		0.29	0.118953		-0.26	0.481046		0.15	0.388348		1.18	0.015027	*	-0.41	0.042728	*	0.49	0.115846
LOC_Os08g22200	GY	na	na	na	na	0.17	1.13	0.004816	*	-0.58	0.118299		-1	0.005834	*	0.77	0.002497	*	-0.14	0.073587		0.31	0.092009		-0.69	0.104245		0.36	0.119334		0.46	0.198721
LOC_Os01g45720	turquoise	na	na	na	na	0.12	1.13	0.002635	*	-1.22	2e-05	*	0.5	0.252585		-0.3	0.117907		-0.18	0.621619		0.14	0.599957		0.7	0.042894	*	0.47	0.051182		-0.12	0.499766
LOC_Os09g02770	turquoise	na	na	na	na	0.1	1.13	0.082191		-1.14	0.000372	*	-0.45	0.523584		0.87	0.015738	*	-0.26	0.108446		-1.36	0.002692	*	1.75	0.062501		0.2	0.3888		0.36	0.109415
LOC_Os04g44190	black	na	na	na	na	0.08	1.13	0.011276	*	0.32	0.230402		1.11	0.036198	*	0.93	0.010931	*	-1.07	0.015452	*	-0.65	0.044511	*	0.33	0.391622		-0.93	0.115228		-0.28	0.323272
LOC_Os09g23530	green	na	na	na	na	-0.2	1.13	0.001306	*	-1.18	0.000107	*	-0.92	0.045799	*	-0.33	0.391065		-0.53	0.152422		-0.58	0.045105	*	0.17	0.148203		0.3	0.379592		-0.26	0.168074
LOC_Os01g09590	green	na	na	na	na	-0.35	1.13	0.012042	*	-1.18	0.006569	*	-0.69	0.064903		-0.32	0.199265		-0.11	0.636705		-1.13	0.008418	*	-0.89	0.049254	*	-0.91	0.012847	*	-0.27	0.204181
LOC_Os02g03410	green	na	na	na	na	-0.39	1.13	0.001364	*	-1.32	0.001328	*	0.11	0.605763		0.2	0.270824		-1.19	0.00067	*	-1.38	0.000414	*	-0.84	0.019626	*	-1.4	0.030876	*	0.48	0.130327
LOC_Os09g24710	blue	na	na	na	na	-0.41	1.13	0.184224		-0.17	0.37797		-1.15	0.082922		-0.59	0.010018	*	-0.49	0.051755		0.65	0.157448		-1.76	0.008553	*	-1.24	0.004482	*	-1.37	0.001923	*
LOC_Os08g36790	turquoise	U10	Protein kinases	uDTN	uDTN	1.04	1.12	0.002518	*	-0.75	0.029277	*	1.43	0.035272	*	0.99	6e-06	*	1.39	0.000132	*	1.01	0.013003	*	1.52	0.001488	*	1.62	0.037457	*	1.62	0.000848	*
LOC_Os05g38860	turquoise	na	na	na	na	1.03	1.12	0.000939	*	-0.26	0.188649		-0.03	0.957305		0.35	0.307339		1.1	0.002789	*	1.44	0.020677	*	1.74	0.125688		2.35	0.00695	*	1.91	2.3e-05	*
LOC_Os09g30411	turquoise	na	na	na	na	1.01	1.12	0.003683	*	1.67	0.000312	*	0.7	0.234955		-0.11	0.585141		0.85	0.200022		1.49	0.058635		2.38	0.008596	*	1	0.053782		0.31	0.338287
LOC_Os03g42600	turquoise	na	na	na	na	0.99	1.12	0.067183		-2.19	2.2e-05	*	2.49	0.010917	*	1.93	0.02858	*	1.88	0.028346	*	-1.04	0.037109	*	1.92	0.02037	*	2.89	0.061883		1.5	0.009199	*
LOC_Os05g43230	turquoise	na	na	na	na	0.85	1.12	0.023876	*	0.84	0.001427	*	-0.15	0.676762		1.22	0.002162	*	0.89	0.000993	*	1.34	1e-05	*	-0.23	0.240476		1.5	0.028808	*	1.17	0.009613	*
LOC_Os08g33850	turquoise	na	na	uDTN	uDTN	0.71	1.12	0.000655	*	0.06	0.46572		1.03	0.008267	*	0.71	0.002194	*	0.61	0.014924	*	0.04	0.754587		1.3	0.002329	*	1.13	0.027781	*	0.9	0.00631	*
LOC_Os07g41330	turquoise	na	na	na	na	0.67	1.12	0.00049	*	1.14	0.001207	*	1.19	0.048056	*	0.13	0.157963		0.49	0.029113	*	0.96	0.104079		1.15	0.001214	*	0.24	0.402764		0.28	0.092294
LOC_Os06g45040	yellow	na	na	na	na	0.65	1.12	0.00066	*	1.26	0.010711	*	0.43	0.309969		-0.04	0.837081		0.14	0.623016		1.09	0.049249	*	1.43	0.010145	*	0.14	0.325878		0.53	0.052482
LOC_Os08g44520	turquoise	na	na	na	na	0.65	1.12	0.014345	*	-0.03	0.825916		1.29	0.000505	*	0.71	0.00291	*	0.36	0.054341		-0.66	0.143979		1.36	0.000138	*	1.23	0.011325	*	1.08	0.003025	*
LOC_Os08g01890	turquoise	na	na	na	na	0.6	1.12	1.1e-05	*	-0.81	0.002093	*	1.13	0.010796	*	0.33	0.015758	*	0.95	0.01118	*	0.83	0.002722	*	1.09	0.003242	*	-0.01	0.960823		0.84	0.001339	*
LOC_Os01g21450	yellow	na	na	uDTN	na	0.48	1.12	0.002953	*	0.64	0.000572	*	0.67	0.034639	*	0.26	0.136065		0.24	0.161566		0.59	0.008288	*	1.12	0.013957	*	-0.14	0.505152		0.14	0.247634
LOC_Os10g28350	yellow	na	na	na	na	0.46	1.12	0.073252		1.58	4.9e-05	*	0.95	0.056304		0.62	0.026788	*	0.06	0.89487		-0.46	0.350485		1.36	0.013411	*	-1.5	0.101211		0.42	0.037481	*
LOC_Os02g45240	tan	na	na	uDTN	na	0.44	1.12	0.000945	*	-0.75	0.001775	*	0.75	0.022474	*	-0.04	0.708571		0.93	0.002261	*	0.28	0.169445		0.53	0.077055		1.13	0.016469	*	0.41	0.053381
LOC_Os06g01650	turquoise	na	na	na	na	0.44	1.12	0.040432	*	0.17	0.606053		-0.58	0.161113		0.11	0.744066		0.62	0.084493		0.67	0.029374	*	0.7	0.053824		0.36	0.440959		0.66	0.013129	*
LOC_Os01g71770	turquoise	na	na	na	na	0.41	1.12	0.029332	*	0.07	0.692001		0.71	0.090682		0.33	0.140545		-0.08	0.656891		0.19	0.147394		0.89	0.023983	*	0.04	0.683559		0.6	0.099882
LOC_Os11g06930	turquoise	na	na	na	na	0.37	1.12	0.04743	*	0.18	0.205921		-0.36	0.39587		-0.09	0.490254		0.45	0.006543	*	0.23	0.140287		0	1		0.53	0.336982		0.72	0.008921	*
LOC_Os12g35610	yellow	na	na	na	na	0.14	1.12	0.004046	*	1.17	0.001015	*	-0.28	0.484985		-0.65	0.072787		0.37	0.188113		-0.22	0.167229		0.1	0.586438		-0.21	0.484422		-0.56	0.052275
LOC_Os12g37570	yellow	na	na	na	na	0.03	1.12	0.023623	*	0.15	0.676377		-0.39	0.076736		-0.49	0.060139		-0.2	0.183084		-0.21	0.423591		0.21	0.356886		-0.44	0.094875		0.03	0.888679
LOC_Os01g61460	black	na	na	na	na	-0.03	1.12	0.026742	*	-0.71	0.024099	*	0.27	0.214771		0.49	0.086887		-0.95	0.024988	*	-1.53	0.000949	*	0.48	0.067217		-1.05	0.089125		1.46	0.003902	*
LOC_Os03g29260	GY	na	na	na	na	-0.07	1.12	0.038784	*	-0.96	0.005332	*	-0.68	0.032456	*	0.52	0.011536	*	0.15	0.280301		-0.54	0.093837		-1.13	0.062691		0.53	0.029085	*	-0.1	0.336936
LOC_Os12g05050	black	na	na	na	na	-0.09	1.12	0.002838	*	-0.49	0.016081	*	-0.23	0.341733		0.36	0.416211		-0.94	0.000579	*	-0.68	0.003895	*	0.58	0.004633	*	-1.16	0.044938	*	0.32	0.386215
LOC_Os06g10160	green	na	na	na	na	-0.57	1.12	0.000534	*	-1.38	0.000237	*	-0.39	0.019426	*	-0.95	0.003586	*	-0.8	0.003085	*	-1.66	6.5e-05	*	-1.3	0.003872	*	-0.65	0.197341		-0.35	0.070596
LOC_Os12g40780	turquoise	na	na	na	na	1.6	1.11	0.029866	*	1.93	0.001454	*	2.33	0.017912	*	2.3	0.006006	*	1.18	0.003843	*	2.51	0.001651	*	1.27	0.000383	*	1.71	0.031976	*	1.61	0.026504	*
LOC_Os07g40290	turquoise	na	na	na	na	1.08	1.11	0.003006	*	1.49	0.002542	*	1.44	0.079975		1.25	0.006174	*	0.37	0.36687		0.52	0.162629		2.53	0.001135	*	1.51	0.061994		0.47	0.181197
LOC_Os02g37880	turquoise	na	na	na	na	0.85	1.11	0.000912	*	0.91	0.000266	*	0.58	0.023957	*	0.05	0.59854		0.62	0.00304	*	1.64	0.000227	*	1.73	0.00057	*	0.7	0.086668		0.82	0.025278	*
LOC_Os03g14400	turquoise	na	na	na	na	0.77	1.11	0.028517	*	1.14	0.002395	*	1.41	0.001408	*	0.68	0.022114	*	0.74	0.072179		1.11	0.017452	*	0.18	0.241031		1.3	0.052027		-0.25	0.289749
LOC_Os09g16910	turquoise	na	na	na	na	0.73	1.11	0.000594	*	1	0.000138	*	0.98	0.137323		0.71	0.000198	*	0.41	0.063119		1	0.000137	*	1.01	0.031835	*	0.76	0.031541	*	0.32	0.304775
LOC_Os11g01869	turquoise	na	na	na	na	0.73	1.11	0.001777	*	1.03	0.00325	*	1.25	0.012535	*	0.78	0.014669	*	0.17	0.589004		-0.11	0.694886		1.13	0.043723	*	1.41	0.003499	*	0.39	0.049767	*
LOC_Os05g39380	turquoise	na	na	na	na	0.64	1.11	3.8e-05	*	-0.09	0.429827		0.95	0.057931		0.55	0.161318		0.41	0.091702		0.68	0.005724	*	1.2	0.00523	*	0.9	0.028276	*	0.41	0.003029	*
LOC_Os01g27750	yellow	na	na	na	na	0.61	1.11	0.003696	*	0.74	0.008318	*	0.3	0.335249		0.58	0.005676	*	-0.16	0.507984		1.15	0.006191	*	1.55	0.000898	*	-0.3	0.200933		0.99	0.013029	*
LOC_Os02g55340	turquoise	na	na	na	na	0.57	1.11	0.001157	*	-0.54	0.003239	*	1.23	0.018534	*	0.64	0.02226	*	0.71	0.216859		-0.23	0.172311		1.48	0.001805	*	0.44	0.091362		0.83	0.002719	*
LOC_Os05g41130	tan	na	na	uDTN	na	0.53	1.11	0.019793	*	-0.86	0.00755	*	1.16	0.060189		0.32	0.16367		0.69	0.009254	*	0.84	0.010558	*	0.63	0.009521	*	0.85	0.015894	*	0.36	0.053664
LOC_Os06g04390	turquoise	na	na	na	na	0.53	1.11	0.00015	*	0.96	0.001554	*	0.78	0.092667		-0.08	0.555752		0.46	0.419843		0.61	0.135368		1.15	0.007982	*	0.3	0.091427		-0.26	0.010867	*
LOC_Os10g08840	tan	na	na	na	na	0.53	1.11	0.041861	*	-0.68	0.040871	*	0.99	0.061722		0.77	0.016033	*	0.45	0.063563		-0.54	0.185154		1.25	0.002443	*	0.85	0.028521	*	1.01	0.003595	*
LOC_Os02g56840	turquoise	na	na	na	na	0.5	1.11	0.000192	*	1	1.5e-05	*	0.5	0.416518		0.4	0.007608	*	0.51	0.009208	*	0.83	0.005763	*	-0.13	0.302793		0.66	0.202128		-0.07	0.538039
LOC_Os09g37930	turquoise	na	na	na	na	0.5	1.11	0.007624	*	0.3	0.071291		1.08	0.005035	*	1.13	0.007022	*	0.19	0.465191		0.34	0.061676		-0.59	0.029357	*	0.33	0.122447		0.55	0.10476
LOC_Os01g42700	turquoise	na	na	na	na	0.44	1.11	0.013864	*	-0.78	0.010038	*	0.21	0.626728		-0.11	0.391656		0.7	0.045252	*	0.52	0.049115	*	1.07	0.007006	*	0.86	0.17936		0.32	0.319666
LOC_Os07g03180	turquoise	na	na	na	na	0.44	1.11	0.006701	*	-1.1	0.00557	*	1.1	0.017358	*	1.01	0.005759	*	0.81	0.033458	*	0.07	0.705313		0.57	0.02319	*	1.03	0.079771		0.15	0.479754
LOC_Os02g05630	turquoise	na	na	na	na	0.43	1.11	0.014246	*	-0.44	0.002445	*	0.63	0.040045	*	0.08	0.33003		-0.02	0.879172		0.58	0.02971	*	0.67	0.005973	*	0.49	0.078786		1.02	0.000514	*
LOC_Os08g06140	turquoise	na	na	na	na	0.41	1.11	0.006694	*	-0.03	0.660189		0.85	0.046623	*	0.22	0.117223		-0.09	0.762771		-0.18	0.315519		1.22	0.006275	*	0.4	0.254115		0.65	0.024305	*
LOC_Os07g36170	turquoise	na	na	na	na	0.39	1.11	0.00036	*	-0.33	0.033149	*	0.97	0.031016	*	0.42	0.003102	*	-0.61	0.008638	*	-0.43	0.125872		1.4	0.039325	*	1.02	0.091594		0.41	0.071916
LOC_Os07g36420	turquoise	na	na	na	na	0.33	1.11	0.016962	*	0.35	0.050773		0.96	0.078728		-0.6	0.049832	*	0.18	0.378457		0.64	0.00573	*	0.32	0.247826		0.01	0.897219		0.16	0.39502
LOC_Os03g59070	yellow	na	na	na	na	0.27	1.11	0.001656	*	-0.4	0.012341	*	1.16	0.067947		0.52	0.008978	*	-1.07	0.035757	*	-0.77	0.118544		1.17	0.000629	*	0.39	0.16732		1.11	0.001329	*
LOC_Os04g46480	yellow	na	na	na	na	0.25	1.11	0.004529	*	-0.22	0.260017		0.8	0.070116		-0.19	0.047867		0.15	0.589635		-0.42	0.036295	*	1.22	0.000232	*	-0.51	0.219583		0.35	0.051558
LOC_Os11g04880	yellow	na	na	na	na	0.12	1.11	0.001093	*	-0.95	0.005853	*	0.25	0.38592		0.25	0.086152		-0.01	0.940852		0.32	0.189588		0.55	0.121951		-0.5	0.14449		-0.08	0.456034
LOC_Os01g51250	yellow	na	na	na	na	0.04	1.11	0.011347	*	0.12	0.252141		0.86	0.144567		-0.18	0.302397		-0.61	0.109894		-0.57	0.024904	*	-0.04	0.67401		-0.32	0.26313		0.03	0.879505
LOC_Os03g42220	grey	na	na	na	na	0.01	1.11	0.146642		-0.08	0.808394		-0.35	0.256495		-0.72	0.019621	*	-0.31	0.323343		0.92	0.004632	*	-1.29	0.071384		0.59	0.090268		0.19	0.504776
LOC_Os06g08850	black	na	na	na	na	0.01	1.11	0.002082	*	-0.32	0.09665		0.29	0.290455		-0.02	0.823544		-0.88	9.2e-05	*	-0.37	0.017363	*	0.71	0.011869	*	-0.46	0.068858		0.11	0.522986
LOC_Os09g07660	black	na	na	na	na	-0.04	1.11	0.082906		-0.56	0.022611	*	-0.18	0.686045		0.05	0.804745		-0.76	0.006509	*	0.27	0.285885		0.03	0.848891		-0.99	0.025774	*	0.36	0.229927
LOC_Os06g50146	black	na	na	na	na	-0.14	1.11	0.015765	*	-0.65	0.142681		-1.88	0.008311	*	-0.37	0.46419		-0.51	0.094907		-0.85	0.030615	*	0.81	0.014647	*	0.22	0.574008		0.14	0.487608
LOC_Os03g04110	black	na	na	na	na	-0.15	1.11	0.004254	*	-1.48	0.001941	*	1.6	0.005885	*	-0.23	0.098465		-0.86	0.053762		-0.66	0.052269		-0.7	0.012995	*	-1.1	0.012445	*	0.91	0.143007
LOC_Os01g54930	green	na	na	na	na	-0.17	1.11	0.016868	*	-0.16	0.583383		-0.21	0.338782		-0.07	0.710301		-0.55	0.07612		-1.15	0.011595	*	-0.21	0.154176		-0.22	0.080916		-0.46	0.041299	*
LOC_Os07g07480	green	na	na	na	na	-0.3	1.11	8e-06	*	-1.48	0.000145	*	0.91	0.055982		-0.75	0.037272	*	-0.31	0.079494		0.16	0.703025		-0.85	0.041357	*	-1.81	0.007943	*	-0.43	0.352401
[truncated: 12,271 more rows]
